# Supplementary material for: Prmt5 is a regulator of muscle stem cell expansion in adult mice
Source: Nat Commun. 2015 Jun 1;6:7140. doi: 10.1038/ncomms8140 (PMC4458870; doi:10.1038/ncomms8140)
Supplement: Supplementary Data 1 — Results of Mass Spectrometry analysis for different cell populations from skeletal muscle. Tab I: Raw data of all identified proteins from all samples including the proteomes of purified myotubes, non-purified satellite cells, FACS purified (GFP+) and (GFP-) cells. Tab II: Raw data of the FACS purified (GFP+) SC Proteome. Tab III: Unique peptides that were exclusively identified in FACS purified (GFP+) SC Proteome. Tab IV: MuSC-specific proteome. All proteins identified in FACS purified (GFP-) proteome were subtracted from the FACS purified (GFP+) proteome. Remaining peptides were sorted based on peptide intensities (Column Q). Remaining peptides that were identified in FACS purified (GFP+) MuSC proteome were kept if intensities were higher than in the myotube proteome. The list corresponds to all initially targeted genes depending on availability of shRNAs. Tab V: MuSC-specific proteome. All proteins identified in FACS purified (GFP-) proteome were subtracted from the FACS purified (GFP+) proteome. Remaining peptides were sorted based on the sum of all peptides (Column K). Remaining peptides that were identified in FACS purified (GFP+) MuSC proteome were kept if intensities were higher than in the myotube proteome. Tab VI: Identical to Tab V but intensities of myotube proteome (Column T) were subtracted. Tab VII: Identical to Tab VI but sorted on values of Column T (Intensities of peptides from FACS-sorted cells). Tab VIII: Identical to Tab VI but sorted on values of Column F (Presence of peptides from FACS-sorted cells). [file ncomms8140-s2.xls]

## Sheet: Tab I
Protein IDs	Protein Descriptions	Uniprot	Gene Names	REFSEQ	GOCC	GOCC Names	Peptides (seq) Exp_Facs_non_sorted	Peptides (seq) Exp_Facs_sorted	in SCs	Peptides (seq) Ingel_1	Peptides (seq) Ingel_2_Cyto	Peptides (seq) Ingel_Nuclear	Peptides ALL POS SC	Proteins	Peptides (seq)	Unique Peptides (seq)	Unique Peptides (seq/mod)	Peptides (seq) Exp_FACS_myotubes	Peptides (seq) Exp_FACS_negative_sorted	Peptides (seq) Exp_Facs_non_sorted	Peptides (seq) Exp_Facs_sorted	Peptides (seq) Ingel_1	Peptides (seq) Ingel_2_Cyto	Peptides (seq) Ingel_Nuclear	Unique Peptides (seq) Exp_FACS_myotubes	Unique Peptides (seq) Exp_FACS_negative_sorted	Unique Peptides (seq) Exp_Facs_non_sorted	Unique Peptides (seq) Exp_Facs_sorted	Unique Peptides (seq) Ingel_1	Unique Peptides (seq) Ingel_2_Cyto	Unique Peptides (seq) Ingel_Nuclear	Sequence Coverage [%]	Unique + Razor Sequence Coverage [%]	Unique Sequence Coverage [%]	Mol. Weight [kDa]	Sequence Length	Experiment Exp_FACS_myotubes	Experiment Exp_FACS_negative_sorted	Experiment Exp_Facs_non_sorted	Experiment Exp_Facs_sorted	Experiment Ingel_1	Experiment Ingel_2_Cyto	Experiment Ingel_Nuclear	PEP	Intensity	Intensity Exp_FACS_myotubes	Intensity Exp_FACS_negative_sorted	Intensity Exp_Facs_non_sorted	Intensity Exp_Facs_sorted
IPI00667027;IPI00420868;IPI00858245;REV_IPI00124171;REV_IPI00856210;IPI00858149	Isoform 1 of Ras GTPase-activating protein 4;Isoform 2 of Ras GTPase-activating protein 4	Q6PFQ7-1;Q6PFQ7;Q6PFQ7-2;Q8BXL5	Rasa4;Capri;Kiaa0538;mCG_142503	NP_598675;NP_001034192	GO:0005829;GO:0005886;GO:0016020;GO:0044424;GO:0044444;GO:0044464;GO:0005622	cytosol;plasma membrane;membrane;intracellular part;cytoplasmic part;cell part;intracellular	15	2	0	1	9	0	12	6	17	16	16	0	0	15	2	1	9	0	0	0	14	2	1	8	0	20.9	20.9	20.2	90.059	802			28	2	2	9		8.7521e-59	18073000	0	0	1924700	20816
IPI00111686	Putative uncharacterized protein	Q3TZN9	Abcc4	NP_001028508	GO:0000267;GO:0005624;GO:0005626;GO:0005886;GO:0012506;GO:0016020;GO:0016021;GO:0030659;GO:0030667;GO:0031088;GO:0031090;GO:0031224;GO:0044422;GO:0044424;GO:0044425;GO:0044433;GO:0044444;GO:0044446;GO:0044464	cell fraction;membrane fraction;insoluble fraction;plasma membrane;vesicle membrane;membrane;integral to membrane;cytoplasmic vesicle membrane;secretory granule membrane;platelet dense granule membrane;organelle membrane;intrinsic to membrane	10	2	0	2	12	2	18	1	14	14	14	0	0	10	2	2	12	2	0	0	10	2	2	12	2	10.4	10.4	10.4	148.83	1325			19	3	3	22	4	9.9021e-68	15708000	0	0	621740	9721
IPI00471089;IPI00130524;IPI00816869;IPI00122368;IPI00816853;IPI00817030	purinergic receptor P2X, ligand-gated ion channel 4;P2X purinoceptor;Isoform a of P2X purinoceptor 4;Isoform c of P2X purinoceptor 4;Isoform b of P2X purinoceptor 4;Isoform d of P2X purinoceptor 4	Q3TR36;Q3UCX4;Q9Z257;Q9Z256;Q9JJX6-1;Q9JJX6;Q9JJX6-3;Q9JJX6-2;Q9JJX6-4;Q9WUN9	P2rx4;P2x4	NP_035156	GO:0016020;GO:0044464;GO:0045177;GO:0016021;GO:0031224;GO:0044425	membrane;cell part;apical part of cell;integral to membrane;intrinsic to membrane;membrane part	9	10	0	2	7	0	19	6	10	10	10	0	0	9	10	2	7	0	0	0	9	10	2	7	0	25.5	25.5	25.5	43.492	388			20	26	2	8		6.5543e-117	14596000	0	0	2467600	1975700
IPI00867895;IPI00785394;IPI00466479;IPI00608028	Isoform 1 of ARFGAP with coiled-coil, ANK repeat and PH domain-containing protein 2;Isoform 2 of ARFGAP with coiled-coil, ANK repeat and PH domain-containing protein 2	Q6ZQK5-1;Q6ZQK5;Q6ZQK5-2	Acap2;Centb2;Kiaa0041	NP_084414			8	6	1	3	14	0	23	4	17	17	18	0	0	8	6	3	14	0	0	0	8	6	3	14	0	26	26	26	87.21	770			19	8	3	22		4.0046e-287	34969000	0	0	440270	143260
IPI00113563;IPI00230630;IPI00230629;IPI00625418;IPI00875543;IPI00895208;IPI00895269;IPI00338858;IPI00895396	Isoform 1 of Focal adhesion kinase 1;123 kDa protein;Isoform 2 of Focal adhesion kinase 1;Isoform 4 of Focal adhesion kinase 1;Isoform 3 of Focal adhesion kinase 1;Isoform 5 of Focal adhesion kinase 1;Isoform 6 of Focal adhesion kinase 1	P34152-1;P34152;P34152-2;P34152-4;P34152-3;P34152-5;P34152-6	Ptk2;Fadk;Fak;Fak1;Kiaa4203	NP_032008;NP_001123881	GO:0005856;GO:0005912;GO:0005924;GO:0005925;GO:0016324;GO:0030027;GO:0030054;GO:0030055;GO:0042995;GO:0043226;GO:0043228;GO:0043229;GO:0043232;GO:0044424;GO:0044425;GO:0044459;GO:0044464;GO:0070161	cytoskeleton;adherens junction;cell-substrate adherens junction;focal adhesion;apical plasma membrane;lamellipodium;cell junction;cell-substrate junction;cell projection;organelle;non-membrane-bounded organelle;intracellular organelle	8	5	0	2	13	0	20	9	15	14	15	0	0	8	5	2	13	0	0	0	8	5	2	12	0	13.6	13.6	12.8	123.54	1090			13	5	3	23		3.3109e-96	24107000	0	0	778340	259640
IPI00755161;IPI00876514	oxysterol binding protein;Isoform 2 of Oxysterol-binding protein 1	Q3B7Z2-1;Q3B7Z2;Q3B7Z2-2	Osbp;Kiaa4220	NP_001028346	GO:0000139;GO:0016020;GO:0031090;GO:0044422;GO:0044424;GO:0044431;GO:0044444;GO:0044446;GO:0044464	Golgi membrane;membrane;organelle membrane;organelle part;intracellular part;Golgi apparatus part;cytoplasmic part;intracellular organelle part;cell part	8	3	0	1	10	1	15	2	11	10	10	0	0	8	3	1	10	1	0	0	7	2	1	9	1	16.8	16.8	15.4	88.796	805			18	3	1	15	1	6.3335e-178	32107000	0	0	1464000	368390
IPI00224128;IPI00117252;IPI00750566;IPI00229324	Glycylpeptide N-tetradecanoyltransferase 1	O70310;Q3UJC3	Nmt1;RP23-358E19.1-001	NP_032733	GO:0005737;GO:0044424;GO:0044464	cytoplasm;intracellular part;cell part	7	6	0	2	8	0	16	4	11	11	14	0	0	7	6	2	8	0	0	0	7	6	2	8	0	26.2	26.2	26.2	56.888	496			12	11	2	15		2.33e-84	33495000	0	0	437810	580580
IPI00321190	Sulfated glycoprotein 1	Q61207;B2RUD7;Q3TID4;Q3TIT5;Q3TKB2;Q3TKK3;Q3TWE9;Q3TWF9;Q3TWL8;Q3TWM9;Q3TXJ0;Q3TXP9;Q3U5W2;Q3U825;Q3U897;Q3U8C4;Q3UAS4;Q3UE29;Q3UFE8;Q8BFQ1	Psap;Sgp1;mCG_61290	NP_035309	GO:0000323;GO:0005615;GO:0005739;GO:0005764;GO:0005773;GO:0043226;GO:0043227;GO:0043229;GO:0043231;GO:0044421;GO:0044424;GO:0044444;GO:0044464	lytic vacuole;extracellular space;mitochondrion;lysosome;vacuole;organelle;membrane-bounded organelle;intracellular organelle;intracellular membrane-bounded organelle;extracellular region part;intracellular part;cytoplasmic part;cell part	7	5	0	2	11	1	19	1	12	12	12	0	0	7	5	2	11	1	0	0	7	5	2	11	1	24.6	24.6	24.6	61.422	557			13	10	2	20	1	8.6289e-133	175400000	0	0	1795600	599150
IPI00387216;IPI00387217	Isoform 1 of Cullin-2;Isoform 2 of Cullin-2	Q9D4H8-1;Q9D4H8;Q571A2;Q9D4H8-2	Cul2;mKIAA4106	NP_083678	GO:0000151;GO:0031461;GO:0032991;GO:0043234;GO:0044424;GO:0044464	ubiquitin ligase complex;cullin-RING ubiquitin ligase complex;macromolecular complex;protein complex;intracellular part;cell part	7	4	0	1	13	0	18	2	13	12	14	0	0	7	4	1	13	0	0	0	7	4	1	12	0	15.4	15.4	14.6	86.876	745			17	9	1	17		2.4478e-57	28533000	0	0	303580	253280
IPI00515140	Arsenite methyltransferase	Q91WU5;A6H5W4;Q8CF08	As3mt;Cyt19	NP_065602	GO:0005829;GO:0044424;GO:0044444;GO:0044464;GO:0000267;GO:0005625	cytosol;intracellular part;cytoplasmic part;cell part;cell fraction;soluble fraction	7	4	0	2	7	0	13	1	11	11	11	0	0	7	4	2	7	0	0	0	7	4	2	7	0	33.8	33.8	33.8	41.792	376			11	4	2	9		6.9014e-124	40549000	0	0	853890	149340
IPI00399761;IPI00280961	Isoform 2 of Protein diaphanous homolog 2;diaphanous homolog 2 isoform 2	O70566-2;O70566;O70566-1;Q3U4Y4;Q6W4W7;Q8C414	Diaph2;Diap2;RP23-149H3.1-001	NP_059094;NP_766081	GO:0005794;GO:0043226;GO:0043227;GO:0043229;GO:0043231;GO:0044424;GO:0044444;GO:0044464	Golgi apparatus;organelle;membrane-bounded organelle;intracellular organelle;intracellular membrane-bounded organelle;intracellular part;cytoplasmic part;cell part	7	3	0	1	18	1	23	2	20	20	20	0	0	7	3	1	18	1	0	0	7	3	1	18	1	19.4	19.4	19.4	126.27	1112			16	4	1	24	1	3.7428e-146	14097000	0	0	846410	158970
IPI00112320;IPI00880901;IPI00622766	WD repeat-containing protein 61;Putative uncharacterized protein;WD repeat domain 61 isoform b	Q9ERF3;A0MNP4;Q8BKW0;Q8BVQ0;Q9CWZ4	Wdr61;mCG_9684	NP_001020546;NP_075680;NP_001020547			6	6	1	1	8	3	18	3	11	11	13	0	0	6	6	1	8	3	0	0	6	6	1	8	3	46.9	46.9	46.9	33.772	305			14	10	1	15	5	1.3028e-221	41156000	0	0	3590600	2417400
IPI00136625;IPI00857048;IPI00856355;IPI00153518;IPI00858185;IPI00880478	N-acetyl-D-glucosamine kinase;N-acetylglucosamine kinase, isoform CRA_a;36 kDa protein	Q9QZ08;Q3U2G9;Q9D997	Nagk;Gnk;mCG_133583	NP_062415	GO:0000267;GO:0005625;GO:0044464	cell fraction;soluble fraction;cell part	6	5	0	1	6	1	13	6	10	10	12	0	0	6	5	1	6	1	0	0	6	5	1	6	1	34.7	34.7	34.7	37.268	343			17	8	1	8	3	8.5976e-120	33203000	0	0	1335700	547790
IPI00117357;IPI00881597	Ras-related protein M-Ras;15 kDa protein	O08989;Q3TPX5	Mras;Xras;mCG_18105	NP_032650	GO:0005622;GO:0005886;GO:0016020;GO:0044464	intracellular;plasma membrane;membrane;cell part	6	4	0	0	2	0	6	2	7	7	7	0	0	6	4	0	2	0	0	0	6	4	0	2	0	37.5	37.5	37.5	23.901	208			7	6		2		4.0401e-15	2819400	0	0	828920	285700
IPI00126172	Ester hydrolase C11orf54 homolog	Q91V76		NP_598493	GO:0005634;GO:0043226;GO:0043227;GO:0043229;GO:0043231;GO:0044424;GO:0044464	nucleus;organelle;membrane-bounded organelle;intracellular organelle;intracellular membrane-bounded organelle;intracellular part;cell part	6	4	0	6	7	0	17	1	9	9	10	0	0	6	4	6	7	0	0	0	6	4	6	7	0	32.4	32.4	32.4	34.995	315			12	6	6	9		2.4214e-42	37338000	0	0	1504900	145870
IPI00112129	Glycine amidinotransferase, mitochondrial	Q9D964;A2AK36;Q3UAM0;Q3UKD9;Q6IU01	Gatm;RP23-101F14.1-001;mCG_10419	NP_080237	GO:0005743;GO:0016020;GO:0019866;GO:0031090;GO:0031966;GO:0044422;GO:0044424;GO:0044429;GO:0044444;GO:0044446;GO:0044464;GO:0005758;GO:0031970;GO:0031974	mitochondrial inner membrane;membrane;organelle inner membrane;organelle membrane;mitochondrial membrane;organelle part;intracellular part;mitochondrial part;cytoplasmic part;intracellular organelle part;cell part;mitochondrial intermembrane space	5	6	0	1	1	0	8	1	8	8	9	0	0	5	6	1	1	0	0	0	5	6	1	1	0	20.3	20.3	20.3	48.297	423			6	10	1	1		2.8782e-48	2030100	0	0	470730	835510
IPI00169939;IPI00132756;IPI00473188;IPI00667510	Annexin A8;Annexin A8;Anxa8 protein;similar to Annexin A8	Q8K2N9;O35640;Q921D0	Anxa8;Anx8	NP_038501;XP_915768			5	6	1	6	9	1	22	4	13	13	14	0	0	5	6	6	9	1	0	0	5	6	6	9	1	49.2	49.2	49.2	36.724	327			7	9	6	10	1	3.2137e-142	38701000	0	0	1477800	1485100
IPI00410844;IPI00856796;IPI00857196;IPI00330756;IPI00135151;IPI00857471	Isoform 1 of UPF0505 protein C16orf62 homolog;106 kDa protein;99 kDa protein;Isoform 3 of UPF0505 protein C16orf62 homolog;Isoform 2 of UPF0505 protein C16orf62 homolog	Q8BWQ6-1;Q8BWQ6;Q8BWQ6-3;Q8BWQ6-2;Q9D0B4	9030624J02Rik	NP_082091	GO:0016021;GO:0031224;GO:0044425;GO:0044464	integral to membrane;intrinsic to membrane;membrane part;cell part	5	6	0	2	16	1	25	6	16	16	17	0	0	5	6	2	16	1	0	0	5	6	2	16	1	18.6	18.6	18.6	109.08	963			10	7	2	28	7	2.6452e-250	39469000	0	0	521460	158860
IPI00132923;IPI00313559	Golgi SNAP receptor complex member 1;Golgi SNAP receptor complex member 1	O88630;Q80UU0;Q91VU9	Gosr1;Gs28;RP23-343C18.3-001;mCG_140721	NP_058090	GO:0000139;GO:0016020;GO:0016021;GO:0031090;GO:0031224;GO:0044422;GO:0044424;GO:0044425;GO:0044431;GO:0044444;GO:0044446;GO:0044464	Golgi membrane;membrane;integral to membrane;organelle membrane;intrinsic to membrane;organelle part;intracellular part;membrane part;Golgi apparatus part;cytoplasmic part;intracellular organelle part;cell part	5	5	0	2	2	0	9	2	6	6	7	0	0	5	5	2	2	0	0	0	5	5	2	2	0	27.2	27.2	27.2	28.429	250			6	13	2	3		8.7358e-74	3995700	0	0	497810	144080
IPI00342749;IPI00458807;IPI00828451;IPI00649741;IPI00650019;IPI00882259	Isoform 1 of Alpha-taxilin;Isoform 2 of Alpha-taxilin	Q6PAM1-1;Q6PAM1;Q3UD58;Q3UXT5;Q6PAM1-2	Txlna;Txln;RP23-151A15.8-001;mCG_13544	NP_001005506			5	5	1	2	7	1	15	6	9	9	10	0	0	5	5	2	7	1	0	0	5	5	2	7	1	19	19	19	62.368	554			8	7	2	7	1	2.0444e-170	9515400	0	0	233170	627500
IPI00406371;IPI00755549;IPI00856468	Isoform 1 of Glucosamine--fructose-6-phosphate aminotransferase [isomerizing] 1;Isoform 2 of Glucosamine--fructose-6-phosphate aminotransferase [isomerizing] 1	P47856-1;P47856;P47856-2	Gfpt1;Gfpt	NP_038556	GO:0005737;GO:0044424;GO:0044464	cytoplasm;intracellular part;cell part	5	4	0	1	6	0	11	3	9	3	3	0	0	5	4	1	6	0	0	0	0	0	0	3	0	15.4	6.3	5.2	78.538	697			2			4		2.7949e-66	8708200	0	0	69390	0
IPI00135324;IPI00755909	solute carrier family 12, member 2;similar to solute carrier family 12, member 2	P55012;B6ID91;Q3TP36;B6ID92;B6ID93	Slc12a2;Nkcc1	NP_033220;XP_001477754	GO:0016021;GO:0016323;GO:0016324;GO:0031224;GO:0044425;GO:0044459;GO:0044464;GO:0000267;GO:0005624;GO:0005626	integral to membrane;basolateral plasma membrane;apical plasma membrane;intrinsic to membrane;membrane part;plasma membrane part;cell part;cell fraction;membrane fraction;insoluble fraction	5	2	0	0	5	0	7	2	7	7	7	0	0	5	2	0	5	0	0	0	5	2	0	5	0	6.6	6.6	6.6	130.67	1206			7	2		8		1.5543e-14	3335100	0	0	889090	414440
IPI00230283;IPI00881994	Elongation factor G 1, mitochondrial;63 kDa protein	Q8K0D5	Gfm1;Efg;Efg1;Gfm	NP_613057	GO:0005739;GO:0043226;GO:0043227;GO:0043229;GO:0043231;GO:0044424;GO:0044444;GO:0044464	mitochondrion;organelle;membrane-bounded organelle;intracellular organelle;intracellular membrane-bounded organelle;intracellular part;cytoplasmic part;cell part	5	2	0	1	8	0	11	2	10	10	10	0	0	5	2	1	8	0	0	0	5	2	1	8	0	17.8	17.8	17.8	83.549	751			5	3	1	8		5.4718e-125	19173000	0	0	682190	568310
IPI00620180	Centromere/kinetochore protein zw10 homolog	O54692	Zw10	NP_036169	GO:0000776;GO:0000777;GO:0000922;GO:0005634;GO:0005789;GO:0005828;GO:0005874;GO:0005876;GO:0016020;GO:0031090;GO:0032991;GO:0043226;GO:0043227;GO:0043228;GO:0043229;GO:0043231;GO:0043232;GO:0043234;GO:0044422;GO:0044424;GO:0044425;GO:0044427;GO:0044430;GO:0044432;GO:0044444;GO:0044446;GO:0044464	kinetochore;condensed chromosome kinetochore;spindle pole;nucleus;endoplasmic reticulum membrane;kinetochore microtubule;microtubule;spindle microtubule;membrane;organelle membrane;macromolecular complex;organelle;membrane-bounded organelle	5	2	0	0	8	0	10	1	10	9	9	0	0	5	2	0	8	0	0	0	5	1	0	8	0	13.5	13.5	12.7	88.062	779			6	3		8		7.6695e-99	10182000	0	0	272340	23707
IPI00320165;IPI00761427;IPI00653753	Putative uncharacterized protein;Isoform 2 of Oxidoreductase HTATIP2	Q9Z2G9-1;Q9Z2G9;Q3U816;Q99KN6;Q9Z2G9-2	Htatip2;Cc3;Tip30;mCG_142455	NP_058561	GO:0005635;GO:0005737;GO:0031967;GO:0031975;GO:0044422;GO:0044424;GO:0044428;GO:0044446;GO:0044464	nuclear envelope;cytoplasm;organelle envelope;envelope;organelle part;intracellular part;nuclear part;intracellular organelle part;cell part	4	7	0	1	7	0	15	3	9	9	9	0	0	4	7	1	7	0	0	0	4	7	1	7	0	30.2	30.2	30.2	29.965	275			7	15	1	11		9.3755e-23	9094100	0	0	580180	809600
IPI00262024;IPI00125514	ectonucleoside triphosphate diphosphohydrolase 5 isoform a;Ectonucleoside triphosphate diphosphohydrolase 5	Q3TQC7;Q8BR23;Q8CD29;Q9WUZ9;Q544J4	Entpd5;Cd39l4;mCG_4935	NP_031673;NP_001021385	GO:0005737;GO:0044424;GO:0044464;GO:0005783;GO:0005788;GO:0031974;GO:0043226;GO:0043227;GO:0043229;GO:0043231;GO:0043233;GO:0044422;GO:0044432;GO:0044444;GO:0044446;GO:0070013	cytoplasm;intracellular part;cell part;endoplasmic reticulum;endoplasmic reticulum lumen;membrane-enclosed lumen;organelle;membrane-bounded organelle;intracellular organelle;intracellular membrane-bounded organelle;organelle lumen;organelle part	4	5	0	0	2	0	7	2	7	7	7	0	0	4	5	0	2	0	0	0	4	5	0	2	0	16.8	16.8	16.8	49.837	452			6	6		3		5.8723e-41	10288000	0	0	1321800	4796300
IPI00856455;IPI00118376	ubiquitin protein ligase E3 component n-recognin 1;E3 ubiquitin-protein ligase UBR1	A2AQ54;Q2M4I1;Q3TKQ2;Q3V1R9;Q497M7;O70481	Ubr1;RP23-337M17.5-001	NP_033487	GO:0000151;GO:0000502;GO:0032991;GO:0043234;GO:0044424;GO:0044464;GO:0005829;GO:0044444	ubiquitin ligase complex;proteasome complex;macromolecular complex;protein complex;intracellular part;cell part;cytosol;cytoplasmic part	4	4	0	0	11	0	15	2	12	12	12	0	0	4	4	0	11	0	0	0	4	4	0	11	0	7.2	7.2	7.2	200.24	1757			6	9		14		3.4007e-24	8959400	0	0	982500	2009500
IPI00119067	Tubulin polymerization-promoting protein	Q7TQD2;Q3URG1	Tppp;2900041A09Rik;RP23-20A5.1-001;mCG_124244	NP_878259	GO:0000267;GO:0005625;GO:0044424;GO:0044444;GO:0044464;GO:0048471	cell fraction;soluble fraction;intracellular part;cytoplasmic part;cell part;perinuclear region of cytoplasm	4	4	0	3	6	2	15	1	6	6	6	0	0	4	4	3	6	2	0	0	4	4	3	6	2	31.7	31.7	31.7	23.574	218			13	8	3	10	3	3.8281e-275	31095000	0	0	1645600	292080
IPI00785384;IPI00848429	Isoform 2 of Serine/arginine repetitive matrix protein 2;similar to Serine/arginine repetitive matrix protein 2	Q8BTI8-2;Q8BTI8	Srrm2;Kiaa0324	XP_001475815	GO:0005681;GO:0016604;GO:0016607;GO:0030529;GO:0032991;GO:0044422;GO:0044424;GO:0044428;GO:0044446;GO:0044451;GO:0044464	spliceosomal complex;nuclear body;nuclear speck;ribonucleoprotein complex;macromolecular complex;organelle part;intracellular part;nuclear part;intracellular organelle part;nucleoplasm part;cell part	4	4	0	3	2	9	18	2	11	1	2	0	0	4	4	3	2	9	0	0	0	1	1	1	0	4.7	0.8	0.5	283.41	2607				1	5	1		1.0622e-89	24992000	0	0	0	14638
IPI00129360;IPI00762547;IPI00222827	Itsn2 protein;Isoform 1 of Intersectin-2;Isoform 2 of Intersectin-2	B2RR82;Q3TQ85;Q8C9C3;Q8CD59;Q9Z0R6-1;Q9Z0R6;Q3V3Y8;Q80TG5;Q9Z0R6-2	Itsn2;Sh3d1B;Ese2;mKIAA1256	NP_035495	GO:0005622;GO:0044464;GO:0005737;GO:0044424	intracellular;cell part;cytoplasm;intracellular part	4	3	0	0	12	1	16	3	14	13	14	0	0	4	3	0	12	1	0	0	4	3	0	11	1	8.4	7.8	7.8	191.73	1685			12	4		13	4	1.3472e-34	7552800	0	0	138200	49074
IPI00320618	Toll-like receptor 3	Q99MB1;Q3TM31;Q499F3;Q8C2X8	Tlr3	NP_569054	GO:0005789;GO:0010008;GO:0016020;GO:0016021;GO:0031090;GO:0031224;GO:0044422;GO:0044424;GO:0044425;GO:0044432;GO:0044440;GO:0044444;GO:0044446;GO:0044464	endoplasmic reticulum membrane;endosome membrane;membrane;integral to membrane;organelle membrane;intrinsic to membrane;organelle part;intracellular part;membrane part;endoplasmic reticulum part;endosomal part;cytoplasmic part;intracellular organelle part	4	3	0	0	7	1	11	1	9	9	9	0	0	4	3	0	7	1	0	0	4	3	0	7	1	10.8	10.8	10.8	103.67	905			7	10		11	2	1.8194e-65	101750000	0	0	8975800	16335000
IPI00408059;IPI00118131;IPI00466617;IPI00408024;IPI00457543	gamma isoform of regulatory subunit B56, protein phosphatase 2A isoform d;Isoform 2 of Serine/threonine-protein phosphatase 2A 56 kDa regulatory subunit gamma isoform;Isoform 3 of Serine/threonine-protein phosphatase 2A 56 kDa regulatory subunit gamma isof	Q6ZQK4;Q60996-1;Q60996;Q60996-3;Q60996-2;Q8C8H4;Q6TQF7	Ppp2r5c;mKIAA0044	NP_001128473;NP_036153;NP_001074926;NP_001074927	GO:0000159;GO:0005634;GO:0008287;GO:0032991;GO:0043226;GO:0043227;GO:0043229;GO:0043231;GO:0043234;GO:0044424;GO:0044464;GO:0005737	protein phosphatase type 2A complex;nucleus;protein serine/threonine phosphatase complex;macromolecular complex;organelle;membrane-bounded organelle;intracellular organelle;intracellular membrane-bounded organelle;protein complex;intracellular part	4	3	0	2	2	1	8	5	5	2	3	0	0	4	3	2	2	1	0	0	2	1	0	1	1	9.6	4.1	4.1	67.371	581			3	1		1	1	1.2436e-23	6307400	0	0	1423700	251030
IPI00132965	Serine/threonine-protein phosphatase 6 catalytic subunit	Q9CQR6;Q9CVB2	Ppp6c	NP_077171	GO:0005737;GO:0044424;GO:0044464;GO:0005829;GO:0044444	cytoplasm;intracellular part;cell part;cytosol;cytoplasmic part	4	2	0	5	9	2	18	1	11	11	13	0	0	4	2	5	9	2	0	0	4	2	5	9	2	37.7	37.7	37.7	35.159	305			6	4	5	13	4	3.6568e-97	35522000	0	0	1168100	213080
IPI00400401;IPI00400402;IPI00649483;IPI00649228	Isoform 1 of Zinc phosphodiesterase ELAC protein 2;Isoform 2 of Zinc phosphodiesterase ELAC protein 2;ElaC homolog 2	Q80Y81-1;Q80Y81;Q3U0M8;Q80Y81-2;B1ATP6;B1ATP7	Elac2;RP23-219K7.1-001;RP23-219K7.1-003;RP23-219K7.1-005	NP_075968	GO:0005634;GO:0043226;GO:0043227;GO:0043229;GO:0043231;GO:0044424;GO:0044464	nucleus;organelle;membrane-bounded organelle;intracellular organelle;intracellular membrane-bounded organelle;intracellular part;cell part	4	2	0	0	7	0	9	4	9	9	9	0	0	4	2	0	7	0	0	0	4	2	0	7	0	11.3	11.3	11.3	92.718	831			7	7		8		3.2889e-27	10810000	0	0	34084	70804
IPI00874318;IPI00229777	Vacuolar protein sorting 11;Vacuolar protein sorting-associated protein 11 homolog	Q5FWZ1;Q8BYQ1;Q8C027;Q91W86	Vps11	NP_082165	GO:0005768;GO:0005769;GO:0005884;GO:0043226;GO:0043227;GO:0043229;GO:0043231;GO:0044422;GO:0044424;GO:0044430;GO:0044444;GO:0044446;GO:0044464;GO:0005765;GO:0005774;GO:0010008;GO:0016020;GO:0031090;GO:0031902;GO:0044437;GO:0044440	endosome;early endosome;actin filament;organelle;membrane-bounded organelle;intracellular organelle;intracellular membrane-bounded organelle;organelle part;intracellular part;cytoskeletal part;cytoplasmic part;intracellular organelle part;cell part	4	2	0	1	10	0	13	2	15	14	15	0	0	4	2	1	10	0	0	0	4	2	1	9	0	15	14.3	14.3	107.72	941			4	2	1	11		1.3604e-32	10502000	0	0	14900	52400
IPI00875051;IPI00169806	NIMA-related expressed kinase 9;Serine/threonine-protein kinase Nek9	Q148U2;Q69Z43;Q8K1R7	Nek9;mCG_5513;mKIAA1995;Nercc	NP_660120	GO:0005739;GO:0043226;GO:0043227;GO:0043229;GO:0043231;GO:0044424;GO:0044444;GO:0044464;GO:0005634;GO:0005737	mitochondrion;organelle;membrane-bounded organelle;intracellular organelle;intracellular membrane-bounded organelle;intracellular part;cytoplasmic part;cell part;nucleus;cytoplasm	4	2	0	0	15	0	17	2	16	16	16	0	0	4	2	0	15	0	0	0	4	2	0	15	0	19.4	19.4	19.4	107.14	984			10	2		25		4.3431e-145	25237000	0	0	398340	153390
IPI00135484;IPI00408162	Isoform 1 of Phosphopantothenate--cysteine ligase;Isoform 2 of Phosphopantothenate--cysteine ligase	Q8VDG5-1;Q8VDG5;A2BGJ4;Q8VDG5-2;A2BGJ3	Ppcs;Coab;RP23-390M8.3-001;mCG_4218;RP23-390M8.3-002	NP_080770			4	1	1	1	2	0	4	2	4	4	4	0	0	4	1	1	2	0	0	0	4	1	1	2	0	11.9	11.9	11.9	33.794	311			4	1	1	2		3.8655e-11	2606000	0	0	372560	53431
IPI00153730;IPI00895178;IPI00895217	TBC1 domain family member 13	Q8R3D1;Q3TZ63	Tbc1d13;RP23-315H12.1-001;mCG_18307	NP_666364	GO:0005622;GO:0044464	intracellular;cell part	4	1	0	2	8	0	11	3	10	10	11	0	0	4	1	2	8	0	0	0	4	1	2	8	0	26.2	26.2	26.2	46.452	400			5	2	2	10		6.3969e-31	16158000	0	0	137050	17116
IPI00130225	Sorting nexin-4	Q91YJ2;Q80X54	Snx4	NP_542124	GO:0005737;GO:0044424;GO:0044464	cytoplasm;intracellular part;cell part	3	6	0	2	10	0	18	1	10	10	11	0	0	3	6	2	10	0	0	0	3	6	2	10	0	24.2	24.2	24.2	51.777	450			4	11	2	12		1.2895e-75	24453000	0	0	251770	639870
IPI00387489;IPI00132723	MCG23310, isoform CRA_b;Exosome complex exonuclease RRP42	Q4VBW5;Q6ZQJ0;Q7TMX6;Q9D0M0	Exosc7;mCG_23310;mKIAA0116;Rrp42	NP_001074657	GO:0000178;GO:0005730;GO:0032991;GO:0043226;GO:0043228;GO:0043229;GO:0043232;GO:0043234;GO:0044422;GO:0044424;GO:0044428;GO:0044446;GO:0044464	exosome (RNase complex);nucleolus;macromolecular complex;organelle;non-membrane-bounded organelle;intracellular organelle;intracellular non-membrane-bounded organelle;protein complex;organelle part;intracellular part;nuclear part	3	5	0	3	6	3	17	2	9	9	9	0	0	3	5	3	6	3	0	0	3	5	3	6	3	35.4	35.4	35.4	31.825	291			6	8	3	7	3	3.1346e-47	16481000	0	0	195910	737150
IPI00468380;IPI00119762;IPI00856810;IPI00761729;IPI00420924;IPI00556879;IPI00830647	Isoform 1 of Serine/threonine-protein kinase DCLK1;Double cortin and calcium/calmodulin-dependent protein kinase-like 1, isoform CRA_c;Putative uncharacterized protein;Isoform 2 of Serine/threonine-protein kinase DCLK1	Q9JLM8-1;Q9JLM8;A3KN70;Q8CCN4;Q8CHG1;Q9JLM7;Q3UGP0;Q80VB6;Q8BRN4;Q8VDT3;Q9JLM8-2	Dclk1;Dcamkl1;Dclk;mKIAA0369;Dcl;mCG_126612	NP_064362;NP_001104523			3	4	1	2	6	0	12	7	6	6	6	0	0	3	4	2	6	0	0	0	3	4	2	6	0	9.4	9.4	9.4	84.152	756			3	21	2	19		2.4427e-123	20335000	0	0	824910	1389200
IPI00119116	Protoporphyrinogen oxidase	P51175;Q3UQA3;Q6LC38	Ppox	NP_032937	GO:0031224;GO:0031300;GO:0031304;GO:0044422;GO:0044424;GO:0044425;GO:0044429;GO:0044444;GO:0044446;GO:0044455;GO:0044464;GO:0005739;GO:0043226;GO:0043227;GO:0043229;GO:0043231	intrinsic to membrane;intrinsic to organelle membrane;intrinsic to mitochondrial inner membrane;organelle part;intracellular part;membrane part;mitochondrial part;cytoplasmic part;intracellular organelle part;mitochondrial membrane part;cell part	3	3	0	0	3	0	6	1	5	5	5	0	0	3	3	0	3	0	0	0	3	3	0	3	0	15.9	15.9	15.9	50.87	477			4	6		3		1.2301e-15	13960000	0	0	258340	86135
IPI00137943;IPI00221544;IPI00221542;IPI00221545;IPI00895399;IPI00894785;IPI00895078;IPI00894683;IPI00894628;IPI00894621	Isoform 1 of Protein numb homolog;Isoform 3 of Protein numb homolog;Isoform 2 of Protein numb homolog;Isoform 4 of Protein numb homolog;Numb protein;19 kDa protein;13 kDa protein;14 kDa protein;7 kDa protein	Q9QZS3-1;Q9QZS3;Q9QZS3-3;Q9QZS3-2;Q9QZS3-4;Q05BE7	Numb	NP_001129547;NP_035079	GO:0005634;GO:0005768;GO:0005769;GO:0016323;GO:0019897;GO:0019898;GO:0043226;GO:0043227;GO:0043229;GO:0043231;GO:0044424;GO:0044425;GO:0044444;GO:0044459;GO:0044464;GO:0045177	nucleus;endosome;early endosome;basolateral plasma membrane;extrinsic to plasma membrane;extrinsic to membrane;organelle;membrane-bounded organelle;intracellular organelle;intracellular membrane-bounded organelle;intracellular part;membrane part	3	3	0	0	3	0	6	10	4	2	2	0	0	3	3	0	3	0	0	0	2	2	0	1	0	5.4	3.1	3.1	70.812	653			3	2		2		9.4754e-10	7287900	0	0	3309400	2548900
IPI00311123;IPI00874349;IPI00664676;IPI00876283	Isoform 1 of Axin interactor, dorsalization associated protein;similar to RIKEN cDNA 2610208M17 gene;Isoform 2 of Axin interactor, dorsalization associated protein	Q8C4Q6-1;Q8C4Q6;Q8C4Q6-2	Aida	NP_859421;XP_001473823;XP_910432			3	3	1	0	7	1	11	4	8	8	8	0	0	3	3	0	7	1	0	0	3	3	0	7	1	27.5	27.5	27.5	34.888	305			5	5		7	1	2.8478e-83	9354700	0	0	200040	76749
IPI00322263;IPI00788408;IPI00885725;IPI00857435;IPI00857313;IPI00857019	RNA-binding protein 12;RNA binding motif protein 12;Protein	Q8R4X3;B6ICZ5;Q3TKT7;Q6ZQ53;Q7TT14	Rbm12;mKIAA0765;RP23-220D12.7-001	NP_083673;NP_733486	GO:0005634;GO:0043226;GO:0043227;GO:0043229;GO:0043231;GO:0044424;GO:0044464	nucleus;organelle;membrane-bounded organelle;intracellular organelle;intracellular membrane-bounded organelle;intracellular part;cell part	3	3	0	0	7	0	10	6	7	7	8	0	0	3	3	0	7	0	0	0	3	3	0	7	0	6.8	6.8	6.8	103.72	1002			10	3		12		2.0929e-16	6824400	0	0	556210	25200
IPI00338452;IPI00830956	Collagen alpha-2(IV) chain	P08122;B2RQQ8	Col4a2;mCG_17319	NP_034062	GO:0005581;GO:0005587;GO:0005615;GO:0030935;GO:0044420;GO:0044421	collagen;collagen type IV;extracellular space;sheet-forming collagen;extracellular matrix part;extracellular region part	3	3	0	0	3	1	7	2	5	5	5	0	0	3	3	0	3	1	0	0	3	3	0	3	1	3.4	3.4	3.4	167.32	1707			5	7		7	2	9.8902e-14	6254700	0	0	902700	1576100
IPI00340815	RNA binding motif protein 15	A0PJG5;Q0VBL3;Q3THK4;Q3TLX0;Q571M7;Q66JP8;Q6PGG1;Q7TT82	Rbm15;mKIAA4257	NP_001039272	GO:0005634;GO:0043226;GO:0043227;GO:0043229;GO:0043231;GO:0044424;GO:0044464	nucleus;organelle;membrane-bounded organelle;intracellular organelle;intracellular membrane-bounded organelle;intracellular part;cell part	3	3	0	0	3	4	10	1	7	7	7	0	0	3	3	0	3	4	0	0	3	3	0	3	4	7.3	7.3	7.3	105.72	962			3	3		3	5	4.7784e-11	3754700	0	0	232630	1718.6
IPI00380780	Elongator complex protein 1	Q7TT37;Q3TD73	Ikbkap;Elp1;Ikap	NP_080355	GO:0005737;GO:0008023;GO:0032991;GO:0043234;GO:0044422;GO:0044424;GO:0044428;GO:0044446;GO:0044451;GO:0044464;GO:0005730;GO:0016591;GO:0043226;GO:0043228;GO:0043229;GO:0043232	cytoplasm;transcription elongation factor complex;macromolecular complex;protein complex;organelle part;intracellular part;nuclear part;intracellular organelle part;nucleoplasm part;cell part;nucleolus;DNA-directed RNA polymerase II, holoenzyme;organelle	3	3	0	1	9	0	13	1	12	12	12	0	0	3	3	1	9	0	0	0	3	3	1	9	0	10.2	10.2	10.2	149.58	1333			5	10	1	13		7.1575e-125	7003800	0	0	542530	15715
IPI00115542	Caspase-6	O08738;Q3TPJ9;Q99M47;Q9D089	Casp6;mCG_5268	NP_033941	GO:0005737;GO:0044424;GO:0044464	cytoplasm;intracellular part;cell part	3	2	0	1	7	0	10	1	9	9	9	0	0	3	2	1	7	0	0	0	3	2	1	7	0	29.7	29.7	29.7	31.595	276			5	2	1	7		4.7907e-67	14537000	0	0	1169600	574440
IPI00116825	ATP-binding cassette sub-family F member 2	Q99LE6;Q3UVI9	Abcf2	NP_038881			3	2	1	2	9	1	14	1	9	9	11	0	0	3	2	2	9	1	0	0	3	2	2	9	1	15.8	15.8	15.8	71.781	628			3	2	2	11	1	5.5467e-46	19020000	0	0	561790	40294
IPI00127501	Protein C10	O35127	Grcc10;C10	NP_038563			3	2	1	0	3	0	5	1	4	4	4	0	0	3	2	0	3	0	0	0	3	2	0	3	0	49.2	49.2	49.2	13.194	126			5	2		3		2.0258e-219	4974100	0	0	693030	40285
IPI00128240	Selenoprotein M	Q8VHC3;B2RVS9	Selm;Sepm	NP_444497	GO:0005783;GO:0005794;GO:0043226;GO:0043227;GO:0043229;GO:0043231;GO:0044424;GO:0044444;GO:0044464;GO:0048471	endoplasmic reticulum;Golgi apparatus;organelle;membrane-bounded organelle;intracellular organelle;intracellular membrane-bounded organelle;intracellular part;cytoplasmic part;cell part;perinuclear region of cytoplasm	3	2	0	0	1	0	3	1	3	3	3	0	0	3	2	0	1	0	0	0	3	2	0	1	0	30.3	30.3	30.3	16.331	145			4	4		1		2.094e-114	13885000	0	0	5848000	5390800
IPI00132128	Replication protein A 14 kDa subunit	Q9CQ71	Rpa3	NP_080908	GO:0005634;GO:0043226;GO:0043227;GO:0043229;GO:0043231;GO:0044424;GO:0044464	nucleus;organelle;membrane-bounded organelle;intracellular organelle;intracellular membrane-bounded organelle;intracellular part;cell part	3	2	0	2	5	1	10	1	5	5	8	0	0	3	2	2	5	1	0	0	3	2	2	5	1	46.3	46.3	46.3	13.584	121			6	6	3	9	3	3.8994e-106	29287000	0	0	1082700	546520
IPI00890121;IPI00223420;IPI00556706	Isoform 3 of Acid trehalase-like protein 1;Isoform 1 of Acid trehalase-like protein 1;Isoform 2 of Acid trehalase-like protein 1	Q8BP56-3;Q8BP56;Q8BP56-1;Q8BP56-2	Athl1	NP_663362			3	2	1	0	3	0	5	3	7	7	7	0	0	3	2	0	3	0	0	0	3	2	0	3	0	11.2	11.2	11.2	77.406	698			3	2		4		4.1013e-20	3506700	0	0	82588	80729
IPI00272148;IPI00890200;IPI00856295;IPI00648660;IPI00473682;IPI00128134;IPI00315867;IPI00856914;IPI00880645;IPI00752843;IPI00227247;IPI00856636;IPI00856998	Cytohesin-3;Putative uncharacterized protein;41 kDa protein;Pleckstrin homology, Sec7 and coiled-coil domains 1;Cytohesin-1;Isoform 1 of Cytohesin-2;pleckstrin homology, Sec7 and coiled-coil domains 1 isoform 3;Isoform 2 of Cytohesin-2;pleckstrin homology,	O08967;Q3TXK1;Q5DTF5;Q8CBE4;Q922J4;Q3TGW1;A2A517;Q9ESS4;P63034-1;P63034;Q5HZZ0;Q9QX11-1;Q9QX11;B1AQE4;Q3T9T9;Q3TZ02;P63034-2;Q99KH2;Q76MU4;Q9QX11-2;Q570Y7;Q8K3E8;P63034-3	Cyth3;Grp1;Pscd3;mCG_17964;mKIAA4241;Cyth1;Pscd1;RP23-28C17.3-002;mCG_142715;CYTOHESIN-1;Cyth2;Pscd2;Sec7b;RP23-28C17.3-003;mCG_10321;mKIAA4240;RP23-28C17.3-001	NP_035312;NP_035311;NP_001106170;NP_001106171;NP_035310;NP_001106169	GO:0001726;GO:0005737;GO:0005886;GO:0016020;GO:0042995;GO:0044424;GO:0044464;GO:0005622	ruffle;cytoplasm;plasma membrane;membrane;cell projection;intracellular part;cell part;intracellular	3	2	0	1	3	0	6	13	4	3	3	0	0	3	2	1	3	0	0	0	2	1	0	2	0	10.5	10.5	8.8	46.279	399			3	2	1	3		9.3136e-10	16780000	0	0	805840	688860
IPI00889982;IPI00331418;IPI00798566	57 kDa protein;Isoform 1 of tRNA (guanine-N(1)-)-methyltransferase;Isoform 2 of tRNA (guanine-N(1)-)-methyltransferase	Q9D0C4-1;Q9D0C4;Q9D0C4-2	Trmt5;Kiaa1393	NP_083856	GO:0005737;GO:0044424;GO:0044464	cytoplasm;intracellular part;cell part	3	2	0	1	3	1	7	3	4	4	4	0	0	3	2	1	3	1	0	0	3	2	1	3	1	8.5	8.5	8.5	57.475	507			3	3	1	5	2	3.4466e-98	11082000	0	0	611400	33782
IPI00458698;IPI00895490;IPI00895320;IPI00895194;IPI00895128	Dynactin subunit 6;20 kDa protein;21 kDa protein	Q9WUB4	Dctn6;Ws3	NP_035852	GO:0005739;GO:0005869;GO:0005875;GO:0032991;GO:0043226;GO:0043227;GO:0043229;GO:0043231;GO:0043234;GO:0044422;GO:0044424;GO:0044430;GO:0044444;GO:0044446;GO:0044464	mitochondrion;dynactin complex;microtubule associated complex;macromolecular complex;organelle;membrane-bounded organelle;intracellular organelle;intracellular membrane-bounded organelle;protein complex;organelle part;intracellular part;cytoskeletal part	3	2	0	0	2	0	4	5	4	4	4	0	0	3	2	0	2	0	0	0	3	2	0	2	0	26.8	26.8	26.8	20.67	190			6	3		2		4.5888e-24	1889400	0	0	761850	86468
IPI00459382	Major facilitator superfamily domain-containing protein 1	Q9DC37	Mfsd1	NP_080089	GO:0016021;GO:0031224;GO:0044425;GO:0044464	integral to membrane;intrinsic to membrane;membrane part;cell part	3	2	0	1	1	1	5	1	3	3	3	0	0	3	2	1	1	1	0	0	3	2	1	1	1	6.9	6.9	6.9	51.396	464			4	5	1	3	1	3.5399e-13	1512400	0	0	622120	149440
IPI00623259;IPI00459424;IPI00851088	Isoform 1 of Vacuolar protein sorting-associated protein 52 homolog;Isoform 2 of Vacuolar protein sorting-associated protein 52 homolog	Q8C754-1;Q8C754;Q3V3A4;Q8C754-2;O70545	Vps52;Are1	NP_766208	GO:0005794;GO:0010008;GO:0016020;GO:0031090;GO:0043226;GO:0043227;GO:0043229;GO:0043231;GO:0044422;GO:0044424;GO:0044440;GO:0044444;GO:0044446;GO:0044464	Golgi apparatus;endosome membrane;membrane;organelle membrane;organelle;membrane-bounded organelle;intracellular organelle;intracellular membrane-bounded organelle;organelle part;intracellular part;endosomal part;cytoplasmic part	3	2	0	2	7	1	12	3	8	8	8	0	0	3	2	2	7	1	0	0	3	2	2	7	1	11.3	11.3	11.3	82.043	723			3	2	2	11	1	1.1145e-171	16982000	0	0	123530	19428
IPI00109506;IPI00123104	Isoform 2 of Syntaxin-6;Isoform 1 of Syntaxin-6	Q9JKK1-2;Q9JKK1;Q9JKK1-1;Q3TX70;Q3UA21;Q4W8V2	Stx6	NP_067408	GO:0000139;GO:0000267;GO:0005624;GO:0005626;GO:0005802;GO:0016020;GO:0016021;GO:0031090;GO:0031224;GO:0044422;GO:0044424;GO:0044425;GO:0044431;GO:0044444;GO:0044446;GO:0044464;GO:0005768;GO:0005769;GO:0043226;GO:0043227;GO:0043229;GO:0043231;GO:0048471	Golgi membrane;cell fraction;membrane fraction;insoluble fraction;trans-Golgi network;membrane;integral to membrane;organelle membrane;intrinsic to membrane;organelle part;intracellular part;membrane part;Golgi apparatus part;cytoplasmic part	3	1	0	1	2	0	4	2	3	3	3	0	0	3	1	1	2	0	0	0	3	1	1	2	0	13.7	13.7	13.7	29.155	255			5	2	1	2		3.4751e-43	3680700	0	0	159380	334010
IPI00113158	Folate receptor beta	Q05685	Folr2;Fbp2;Folbp2	NP_032061	GO:0000267;GO:0005624;GO:0005626;GO:0005886;GO:0016020;GO:0031224;GO:0031225;GO:0044425;GO:0044464	cell fraction;membrane fraction;insoluble fraction;plasma membrane;membrane;intrinsic to membrane;anchored to membrane;membrane part;cell part	3	1	0	2	3	1	7	1	3	3	4	0	0	3	1	2	3	1	0	0	3	1	2	3	1	11.6	11.6	11.6	28.82	251			4	3	2	4	2	1.589e-16	8304300	0	0	194240	1176000
IPI00126499	Down syndrome critical region protein 3 homolog	O35075;A6X962	Dscr3;Dcra;Dscra;RP23-115D20.1-001;mCG_19606	NP_031860	GO:0030904;GO:0032991;GO:0043234;GO:0044425;GO:0044464	retromer complex;macromolecular complex;protein complex;membrane part;cell part	3	1	0	1	4	0	6	1	6	6	6	0	0	3	1	1	4	0	0	0	3	1	1	4	0	28.6	28.6	28.6	32.97	297			3	1	1	7		2.7862e-141	11996000	0	0	604560	21382
IPI00129529;IPI00402902	Conserved oligomeric Golgi complex subunit 1;Cog1 protein	Q9Z160;A2A6N7;Q3TAY0;Q3TR89;Q3TWY6;Q3TYM3;Q3U7X8;Q5DTY3;Q810S7	Cog1;Ldlb;RP23-407I21.1-001;mCG_16119;mKIAA1381;RP23-407I21.1-002	NP_038609	GO:0000139;GO:0016020;GO:0031090;GO:0044422;GO:0044424;GO:0044431;GO:0044444;GO:0044446;GO:0044464	Golgi membrane;membrane;organelle membrane;organelle part;intracellular part;Golgi apparatus part;cytoplasmic part;intracellular organelle part;cell part	3	1	0	0	4	1	6	2	4	4	4	0	0	3	1	0	4	1	0	0	3	1	0	4	1	2.7	2.7	2.7	109.05	980			6	1		9	2	1.6789e-07	4092900	0	0	211450	15165
IPI00137103;IPI00880818	BRCA1/BRCA2-containing complex subunit 3;BRCA1/BRCA2-containing complex, subunit 3	P46737;A3KGA9;Q3UDZ4;A8Y5K0	Brcc3;Brcc36;C6.1a	NP_666068	GO:0032991;GO:0043234;GO:0044422;GO:0044424;GO:0044428;GO:0044446;GO:0044464;GO:0070531;GO:0070552	macromolecular complex;protein complex;organelle part;intracellular part;nuclear part;intracellular organelle part;cell part;BRCA1-A complex;BRISC complex	3	1	0	1	6	0	8	2	6	4	5	0	0	3	1	1	6	0	0	0	2	1	1	4	0	26.5	26.5	16.2	33.34	291			4	3	1	7		1.2201e-292	14615000	0	0	317600	233620
IPI00170083;IPI00880475;IPI00881862	DCC-interacting protein 13-beta	Q8K3G9;Q3TB15;Q3TGG0;Q3TVI6;Q3U3Y3	Appl2;Dip13b;Dip3b;mCG_3364	NP_660255	GO:0005634;GO:0010008;GO:0016020;GO:0031090;GO:0031901;GO:0043226;GO:0043227;GO:0043229;GO:0043231;GO:0044422;GO:0044424;GO:0044440;GO:0044444;GO:0044446;GO:0044464;GO:0000118;GO:0016581;GO:0016585;GO:0017053;GO:0032991;GO:0043234;GO:0044428;GO:0044451	nucleus;endosome membrane;membrane;organelle membrane;early endosome membrane;organelle;membrane-bounded organelle;intracellular organelle;intracellular membrane-bounded organelle;organelle part;intracellular part;endosomal part;cytoplasmic part	3	1	0	1	6	0	8	3	7	7	8	0	0	3	1	1	6	0	0	0	3	1	1	6	0	12.7	12.7	12.7	73.853	662			3	2	1	8		4.1674e-205	11799000	0	0	677140	100390
IPI00223861;IPI00279917	Isoform 1 of Peroxisomal N(1)-acetyl-spermine/spermidine oxidase;Polyamine oxidase (Exo-N4-amino), isoform CRA_d	Q8C0L6-1;Q8C0L6;Q4GX45;Q8C0L6-2;Q3TXR6	Paox;Pao;mCG_132988	NP_722478	GO:0005777;GO:0042579;GO:0043226;GO:0043227;GO:0043229;GO:0043231;GO:0044424;GO:0044444;GO:0044464	peroxisome;microbody;organelle;membrane-bounded organelle;intracellular organelle;intracellular membrane-bounded organelle;intracellular part;cytoplasmic part;cell part	3	1	0	1	2	1	5	2	4	4	4	0	0	3	1	1	2	1	0	0	3	1	1	2	1	8.9	8.9	8.9	55.446	504			4	1	1	2	1	9.4151e-83	3579800	0	0	440190	37199
IPI00225209;IPI00881346;IPI00881209	Isoform 1 of Acetolactate synthase-like protein;Isoform 2 of Acetolactate synthase-like protein;Isoform 3 of Acetolactate synthase-like protein	Q8BU33-1;Q8BU33;Q8BU33-2;Q8BU33-3	Ilvbl	NP_776112	GO:0016021;GO:0031224;GO:0044425;GO:0044464	integral to membrane;intrinsic to membrane;membrane part;cell part	3	1	0	1	5	0	7	3	8	8	8	0	0	3	1	1	5	0	0	0	3	1	1	5	0	19.1	19.1	19.1	68.155	632			5	1	1	5		8.9514e-107	14965000	0	0	623580	12691
IPI00230042	Dihydrofolate reductase	P00375;Q544T5	Dhfr;mCG_131438	NP_034179			3	1	1	0	1	0	2	1	3	3	3	0	0	3	1	0	1	0	0	0	3	1	0	1	0	12.8	12.8	12.8	21.606	187			5	1		1		3.2649e-13	1932400	0	0	185660	0
IPI00313515;IPI00323143;IPI00880420	DNA polymerase;DNA polymerase delta catalytic subunit;109 kDa protein	Q3TFX6;Q8C2N0;Q91VT0;P52431	Pold1	NP_035261	GO:0005634;GO:0043226;GO:0043227;GO:0043229;GO:0043231;GO:0044424;GO:0044464	nucleus;organelle;membrane-bounded organelle;intracellular organelle;intracellular membrane-bounded organelle;intracellular part;cell part	3	1	0	2	13	1	17	3	13	13	13	0	0	3	1	2	13	1	0	0	3	1	2	13	1	13.5	13.5	13.5	123.79	1105			5	1	2	16	1	5.0995e-133	10167000	0	0	1096100	127470
IPI00321577	Selenoprotein O	Q9DBC0;A4FUU9	Selo;1300018J18Rik	NP_082181			3	1	1	0	7	0	8	1	8	8	8	0	0	3	1	0	7	0	0	0	3	1	0	7	0	17.2	17.2	17.2	74.13	667			3	1		9		1.1893e-171	11553000	0	0	149630	13550
IPI00380738;IPI00330164;IPI00654112	Splicing factor, arginine/serine-rich 15;Rbm16 protein;Putative uncharacterized protein (Fragment)	Q69ZP8;Q6PFF0;Q7TSH6;Q8BXA9;Q8R1B3;Q3TTX6;Q5U5V8;Q6DID3;Q80TJ3;Q8C037;Q99LN2;Q3TBS5;Q3TZC7	Sfrs15;mKIAA1172;AA517739;Rbm16;mKIAA1116	NP_849254;XP_923871			3	1	1	1	3	2	7	3	4	4	4	0	0	3	1	1	3	2	0	0	3	1	1	3	2	3	3	3	131.68	1209			3	4	1	5	2	3.5054e-08	5355100	0	0	34947	25000
IPI00848457;IPI00849888;IPI00850478;IPI00751061;IPI00895062;IPI00876484;IPI00346818	similar to interferon-inducible protein 203 isoform 1;similar to Ifi203 protein;similar to Ifi203 protein;Isoform 1 of Interferon-activable protein 203;Isoform 2 of Interferon-activable protein 203	O35368-1;O35368;O35368-2	Ifi203	XP_001480767;XP_001473980;XP_001473938;XP_001480769	GO:0005634;GO:0043226;GO:0043227;GO:0043229;GO:0043231;GO:0044424;GO:0044464	nucleus;organelle;membrane-bounded organelle;intracellular organelle;intracellular membrane-bounded organelle;intracellular part;cell part	3	1	0	0	0	1	2	7	3	2	2	0	0	3	1	0	0	1	0	0	2	0	0	0	1	4.5	2.9	2.9	95.137	870			2				1	6.0102e-25	998700	0	0	65077	0
IPI00874435;IPI00312414;IPI00480537;IPI00474874	Putative uncharacterized protein;Isoform 1 of Serine/threonine-protein kinase N2;Isoform 2 of Serine/threonine-protein kinase N2	Q8BJM4;Q8BW55;Q8BWW9-1;Q8BWW9;Q3TBR3;Q8BL62;Q8BWW9-2	Pkn2;Prkcl2	NP_848769	GO:0005634;GO:0005737;GO:0043226;GO:0043227;GO:0043229;GO:0043231;GO:0044424;GO:0044464	nucleus;cytoplasm;organelle;membrane-bounded organelle;intracellular organelle;intracellular membrane-bounded organelle;intracellular part;cell part	3	1	0	1	3	0	5	4	5	5	5	0	0	3	1	1	3	0	0	0	3	1	1	3	0	6.4	6.4	6.4	108.91	959			3	1	1	3		3.2715e-11	18156000	0	0	80848	0
IPI00227235	Putative uncharacterized protein (Fragment)	Q8C8R3	Ank2		GO:0005856;GO:0005887;GO:0016021;GO:0016324;GO:0031224;GO:0031226;GO:0031430;GO:0043226;GO:0043228;GO:0043229;GO:0043232;GO:0044424;GO:0044425;GO:0044444;GO:0044449;GO:0044459;GO:0044464	cytoskeleton;integral to plasma membrane;integral to membrane;apical plasma membrane;intrinsic to membrane;intrinsic to plasma membrane;M band;organelle;non-membrane-bounded organelle;intracellular organelle;intracellular non-membrane-bounded organelle	2	8	0	1	10	0	19	1	12	2	2	0	0	2	8	1	10	0	0	0	0	1	0	2	0	9.7	7.2	1.4	131.2	1219			3	10		18		3.3391e-38	9779300	0	0	92577	1658500
IPI00130381;IPI00277446	Large proline-rich protein BAT3;Putative uncharacterized protein (Fragment)	Q9Z1R2;Q3UF95;Q9CRG8;Q3TDL4;Q8HWH4	Bat3	NP_476512	GO:0005634;GO:0043226;GO:0043227;GO:0043229;GO:0043231;GO:0044424;GO:0044464	nucleus;organelle;membrane-bounded organelle;intracellular organelle;intracellular membrane-bounded organelle;intracellular part;cell part	2	5	0	2	11	0	18	2	11	11	11	0	0	2	5	2	11	0	0	0	2	5	2	11	0	12.4	12.4	12.4	121.04	1154			4	6	2	19		7.0383e-75	13315000	0	0	320180	180940
IPI00458001;IPI00169500;IPI00458002	Isoform 2 of Ataxin-2-like protein;Isoform 1 of Ataxin-2-like protein;Isoform 3 of Ataxin-2-like protein	Q7TQH0-2;Q7TQH0;Q7TQH0-1;Q3TGG2;Q3TYH7;Q7TQH0-3	Atxn2l;A2lp	NP_898841	GO:0016020;GO:0044464	membrane;cell part	2	5	0	0	5	1	11	3	6	6	6	0	0	2	5	0	5	1	0	0	2	5	0	5	1	5.7	5.7	5.7	113.04	1074			20	25		11	1	2.5859e-35	17012000	0	0	1437400	1556600
IPI00918930;IPI00918568;IPI00918571	78 kDa protein						2	5	1	0	4	1	10	3	7	1	1	0	0	2	5	0	4	1	0	0	0	0	0	0	1	10.4	1.2	1.2	77.835	684							1	7.9557e-82	1789500	0	0	0	0
IPI00121359;IPI00284002	39S ribosomal protein L4, mitochondrial	Q9DCU6	Mrpl4;MNCb-3848	NP_075656	GO:0005739;GO:0005840;GO:0030529;GO:0032991;GO:0043226;GO:0043227;GO:0043228;GO:0043229;GO:0043231;GO:0043232;GO:0044424;GO:0044444;GO:0044464	mitochondrion;ribosome;ribonucleoprotein complex;macromolecular complex;organelle;membrane-bounded organelle;non-membrane-bounded organelle;intracellular organelle;intracellular membrane-bounded organelle;intracellular non-membrane-bounded organelle	2	4	0	1	5	0	10	2	6	6	6	0	0	2	4	1	5	0	0	0	2	4	1	5	0	21.8	21.8	21.8	33.073	294			5	5	1	7		4.6434e-35	14319000	0	0	389630	359260
IPI00123758;IPI00918500	procollagen-lysine, 2-oxoglutarate 5-dioxygenase 2 isoform 1;procollagen lysine, 2-oxoglutarate 5-dioxygenase 2	Q9R0B9;Q3U055;Q923L2;Q923L1	Plod2	NP_001136388;NP_036091	GO:0005789;GO:0016020;GO:0030867;GO:0031090;GO:0044422;GO:0044424;GO:0044425;GO:0044432;GO:0044444;GO:0044446;GO:0044464;GO:0005783;GO:0043226;GO:0043227;GO:0043229;GO:0043231	endoplasmic reticulum membrane;membrane;rough endoplasmic reticulum membrane;organelle membrane;organelle part;intracellular part;membrane part;endoplasmic reticulum part;cytoplasmic part;intracellular organelle part;cell part;endoplasmic reticulum	2	4	0	0	10	1	15	2	11	11	12	0	0	2	4	0	10	1	0	0	2	4	0	10	1	14.8	14.8	14.8	86.9	758			2	6		13	1	3.8058e-163	22318000	0	0	82814	185390
IPI00130038;IPI00556772;IPI00654351;IPI00653754	Inhibitor of nuclear factor kappa-B kinase subunit beta;Inhibitor of kappaB kinase beta, isoform CRA_b	O88351;Q05DR8;Q3USX8;Q5D0E0	Ikbkb;Ikkb;mCG_6974	NP_034676	GO:0005737;GO:0044424;GO:0044464	cytoplasm;intracellular part;cell part	2	4	0	1	11	0	16	4	13	13	13	0	0	2	4	1	11	0	0	0	2	4	1	11	0	15.7	15.7	15.7	86.689	757			3	8	1	14		9.899e-39	21282000	0	0	621360	966130
IPI00420602;IPI00875494;IPI00750175;IPI00858101;IPI00857734	Nucleoporin NUP188 homolog	Q6ZQH8	Nup188;Kiaa0169	NP_938046	GO:0005643;GO:0032991;GO:0043234;GO:0044422;GO:0044424;GO:0044425;GO:0044428;GO:0044446;GO:0044464;GO:0046930	nuclear pore;macromolecular complex;protein complex;organelle part;intracellular part;membrane part;nuclear part;intracellular organelle part;cell part;pore complex	2	4	0	1	3	5	13	5	8	8	8	0	0	2	4	1	3	5	0	0	2	4	1	3	5	4.7	4.7	4.7	196.69	1759			4	4	1	4	7	4.1351e-11	19200000	0	0	226770	111020
IPI00111004	Gamma-glutamylcyclotransferase	Q9D7X8	Ggct	NP_080913	GO:0005829;GO:0044424;GO:0044444;GO:0044464	cytosol;intracellular part;cytoplasmic part;cell part	2	3	0	0	2	0	5	1	4	4	4	0	0	2	3	0	2	0	0	0	2	3	0	2	0	21.3	21.3	21.3	21.166	188			2	4		3		2.1447e-21	2973000	0	0	78731	55988
IPI00116221	Beta-lactamase-like protein 2	Q99KR3	Lactb2	NP_663356	GO:0005739;GO:0043226;GO:0043227;GO:0043229;GO:0043231;GO:0044424;GO:0044444;GO:0044464	mitochondrion;organelle;membrane-bounded organelle;intracellular organelle;intracellular membrane-bounded organelle;intracellular part;cytoplasmic part;cell part	2	3	0	2	7	0	12	1	7	7	8	0	0	2	3	2	7	0	0	0	2	3	2	7	0	24.3	24.3	24.3	32.754	288			9	5	2	8		4.379e-39	28480000	0	0	370750	121610
IPI00119466	Peroxisomal membrane protein PMP34	O70579	Slc25a17;Pmp34;Pmp35	NP_035529	GO:0005743;GO:0005778;GO:0016020;GO:0016021;GO:0019866;GO:0031090;GO:0031224;GO:0031903;GO:0031966;GO:0042579;GO:0043226;GO:0043227;GO:0043229;GO:0043231;GO:0044422;GO:0044424;GO:0044425;GO:0044429;GO:0044438;GO:0044439;GO:0044444;GO:0044446;GO:0044464	mitochondrial inner membrane;peroxisomal membrane;membrane;integral to membrane;organelle inner membrane;organelle membrane;intrinsic to membrane;microbody membrane;mitochondrial membrane;microbody;organelle;membrane-bounded organelle	2	3	0	0	1	0	4	1	3	3	3	0	0	2	3	0	1	0	0	0	2	3	0	1	0	9.8	9.8	9.8	34.412	307			3	3		1		3.0241e-06	602680	0	0	242000	89571
IPI00121277;IPI00755898	Phosphatidylinositol 4-kinase type 2-alpha	Q2TBE6	Pi4k2a	NP_663476	GO:0005737;GO:0044424;GO:0044425;GO:0044464;GO:0045121	cytoplasm;intracellular part;membrane part;cell part;membrane raft	2	3	0	0	3	0	6	2	6	6	6	0	0	2	3	0	3	0	0	0	2	3	0	3	0	10.9	10.9	10.9	54.257	479			2	3		3		4.776e-18	4224100	0	0	11100	322820
IPI00121430;IPI00830892;IPI00776316;IPI00881909;IPI00319976;IPI00230527	Isoform 1 of Collagen alpha-1(XII) chain;Isoform 5 of Collagen alpha-1(XII) chain;Isoform 2 of Collagen alpha-1(XII) chain;procollagen, type XII, alpha 1;Isoform 3 of Collagen alpha-1(XII) chain;Isoform 4 of Collagen alpha-1(XII) chain	Q60847-1;Q60847;Q60847-5;Q60847-2;Q3TNZ7;Q60847-3;Q60847-4	Col12a1	NP_031756	GO:0005578;GO:0005615;GO:0031012;GO:0044421	proteinaceous extracellular matrix;extracellular space;extracellular matrix;extracellular region part	2	3	0	0	4	1	8	6	5	5	5	0	0	2	3	0	4	1	0	0	2	3	0	4	1	1.6	1.6	1.6	340.21	3120			8	5		4	1	1.3193e-46	3387300	0	0	91808	68887
IPI00131021;IPI00620272	Heparan sulfate 2-O-sulfotransferase 1;38 kDa protein	Q8R3H7	Hs2st1;Hs2st	NP_035958	GO:0000139;GO:0016020;GO:0016021;GO:0031090;GO:0031224;GO:0044422;GO:0044424;GO:0044425;GO:0044431;GO:0044444;GO:0044446;GO:0044464	Golgi membrane;membrane;integral to membrane;organelle membrane;intrinsic to membrane;organelle part;intracellular part;membrane part;Golgi apparatus part;cytoplasmic part;intracellular organelle part;cell part	2	3	0	0	2	0	5	2	4	4	5	0	0	2	3	0	2	0	0	0	2	3	0	2	0	12.9	12.9	12.9	41.813	356			2	8		2		2.6186e-34	3233700	0	0	34684	463620
IPI00131915	Ubiquitin domain-containing protein UBFD1	Q78JW9;Q9CYA9	Ubfd1;D7Wsu128e	NP_613055			2	3	1	1	1	0	5	1	4	4	4	0	0	2	3	1	1	0	0	0	2	3	1	1	0	10.6	10.6	10.6	40.143	368			2	3	1	2		5.0143e-21	3367900	0	0	430230	77121
IPI00132142	Autophagy-related protein 3	Q9CPX6	Atg3;Apg3l	NP_080678	GO:0005737;GO:0044424;GO:0044464	cytoplasm;intracellular part;cell part	2	3	0	1	3	0	7	1	4	4	5	0	0	2	3	1	3	0	0	0	2	3	1	3	0	14.3	14.3	14.3	35.796	314			5	3	1	12		7.0375e-30	16357000	0	0	150350	31571
IPI00133047;IPI00669600	Mitogen-activated protein kinase scaffold protein 1;similar to MEK binding partner 1	O88653;Q3TX23;Q542I7	Mapksp1;Map2k1ip1;Mapbp;mCG_121084;mCG_4114	NP_064304;XP_904927;XP_926669;XP_918491	GO:0010008;GO:0016020;GO:0031090;GO:0031902;GO:0044422;GO:0044424;GO:0044440;GO:0044444;GO:0044446;GO:0044464;GO:0005768;GO:0005770;GO:0043226;GO:0043227;GO:0043229;GO:0043231	endosome membrane;membrane;organelle membrane;late endosome membrane;organelle part;intracellular part;endosomal part;cytoplasmic part;intracellular organelle part;cell part;endosome;late endosome;organelle;membrane-bounded organelle	2	3	0	0	1	0	4	2	3	3	3	0	0	2	3	0	1	0	0	0	2	3	0	1	0	27.4	27.4	27.4	13.553	124			3	4		1		1.0899e-08	13101000	0	0	5465500	6758800
IPI00134011	39S ribosomal protein L13, mitochondrial	Q9D1P0;Q05CB9;Q7TMH5	Mrpl13	NP_081035	GO:0000315;GO:0005762;GO:0015934;GO:0030529;GO:0032991;GO:0033279;GO:0044422;GO:0044424;GO:0044429;GO:0044444;GO:0044446;GO:0044464	organellar large ribosomal subunit;mitochondrial large ribosomal subunit;large ribosomal subunit;ribonucleoprotein complex;macromolecular complex;ribosomal subunit;organelle part;intracellular part;mitochondrial part;cytoplasmic part	2	3	0	0	1	1	5	1	4	4	4	0	0	2	3	0	1	1	0	0	2	3	0	1	1	20.8	20.8	20.8	20.677	178			2	3		1	1	7.6171e-10	921630	0	0	82265	97771
IPI00134346	Ribonuclease P protein subunit p30	O88796;Q3TF81;Q6P6M0;Q8K238	Rpp30;Rnasep2	NP_062301	GO:0005730;GO:0043226;GO:0043228;GO:0043229;GO:0043232;GO:0044422;GO:0044424;GO:0044428;GO:0044446;GO:0044464	nucleolus;organelle;non-membrane-bounded organelle;intracellular organelle;intracellular non-membrane-bounded organelle;organelle part;intracellular part;nuclear part;intracellular organelle part;cell part	2	3	0	1	2	2	8	1	5	5	5	0	0	2	3	1	2	2	0	0	2	3	1	2	2	23.9	23.9	23.9	29.473	268			2	4	1	3	2	2.4742e-15	5639100	0	0	54436	239130
IPI00134747;IPI00136390;IPI00882169	Isoform 1 of Target of EGR1 protein 1;Isoform 2 of Target of EGR1 protein 1;22 kDa protein	Q9D2E2-1;Q9D2E2;A2AGE2;Q9D2E2-2;A2AGE1	Toe1;RP23-109A3.3-001;mCG_19662;RP23-109A3.3-002	NP_080930	GO:0005730;GO:0016604;GO:0016607;GO:0043226;GO:0043228;GO:0043229;GO:0043232;GO:0044422;GO:0044424;GO:0044428;GO:0044446;GO:0044451;GO:0044464;GO:0005634;GO:0043227;GO:0043231	nucleolus;nuclear body;nuclear speck;organelle;non-membrane-bounded organelle;intracellular organelle;intracellular non-membrane-bounded organelle;organelle part;intracellular part;nuclear part;intracellular organelle part;nucleoplasm part;cell part	2	3	0	1	5	0	9	3	6	6	6	0	0	2	3	1	5	0	0	0	2	3	1	5	0	13.3	13.3	13.3	56.87	511			8	5	1	6		2.3201e-19	4143900	0	0	79786	23330
IPI00224200	Isoform 1 of Protein IWS1 homolog	Q8C1D8-1;Q8C1D8	Iws1;Iws1l	NP_775617	GO:0005634;GO:0043226;GO:0043227;GO:0043229;GO:0043231;GO:0044424;GO:0044464	nucleus;organelle;membrane-bounded organelle;intracellular organelle;intracellular membrane-bounded organelle;intracellular part;cell part	2	3	0	1	1	1	6	1	3	3	4	0	0	2	3	1	1	1	0	0	2	3	1	1	1	3.9	3.9	3.9	85.247	766			3	4	1	1	3	9.613e-07	529400	0	0	40121	27881
IPI00226854;IPI00849619	Isoform 1 of Solute carrier family 25 member 40;Isoform 2 of Solute carrier family 25 member 40	Q8BGP6-1;Q8BGP6;Q8BGP6-2	Slc25a40	NP_848881	GO:0005743;GO:0016020;GO:0016021;GO:0019866;GO:0031090;GO:0031224;GO:0031966;GO:0044422;GO:0044424;GO:0044425;GO:0044429;GO:0044444;GO:0044446;GO:0044464	mitochondrial inner membrane;membrane;integral to membrane;organelle inner membrane;organelle membrane;intrinsic to membrane;mitochondrial membrane;organelle part;intracellular part;membrane part;mitochondrial part;cytoplasmic part	2	3	0	0	2	0	5	2	4	4	4	0	0	2	3	0	2	0	0	0	2	3	0	2	0	11.9	11.9	11.9	37.963	337			2	3		2		2.4078e-07	1820500	0	0	150900	53636
IPI00115538;IPI00853896;IPI00228757	similar to thymosin beta-4;Isoform Long of Thymosin beta-4;Isoform Short of Thymosin beta-4	P20065-1;P20065;A2AHI6;P20065-2;Q6ZWX2	Tmsb4x;Ptmb4;Tmsb4;RP23-139P21.1-002;RP23-139P21.1-003;mCG_115770;RP23-139P21.1-001	XP_001477701;NP_067253	GO:0005634;GO:0005829;GO:0005856;GO:0043226;GO:0043227;GO:0043228;GO:0043229;GO:0043231;GO:0043232;GO:0044424;GO:0044444;GO:0044464	nucleus;cytosol;cytoskeleton;organelle;membrane-bounded organelle;non-membrane-bounded organelle;intracellular organelle;intracellular membrane-bounded organelle;intracellular non-membrane-bounded organelle;intracellular part;cytoplasmic part;cell part	2	3	0	0	1	0	4	3	3	3	7	0	0	2	3	0	1	0	0	0	2	3	0	1	0	12.5	12.5	12.5	22.423	208			6	6		8		8.9136e-20	15610000	0	0	246660	377720
IPI00453611;IPI00649505	Isoform 1 of TBC1 domain family member 9B;Isoform 2 of TBC1 domain family member 9B	Q5SVR0-1;Q5SVR0;Q5SVR0-2	Tbc1d9b;Kiaa0676	NP_084021	GO:0005622;GO:0016021;GO:0031224;GO:0044425;GO:0044464	intracellular;integral to membrane;intrinsic to membrane;membrane part;cell part	2	3	0	0	13	0	16	2	13	13	13	0	0	2	3	0	13	0	0	0	2	3	0	13	0	11.2	11.2	11.2	141.78	1263			2	4		18		6.2395e-160	12436000	0	0	524060	44498
IPI00457532;IPI00648538	Isoform 1 of Peptidyl-prolyl cis-trans isomerase-like 3;Isoform 2 of Peptidyl-prolyl cis-trans isomerase-like 3	Q9D6L8-1;Q9D6L8;Q9D6L8-2	Ppil3;Cyp10l	NP_081627;NP_081650	GO:0005681;GO:0030529;GO:0032991;GO:0044422;GO:0044424;GO:0044428;GO:0044446;GO:0044464	spliceosomal complex;ribonucleoprotein complex;macromolecular complex;organelle part;intracellular part;nuclear part;intracellular organelle part;cell part	2	3	0	0	0	0	3	2	3	3	4	0	0	2	3	0	0	0	0	0	2	3	0	0	0	28	28	28	18.127	161			3	4				9.0782e-13	1734600	0	0	1186800	547850
IPI00463195;IPI00876524	Autophagy-related protein 7;hypothetical protein	Q9D906;Q3TAB9;Q3TM87	Atg7;Apg7l	NP_083111;XP_001481291	GO:0005737;GO:0044424;GO:0044464	cytoplasm;intracellular part;cell part	2	3	0	4	9	0	16	2	10	10	11	0	0	2	3	4	9	0	0	0	2	3	4	9	0	15.2	15.2	15.2	77.519	698			2	3	4	11		3.6221e-139	25186000	0	0	82467	245480
IPI00551075;IPI00776127	Isoform 1 of Poly [ADP-ribose] polymerase 14;Isoform 2 of Poly [ADP-ribose] polymerase 14	Q2EMV9-1;Q2EMV9;B2RSI3;Q2EMV9-2	Parp14;Kiaa1268	NP_001034619	GO:0005634;GO:0005737;GO:0043226;GO:0043227;GO:0043229;GO:0043231;GO:0044424;GO:0044464	nucleus;cytoplasm;organelle;membrane-bounded organelle;intracellular organelle;intracellular membrane-bounded organelle;intracellular part;cell part	2	3	0	1	11	1	16	2	12	12	13	0	0	2	3	1	11	1	0	0	2	3	1	11	1	6.6	6.6	6.6	203.85	1817			6	4	1	16	2	4.5033e-24	6982900	0	0	2555300	398310
IPI00606952	COMM domain-containing protein 6	Q3V4B5	Commd6	NP_001028304	GO:0005634;GO:0005737;GO:0043226;GO:0043227;GO:0043229;GO:0043231;GO:0044424;GO:0044464	nucleus;cytoplasm;organelle;membrane-bounded organelle;intracellular organelle;intracellular membrane-bounded organelle;intracellular part;cell part	2	3	0	0	3	0	6	1	4	4	5	0	0	2	3	0	3	0	0	0	2	3	0	3	0	54	54	54	9.7951	87			6	7		3		1.0149e-28	6120900	0	0	100640	193050
IPI00623739	Sodium/hydrogen exchanger 9	Q8BZ00;A8E634;Q3T994;Q499E9	Slc9a9;Nhe9	NP_808577	GO:0010008;GO:0016020;GO:0016021;GO:0031090;GO:0031224;GO:0031902;GO:0044422;GO:0044424;GO:0044425;GO:0044440;GO:0044444;GO:0044446;GO:0044464;GO:0005768;GO:0043226;GO:0043227;GO:0043229;GO:0043231;GO:0055037	endosome membrane;membrane;integral to membrane;organelle membrane;intrinsic to membrane;late endosome membrane;organelle part;intracellular part;membrane part;endosomal part;cytoplasmic part;intracellular organelle part;cell part;endosome;organelle	2	3	0	0	2	0	5	1	4	4	5	0	0	2	3	0	2	0	0	0	2	3	0	2	0	6.2	6.2	6.2	72.132	644			2	9		2		6.5799e-47	3404100	0	0	123820	668220
IPI00109313	Uncharacterized protein C2orf29 homolog	Q9CWN7;Q8C9T0	D1Bwg0212e	NP_082319			2	2	1	0	3	0	5	1	3	3	3	0	0	2	2	0	3	0	0	0	2	2	0	3	0	8.1	8.1	8.1	54.959	505			4	5		3		3.5626e-160	4191100	0	0	66899	85931
IPI00109656;IPI00120571	Isoform 2 of ADP-ribosylation factor GTPase-activating protein 2;Isoform 1 of ADP-ribosylation factor GTPase-activating protein 2	Q99K28-2;Q99K28;Q99K28-1;Q3UR67	Arfgap2;Zfp289;Znf289	NP_076343	GO:0000139;GO:0016020;GO:0031090;GO:0044422;GO:0044424;GO:0044431;GO:0044444;GO:0044446;GO:0044464	Golgi membrane;membrane;organelle membrane;organelle part;intracellular part;Golgi apparatus part;cytoplasmic part;intracellular organelle part;cell part	2	2	0	0	4	0	6	2	4	3	3	0	0	2	2	0	4	0	0	0	2	1	0	3	0	7.5	5.6	5.6	58.109	534			3	1		3		8.492e-12	3508000	0	0	18750	88782
IPI00116681	Choline/ethanolamine kinase	O55229;Q54AG5;Q6NVC1;Q8CJF0	Chkb;Chetk;Chkl;Chetk-beta;Cpt1b	NP_031718			2	2	1	1	3	0	6	1	3	3	3	0	0	2	2	1	3	0	0	0	2	2	1	3	0	10.9	10.9	10.9	45.126	394			3	3	1	3		1.6808e-82	3272500	0	0	65225	40966
IPI00120754;IPI00121224;IPI00756249	Gamma-aminobutyric acid receptor-associated protein;Gamma-aminobutyric acid receptor-associated protein-like 1;Gamma-aminobutyric acid receptor associated protein	Q9DCD6;B1AR49;Q8R3R8;B1AR50	Gabarap;RP23-172M21.5-001;Gabarapl1;Gec1;MNCb-0091;RP23-172M21.5-004	NP_062723;NP_065615	GO:0000139;GO:0000323;GO:0005764;GO:0005773;GO:0005783;GO:0005790;GO:0005856;GO:0005874;GO:0005875;GO:0005886;GO:0015629;GO:0016020;GO:0031090;GO:0032991;GO:0043226;GO:0043227;GO:0043228;GO:0043229;GO:0043231;GO:0043232;GO:0043234;GO:0044422;GO:0044424;GO:0044430;GO:0044431;GO:0044444;GO:0044446;GO:0044464;GO:0000421;GO:0005774;GO:0044437;GO:0005794	Golgi membrane;lytic vacuole;lysosome;vacuole;endoplasmic reticulum;smooth endoplasmic reticulum;cytoskeleton;microtubule;microtubule associated complex;plasma membrane;actin cytoskeleton;membrane;organelle membrane;macromolecular complex;organelle	2	2	0	0	0	0	2	3	3	2	2	0	0	2	2	0	0	0	0	0	1	2	0	0	0	33.3	23.9	23.9	13.918	117			2	2				1.3178e-30	591970	0	0	410730	181250
IPI00120989	N-acetylneuraminate lyase	Q9DCJ9	Npl	NP_083025	GO:0005737;GO:0044424;GO:0044464	cytoplasm;intracellular part;cell part	2	2	0	2	7	1	12	1	8	8	8	0	0	2	2	2	7	1	0	0	2	2	2	7	1	21.6	21.6	21.6	35.13	320			2	3	2	9	1	1.3188e-88	13438000	0	0	699320	462110
IPI00121472	Receptor-interacting serine/threonine-protein kinase 1	Q60855	Ripk1;Rinp;Rip	NP_033094	GO:0005737;GO:0044424;GO:0044464	cytoplasm;intracellular part;cell part	2	2	0	0	1	1	4	1	4	4	4	0	0	2	2	0	1	1	0	0	2	2	0	1	1	6.1	6.1	6.1	74.854	656			4	4		1	1	5.5961e-07	1556200	0	0	145110	80680
IPI00123594;IPI00849928;IPI00462698	Geranylgeranyl pyrophosphate synthetase;Geranylgeranyl diphosphate synthase 1, isoform CRA_a;similar to geranylgeranyl diphosphate synthase1	Q9WTN0;Q3UUC8;Q3V0T8;Q9CZZ6	Ggps1;mCG_18833	NP_034412;XP_001473915;XP_486466;XP_911902	GO:0000267;GO:0005625;GO:0005737;GO:0044424;GO:0044464	cell fraction;soluble fraction;cytoplasm;intracellular part;cell part	2	2	0	2	9	0	13	3	10	10	10	0	0	2	2	2	9	0	0	0	2	2	2	9	0	33.7	33.7	33.7	34.706	300			5	4	2	10		2.188e-125	21852000	0	0	615280	109560
IPI00128561;IPI00654349	Guanine nucleotide exchange factor MSS4;Putative uncharacterized protein	Q91X96;Q3U1A4;Q3TMQ8	Rabif	NP_663485			2	2	1	1	1	1	5	2	3	3	3	0	0	2	2	1	1	1	0	0	2	2	1	1	1	29.3	29.3	29.3	13.915	123			5	3	1	1	2	2.0862e-36	7990800	0	0	491420	111270
IPI00129107	PDZ domain-containing protein GIPC1	Q9Z0G0	Gipc1;Gipc;Rgs19ip1;Semcap1	NP_061241	GO:0005829;GO:0008021;GO:0012506;GO:0016020;GO:0016023;GO:0030135;GO:0030136;GO:0031090;GO:0031410;GO:0031982;GO:0031988;GO:0043197;GO:0043198;GO:0043226;GO:0043227;GO:0043229;GO:0043231;GO:0044422;GO:0044424;GO:0044444;GO:0044456;GO:0044463;GO:0044464	cytosol;synaptic vesicle;vesicle membrane;membrane;cytoplasmic membrane-bounded vesicle;coated vesicle;clathrin-coated vesicle;organelle membrane;cytoplasmic vesicle;vesicle;membrane-bounded vesicle;dendritic spine;dendritic shaft;organelle	2	2	0	1	2	0	5	1	3	3	3	0	0	2	2	1	2	0	0	0	2	2	1	2	0	12.9	12.9	12.9	36.129	333			3	4	1	2		5.163e-48	2793000	0	0	338210	66799
IPI00129519	Brain acid soluble protein 1	Q91XV3	Basp1;Nap22	NP_081671	GO:0005886;GO:0016020;GO:0030426;GO:0030427;GO:0042995;GO:0043005;GO:0044464	plasma membrane;membrane;growth cone;site of polarized growth;cell projection;neuron projection;cell part	2	2	0	0	1	0	3	1	2	2	2	0	0	2	2	0	1	0	0	0	2	2	0	1	0	11.9	11.9	11.9	22.086	226			5	9		1		1.3567e-08	2930000	0	0	20096	95292
IPI00134053	Dolichol-phosphate mannosyltransferase subunit 3	Q9D1Q4	Dpm3	NP_081043	GO:0016021;GO:0030176;GO:0031224;GO:0031227;GO:0031300;GO:0031301;GO:0031501;GO:0032991;GO:0033185;GO:0043234;GO:0044422;GO:0044424;GO:0044425;GO:0044432;GO:0044444;GO:0044446;GO:0044464	integral to membrane;integral to endoplasmic reticulum membrane;intrinsic to membrane;intrinsic to endoplasmic reticulum membrane;intrinsic to organelle membrane;integral to organelle membrane;mannosyltransferase complex;macromolecular complex	2	2	0	0	1	0	3	1	2	2	2	0	0	2	2	0	1	0	0	0	2	2	0	1	0	23.9	23.9	23.9	10.139	92			8	5		1		2.1807e-07	7414000	0	0	529450	1370100
IPI00135533;IPI00278354	Isoform 1 of ADP-ribosylation factor-like protein 2-binding protein;Isoform 2 of ADP-ribosylation factor-like protein 2-binding protein	Q9D385-1;Q9D385;Q9D385-2	Arl2bp;Bart;Bart1	NP_077153;NP_077231	GO:0005758;GO:0005813;GO:0005815;GO:0031970;GO:0031974;GO:0043226;GO:0043228;GO:0043229;GO:0043232;GO:0044422;GO:0044424;GO:0044429;GO:0044430;GO:0044444;GO:0044446;GO:0044464	mitochondrial intermembrane space;centrosome;microtubule organizing center;organelle envelope lumen;membrane-enclosed lumen;organelle;non-membrane-bounded organelle;intracellular organelle;intracellular non-membrane-bounded organelle;organelle part	2	2	0	1	2	0	5	2	2	2	2	0	0	2	2	1	2	0	0	0	2	2	1	2	0	12.9	12.9	12.9	18.754	163			2	6	1	3		1.4997e-43	2666500	0	0	152130	301520
IPI00169670	Aldose 1-epimerase	Q8K157;Q3TSZ4;Q3TZ44	Galm	NP_795937	GO:0005737;GO:0044424;GO:0044464	cytoplasm;intracellular part;cell part	2	2	0	0	2	0	4	1	3	3	3	0	0	2	2	0	2	0	0	0	2	2	0	2	0	11.4	11.4	11.4	37.798	342			3	4		2		1.0557e-41	6570200	0	0	117100	111510
IPI00221814;IPI00798442	Isoform 1 of Probable D-tyrosyl-tRNA(Tyr) deacylase 2;Isoform 2 of Probable D-tyrosyl-tRNA(Tyr) deacylase 2	Q8BHA3-1;Q8BHA3;Q8BHA3-2		NP_083821	GO:0005737;GO:0044424;GO:0044464	cytoplasm;intracellular part;cell part	2	2	0	0	1	0	3	2	3	3	4	0	0	2	2	0	1	0	0	0	2	2	0	1	0	23.8	23.8	23.8	18.236	168			5	5		1		3.0487e-11	2636400	0	0	77677	151340
IPI00222203;IPI00267596;IPI00874655	Isoform 1 of Cytochrome c oxidase assembly protein COX15 homolog;Isoform 2 of Cytochrome c oxidase assembly protein COX15 homolog;44 kDa protein	Q8BJ03-1;Q8BJ03;Q8BJ03-2	Cox15	NP_659123	GO:0005743;GO:0016020;GO:0016021;GO:0019866;GO:0031090;GO:0031224;GO:0031966;GO:0044422;GO:0044424;GO:0044425;GO:0044429;GO:0044444;GO:0044446;GO:0044464	mitochondrial inner membrane;membrane;integral to membrane;organelle inner membrane;organelle membrane;intrinsic to membrane;mitochondrial membrane;organelle part;intracellular part;membrane part;mitochondrial part;cytoplasmic part	2	2	0	0	1	0	3	3	2	2	2	0	0	2	2	0	1	0	0	0	2	2	0	1	0	5.3	5.3	5.3	45.852	413			3	3		1		4.3797e-10	4200700	0	0	260060	138380
IPI00224124;IPI00856764	Protein N-terminal asparagine amidohydrolase;25 kDa protein	Q64311;Q8BRX4	Ntan1	NP_035076	GO:0005634;GO:0005737;GO:0043226;GO:0043227;GO:0043229;GO:0043231;GO:0044424;GO:0044464	nucleus;cytoplasm;organelle;membrane-bounded organelle;intracellular organelle;intracellular membrane-bounded organelle;intracellular part;cell part	2	2	0	1	4	0	7	2	4	4	6	0	0	2	2	1	4	0	0	0	2	2	1	4	0	15.2	15.2	15.2	34.595	310			3	2	1	5		1.2447e-24	3825300	0	0	173040	59481
IPI00225371;IPI00458453;IPI00648240;IPI00131315;IPI00649571	Isoform 1 of Protein unc-119 homolog B	Q8C4B4-1;Q8C4B4	Unc119b	NP_780561			2	2	1	3	3	0	8	5	5	5	6	0	0	2	2	3	3	0	0	0	2	2	3	3	0	26.3	26.3	26.3	28.302	251			6	6	3	3		4.4329e-62	7794900	0	0	750910	610060
IPI00854952;IPI00225573;IPI00875609	Isoform 2 of Zinc transporter 9;Solute carrier family 30;Isoform 1 of Zinc transporter 9	Q5IRJ6-2;Q5IRJ6;B2RU82;Q5IRJ6-1	Slc30a9;mCG_10545	NP_848766	GO:0005634;GO:0016021;GO:0031224;GO:0043226;GO:0043227;GO:0043229;GO:0043231;GO:0044424;GO:0044425;GO:0044464;GO:0016020	nucleus;integral to membrane;intrinsic to membrane;organelle;membrane-bounded organelle;intracellular organelle;intracellular membrane-bounded organelle;intracellular part;membrane part;cell part;membrane	2	2	0	1	2	2	7	3	5	5	6	0	0	2	2	1	2	2	0	0	2	2	1	2	2	8.4	8.4	8.4	65.129	592			2	2	1	2	2	2.9995e-12	7713900	0	0	84822	53180
IPI00653104;IPI00227109;IPI00881695	Putative uncharacterized protein;TBC1 domain family member 17;Putative uncharacterized protein	Q3TCA5;Q3U5C0;Q3UDU6;Q8BYH7;Q8BW21;Q8BXI6	Tbc1d17;mCG_23133	NP_001036120	GO:0005622;GO:0044464	intracellular;cell part	2	2	0	1	2	0	5	3	5	4	4	0	0	2	2	1	2	0	0	0	2	2	1	1	0	7.4	6.4	6.4	73.715	652			2	3	1	1		3.2267e-09	1431600	0	0	75794	276040
IPI00311387	AP-3 complex subunit mu-1	Q9JKC8;Q921U0;Q9DBU8	Ap3m1	NP_061299	GO:0005794;GO:0030119;GO:0030131;GO:0032991;GO:0043226;GO:0043227;GO:0043229;GO:0043231;GO:0043234;GO:0044424;GO:0044425;GO:0044444;GO:0044464	Golgi apparatus;AP-type membrane coat adaptor complex;clathrin adaptor complex;macromolecular complex;organelle;membrane-bounded organelle;intracellular organelle;intracellular membrane-bounded organelle;protein complex;intracellular part;membrane part	2	2	0	1	4	0	7	1	5	5	5	0	0	2	2	1	4	0	0	0	2	2	1	4	0	17.2	17.2	17.2	46.936	418			2	4	1	7		6.1047e-59	15264000	0	0	187450	524500
IPI00311534;IPI00762886	Poly(A)-specific ribonuclease PARN;Putative uncharacterized protein	Q8VDG3;Q3TUQ8	Parn	NP_083037	GO:0005730;GO:0005737;GO:0043226;GO:0043228;GO:0043229;GO:0043232;GO:0044422;GO:0044424;GO:0044428;GO:0044446;GO:0044464;GO:0005634;GO:0043227;GO:0043231	nucleolus;cytoplasm;organelle;non-membrane-bounded organelle;intracellular organelle;intracellular non-membrane-bounded organelle;organelle part;intracellular part;nuclear part;intracellular organelle part;cell part;nucleus;membrane-bounded organelle	2	2	0	2	8	0	12	2	8	8	8	0	0	2	2	2	8	0	0	0	2	2	2	8	0	14.1	14.1	14.1	71.558	624			2	3	2	8		1.4498e-36	13138000	0	0	12236	51435
IPI00653266;IPI00319874	Putative uncharacterized protein;Replication factor C subunit 4	Q3UI84;Q99J62	Rfc4	NP_663455	GO:0005663;GO:0032991;GO:0043234;GO:0044422;GO:0044424;GO:0044427;GO:0044446;GO:0044464;GO:0005634;GO:0043226;GO:0043227;GO:0043229;GO:0043231	DNA replication factor C complex;macromolecular complex;protein complex;organelle part;intracellular part;chromosomal part;intracellular organelle part;cell part;nucleus;organelle;membrane-bounded organelle;intracellular organelle	2	2	0	0	0	0	2	2	3	3	3	0	0	2	2	0	0	0	0	0	2	2	0	0	0	7.6	7.6	7.6	40.918	370			3	3				4.4593e-07	1482200	0	0	1373000	109220
IPI00348883	Caspase recruitment domain family, member 9	A2AIV8;Q6P065	Card9;RP23-306D20.2-001;Gm782	NP_001032836	GO:0005622;GO:0044464	intracellular;cell part	2	2	0	0	1	2	5	1	3	3	3	0	0	2	2	0	1	2	0	0	2	2	0	1	2	5.6	5.6	5.6	62.461	536			6	9		3	8	0.00056439	698210000	0	0	1637000	15175000
IPI00894708;IPI00668664;IPI00355962;IPI00761385	Isoform 2 of Transcription factor TFIIIB component B'' homolog;similar to mKIAA1241 protein isoform 7;Isoform 1 of Transcription factor TFIIIB component B'' homolog	Q571C7-2;Q571C7;Q571C7-1	Bdp1;Kiaa1241;Tfnr	XP_919769;NP_001074530;XP_001474356	GO:0005634;GO:0043226;GO:0043227;GO:0043229;GO:0043231;GO:0044424;GO:0044464	nucleus;organelle;membrane-bounded organelle;intracellular organelle;intracellular membrane-bounded organelle;intracellular part;cell part	2	2	0	2	1	2	7	4	4	4	5	0	0	2	2	2	1	2	0	0	2	2	2	1	2	1.7	1.7	1.7	271.72	2471			2	3	5	2	8	1.0211e-05	8739400	0	0	691320	352140
IPI00420771;IPI00350411;IPI00229310	Ubiquitin-conjugating enzyme E2 R2	Q6ZWZ2	Ube2r2;Cdc34b;Ubc3b	NP_080551			2	2	1	0	2	0	4	3	4	4	4	0	0	2	2	0	2	0	0	0	2	2	0	2	0	16.8	16.8	16.8	27.166	238			2	3		2		2.3505e-08	2883500	0	0	62970	47986
IPI00454029	Protein FAM115C	Q921K8	Fam115c;Fam139a	NP_666286			2	2	1	1	7	0	10	1	7	7	7	0	0	2	2	1	7	0	0	0	2	2	1	7	0	10.2	10.2	10.2	101.6	919			4	3	1	8		7.7705e-112	13900000	0	0	77675	66276
IPI00471341	Ubiquitin-like protein 4A	P21126;B2M0R9;B2M0S0;Q3UK94;Q684Q9;Q91V47	Ubl4a;Gdx;Ubl4;Tu11;mCG_21230;DXS254E	NP_663380	GO:0005634;GO:0005737;GO:0043226;GO:0043227;GO:0043229;GO:0043231;GO:0044424;GO:0044464	nucleus;cytoplasm;organelle;membrane-bounded organelle;intracellular organelle;intracellular membrane-bounded organelle;intracellular part;cell part	2	2	0	0	3	0	5	1	3	3	3	0	0	2	2	0	3	0	0	0	2	2	0	3	0	22.9	22.9	22.9	17.8	157			6	6		7		2.5556e-75	6117500	0	0	382000	197810
IPI00828510;IPI00660406;IPI00653556;IPI00222329;IPI00675295	zinc finger, NFX1-type containing 1;NFX1-type zinc finger-containing protein 1;Novel protein	A2A5R3;Q8R151;A2A5R6	Znfx1;RP23-19L12.5-001;mCG_14615;RP23-19L12.5-004	NP_001028368	GO:0005634;GO:0043226;GO:0043227;GO:0043229;GO:0043231;GO:0044424;GO:0044464	nucleus;organelle;membrane-bounded organelle;intracellular organelle;intracellular membrane-bounded organelle;intracellular part;cell part	2	2	0	0	6	0	8	5	7	7	7	0	0	2	2	0	6	0	0	0	2	2	0	6	0	3.8	3.8	3.8	218.83	1909			4	3		9		2.2433e-25	2711400	0	0	141090	79523
IPI00874583	34 kDa protein						2	2	1	0	2	1	5	1	3	3	3	0	0	2	2	0	2	1	0	0	2	2	0	2	1	12.6	12.6	12.6	33.932	310			3	3		3	5	1.6724e-08	14216000	0	0	381950	492800
IPI00307938;IPI00111613	Tryptophanyl tRNA synthetase 2;Tryptophanyl-tRNA synthetase, mitochondrial	Q8BFV8;Q9CYK1	Wars2	NP_081738	GO:0005739;GO:0043226;GO:0043227;GO:0043229;GO:0043231;GO:0044424;GO:0044444;GO:0044464;GO:0005759;GO:0044422;GO:0044429;GO:0044446	mitochondrion;organelle;membrane-bounded organelle;intracellular organelle;intracellular membrane-bounded organelle;intracellular part;cytoplasmic part;cell part;mitochondrial matrix;organelle part;mitochondrial part;intracellular organelle part	2	1	0	0	2	0	3	2	3	3	3	0	0	2	1	0	2	0	0	0	2	1	0	2	0	10	10	10	40.152	360			2	1		2		1.0208e-10	1503400	0	0	285090	103360
IPI00112639	Isoform 1 of Synembryn-A	Q3TIR3-1;Q3TIR3	Ric8a;Ric8	NP_444424	GO:0005737;GO:0044424;GO:0044464	cytoplasm;intracellular part;cell part	2	1	0	1	4	0	6	1	6	6	6	0	0	2	1	1	4	0	0	0	2	1	1	4	0	13.4	13.4	13.4	59.846	530			4	2	1	6		2.7863e-119	10071000	0	0	411830	0
IPI00113080	Isoform 2 of TIM21-like protein, mitochondrial	Q8CCM6-2;Q8CCM6;Q3THX0;Q9CVT6	1700034H14Rik;mCG_1554	NP_080245	GO:0016020;GO:0016021;GO:0031090;GO:0031224;GO:0031966;GO:0044422;GO:0044424;GO:0044425;GO:0044429;GO:0044444;GO:0044446;GO:0044464	membrane;integral to membrane;organelle membrane;intrinsic to membrane;mitochondrial membrane;organelle part;intracellular part;membrane part;mitochondrial part;cytoplasmic part;intracellular organelle part;cell part	2	1	0	0	1	0	2	1	3	3	3	0	0	2	1	0	1	0	0	0	2	1	0	1	0	13.9	13.9	13.9	27.911	244			4	1		1		2.3704e-14	1431200	0	0	568510	0
IPI00114389;IPI00230494;IPI00323079;IPI00121338;IPI00266699;IPI00856197;IPI00133421	Isoform APP770 of Amyloid beta A4 protein (Fragment);Isoform APP751 of Amyloid beta A4 protein (Fragment);Isoform APP695 of Amyloid beta A4 protein (Fragment);CDE1-binding protein CDEBP;amyloid beta (A4) precursor-like protein 2 isoform a;amyloid beta (A4)	P12023-1;P12023;Q3TVS1;Q3TWF3;Q3TXI9;Q53ZT3;P12023-3;P12023-2;Q6GR78;Q8BPC7;Q8BPV5;Q99NY7;Q9QX46;Q3UDL6;Q61482;Q3TPZ7;Q60709;Q06335;Q7TT34;Q80US7;Q8R0R7;Q3TV12;Q3U775;Q3U9N6;Q64348;Q9CYS4	App;mCG_129417;Aplp2;Cdebp;APLP2;mCG_14974	NP_031497;NP_001095925;NP_001095926;NP_033821	GO:0000267;GO:0005624;GO:0005626;GO:0005794;GO:0005905;GO:0016021;GO:0030424;GO:0031224;GO:0031410;GO:0031594;GO:0031982;GO:0035253;GO:0042995;GO:0043005;GO:0043226;GO:0043227;GO:0043229;GO:0043231;GO:0044422;GO:0044424;GO:0044425;GO:0044430;GO:0044441;GO:0044444;GO:0044446;GO:0044463;GO:0044464;GO:0045177;GO:0045202;GO:0048471;GO:0051233;GO:0005634;GO:0005886;GO:0016020	cell fraction;membrane fraction;insoluble fraction;Golgi apparatus;coated pit;integral to membrane;axon;intrinsic to membrane;cytoplasmic vesicle;neuromuscular junction;vesicle;ciliary rootlet;cell projection;neuron projection;organelle	2	1	0	1	1	1	4	7	2	2	2	0	0	2	1	1	1	1	0	0	2	1	1	1	1	2.6	2.6	2.6	86.721	770			5	2	1	1	1	6.088e-09	690670	0	0	104880	1549.1
IPI00117011	Hematopoietic lineage cell-specific protein	P49710;Q3V192;Q542G0;Q8CA06;Q922I8	Hcls1;Hs1	NP_032251	GO:0005634;GO:0005739;GO:0043226;GO:0043227;GO:0043229;GO:0043231;GO:0044424;GO:0044444;GO:0044464	nucleus;mitochondrion;organelle;membrane-bounded organelle;intracellular organelle;intracellular membrane-bounded organelle;intracellular part;cytoplasmic part;cell part	2	1	0	0	6	1	8	1	7	7	7	0	0	2	1	0	6	1	0	0	2	1	0	6	1	17.3	17.3	17.3	54.212	486			2	1		7	1	1.092e-96	9204800	0	0	126480	0
IPI00119880;IPI00753990	Diphosphoinositol polyphosphate phosphohydrolase 1;Nudix (Nucleotide diphosphate linked moiety X)-type motif	Q9JI46;B2KF68;B2KF67	Nudt3;Dipp;Dipp1;RP23-189L19.1-001;RP23-189L19.1-003	NP_062811;XP_001478730	GO:0005737;GO:0044424;GO:0044464	cytoplasm;intracellular part;cell part	2	1	0	0	3	0	4	2	4	3	3	0	0	2	1	0	3	0	0	0	1	1	0	2	0	30.4	30.4	26.2	19.029	168			8	3		3		1.1935e-74	4869300	0	0	199860	88606
IPI00119893	Claudin-5	O54942	Cldn5;Bec1	NP_038833	GO:0005911;GO:0005923;GO:0016021;GO:0030054;GO:0031224;GO:0044425;GO:0044459;GO:0044464;GO:0070160	cell-cell junction;tight junction;integral to membrane;cell junction;intrinsic to membrane;membrane part;plasma membrane part;cell part;occluding junction	2	1	0	0	1	0	2	1	2	2	2	0	0	2	1	0	1	0	0	0	2	1	0	1	0	12.8	12.8	12.8	23.054	218			8	3		4		2.711e-44	5763700	0	0	1685200	225890
IPI00121931;IPI00648832	Secernin-2;Secernin 2	Q8VCA8;A2A712;A2A709;Q91XF1	Scrn2;RP23-428N4.3-001;mCG_13220;RP23-428N4.3-003	NP_666139			2	1	1	0	3	0	4	2	5	5	5	0	0	2	1	0	3	0	0	0	2	1	0	3	0	17.4	17.4	17.4	46.6	425			2	1		3		2.2444e-33	11117000	0	0	319190	33863
IPI00123194;IPI00461874	Biglycan	P28653;Q3TAF9;Q3TNY9;Q3UXK8;Q7TMW3	Bgn;RP23-95K12.7-001;mCG_3250	NP_031568	GO:0005578;GO:0005615;GO:0005886;GO:0009986;GO:0016020;GO:0031012;GO:0042383;GO:0044421;GO:0044424;GO:0044464	proteinaceous extracellular matrix;extracellular space;plasma membrane;cell surface;membrane;extracellular matrix;sarcolemma;extracellular region part;intracellular part;cell part	2	1	0	0	2	0	3	2	3	3	3	0	0	2	1	0	2	0	0	0	2	1	0	2	0	7.6	7.6	7.6	41.639	369			2	2		2		3.0157e-07	2029200	0	0	223410	20296
IPI00123996	Neuropilin-1	P97333;Q3UFP7;Q3UQY7;Q6PAR3;Q7TQ64;Q80X28	Nrp1;Nrp;mCG_2252	NP_032763	GO:0005886;GO:0016020;GO:0016021;GO:0030424;GO:0031224;GO:0042995;GO:0043005;GO:0044425;GO:0044464	plasma membrane;membrane;integral to membrane;axon;intrinsic to membrane;cell projection;neuron projection;membrane part;cell part	2	1	0	0	1	0	2	1	2	2	2	0	0	2	1	0	1	0	0	0	2	1	0	1	0	3.1	3.1	3.1	103.02	923			3	2		1		9.1288e-59	3477700	0	0	1357400	133410
IPI00124272;IPI00874294;IPI00624787;IPI00475313;IPI00230471	Isoform Alpha of DNA ligase 3;113 kDa protein;ligase III, DNA, ATP-dependent;DNA ligase;Isoform Beta of DNA ligase 3	P97386-1;P97386;Q3U0I5;Q3U1F0;Q3UC82;Q80ZH7;B1AT03;Q3TJN5;P97386-2	Lig3;RP23-316C11.6-001;mCG_8187;RP23-316C11.6-002	NP_034846	GO:0005634;GO:0043226;GO:0043227;GO:0043229;GO:0043231;GO:0044424;GO:0044464;GO:0005622	nucleus;organelle;membrane-bounded organelle;intracellular organelle;intracellular membrane-bounded organelle;intracellular part;cell part;intracellular	2	1	0	0	4	0	5	5	5	5	5	0	0	2	1	0	4	0	0	0	2	1	0	4	0	5.2	5.2	5.2	113.02	1015			2	1		5		6.2618e-09	2483900	0	0	256870	5942.2
IPI00831641;IPI00464293;IPI00126677;IPI00830454;IPI00876411;IPI00831629;IPI00830947;IPI00885963	similar to mKIAA1021 protein;MKIAA1021 protein (Fragment);Probable phospholipid-transporting ATPase IH;131 kDa protein;67 kDa protein	Q69ZT0;P98197;B2RS49	Atp11a;mKIAA1021	XP_001474038;NP_056619	GO:0016021;GO:0031224;GO:0044425;GO:0044464	integral to membrane;intrinsic to membrane;membrane part;cell part	2	1	0	1	4	2	8	8	5	2	2	0	0	2	1	1	4	2	0	0	1	0	0	1	0	3.1	1.2	1.2	144.81	1283			1			1		7.8171e-09	802790	0	0	612510	0
IPI00127375;IPI00754505	Myeloid differentiation primary response protein MyD88	P22366;Q0PM15;Q0PM16;Q3TIB3;Q3U6W5;Q3U7M4;Q3UDG9;Q8C1X0	Myd88;mCG_20970	NP_034981	GO:0005737;GO:0031224;GO:0044424;GO:0044425;GO:0044464	cytoplasm;intrinsic to membrane;intracellular part;membrane part;cell part	2	1	0	1	4	0	6	2	4	4	4	0	0	2	1	1	4	0	0	0	2	1	1	4	0	12.2	12.2	12.2	33.753	296			2	2	2	4		7.202e-07	4706000	0	0	268200	13012
IPI00131067;IPI00830957;IPI00830772;IPI00466458;IPI00830864	Isoform 1 of Methyl-CpG-binding domain protein 3;31 kDa protein;29 kDa protein;Isoform 2 of Methyl-CpG-binding domain protein 3;Protein	Q9Z2D8-1;Q9Z2D8;Q9Z2D8-2	Mbd3	NP_038623	GO:0000118;GO:0000785;GO:0000792;GO:0005737;GO:0016581;GO:0016585;GO:0017053;GO:0032991;GO:0043234;GO:0044422;GO:0044424;GO:0044427;GO:0044428;GO:0044446;GO:0044451;GO:0044464	histone deacetylase complex;chromatin;heterochromatin;cytoplasm;NuRD complex;chromatin remodeling complex;transcriptional repressor complex;macromolecular complex;protein complex;organelle part;intracellular part;chromosomal part;nuclear part	2	1	0	0	2	2	5	5	3	3	4	0	0	2	1	0	2	2	0	0	2	1	0	2	2	12.3	12.3	12.3	32.168	285			4	1		2	4	3.3566e-31	1591800	0	0	272470	11250
IPI00131513;IPI00828824;IPI00857774	Set1/Ash2 histone methyltransferase complex subunit ASH2;ash2-like isoform b;56 kDa protein	Q91X20;Q3UJ62;Q3UJY9;Q3UKZ9	Ash2l	NP_035921;NP_001074262	GO:0032991;GO:0034708;GO:0035097;GO:0043234;GO:0044422;GO:0044424;GO:0044428;GO:0044446;GO:0044451;GO:0044464	macromolecular complex;methyltransferase complex;histone methyltransferase complex;protein complex;organelle part;intracellular part;nuclear part;intracellular organelle part;nucleoplasm part;cell part	2	1	0	2	4	3	10	3	5	5	5	0	0	2	1	2	4	3	0	0	2	1	2	4	3	9.3	9.3	9.3	68.249	623			4	1	2	5	3	4.8964e-46	6542100	0	0	88527	0
IPI00132349;IPI00848658	hypothetical protein LOC77032;hypothetical protein LOC77032	Q9D0B5	2610029I01Rik;RP23-38K18.2;RP23-38K18.2-001	XP_001474554;XP_001475379			2	1	1	0	0	0	1	2	2	2	2	0	0	2	1	0	0	0	0	0	2	1	0	0	0	7.1	7.1	7.1	27.796	255			2	1				6.0562e-06	259560	0	0	232230	27335
IPI00132415	Probable dimethyladenosine transferase	Q9D0D4;Q3UK38	Dimt1l;Dimt1	NP_079723	GO:0005730;GO:0043226;GO:0043228;GO:0043229;GO:0043232;GO:0044422;GO:0044424;GO:0044428;GO:0044446;GO:0044464	nucleolus;organelle;non-membrane-bounded organelle;intracellular organelle;intracellular non-membrane-bounded organelle;organelle part;intracellular part;nuclear part;intracellular organelle part;cell part	2	1	0	1	5	1	8	1	6	6	6	0	0	2	1	1	5	1	0	0	2	1	1	5	1	21.4	21.4	21.4	35.274	313			4	2	1	5	1	1.2706e-17	9046900	0	0	324180	146530
IPI00134188;IPI00229014;IPI00874769;IPI00129426;IPI00776360;IPI00608051	Isoform p65 of Transcription factor p65;Isoform p65 delta of Transcription factor p65;54 kDa protein	Q04207-1;Q04207;A4L9Q2;Q3U3Q8;Q548Y4;Q8BTL4;Q04207-2	Rela;Nfkb3;mCG_11759	NP_033071	GO:0005634;GO:0005737;GO:0043226;GO:0043227;GO:0043229;GO:0043231;GO:0044424;GO:0044464;GO:0005667;GO:0032991;GO:0043234;GO:0044422;GO:0044428;GO:0044446;GO:0044451	nucleus;cytoplasm;organelle;membrane-bounded organelle;intracellular organelle;intracellular membrane-bounded organelle;intracellular part;cell part;transcription factor complex;macromolecular complex;protein complex;organelle part;nuclear part	2	1	0	1	6	0	8	6	7	7	7	0	0	2	1	1	6	0	0	0	2	1	1	6	0	15.7	15.7	15.7	60.211	549			3	2	2	9		1.6344e-36	30930000	0	0	44899	68339
IPI00134572;IPI00309285	Cytochrome c-type heme lyase;Holocytochrome c synthetase	P53702;Q6P5G5;Q8BP79	Hccs;Cchl;RP23-37L2.1-001	NP_032248	GO:0005743;GO:0016020;GO:0019866;GO:0031090;GO:0031966;GO:0044422;GO:0044424;GO:0044429;GO:0044444;GO:0044446;GO:0044464;GO:0005739;GO:0043226;GO:0043227;GO:0043229;GO:0043231	mitochondrial inner membrane;membrane;organelle inner membrane;organelle membrane;mitochondrial membrane;organelle part;intracellular part;mitochondrial part;cytoplasmic part;intracellular organelle part;cell part;mitochondrion;organelle	2	1	0	0	2	0	3	2	4	4	4	0	0	2	1	0	2	0	0	0	2	1	0	2	0	16.2	16.2	16.2	31.007	272			3	2		2		9.8776e-33	3099500	0	0	125380	24439
IPI00153113;IPI00880553;IPI00880652	Tumor necrosis factor receptor type 1-associated DEATH domain protein	Q3U0V2;B2RRZ7	Tradd;mCG_23521	NP_001028333	GO:0005737;GO:0005856;GO:0043226;GO:0043228;GO:0043229;GO:0043232;GO:0044424;GO:0044464	cytoplasm;cytoskeleton;organelle;non-membrane-bounded organelle;intracellular organelle;intracellular non-membrane-bounded organelle;intracellular part;cell part	2	1	0	1	5	0	7	3	5	5	5	0	0	2	1	1	5	0	0	0	2	1	1	5	0	19.7	19.7	19.7	34.577	310			5	1	1	5		4.8138e-97	14670000	0	0	1245300	202260
IPI00752148;IPI00170074;IPI00756844	Novel protein;Uncharacterized protein C9orf119 homolog;Novel protein	A2AN41;Q8K3D3;A2AN40	2900010J23Rik;RP23-161B9.6;RP23-161B9.6-004;mCG_17447;RP23-161B9.6-003	NP_780399			2	1	1	0	1	0	2	3	2	2	2	0	0	2	1	0	1	0	0	0	2	1	0	1	0	19	19	19	13.828	121			2	1		1		2.4354e-08	858190	0	0	385170	70171
IPI00177281;IPI00830887	Duffy antigen/chemokine receptor;Duffy blood group antigen	Q9QUI6;Q53ZP8;Q7TSL2	Darc;Dfy;Fy	NP_034175	GO:0016021;GO:0031224;GO:0044425;GO:0044464	integral to membrane;intrinsic to membrane;membrane part;cell part	2	1	0	0	0	0	1	2	2	2	2	0	0	2	1	0	0	0	0	0	2	1	0	0	0	5.4	5.4	5.4	36.694	334			7	1				1.4298e-07	304640	0	0	304640	0
IPI00331622;IPI00224170;IPI00474313	Conserved oligomeric Golgi complex subunit 6;Putative uncharacterized protein;Putative uncharacterized protein	Q8R3I3;Q8BRB0;Q8C7Y2	Cog6;Kiaa1134	NP_080501	GO:0000139;GO:0016020;GO:0031090;GO:0044422;GO:0044424;GO:0044431;GO:0044444;GO:0044446;GO:0044464;GO:0017119;GO:0032991;GO:0043234	Golgi membrane;membrane;organelle membrane;organelle part;intracellular part;Golgi apparatus part;cytoplasmic part;intracellular organelle part;cell part;Golgi transport complex;macromolecular complex;protein complex	2	1	0	1	6	0	8	3	7	7	7	0	0	2	1	1	6	0	0	0	2	1	1	6	0	11.7	11.7	11.7	73.039	657			4	1	1	6		2.0884e-72	13061000	0	0	147070	32436
IPI00229571;IPI00556695;IPI00473550	Isoform 1 of SAFB-like transcription modulator;Isoform 2 of SAFB-like transcription modulator;Putative uncharacterized protein (Fragment)	Q8CH25-1;Q8CH25;Q8CH25-2;Q9CS69	Sltm;Met	NP_079966;NP_080613	GO:0005634;GO:0043226;GO:0043227;GO:0043229;GO:0043231;GO:0044424;GO:0044464	nucleus;organelle;membrane-bounded organelle;intracellular organelle;intracellular membrane-bounded organelle;intracellular part;cell part	2	1	0	0	0	4	5	3	5	5	5	0	0	2	1	0	0	4	0	0	2	1	0	0	4	6.2	6.2	6.2	116.92	1031			2	1			7	1.4257e-22	12842000	0	0	27225	101690
IPI00311395;IPI00648810;IPI00648527	Ethanolamine-phosphate cytidylyltransferase;Phosphate cytidylyltransferase 2, ethanolamine	Q922E4;Q3TLU0;Q3USD5;Q540F5;A2ABY3;Q9CTB5	Pcyt2;RP23-84C12.6-001;mCG_2151;RP23-84C12.6-002	NP_077191			2	1	1	0	5	0	6	3	5	5	5	0	0	2	1	0	5	0	0	0	2	1	0	5	0	11.6	11.6	11.6	45.234	404			4	1		5		1.7497e-08	5969800	0	0	39433	26868
IPI00808098;IPI00311445;IPI00407312;IPI00808433;IPI00895519;REV_IPI00230550;REV_IPI00115598	Isoform 4 of Fatty acyl-CoA reductase 1;Isoform 1 of Fatty acyl-CoA reductase 1;Isoform 3 of Fatty acyl-CoA reductase 1;Isoform 2 of Fatty acyl-CoA reductase 1	Q922J9-4;Q922J9;Q922J9-1;Q922J9-3;Q922J9-2	Far1;Mlstd2	NP_080419;NP_081655	GO:0005778;GO:0016020;GO:0016021;GO:0031090;GO:0031224;GO:0031903;GO:0042579;GO:0043226;GO:0043227;GO:0043229;GO:0043231;GO:0044422;GO:0044424;GO:0044425;GO:0044438;GO:0044439;GO:0044444;GO:0044446;GO:0044464	peroxisomal membrane;membrane;integral to membrane;organelle membrane;intrinsic to membrane;microbody membrane;microbody;organelle;membrane-bounded organelle;intracellular organelle;intracellular membrane-bounded organelle;organelle part	2	1	0	0	4	0	5	7	5	5	5	0	0	2	1	0	4	0	0	0	2	1	0	4	0	9.2	9.2	9.2	59.95	519			2	1		4		1.8234e-94	5058300	0	0	71140	10750
IPI00312244;IPI00816883;IPI00894705;IPI00415517;IPI00894813;IPI00857674;IPI00649816	Isoform 1 of Mitofusin-2;hypothetical protein isoform 1;Mitofusin 2;Isoform 2 of Mitofusin-2;Mitofusin 2	Q80U63-1;Q80U63;A8Y5E4;Q3TEX7;Q3UGM1;B2KFT7;Q80U63-2;A2A7Y7;B2KFT8	Mfn2;Kiaa0214;Marf;RP23-406N5.4-001;RP23-406N5.4-003	NP_573464;XP_001472629;XP_001472651;XP_001472671	GO:0005829;GO:0005856;GO:0015630;GO:0016021;GO:0031224;GO:0031300;GO:0031306;GO:0043226;GO:0043228;GO:0043229;GO:0043232;GO:0044422;GO:0044424;GO:0044425;GO:0044429;GO:0044444;GO:0044446;GO:0044455;GO:0044464;GO:0005741;GO:0016020;GO:0019867;GO:0031090;GO:0031966;GO:0031968;GO:0005739;GO:0043227;GO:0043231	cytosol;cytoskeleton;microtubule cytoskeleton;integral to membrane;intrinsic to membrane;intrinsic to organelle membrane;intrinsic to mitochondrial outer membrane;organelle;non-membrane-bounded organelle;intracellular organelle	2	1	0	1	5	0	7	7	7	7	7	0	0	2	1	1	5	0	0	0	2	1	1	5	0	10.4	10.4	10.4	86.187	757			3	1	1	5		3.135e-56	2348100	0	0	68717	2217.6
IPI00315359;IPI00133817;IPI00876478;IPI00314109	Voltage-gated potassium channel subunit beta-2	P62482;A2A8L3;Q3U0B0;Q3U7L1;Q3UPV6	Kcnab2;Ckbeta2;I2rf5;Kcnb3	NP_034728	GO:0005737;GO:0016021;GO:0031224;GO:0044424;GO:0044425;GO:0044464	cytoplasm;integral to membrane;intrinsic to membrane;intracellular part;membrane part;cell part	2	1	0	0	3	1	5	4	4	4	4	0	0	2	1	0	3	1	0	0	2	1	0	3	1	10.6	10.6	10.6	41.021	367			2	2		3	1	1.612e-08	3736300	0	0	247690	88425
IPI00317025	Carbonic anhydrase 5B, mitochondrial	Q9QZA0;A2AHZ1	Ca5b;Car5b;RP23-391L6.3-001	NP_851832	GO:0005739;GO:0043226;GO:0043227;GO:0043229;GO:0043231;GO:0044424;GO:0044444;GO:0044464	mitochondrion;organelle;membrane-bounded organelle;intracellular organelle;intracellular membrane-bounded organelle;intracellular part;cytoplasmic part;cell part	2	1	0	2	4	0	7	1	4	4	4	0	0	2	1	2	4	0	0	0	2	1	2	4	0	15.5	15.5	15.5	36.622	317			4	1	2	4		8.345e-11	7020900	0	0	292350	14795
IPI00319121	Secretory carrier-associated membrane protein 2	Q9ERN0;Q3TAL2;Q3TU28	Scamp2;mCG_4008	NP_073724	GO:0000139;GO:0010008;GO:0016020;GO:0016021;GO:0031090;GO:0031224;GO:0032588;GO:0044422;GO:0044424;GO:0044425;GO:0044431;GO:0044440;GO:0044444;GO:0044446;GO:0044464;GO:0055038	Golgi membrane;endosome membrane;membrane;integral to membrane;organelle membrane;intrinsic to membrane;trans-Golgi network membrane;organelle part;intracellular part;membrane part;Golgi apparatus part;endosomal part;cytoplasmic part	2	1	0	1	2	0	4	1	2	2	2	0	0	2	1	1	2	0	0	0	2	1	1	2	0	9.7	9.7	9.7	36.464	329			7	11	1	8		2.2527e-69	22017000	0	0	1136100	662440
IPI00319403;IPI00857872;IPI00894992;IPI00894680	Uncharacterized protein C11orf73 homolog;17 kDa protein;11 kDa protein;10 kDa protein	Q9DD02	L7rn6	NP_080580	GO:0005737;GO:0044424;GO:0044464	cytoplasm;intracellular part;cell part	2	1	0	1	2	0	4	4	2	2	2	0	0	2	1	1	2	0	0	0	2	1	1	2	0	10.2	10.2	10.2	21.618	197			3	2	1	2		2.0437e-32	5439000	0	0	276490	96255
IPI00320687;IPI00469231;IPI00622878	Beta-adrenergic receptor kinase 1;Adrenergic receptor kinase, beta 1	Q99MK8;Q3U1V3;Q3U5J8;Q7TS64	Adrbk1;Grk2	NP_570933	GO:0016020;GO:0044464;GO:0005737;GO:0044424	membrane;cell part;cytoplasm;intracellular part	2	1	0	0	5	0	6	3	7	7	7	0	0	2	1	0	5	0	0	0	2	1	0	5	0	10.4	10.4	10.4	79.638	689			2	1		5		1.2645e-11	4561900	0	0	505530	16676
IPI00323927;IPI00890252;IPI00830425;IPI00885876;IPI00403912	Putative uncharacterized protein;HpaII tiny fragments locus 9c isoform 2;HpaII tiny fragments locus 9c isoform 3;Protein;tRNA (uracil-5-)-methyltransferase homolog A (Fragment)	Q3UJM1;Q3UYU2;Q05BM5;Q8BNV1	Trmt2a;Htf9c;mCG_131829;Htf9-c	NP_001074469;NP_001074468;NP_032333			2	1	1	0	3	0	4	5	5	5	5	0	0	2	1	0	3	0	0	0	2	1	0	3	0	8.7	8.7	8.7	69.734	634			2	1		3		2.0163e-10	2331700	0	0	26993	0
IPI00330057	Density-regulated protein	Q9CQJ6	Denr	NP_080879			2	1	1	1	3	0	5	1	4	4	4	0	0	2	1	1	3	0	0	0	2	1	1	3	0	23.7	23.7	23.7	22.166	198			7	16	1	3		4.6793e-78	1760800	0	0	146220	94533
IPI00331135;IPI00387284;IPI00880280	Isoform Non-muscle of Myocyte-specific enhancer factor 2D;Putative uncharacterized protein;Putative uncharacterized protein	Q63943-1;Q63943;Q921S6;Q3URR2	Mef2d;mCG_142619	NP_598426	GO:0005634;GO:0043226;GO:0043227;GO:0043229;GO:0043231;GO:0044424;GO:0044464	nucleus;organelle;membrane-bounded organelle;intracellular organelle;intracellular membrane-bounded organelle;intracellular part;cell part	2	1	0	0	2	2	5	3	3	1	1	0	0	2	1	0	2	2	0	0	1	1	0	0	1	6.2	1.9	1.9	54.992	514			1	1			1	1.0008e-07	129100	0	0	6010.1	18665
IPI00331527;IPI00135099;IPI00648606	Putative uncharacterized protein;Cleavage and polyadenylation specificity factor subunit 3;Cpsf3 protein	Q3TC91;Q3U057;Q3UDS1;Q8BRA5;Q8CIM0;Q9CT87;Q9CWL0;Q9QXK7;Q497G2	Cpsf3;Cpsf73	NP_061283	GO:0005634;GO:0043226;GO:0043227;GO:0043229;GO:0043231;GO:0044424;GO:0044464	nucleus;organelle;membrane-bounded organelle;intracellular organelle;intracellular membrane-bounded organelle;intracellular part;cell part	2	1	0	2	7	2	12	3	7	7	7	0	0	2	1	2	7	2	0	0	2	1	2	7	2	10.7	10.7	10.7	77.552	684			3	2	2	7	4	6.7886e-23	9604900	0	0	60029	24224
IPI00378120	Glutaredoxin-related protein 5	Q80Y14;Q3UF85	Glrx5	NP_082695	GO:0005739;GO:0043226;GO:0043227;GO:0043229;GO:0043231;GO:0044424;GO:0044444;GO:0044464	mitochondrion;organelle;membrane-bounded organelle;intracellular organelle;intracellular membrane-bounded organelle;intracellular part;cytoplasmic part;cell part	2	1	0	1	1	0	3	1	2	2	2	0	0	2	1	1	1	0	0	0	2	1	1	1	0	20.4	20.4	20.4	16.292	152			3	2	1	1		1.6349e-25	2008700	0	0	967200	74257
IPI00380394	Integrator complex subunit 3	Q7TPD0;A0A4X0;A0A4X3	Ints3	NP_663515;NP_849207	GO:0032039;GO:0032991;GO:0043234;GO:0044422;GO:0044424;GO:0044428;GO:0044446;GO:0044451;GO:0044464	integrator complex;macromolecular complex;protein complex;organelle part;intracellular part;nuclear part;intracellular organelle part;nucleoplasm part;cell part	2	1	0	0	5	2	8	1	6	6	6	0	0	2	1	0	5	2	0	0	2	1	0	5	2	6.5	6.5	6.5	117.95	1041			5	1		5	3	5.1833e-11	2957300	0	0	73806	2730.3
IPI00381495;IPI00918344	coiled-coil domain containing 6			NP_001104591;XP_913535			2	1	1	0	4	0	5	2	5	5	5	0	0	2	1	0	4	0	0	0	2	1	0	4	0	9	9	9	52.938	469			3	4		4		1.6133e-09	4186400	0	0	149670	200430
IPI00874555;IPI00420622;IPI00755543;IPI00652510;IPI00751421;IPI00752614;IPI00753148;IPI00405756;IPI00919009;IPI00663736	Putative uncharacterized protein (Fragment);Isoform 1 of Disabled homolog 2-interacting protein;Isoform 3 of Disabled homolog 2-interacting protein;disabled homolog 2 interacting protein isoform 1;disabled homolog 2 interacting protein isoform 3;Disabled h	Q3U2G7;Q3UHC7-1;Q3UHC7;A2AUX3;Q3UHC7-3;Q52KF5;A2AUX0;A5X2X2;Q6Y636;A2AUX5;A2AUX1;Q3UHC7-2;A2AUW9	Dab2ip;Kiaa1743;RP23-4L24.1-002;RP23-4L24.1-004;RP23-4L24.1-001	NP_001107596;NP_001107597;NP_001001602	GO:0005622;GO:0044464;GO:0005737;GO:0005886;GO:0016020;GO:0044424	intracellular;cell part;cytoplasm;plasma membrane;membrane;intracellular part	2	1	0	0	7	0	8	10	7	7	7	0	0	2	1	0	7	0	0	0	2	1	0	7	0	5	5	5	136.88	1240			7	2		10		2.4125e-43	8671700	0	0	600600	21044
IPI00420906;IPI00649666;IPI00881872;IPI00621499	Isoform 1 of Uncharacterized protein KIAA1797;Novel protein containing HEAT repeats	A2AKG8-1;A2AKG8;A2AKL9;Q80T90	Kiaa1797;BC057079;RP23-300P20.4-003;mCG_6580;mKIAA1797	NP_001074653	GO:0016021;GO:0031224;GO:0044425;GO:0044464	integral to membrane;intrinsic to membrane;membrane part;cell part	2	1	0	0	5	1	7	4	6	5	5	0	0	2	1	0	5	1	0	0	1	0	0	4	1	2.8	2.5	2.5	198.95	1798			1			4	2	1.0134e-14	2036900	0	0	0	0
IPI00461384;IPI00881087	Peroxidasin homolog	Q3UQ28;B2RX13;Q80U60	Pxdn;Kiaa0230;mKIAA0230	NP_852060	GO:0005576	extracellular region	2	1	0	0	7	0	8	2	10	10	10	0	0	2	1	0	7	0	0	0	2	1	0	7	0	7.5	7.5	7.5	165.13	1475			2	2		7		7.0925e-41	2869500	0	0	42934	0
IPI00466989;IPI00648361	Isoform 1 of MMS19 nucleotide excision repair protein homolog;Isoform 2 of MMS19 nucleotide excision repair protein homolog	Q9D071-1;Q9D071;Q9D071-2	Mms19;Mms19l	NP_082428	GO:0005634;GO:0043226;GO:0043227;GO:0043229;GO:0043231;GO:0044424;GO:0044464	nucleus;organelle;membrane-bounded organelle;intracellular organelle;intracellular membrane-bounded organelle;intracellular part;cell part	2	1	0	0	5	0	6	2	7	7	7	0	0	2	1	0	5	0	0	0	2	1	0	5	0	8.5	8.5	8.5	113.09	1031			2	2		5		3.4097e-19	5854400	0	0	189880	48911
IPI00662918	Interferon-gamma-inducible p47 GTPase	Q0GUM2;Q0GUM3	OTTMUSG00000005723;Irgb10	NP_001128587	GO:0016020;GO:0044464	membrane;cell part	2	1	0	1	1	1	4	1	3	3	3	0	0	2	1	1	1	1	0	0	2	1	1	1	1	8.4	8.4	8.4	47.235	417			9	1	1	1	1	7.3322e-10	2124800	0	0	710600	6929.7
IPI00752942;IPI00122418;IPI00649422	Isoform 3 of Cisplatin resistance-associated overexpressed protein;Isoform 2 of Cisplatin resistance-associated overexpressed protein;Isoform 1 of Cisplatin resistance-associated overexpressed protein	Q5SUF2-3;Q5SUF2;Q5SUF2-2;Q5SUF2-1	Crop	NP_080589	GO:0016604;GO:0016607;GO:0044422;GO:0044424;GO:0044428;GO:0044446;GO:0044451;GO:0044464	nuclear body;nuclear speck;organelle part;intracellular part;nuclear part;intracellular organelle part;nucleoplasm part;cell part	2	1	0	1	6	2	10	3	7	7	8	0	0	2	1	1	6	2	0	0	2	1	1	6	2	18.2	18.2	18.2	56.778	477			2	1	1	8	2	3.3558e-286	10947000	0	0	295190	35325
IPI00761443;IPI00762507	IQ motif and Sec7 domain 1 isoform b;Isoform 1 of IQ motif and SEC7 domain-containing protein 1	Q8R0S2-2;Q8R0S2;Q8R0S2-1	Iqsec1;Kiaa0763	NP_001127856;NP_001127855	GO:0005622;GO:0044464	intracellular;cell part	2	1	0	0	3	0	4	2	3	1	1	0	0	2	1	0	3	0	0	0	0	0	0	1	0	2.6	2.6	1.2	122.65	1099			2	2		5		1.6849e-09	2660500	0	0	120860	53211
IPI00831097	BRCA1/BRCA2-containing complex, subunit 3	A3KGA8	Brcc3;RP23-252K7.4-007				2	1	1	0	2	1	4	1	3	1	2	0	0	2	1	0	2	1	0	0	1	1	0	0	1	28.5	9.5	9.5	17.896	158			1	1			1	4.4122e-282	186160	0	0	1418.7	184740
IPI00894602	16 kDa protein						2	1	1	0	1	0	2	1	2	1	1	0	0	2	1	0	1	0	0	0	1	0	0	0	0	21.5	7.4	7.4	16.409	149			1					1.082e-11	13479	0	0	13479	0
IPI00108791;IPI00420245	FAS-associated factor 1;Fas-associated factor 1	P54731;Q6P1F8	Faf1;RP23-113G7.1-001;mCG_141641	NP_032009	GO:0005635;GO:0005829;GO:0031967;GO:0031975;GO:0044422;GO:0044424;GO:0044428;GO:0044444;GO:0044446;GO:0044464;GO:0048471	nuclear envelope;cytosol;organelle envelope;envelope;organelle part;intracellular part;nuclear part;cytoplasmic part;intracellular organelle part;cell part;perinuclear region of cytoplasm	1	4	0	1	4	0	9	2	8	8	8	0	0	1	4	1	4	0	0	0	1	4	1	4	0	14.8	14.8	14.8	73.833	649			1	8	1	4		1.3661e-45	5058600	0	0	0	274630
IPI00131501;IPI00129461	Isoform 1 of CD209 antigen-like protein D;Isoform 2 of CD209 antigen-like protein D	Q91ZW8-1;Q91ZW8;Q3UW57;Q91ZW8-2	Cd209d	NP_570974	GO:0016021;GO:0031224;GO:0044425;GO:0044464	integral to membrane;intrinsic to membrane;membrane part;cell part	1	4	0	2	2	0	8	2	4	4	5	0	0	1	4	2	2	0	0	0	1	4	2	2	0	19	19	19	26.925	237			4	10	2	3		2.2851e-13	3874900	0	0	793660	1255100
IPI00113533;IPI00885612;IPI00751101;IPI00885329	Isoform 1 of Proteasome assembly chaperone 2;Isoform 3 of Proteasome assembly chaperone 2;similar to Clast3 protein	Q9EST4-1;Q9EST4;Q9EST4-3	Psmg2;Clast3;Tnfsf5ip1	NP_598899;XP_001478538	GO:0005634;GO:0043226;GO:0043227;GO:0043229;GO:0043231;GO:0044424;GO:0044464	nucleus;organelle;membrane-bounded organelle;intracellular organelle;intracellular membrane-bounded organelle;intracellular part;cell part	1	3	0	0	6	1	10	4	6	6	7	0	0	1	3	0	6	1	0	0	1	3	0	6	1	22	22	22	29.524	264			1	3		8	3	1.8695e-11	8250600	0	0	4546.4	58795
IPI00130361	Ras-related protein Rab-7L1	Q91YQ1;Q0PD25	Rab7l1;Rab29;mCG_2620	NP_659124	GO:0005886;GO:0016020;GO:0044464	plasma membrane;membrane;cell part	1	3	0	1	2	0	6	1	3	2	2	0	0	1	3	1	2	0	0	0	1	2	0	1	0	14.2	8.8	8.8	23.089	204			1	2		1		4.6245e-08	933770	0	0	6015.2	32355
IPI00130963	Diacylglycerol O-acyltransferase 1	Q9Z2A7;Q54AA6	Dgat1;Dgat	NP_034176	GO:0005789;GO:0016020;GO:0016021;GO:0031090;GO:0031224;GO:0044422;GO:0044424;GO:0044425;GO:0044432;GO:0044444;GO:0044446;GO:0044464;GO:0000267;GO:0005624;GO:0005626;GO:0005792;GO:0042598	endoplasmic reticulum membrane;membrane;integral to membrane;organelle membrane;intrinsic to membrane;organelle part;intracellular part;membrane part;endoplasmic reticulum part;cytoplasmic part;intracellular organelle part;cell part;cell fraction	1	3	0	0	1	0	4	1	4	4	4	0	0	1	3	0	1	0	0	0	1	3	0	1	0	8.2	8.2	8.2	56.789	498			2	5		2		6.4007e-43	655530	0	0	11672	43694
IPI00133528	Golgi phosphoprotein 3	Q9CRA5;Q05BZ0;Q3TIL4;Q3UWP6	Golph3;Gpp34	NP_079949	GO:0000139;GO:0016020;GO:0031090;GO:0032580;GO:0044422;GO:0044424;GO:0044431;GO:0044444;GO:0044446;GO:0044464;GO:0005794;GO:0043226;GO:0043227;GO:0043229;GO:0043231	Golgi membrane;membrane;organelle membrane;Golgi cisterna membrane;organelle part;intracellular part;Golgi apparatus part;cytoplasmic part;intracellular organelle part;cell part;Golgi apparatus;organelle;membrane-bounded organelle;intracellular organelle	1	3	0	0	3	2	8	1	4	3	3	0	0	1	3	0	3	2	0	0	1	2	0	2	1	18.8	14.4	14.4	33.752	298			3	3		2	1	2.9635e-41	5915000	0	0	257710	424660
IPI00136107;IPI00338327;IPI00660153;IPI00751809	Protein NDRG3;N-myc downstream regulated gene 3;similar to Ndrg3 protein;N-myc downstream regulated gene 3	Q9QYF9;Q544I1;Q8VCV2;Q8CBD0	Ndrg3;Ndr3;RP24-482A24.9-001;RP24-482A24.9-002;RP24-482A24.9-004	NP_038893;XP_899463	GO:0005737;GO:0044424;GO:0044464	cytoplasm;intracellular part;cell part	1	3	0	2	5	0	10	4	6	5	5	0	0	1	3	2	5	0	0	0	1	2	1	4	0	17.9	17.9	17.9	41.555	375			2	3	2	5		1.2519e-17	6387100	0	0	352630	293200
IPI00138790;IPI00321396;IPI00761242;IPI00410959;IPI00653061;IPI00649032;IPI00882363;IPI00881404	Casein kinase 1, delta, isoform CRA_b;Casein kinase I isoform epsilon;Isoform 1 of Casein kinase I isoform delta;Isoform 2 of Casein kinase I isoform delta;Casein kinase 1, epsilon;Casein kinase 1, delta;Casein kinase 1, epsilon	Q3USK2;Q9JMK2;A8Y308;Q8CBH9;Q9QUI3;Q9DC28-1;Q9DC28;A2ABP1;Q9DC28-2;Q3UBT6;Q3TYE1;A2ABP0;A8Y2Z9	Csnk1d;mCG_2127;Csnk1e;RP23-120A4.1-001;mCG_13148;RP23-378G22.2-001;RP23-378G22.2-002;RP23-120A4.1-002;RP23-378G22.2-006;RP23-120A4.1-005	NP_038795;NP_620690;NP_082150	GO:0005737;GO:0044424;GO:0044464;GO:0005634;GO:0043226;GO:0043227;GO:0043229;GO:0043231	cytoplasm;intracellular part;cell part;nucleus;organelle;membrane-bounded organelle;intracellular organelle;intracellular membrane-bounded organelle	1	3	0	1	2	2	8	8	4	4	5	0	0	1	3	1	2	2	0	0	1	3	1	2	2	10.7	10.7	10.7	49.121	428			1	4	1	5	4	8.276e-14	5342800	0	0	64521	98438
IPI00320239;IPI00890884	Tetranectin;C-type lectin domain family 3, member b	P43025;Q8CFZ6	Clec3b;Tna	NP_035736	GO:0005578;GO:0005615;GO:0031012;GO:0044421	proteinaceous extracellular matrix;extracellular space;extracellular matrix;extracellular region part	1	3	0	0	2	0	5	2	4	4	4	0	0	1	3	0	2	0	0	0	1	3	0	2	0	24.3	24.3	24.3	22.257	202			1	3		2		6.8489e-134	6186900	0	0	30332	677390
IPI00320608;IPI00880969;IPI00880379;IPI00880801	A-Raf proto-oncogene serine/threonine-protein kinase;Putative uncharacterized protein;V-raf murine sarcoma 3611 viral oncogene homolog;V-raf murine sarcoma 3611 viral oncogene homolog	P04627;B1AUN9;Q3TQI2;Q3UXR0;B1AUN8;Q8CAD1	Araf;A-raf;Araf1;RP23-132C19.1-001;RP23-132C19.1-007;RP23-132C19.1-004	NP_033833	GO:0005739;GO:0043226;GO:0043227;GO:0043229;GO:0043231;GO:0044424;GO:0044444;GO:0044464;GO:0000267;GO:0005626;GO:0005829	mitochondrion;organelle;membrane-bounded organelle;intracellular organelle;intracellular membrane-bounded organelle;intracellular part;cytoplasmic part;cell part;cell fraction;insoluble fraction;cytosol	1	3	0	1	2	1	7	4	4	3	3	0	0	1	3	1	2	1	0	0	1	2	0	1	1	6.5	6.5	4.8	67.581	604			2	5	1	3	1	1.5702e-10	3562500	0	0	14149	77017
IPI00322543;IPI00652818	Thromboxane-A synthase	P36423;Q3UTF0;Q8K320	Tbxas1;Cyp5;Cyp5a1	NP_035669	GO:0000267;GO:0005624;GO:0005626;GO:0005792;GO:0016021;GO:0031224;GO:0042598;GO:0044425;GO:0044464	cell fraction;membrane fraction;insoluble fraction;microsome;integral to membrane;intrinsic to membrane;vesicular fraction;membrane part;cell part	1	3	0	0	8	0	11	2	9	9	10	0	0	1	3	0	8	0	0	0	1	3	0	8	0	18.9	18.9	18.9	60.39	533			1	3		10		4.6765e-50	15486000	0	0	0	43171
IPI00337948;IPI00387213	Tyrosine-protein phosphatase non-receptor type 12;Protein tyrosine phosphatase, non-receptor type 12, isoform CRA_c	P35831;Q80UM4	Ptpn12;mCG_6416	NP_035333	GO:0005829;GO:0044424;GO:0044444;GO:0044464	cytosol;intracellular part;cytoplasmic part;cell part	1	3	0	0	3	0	6	2	4	4	4	0	0	1	3	0	3	0	0	0	1	3	0	3	0	5.2	5.2	5.2	86.991	775			1	3		3		9.2418e-99	1467100	0	0	7623.4	37882
IPI00462855	N-terminal kinase-like protein	Q9EQC5;B0LAE0	Scyl1	NP_076401	GO:0005793;GO:0005801;GO:0005813;GO:0005815;GO:0030117;GO:0030120;GO:0030126;GO:0032991;GO:0043226;GO:0043228;GO:0043229;GO:0043232;GO:0043234;GO:0044422;GO:0044424;GO:0044425;GO:0044430;GO:0044431;GO:0044433;GO:0044444;GO:0044446;GO:0044464	ER-Golgi intermediate compartment;cis-Golgi network;centrosome;microtubule organizing center;membrane coat;vesicle coat;COPI vesicle coat;macromolecular complex;organelle;non-membrane-bounded organelle;intracellular organelle	1	3	0	0	6	0	9	1	7	7	7	0	0	1	3	0	6	0	0	0	1	3	0	6	0	9.4	9.4	9.4	89.159	806			1	3		8		8.6945e-218	6627500	0	0	46542	179870
IPI00109603;IPI00857602;IPI00857713;IPI00749564;IPI00857580;IPI00858246	Isoform 1 of Ubiquinol-cytochrome c reductase complex chaperone CBP3 homolog;Ubiquinol-cytochrome c reductase complex chaperone, CBP3 homolog;Ubiquinol-cytochrome c reductase complex chaperone, CBP3 homolog;24 kDa protein;Ubiquinol-cytochrome c reductase c	Q9CWU6-1;Q9CWU6;A2ARK1;A6PWX6;A6PWX7;A6PWX9	Uqcc;Bfzb;RP23-380B10.2-001;RP23-380B10.2-011;RP23-380B10.2-010;RP23-380B10.2-012	NP_061376	GO:0016023;GO:0031410;GO:0031982;GO:0031988;GO:0043226;GO:0043227;GO:0043229;GO:0043231;GO:0044424;GO:0044444;GO:0044464	cytoplasmic membrane-bounded vesicle;cytoplasmic vesicle;vesicle;membrane-bounded vesicle;organelle;membrane-bounded organelle;intracellular organelle;intracellular membrane-bounded organelle;intracellular part;cytoplasmic part;cell part	1	2	0	0	2	1	5	6	3	3	3	0	0	1	2	0	2	1	0	0	1	2	0	2	1	9.2	9.2	9.2	34.299	295			1	2		2	1	2.9778e-12	4159800	0	0	8465.8	327450
IPI00111931	ADP-ribosylation factor GTPase-activating protein 3	Q9D8S3	Arfgap3	NP_079721	GO:0000139;GO:0005829;GO:0016020;GO:0031090;GO:0044422;GO:0044424;GO:0044431;GO:0044444;GO:0044446;GO:0044464	Golgi membrane;cytosol;membrane;organelle membrane;organelle part;intracellular part;Golgi apparatus part;cytoplasmic part;intracellular organelle part;cell part	1	2	0	0	4	0	6	1	5	4	4	0	0	1	2	0	4	0	0	0	1	1	0	3	0	11.2	11.2	9.3	57.613	525			2	5		9		4.541e-21	12464000	0	0	82939	1192400
IPI00112676	PDZ domain-containing protein 11	Q9CZG9;B1B030	Pdzd11;Pdzk11;RP23-213F21.2-001;mCG_12205	NP_082579	GO:0005829;GO:0016323;GO:0044424;GO:0044425;GO:0044444;GO:0044459;GO:0044464	cytosol;basolateral plasma membrane;intracellular part;membrane part;cytoplasmic part;plasma membrane part;cell part	1	2	0	0	2	0	4	1	3	3	3	0	0	1	2	0	2	0	0	0	1	2	0	2	0	27.1	27.1	27.1	16.182	140			1	2		2		1.2711e-07	1952400	0	0	132730	81878
IPI00330585;IPI00761792;IPI00830920;IPI00114911	Putative uncharacterized protein;Isoform 1 of HIV-1 Rev-binding protein-like protein;Putative uncharacterized protein;ArfGAP with FG repeats 2 isoform 1	Q3U2K8;Q80WC7-1;Q80WC7;Q3TBU7;Q80WC7-2	Agfg2;Hrbl;Rabr	NP_835456;NP_663541			1	2	1	0	4	0	6	4	4	3	3	0	0	1	2	0	4	0	0	0	1	1	0	3	0	9.6	8	8	50.196	490			3	5		4		8.205e-70	3044200	0	0	10823	28305
IPI00118948;IPI00387549	GA-binding protein alpha chain;Putative uncharacterized protein	Q00422;Q6HAA1;Q6WJ14;Q6WJ17;Q7TT22;Q91YY8;Q9CT91	Gabpa;E4tf1a;mCG_129046	NP_032091	GO:0005634;GO:0043226;GO:0043227;GO:0043229;GO:0043231;GO:0044424;GO:0044464	nucleus;organelle;membrane-bounded organelle;intracellular organelle;intracellular membrane-bounded organelle;intracellular part;cell part	1	2	0	0	5	0	7	2	6	6	6	0	0	1	2	0	5	0	0	0	1	2	0	5	0	15	15	15	51.363	454			2	2		5		4.5897e-25	9131800	0	0	19407	49481
IPI00119094;IPI00649247	Uncharacterized protein C1orf93 homolog	Q9DB60		NP_079858	GO:0005829;GO:0044424;GO:0044444;GO:0044464	cytosol;intracellular part;cytoplasmic part;cell part	1	2	0	2	3	0	7	2	5	5	5	0	0	1	2	2	3	0	0	0	1	2	2	3	0	24.9	24.9	24.9	21.67	201			2	3	2	4		2.5593e-15	8889100	0	0	69997	28289
IPI00125771;IPI00875566;IPI00874965	Isoform 1 of LETM1 domain-containing protein 1;Isoform 2 of LETM1 domain-containing protein 1;Isoform 3 of LETM1 domain-containing protein 1	Q924L1-1;Q924L1;Q924L1-2;Q924L1-3	Letmd1;Mccr	NP_598854	GO:0016021;GO:0031224;GO:0044425;GO:0044464	integral to membrane;intrinsic to membrane;membrane part;cell part	1	2	0	1	5	0	8	3	5	5	5	0	0	1	2	1	5	0	0	0	1	2	1	5	0	17.5	17.5	17.5	41.7	360			3	5	1	5		4.3434e-38	13381000	0	0	208100	227470
IPI00126396;IPI00857053	Putative uncharacterized protein	Q61881;Q3U4T8;Q3UDI8;Q3V122	Mcm7;Cdc47;Mcmd7;mCG_10694	NP_032594	GO:0005634;GO:0043226;GO:0043227;GO:0043229;GO:0043231;GO:0044424;GO:0044464;GO:0005737;GO:0032991;GO:0042555;GO:0043234;GO:0044422;GO:0044427;GO:0044428;GO:0044446;GO:0044451;GO:0044454	nucleus;organelle;membrane-bounded organelle;intracellular organelle;intracellular membrane-bounded organelle;intracellular part;cell part;cytoplasm;macromolecular complex;MCM complex;protein complex;organelle part;chromosomal part;nuclear part	1	2	0	0	3	0	5	2	4	4	4	0	0	1	2	0	3	0	0	0	1	2	0	3	0	6.7	6.7	6.7	81.323	720			1	2		9		2.6116e-11	4836900	0	0	38032	67602
IPI00828495;IPI00127820;IPI00221865;IPI00831167	RAB9, member RAS oncogene family;Ras-related protein Rab-9A	A2AFP5;Q9R0M6;Q0PD48	Rab9;RP23-408K4.3-002;Rab9a;Sid99;Rab9A;RP23-408K4.3-001;mCG_116026	NP_062747	GO:0005886;GO:0016020;GO:0044464;GO:0000323;GO:0005764;GO:0005768;GO:0005770;GO:0005773;GO:0043226;GO:0043227;GO:0043229;GO:0043231;GO:0044424;GO:0044444	plasma membrane;membrane;cell part;lytic vacuole;lysosome;endosome;late endosome;vacuole;organelle;membrane-bounded organelle;intracellular organelle;intracellular membrane-bounded organelle;intracellular part;cytoplasmic part	1	2	0	0	4	0	6	4	5	5	5	0	0	1	2	0	4	0	0	0	1	2	0	4	0	27.9	27.9	27.9	24.411	215			1	2		4		1.1388e-22	9413500	0	0	28301	445510
IPI00128376	Aldo-keto reductase family 1, member C14, isoform CRA_b	Q91WT7	Akr1c14;mCG_1727	NP_598833			1	2	1	2	6	1	11	1	7	6	6	0	0	1	2	2	6	1	0	0	1	2	1	5	0	25.1	25.1	22.3	37.188	323			1	5	2	6	1	2.6364e-172	13314000	0	0	55241	107790
IPI00129571	Collagen alpha-1(III) chain	P08121;Q3TVI5;Q3TW25;Q3UH72;Q5DTG2;Q61369;Q7TT32;Q8BJU6;Q8BKY2;Q8BLW4;Q8BMR6;Q8K173;Q9CSB7	Col3a1;mCG_114960;mKIAA4231	NP_034060	GO:0005581;GO:0005583;GO:0005586;GO:0005615;GO:0044420;GO:0044421	collagen;fibrillar collagen;collagen type III;extracellular space;extracellular matrix part;extracellular region part	1	2	0	0	1	0	3	1	4	3	3	0	0	1	2	0	1	0	0	0	1	1	0	1	0	2.9	2	2	138.94	1464			6	1		1		5.2786e-11	1657500	0	0	467550	0
IPI00131577;IPI00652020	Heme oxygenase 1	P14901;Q3U5H8;Q3U5U6	Hmox1	NP_034572	GO:0000267;GO:0005624;GO:0005626;GO:0005634;GO:0005783;GO:0005792;GO:0042598;GO:0043226;GO:0043227;GO:0043229;GO:0043231;GO:0044424;GO:0044444;GO:0044464	cell fraction;membrane fraction;insoluble fraction;nucleus;endoplasmic reticulum;microsome;vesicular fraction;organelle;membrane-bounded organelle;intracellular organelle;intracellular membrane-bounded organelle;intracellular part;cytoplasmic part	1	2	0	1	3	0	6	2	4	4	5	0	0	1	2	1	3	0	0	0	1	2	1	3	0	18	18	18	32.928	289			1	6	1	3		1.0872e-08	6063000	0	0	67875	256930
IPI00880406;IPI00135238;IPI00761260	22 kDa protein;Putative uncharacterized protein;ADP-ribosylation factor-like protein 6	Q3TY77;O88848;Q3TUM2;Q3U6U3;Q8VCV3	Arl6;ARL6;mCG_129064	NP_062639	GO:0005737;GO:0016020;GO:0044424;GO:0044464	cytoplasm;membrane;intracellular part;cell part	1	2	0	0	2	0	4	3	3	3	3	0	0	1	2	0	2	0	0	0	1	2	0	2	0	21.1	21.1	21.1	22.258	194			2	2		2		2.959e-19	4463700	0	0	364280	502730
IPI00137706;IPI00831110;IPI00856759;IPI00652719;IPI00886325;IPI00857173;IPI00857592;IPI00880760	55 kDa erythrocyte membrane protein;Membrane protein, palmitoylated;50 kDa protein;Putative uncharacterized protein;23 kDa protein;17 kDa protein	P70290;Q542P4;Q684Q6;A2AN84;Q3THA8	Mpp1;RP23-62O13.2-001;mCG_7985;RP23-62O13.2-003	NP_032647	GO:0005856;GO:0005902;GO:0016020;GO:0030863;GO:0032420;GO:0042995;GO:0043226;GO:0043228;GO:0043229;GO:0043232;GO:0044422;GO:0044424;GO:0044444;GO:0044448;GO:0044464	cytoskeleton;microvillus;membrane;cortical cytoskeleton;stereocilium;cell projection;organelle;non-membrane-bounded organelle;intracellular organelle;intracellular non-membrane-bounded organelle;organelle part;intracellular part;cytoplasmic part	1	2	0	2	5	2	11	8	8	8	9	0	0	1	2	2	5	2	0	0	1	2	2	5	2	19.5	19.5	19.5	52.227	466			1	3	2	5	2	2.7959e-114	29324000	0	0	57086	58731
IPI00170051;IPI00875502;IPI00880831;IPI00881059	Co-chaperone protein HscB, mitochondrial;19 kDa protein;11 kDa protein	Q8K3A0;Q3V294	Hscb;Hsc20;AW049829	NP_705799	GO:0005739;GO:0043226;GO:0043227;GO:0043229;GO:0043231;GO:0044424;GO:0044444;GO:0044464	mitochondrion;organelle;membrane-bounded organelle;intracellular organelle;intracellular membrane-bounded organelle;intracellular part;cytoplasmic part;cell part	1	2	0	0	4	0	6	4	4	4	4	0	0	1	2	0	4	0	0	0	1	2	0	4	0	16.7	16.7	16.7	26.645	234			2	2		4		2.0393e-12	3756700	0	0	112580	58323
IPI00221833	Alpha-(1,3)-fucosyltransferase 11	Q8BHC9;B2RRR9	Fut11;mCG_140100	NP_082704	GO:0000139;GO:0016020;GO:0016021;GO:0031090;GO:0031224;GO:0032580;GO:0044422;GO:0044424;GO:0044425;GO:0044431;GO:0044444;GO:0044446;GO:0044464	Golgi membrane;membrane;integral to membrane;organelle membrane;intrinsic to membrane;Golgi cisterna membrane;organelle part;intracellular part;membrane part;Golgi apparatus part;cytoplasmic part;intracellular organelle part;cell part	1	2	0	0	3	0	5	1	4	4	4	0	0	1	2	0	3	0	0	0	1	2	0	3	0	10	10	10	55.532	489			1	2		5		1.3092e-16	12212000	0	0	8233.2	235000
IPI00222225;IPI00831587;IPI00659515;IPI00831404	Isoform 1 of Protein transport protein Sec24A;SEC24 related gene family, member A	Q3U2P1-1;Q3U2P1;A2AA71;A4FUV5;Q8BJ88	Sec24a;RP23-79E13.2-006	NP_780464	GO:0005789;GO:0016020;GO:0030117;GO:0030120;GO:0030127;GO:0031090;GO:0032991;GO:0043234;GO:0044422;GO:0044424;GO:0044425;GO:0044431;GO:0044432;GO:0044433;GO:0044444;GO:0044446;GO:0044464;GO:0048471	endoplasmic reticulum membrane;membrane;membrane coat;vesicle coat;COPII vesicle coat;organelle membrane;macromolecular complex;protein complex;organelle part;intracellular part;membrane part;Golgi apparatus part;endoplasmic reticulum part	1	2	0	0	10	1	13	4	10	10	10	0	0	1	2	0	10	1	0	0	1	2	0	10	1	10.7	10.7	10.7	118.78	1090			1	2		15	2	2.4875e-104	12565000	0	0	2684.2	25087
IPI00224068	Protein FAM177A1	Q8BR63;Q3TVY3	Fam177a1;1700047I17Rik1;1700047I17Rik2	NP_001093586;NP_082803			1	2	1	1	2	0	5	1	4	4	4	0	0	1	2	1	2	0	0	0	1	2	1	2	0	20.8	20.8	20.8	23.578	207			1	2	1	3		1.4084e-17	3891400	0	0	46022	921000
IPI00225264;IPI00649884;IPI00471104;IPI00649065	Isoform 1 of Prion protein-interacting protein;Isoform 2 of Prion protein-interacting protein;Isoform 3 of Prion protein-interacting protein;Prion protein interacting protein 1	Q8C460-1;Q8C460;Q8VC93;Q8C460-2;Q8C460-3;B1AUK0	Prnpip;Pint1;Prnpip1;Eri3;RP23-99G21.1-003	NP_536717	GO:0005622;GO:0005886;GO:0016020;GO:0044464	intracellular;plasma membrane;membrane;cell part	1	2	0	0	4	0	6	4	4	4	5	0	0	1	2	0	4	0	0	0	1	2	0	4	0	10.4	10.4	10.4	37.189	337			1	3		4		5.6314e-09	6082500	0	0	2453.5	263860
IPI00228106	Putative transferase C1orf69 homolog, mitochondrial	Q8CAK1		NP_776146	GO:0005739;GO:0043226;GO:0043227;GO:0043229;GO:0043231;GO:0044424;GO:0044444;GO:0044464	mitochondrion;organelle;membrane-bounded organelle;intracellular organelle;intracellular membrane-bounded organelle;intracellular part;cytoplasmic part;cell part	1	2	0	0	3	0	5	1	3	3	3	0	0	1	2	0	3	0	0	0	1	2	0	3	0	10.1	10.1	10.1	38.399	358			2	2		3		4.527e-12	3083700	0	0	41307	0
IPI00882129;IPI00264062	39 kDa protein;Glycogenin-1	Q9R062;Q3TWR9	Gyg1;Gyg;mCG_21888	NP_038783			1	2	1	1	2	0	5	2	4	4	4	0	0	1	2	1	2	0	0	0	1	2	1	2	0	15.1	15.1	15.1	39.307	350			5	8	1	3		4.636e-37	4041000	0	0	182020	108990
IPI00284934;IPI00515295;IPI00754363;IPI00882252;IPI00882119;IPI00649272;IPI00853715	28S ribosomal protein S23, mitochondrial;Mitochondrial ribosomal protein S23;Mrps23 protein (Fragment);Mitochondrial ribosomal protein S23, isoform CRA_b;Mitochondrial ribosomal protein S23;Mitochondrial ribosomal protein S23	Q8VE22;Q3THH3;Q5SXC8;Q5SXC7;Q99LZ4;Q3TI14;A7M7Q8;Q5SXC9	Mrps23;RP23-199A2.5-001;mCG_7673;RP23-199A2.5-004;RP23-199A2.5-002;RP23-199A2.5-003;RP23-199A2.5-005	NP_077136	GO:0005739;GO:0005840;GO:0030529;GO:0032991;GO:0043226;GO:0043227;GO:0043228;GO:0043229;GO:0043231;GO:0043232;GO:0044424;GO:0044444;GO:0044464	mitochondrion;ribosome;ribonucleoprotein complex;macromolecular complex;organelle;membrane-bounded organelle;non-membrane-bounded organelle;intracellular organelle;intracellular membrane-bounded organelle;intracellular non-membrane-bounded organelle	1	2	0	0	2	0	4	7	4	4	4	0	0	1	2	0	2	0	0	0	1	2	0	2	0	24.9	24.9	24.9	20.348	177			1	3		2		9.4863e-11	4271200	0	0	19068	68946
IPI00314726	Alpha-N-acetylglucosaminidase	A2BFA6;O54752;O88325	Naglu;RP23-440M18.1-001;mCG_20229	NP_038820			1	2	1	2	8	0	12	1	9	9	9	0	0	1	2	2	8	0	0	0	1	2	2	8	0	13.5	13.5	13.5	82.621	739			3	4	2	9		1.4148e-32	10887000	0	0	54398	105630
IPI00320629	ER lumen protein retaining receptor 3	Q8R1L4	Kdelr3	NP_598851	GO:0005789;GO:0016020;GO:0016021;GO:0031090;GO:0031224;GO:0044422;GO:0044424;GO:0044425;GO:0044432;GO:0044444;GO:0044446;GO:0044464	endoplasmic reticulum membrane;membrane;integral to membrane;organelle membrane;intrinsic to membrane;organelle part;intracellular part;membrane part;endoplasmic reticulum part;cytoplasmic part;intracellular organelle part;cell part	1	2	0	0	2	0	4	1	2	2	2	0	0	1	2	0	2	0	0	0	1	2	0	2	0	8.9	8.9	8.9	25.111	214			1	6		2		1.0312e-11	11573000	0	0	35978	173400
IPI00321375	biotinidase	Q8CIF4	Btd	NP_079571	GO:0005615;GO:0005730;GO:0043204;GO:0043226;GO:0043228;GO:0043229;GO:0043232;GO:0044421;GO:0044422;GO:0044424;GO:0044428;GO:0044446;GO:0044464;GO:0045177	extracellular space;nucleolus;perikaryon;organelle;non-membrane-bounded organelle;intracellular organelle;intracellular non-membrane-bounded organelle;extracellular region part;organelle part;intracellular part;nuclear part;intracellular organelle part	1	2	0	0	3	0	5	1	4	4	4	0	0	1	2	0	3	0	0	0	1	2	0	3	0	9.5	9.5	9.5	59.278	529			1	3		3		3.0146e-28	5897300	0	0	76958	170770
IPI00331745	Latexin	P70202;Q14BZ3	Lxn;mCG_4347	NP_058033	GO:0005737;GO:0044424;GO:0044464	cytoplasm;intracellular part;cell part	1	2	0	2	3	1	8	1	4	4	4	0	0	1	2	2	3	1	0	0	1	2	2	3	1	26.6	26.6	26.6	25.492	222			3	3	2	3	1	7.43e-64	15220000	0	0	1057400	495180
IPI00356633	Transmembrane protein 55B	Q3TWL2	Tmem55b	NP_001028443	GO:0005765;GO:0005774;GO:0010008;GO:0016020;GO:0016021;GO:0031090;GO:0031224;GO:0031902;GO:0044422;GO:0044424;GO:0044425;GO:0044437;GO:0044440;GO:0044444;GO:0044446;GO:0044464	lysosomal membrane;vacuolar membrane;endosome membrane;membrane;integral to membrane;organelle membrane;intrinsic to membrane;late endosome membrane;organelle part;intracellular part;membrane part;vacuolar part;endosomal part;cytoplasmic part	1	2	0	0	2	0	4	1	3	3	3	0	0	1	2	0	2	0	0	0	1	2	0	2	0	14.8	14.8	14.8	30.047	284			2	6		2		7.4301e-27	3247300	0	0	14232	307250
IPI00379126;IPI00785287	Calcineurin B homologous protein 2;MCG3056, isoform CRA_b	Q9D869;Q0VEK2	Chp2;Hca520;2010110P09Rik;mCG_3056	NP_081639			1	2	1	1	1	1	5	2	3	3	3	0	0	1	2	1	1	1	0	0	1	2	1	1	1	14.8	14.8	14.8	22.536	196			1	2	1	1	1	3.7595e-30	3270600	0	0	49786	62351
IPI00387227;IPI00807733;IPI00756529;IPI00403723	Isoform 1 of ADP-ribosylation factor GTPase-activating protein 1;ADP-ribosylation factor GTPase activating protein 1, isoform CRA_d (Fragment);ADP-ribosylation factor GTPase activating protein 1;Isoform 2 of ADP-ribosylation factor GTPase-activating protei	Q9EPJ9-1;Q9EPJ9;A8WIR9;Q05DE0;Q3TGS9;Q6PB94;Q9EPJ9-2;A8WIS1;Q05BC5	Arfgap1;Arf1gap;RP23-397H18.1-001;mCG_6720;RP23-397H18.1-002;RP23-397H18.1-005	NP_665703	GO:0005794;GO:0043226;GO:0043227;GO:0043229;GO:0043231;GO:0044424;GO:0044444;GO:0044464	Golgi apparatus;organelle;membrane-bounded organelle;intracellular organelle;intracellular membrane-bounded organelle;intracellular part;cytoplasmic part;cell part	1	2	0	1	4	0	7	4	4	4	4	0	0	1	2	1	4	0	0	0	1	2	1	4	0	12.6	12.6	12.6	45.288	414			2	2	1	8		1.0158e-219	6966300	0	0	14071	144770
IPI00469110;IPI00896633	Echinoderm microtubule-associated protein-like 5;Eml5 protein	Q8BQM8;B2RY88	Eml5	NP_001074660	GO:0005737;GO:0005874;GO:0044422;GO:0044424;GO:0044430;GO:0044446;GO:0044464	cytoplasm;microtubule;organelle part;intracellular part;cytoskeletal part;intracellular organelle part;cell part	1	2	0	0	2	0	4	2	4	3	4	0	0	1	2	0	2	0	0	0	1	2	0	1	0	1.8	1.4	1.4	220.1	1977			1	2		2		1.2071e-10	663520	0	0	0	46581
IPI00556847;IPI00808554;IPI00850020;IPI00853676;IPI00553402;IPI00785509;IPI00849156;IPI00880209;IPI00808222;IPI00556702;IPI00471444;IPI00406213;IPI00753831;IPI00656300;IPI00462809;IPI00662172;IPI00556888;IPI00762625;IPI00808254;IPI00918255;IPI00828887;IPI00474238;IPI00831058;IPI00671803;IPI00830245;IPI00831684;IPI00914117;IPI00464378;IPI00756441;IPI00828443;IPI00828602;IPI00828743;IPI00828793	Igk protein;Igkv1-117 protein;If kappa light chain (Fragment);Kappa light chain C_region (Fragment);similar to Chain L, Structural Basis Of Antigen Mimicry In A Clinically Relevant Melanoma Antigen System isoform 2;ENSMUSG00000076577 protein;similar to Cha	Q58EU8;A0A5D7;Q5F2I0;A2NHM3;A2NVW8;B5UB67;P01837;A2P1G9;Q65ZC0;Q52L64;A0A5D9;P01665;A0A5E6;Q58EU4;Q66JS7;A0A5E3;Q3KQK1;Q569Y8;Q7TS98;A0A5E0;Q58EV6;Q2VT27;Q2VT29;Q5XFY8;A0A5D8;Q5XKG4	Igk;Igk-C;IgG1 anti-TS1 VL;EP3-1VL;ENSMUSG00000076577;236047;LOC100046793;Gm1499	XP_001476729;XP_001476753;XP_001476714;XP_001476873;XP_001476457			1	2	1	0	0	0	2	33	3	3	3	0	0	1	2	0	0	0	0	0	1	2	0	0	0	15.9	15.9	15.9	26.301	239			2	3				5.2571e-09	221880	0	0	175550	46334
IPI00625328	Ribonuclease T2	Q9CQ01;Q5FWA0;Q9CVC3	Rnaset2;Rnase6pl;Rnaset2b;Rnaset2a	NP_001077407;NP_080887	GO:0005576	extracellular region	1	2	0	0	2	0	4	1	2	2	2	0	0	1	2	0	2	0	0	0	1	2	0	2	0	8.9	8.9	8.9	29.608	259			1	3		3		7.5805e-12	7383700	0	0	19861	1005200
IPI00127679;IPI00830523	Isoform 2 of Putative pre-mRNA-splicing factor ATP-dependent RNA helicase DHX32;Isoform 1 of Putative pre-mRNA-splicing factor ATP-dependent RNA helicase DHX32	Q8BZS9-2;Q8BZS9;Q8BZS9-1	Dhx32;Ddx32	NP_598702	GO:0005634;GO:0005739;GO:0043226;GO:0043227;GO:0043229;GO:0043231;GO:0044424;GO:0044444;GO:0044464	nucleus;mitochondrion;organelle;membrane-bounded organelle;intracellular organelle;intracellular membrane-bounded organelle;intracellular part;cytoplasmic part;cell part	1	2	0	1	5	1	9	2	5	5	5	0	0	1	2	1	5	1	0	0	1	2	1	5	1	7.6	7.6	7.6	84.773	751			3	2	2	9	1	2.3727e-22	18368000	0	0	444360	3341900
IPI00918335;IPI00849284;IPI00752687	110 kDa protein;GC-rich sequence DNA-binding factor candidate isoform 1;Isoform E of GC-rich sequence DNA-binding factor homolog	P58501-1;P58501;P58501-3	Gcfc	XP_358888;XP_909526	GO:0005634;GO:0043226;GO:0043227;GO:0043229;GO:0043231;GO:0044424;GO:0044464	nucleus;organelle;membrane-bounded organelle;intracellular organelle;intracellular membrane-bounded organelle;intracellular part;cell part	1	2	0	0	1	2	5	3	4	4	4	0	0	1	2	0	1	2	0	0	1	2	0	1	2	4.4	4.4	4.4	109.92	971			1	3		1	2	9.452e-09	1455400	0	0	18664	184380
IPI00109615;IPI00112222	Nucleoporin Nup37;nucleoporin 37	Q9CWU9;Q9CZ80	Nup37;mCG_16783	NP_081467;NP_082610	GO:0005643;GO:0032991;GO:0043234;GO:0044422;GO:0044424;GO:0044425;GO:0044428;GO:0044446;GO:0044464;GO:0046930	nuclear pore;macromolecular complex;protein complex;organelle part;intracellular part;membrane part;nuclear part;intracellular organelle part;cell part;pore complex	1	1	0	1	3	5	10	2	6	6	6	0	0	1	1	1	3	5	0	0	1	1	1	3	5	23.6	23.6	23.6	36.725	326			1	2	1	3	6	6.4879e-56	6598700	0	0	13024	34560
IPI00110280;IPI00856232	Peptidyl-prolyl cis-trans isomerase-like 4;8 kDa protein	Q9CXG3;Q99KH7;Q9CSB0;Q9CSN5;Q9D3J1	Ppil4	NP_080417	GO:0005634;GO:0043226;GO:0043227;GO:0043229;GO:0043231;GO:0044424;GO:0044464	nucleus;organelle;membrane-bounded organelle;intracellular organelle;intracellular membrane-bounded organelle;intracellular part;cell part	1	1	0	0	2	0	3	2	2	2	2	0	0	1	1	0	2	0	0	0	1	1	0	2	0	5.1	5.1	5.1	57.23	492			2	1		3		1.8391e-14	1744700	0	0	22470	0
IPI00111009;IPI00760015;IPI00775977	3 beta-hydroxysteroid dehydrogenase type 7;hydroxy-delta-5-steroid dehydrogenase, 3 beta- and steroid delta-isomerase 7 isoform b;38 kDa protein	Q9EQC1;A2RTR5;Q3UBW4	Hsd3b7	NP_598704;NP_001035774	GO:0005789;GO:0016020;GO:0016021;GO:0031090;GO:0031224;GO:0044422;GO:0044424;GO:0044425;GO:0044432;GO:0044444;GO:0044446;GO:0044464	endoplasmic reticulum membrane;membrane;integral to membrane;organelle membrane;intrinsic to membrane;organelle part;intracellular part;membrane part;endoplasmic reticulum part;cytoplasmic part;intracellular organelle part;cell part	1	1	0	0	1	0	2	3	2	2	2	0	0	1	1	0	1	0	0	0	1	1	0	1	0	4.6	4.6	4.6	41.135	369			1	1		1		9.8326e-11	1816600	0	0	41994	36192
IPI00111523	DNA helicase B	Q6NVF4	Helb	NP_536694			1	1	1	0	3	0	4	1	4	4	4	0	0	1	1	0	3	0	0	0	1	1	0	3	0	3.2	3.2	3.2	121.48	1074			1	1		5		2.1808e-08	1917700	0	0	52340	452690
IPI00111836	Interferon regulatory factor 3	P70671;O54726;Q3U9K6;Q3UJM9	Irf3;IRF3;mCG_23141	NP_058545	GO:0005634;GO:0005737;GO:0043226;GO:0043227;GO:0043229;GO:0043231;GO:0044424;GO:0044464	nucleus;cytoplasm;organelle;membrane-bounded organelle;intracellular organelle;intracellular membrane-bounded organelle;intracellular part;cell part	1	1	0	0	2	0	3	1	3	3	3	0	0	1	1	0	2	0	0	0	1	1	0	2	0	8.4	8.4	8.4	46.852	419			1	1		3		1.2202e-13	4698000	0	0	66784	11686
IPI00113707;IPI00406583;IPI00343529;IPI00317154;IPI00648066;IPI00894951	ADP-ribosylation factor-like protein 5A;ADP-ribosylation factor-like 5B;ADP-ribosylation factor-like protein 5C;ADP-ribosylation factor-like 5B;ADP-ribosylation factor-like 5C;5 kDa protein	Q80ZU0;Q498A0;Q9D4P0;Q6NXZ5;Q6P068;Q8BLF9;A2A541	Arl5a;Arl5;RP23-395O2.3-001;Arl5b;Arl8;RP23-379F6.1-001;mCG_21343;Arl5c;Arl12;RP23-379F6.1-002;RP23-309H19.3-002	NP_892039;NP_083742;NP_997114	GO:0005622;GO:0044464	intracellular;cell part	1	1	0	1	2	0	4	6	2	2	2	0	0	1	1	1	2	0	0	0	1	1	1	2	0	11.2	11.2	11.2	20.724	179			2	2	1	3		2.0317e-10	2820200	0	0	72918	65853
IPI00114491;IPI00894639	Cell division control protein 2 homolog;23 kDa protein	P11440;Q8R4A4;Q99JW7	Cdc2;Cdc2a	NP_031685	GO:0005634;GO:0043226;GO:0043227;GO:0043229;GO:0043231;GO:0044424;GO:0044464	nucleus;organelle;membrane-bounded organelle;intracellular organelle;intracellular membrane-bounded organelle;intracellular part;cell part	1	1	0	0	1	0	2	2	2	2	3	0	0	1	1	0	1	0	0	0	1	1	0	1	0	6.4	6.4	6.4	34.106	297			2	1		2		0.00019707	711130	0	0	184960	5341.9
IPI00114866;IPI00759857;IPI00480252	Isoform Mitochondrial of Malonyl-CoA decarboxylase, mitochondrial;Isoform Cytoplasmic+peroxisomal of Malonyl-CoA decarboxylase, mitochondrial	Q99J39-1;Q99J39;Q569V6;Q99J39-2	Mlycd	NP_064350	GO:0005739;GO:0005777;GO:0042579;GO:0043226;GO:0043227;GO:0043229;GO:0043231;GO:0044424;GO:0044444;GO:0044464;GO:0005829	mitochondrion;peroxisome;microbody;organelle;membrane-bounded organelle;intracellular organelle;intracellular membrane-bounded organelle;intracellular part;cytoplasmic part;cell part;cytosol	1	1	0	0	3	0	4	3	4	4	4	0	0	1	1	0	3	0	0	0	1	1	0	3	0	8.9	8.9	8.9	54.735	492			1	1		3		2.1826e-154	4268800	0	0	84397	15259
IPI00115763;IPI00222697	Isoform 1A of Synaptogyrin-1;Isoform 1B of Synaptogyrin-1	O55100-1;O55100;O55100-2;Q3U6D7	Syngr1;mCG_11522	NP_997591;NP_033329	GO:0016021;GO:0016023;GO:0030054;GO:0031224;GO:0031410;GO:0031982;GO:0031988;GO:0042470;GO:0043226;GO:0043227;GO:0043229;GO:0043231;GO:0044424;GO:0044425;GO:0044444;GO:0044459;GO:0044464;GO:0045202;GO:0048770	integral to membrane;cytoplasmic membrane-bounded vesicle;cell junction;intrinsic to membrane;cytoplasmic vesicle;vesicle;membrane-bounded vesicle;melanosome;organelle;membrane-bounded organelle;intracellular organelle	1	1	0	0	0	0	1	2	2	2	2	0	0	1	1	0	0	0	0	0	1	1	0	0	0	10.3	10.3	10.3	25.652	234			3	2				1.9619e-31	1346000	0	0	1276100	69838
IPI00117016	DNA replication licensing factor MCM4	P49717;Q3UA65;Q3UXG9;Q542F4;Q5DTS8;Q76NI2;Q8C1Z0;Q921D5;Q9D077	Mcm4;Cdc21;Mcmd4;mCG_126826;mKIAA4003;Mcm4(cdc21)	NP_032591	GO:0005634;GO:0043226;GO:0043227;GO:0043229;GO:0043231;GO:0044424;GO:0044464	nucleus;organelle;membrane-bounded organelle;intracellular organelle;intracellular membrane-bounded organelle;intracellular part;cell part	1	1	0	0	4	0	5	1	4	3	3	0	0	1	1	0	4	0	0	0	1	1	0	3	0	4.8	4.1	4.1	96.735	862			1	1		3		1.4717e-51	3327900	0	0	305710	23765
IPI00117132	Pleckstrin homology domain-containing family F member 1	Q3TB82;Q8CF15	Plekhf1;Lapf	NP_077724	GO:0000323;GO:0005634;GO:0005764;GO:0005773;GO:0043226;GO:0043227;GO:0043229;GO:0043231;GO:0044424;GO:0044444;GO:0044464;GO:0048471	lytic vacuole;nucleus;lysosome;vacuole;organelle;membrane-bounded organelle;intracellular organelle;intracellular membrane-bounded organelle;intracellular part;cytoplasmic part;cell part;perinuclear region of cytoplasm	1	1	0	2	3	0	6	1	3	3	3	0	0	1	1	2	3	0	0	0	1	1	2	3	0	10.8	10.8	10.8	31.157	279			4	2	2	4		1.0946e-38	8232900	0	0	74065	86723
IPI00653709;IPI00162994;IPI00117822;IPI00620436;IPI00653350;IPI00653511	Putative uncharacterized protein;Isoform 1 of Spindlin-1;Putative uncharacterized protein (Fragment);Isoform 2 of Spindlin-1;Putative uncharacterized protein;Putative uncharacterized protein	Q3UWM7;Q61142-1;Q61142;Q3UX91;Q61142-2;Q3TQU6;Q3TQU2;Q3TLF7	Spin1;Spin	NP_666155;XP_001475468;NP_035592;XP_001475484	GO:0005819;GO:0043226;GO:0043228;GO:0043229;GO:0043232;GO:0044422;GO:0044424;GO:0044430;GO:0044446;GO:0044464;GO:0005634;GO:0043227;GO:0043231	spindle;organelle;non-membrane-bounded organelle;intracellular organelle;intracellular non-membrane-bounded organelle;organelle part;intracellular part;cytoskeletal part;intracellular organelle part;cell part;nucleus;membrane-bounded organelle	1	1	0	1	1	0	3	6	2	2	2	0	0	1	1	1	1	0	0	0	1	1	1	1	0	10.2	10.2	10.2	29.905	266			1	1	1	1		1.4854e-07	3232400	0	0	51378	22426
IPI00118018;IPI00845814;IPI00845841;IPI00885667;IPI00845793;IPI00885577;IPI00845738;IPI00845795;IPI00515576;IPI00515260	tangerin isoform a;Isoform 2 of EH domain-binding protein 1-like protein 1;Isoform 3 of EH domain-binding protein 1-like protein 1;tangerin isoform D;Isoform 5 of EH domain-binding protein 1-like protein 1;tangerin isoform C;Isoform 4 of EH domain-binding	Q99MS7-1;Q99MS7;Q99MS7-2;Q99MS7-3;Q99MS7-5;Q99MS7-4	Ehbp1l1	NP_001108069;NP_444482;NP_001108068;NP_001108067			1	1	1	0	5	1	7	10	5	5	6	0	0	1	1	0	5	1	0	0	1	1	0	5	1	3.3	3.3	3.3	184.8	1718			1	3		7	1	1.798e-08	1032100	0	0	4435.4	0
IPI00118360;IPI00283868	Isoform 1 of 3'-5' exoribonuclease CSL4 homolog;Isoform 2 of 3'-5' exoribonuclease CSL4 homolog	Q9DAA6-1;Q9DAA6;Q9DAA6-2	Exosc1;Csl4	NP_079920	GO:0000178;GO:0005730;GO:0032991;GO:0043226;GO:0043228;GO:0043229;GO:0043232;GO:0043234;GO:0044422;GO:0044424;GO:0044428;GO:0044446;GO:0044464	exosome (RNase complex);nucleolus;macromolecular complex;organelle;non-membrane-bounded organelle;intracellular organelle;intracellular non-membrane-bounded organelle;protein complex;organelle part;intracellular part;nuclear part	1	1	0	0	2	1	4	2	3	3	3	0	0	1	1	0	2	1	0	0	1	1	0	2	1	20	20	20	21.423	195			1	1		2	1	4.5375e-35	3827900	0	0	27619	5256.1
IPI00118666	Rab-like protein 5	Q9DAI2;Q3TV16	Rabl5	NP_080349			1	1	1	0	0	0	1	1	1	1	1	0	0	1	1	0	0	0	0	0	1	1	0	0	0	5.4	5.4	5.4	20.833	185			1	3				0.00097749	71699	0	0	40088	31611
IPI00120030	Mu-crystallin homolog	O54983;Q3UPX0	Crym;mCG_7593	NP_057878	GO:0005737;GO:0044424;GO:0044464	cytoplasm;intracellular part;cell part	1	1	0	2	4	0	7	1	5	5	5	0	0	1	1	2	4	0	0	0	1	1	2	4	0	20.8	20.8	20.8	33.523	313			1	2	2	4		2.8818e-55	3473500	0	0	6017.3	0
IPI00120465	Resistin	Q99P87;Q3V2F6;Q5BMX4	Retn;Fizz3;Xcp4;mCG_13014	NP_075360	GO:0005615;GO:0005634;GO:0043226;GO:0043227;GO:0043229;GO:0043231;GO:0044421;GO:0044424;GO:0044464	extracellular space;nucleus;organelle;membrane-bounded organelle;intracellular organelle;intracellular membrane-bounded organelle;extracellular region part;intracellular part;cell part	1	1	0	0	2	0	3	1	2	2	2	0	0	1	1	0	2	0	0	0	1	1	0	2	0	21.1	21.1	21.1	12.492	114			1	3		3		4.1007e-91	6102600	0	0	155450	202870
IPI00121225	Echinoderm microtubule-associated protein-like 3	Q8VC03	Eml3	NP_659121	GO:0005737;GO:0005874;GO:0044422;GO:0044424;GO:0044430;GO:0044446;GO:0044464	cytoplasm;microtubule;organelle part;intracellular part;cytoskeletal part;intracellular organelle part;cell part	1	1	0	0	8	0	9	1	8	8	8	0	0	1	1	0	8	0	0	0	1	1	0	8	0	9.6	9.6	9.6	95.694	897			1	1		9		1.5941e-17	6288000	0	0	114720	39791
IPI00122625;IPI00463859	Isoform 1 of Protein unc-93 homolog B1;Isoform 2 of Protein unc-93 homolog B1	Q8VCW4-1;Q8VCW4;Q3TNR9;Q8VCW4-2	Unc93b1;Unc93b	NP_062322	GO:0005783;GO:0016021;GO:0031224;GO:0043226;GO:0043227;GO:0043229;GO:0043231;GO:0044424;GO:0044425;GO:0044444;GO:0044464	endoplasmic reticulum;integral to membrane;intrinsic to membrane;organelle;membrane-bounded organelle;intracellular organelle;intracellular membrane-bounded organelle;intracellular part;membrane part;cytoplasmic part;cell part	1	1	0	0	2	0	3	2	3	3	3	0	0	1	1	0	2	0	0	0	1	1	0	2	0	6.5	6.5	6.5	67.01	598			1	4		5		1.021e-73	2942200	0	0	71338	0
IPI00123814	alpha-galactosidase A	P51569;Q3TLY5;Q3UM38;Q8BGZ6	Gla;Ags;RP23-26D22.3-001	NP_038491	GO:0000323;GO:0005576;GO:0005764;GO:0005773;GO:0005794;GO:0043226;GO:0043227;GO:0043229;GO:0043231;GO:0044424;GO:0044444;GO:0044464	lytic vacuole;extracellular region;lysosome;vacuole;Golgi apparatus;organelle;membrane-bounded organelle;intracellular organelle;intracellular membrane-bounded organelle;intracellular part;cytoplasmic part;cell part	1	1	0	0	1	0	2	1	2	2	2	0	0	1	1	0	1	0	0	0	1	1	0	1	0	5.5	5.5	5.5	47.844	421			1	2		1		1.0583e-08	832320	0	0	34857	57132
IPI00124856	Serine/threonine-protein kinase TBK1	Q9WUN2;A1L361;Q3THP3	Tbk1;mCG_10115	NP_062760	GO:0005737;GO:0044424;GO:0044464	cytoplasm;intracellular part;cell part	1	1	0	0	5	1	7	1	5	5	5	0	0	1	1	0	5	1	0	0	1	1	0	5	1	8.9	8.9	8.9	83.424	729			1	1		6	1	9.3831e-39	5177600	0	0	0	150150
IPI00125509;IPI00856479;IPI00856601;IPI00856226;IPI00858052;IPI00858288	Mitochondrial import inner membrane translocase subunit Tim9 B;7 kDa protein;13 kDa protein;12 kDa protein;11 kDa protein;4 kDa protein	Q9WV96	Fxc1;Tim9b;Timm9b	NP_062375	GO:0005743;GO:0016020;GO:0019866;GO:0031090;GO:0031966;GO:0032991;GO:0042719;GO:0043234;GO:0044422;GO:0044424;GO:0044429;GO:0044444;GO:0044446;GO:0044464	mitochondrial inner membrane;membrane;organelle inner membrane;organelle membrane;mitochondrial membrane;macromolecular complex;mitochondrial intermembrane space protein transporter complex;protein complex;organelle part;intracellular part	1	1	0	0	1	0	2	6	2	2	2	0	0	1	1	0	1	0	0	0	1	1	0	1	0	28	28	28	11.314	100			1	1		1		9.8922e-14	765740	0	0	14054	9452.1
IPI00126069;IPI00648960	eukaryotic translation initiation factor 2B, subunit 3 gamma isoform 1;eukaryotic translation initiation factor 2B, subunit 3 gamma isoform 2	A0AUM9;A4FUS0;B1AUN2;B1AUN3;Q3UKV0	Eif2b3;RP23-59L24.1-001;mCG_14442;RP23-59L24.1-002	NP_001104747;NP_780344	GO:0005851;GO:0032991;GO:0043234;GO:0044424;GO:0044444;GO:0044464	eukaryotic translation initiation factor 2B complex;macromolecular complex;protein complex;intracellular part;cytoplasmic part;cell part	1	1	0	1	4	0	6	2	4	4	4	0	0	1	1	1	4	0	0	0	1	1	1	4	0	10	10	10	50.488	452			4	5	1	5		6.9096e-15	11394000	0	0	16997	7713.9
IPI00126255	Inositol monophosphatase 2	Q91UZ5;Q3TAU6;Q3TC14;Q3U3B7;Q924A9	Impa2;mCG_10505	NP_444491			1	1	1	1	5	0	7	1	5	5	6	0	0	1	1	1	5	0	0	0	1	1	1	5	0	18.3	18.3	18.3	31.716	290			6	1	1	5		5.7856e-92	9247400	0	0	1874000	7022.9
IPI00126660;IPI00894670	Dihydroxyacetone phosphate acyltransferase;Gnpat protein	P98192;Q3TKG9;Q3UBU1;Q545P6;Q8R390;Q9CT84;Q05DV2	Gnpat;Dhapat;mCG_130941	NP_034452	GO:0005778;GO:0005782;GO:0016020;GO:0031090;GO:0031903;GO:0031907;GO:0031974;GO:0042579;GO:0043226;GO:0043227;GO:0043229;GO:0043231;GO:0043233;GO:0044422;GO:0044424;GO:0044438;GO:0044439;GO:0044444;GO:0044446;GO:0044464;GO:0070013	peroxisomal membrane;peroxisomal matrix;membrane;organelle membrane;microbody membrane;microbody lumen;membrane-enclosed lumen;microbody;organelle;membrane-bounded organelle;intracellular organelle;intracellular membrane-bounded organelle;organelle lumen	1	1	0	0	2	0	3	2	2	2	2	0	0	1	1	0	2	0	0	0	1	1	0	2	0	3.5	3.5	3.5	76.869	678			1	1		2		3.6815e-30	1260100	0	0	97760	22330
IPI00126804;IPI00876413;IPI00756485;IPI00875976;IPI00845647	Isoform 1 of Zinc finger Ran-binding domain-containing protein 2;39 kDa protein;37 kDa protein;37 kDa protein;Isoform 2 of Zinc finger Ran-binding domain-containing protein 2	Q9R020-1;Q9R020;B2RRT9;Q9R020-2	Zranb2;Zfp265;Zis;Znf265;mCG_2591	NP_059077	GO:0005634;GO:0043226;GO:0043227;GO:0043229;GO:0043231;GO:0044424;GO:0044464;GO:0005622	nucleus;organelle;membrane-bounded organelle;intracellular organelle;intracellular membrane-bounded organelle;intracellular part;cell part;intracellular	1	1	0	0	3	0	4	5	3	3	3	0	0	1	1	0	3	0	0	0	1	1	0	3	0	9.4	9.4	9.4	38.363	340			1	1		4		7.1868e-24	15523000	0	0	143500	21916
IPI00128941	Protein YIF1A	Q91XB7	Yif1a	NP_080829	GO:0000139;GO:0005789;GO:0016020;GO:0016021;GO:0031090;GO:0031224;GO:0033116;GO:0044422;GO:0044424;GO:0044425;GO:0044431;GO:0044432;GO:0044444;GO:0044446;GO:0044464	Golgi membrane;endoplasmic reticulum membrane;membrane;integral to membrane;organelle membrane;intrinsic to membrane;ER-Golgi intermediate compartment membrane;organelle part;intracellular part;membrane part;Golgi apparatus part;endoplasmic reticulum part	1	1	0	0	2	1	4	1	2	2	3	0	0	1	1	0	2	1	0	0	1	1	0	2	1	9.2	9.2	9.2	32.134	293			5	4		2	1	9.8248e-26	4004100	0	0	61960	99024
IPI00129362	Fatty acid desaturase 2	Q9Z0R9	Fads2;Fadsd2	NP_062673	GO:0000267;GO:0005624;GO:0005626;GO:0005789;GO:0016020;GO:0016021;GO:0031090;GO:0031224;GO:0044422;GO:0044424;GO:0044425;GO:0044432;GO:0044444;GO:0044446;GO:0044464	cell fraction;membrane fraction;insoluble fraction;endoplasmic reticulum membrane;membrane;integral to membrane;organelle membrane;intrinsic to membrane;organelle part;intracellular part;membrane part;endoplasmic reticulum part;cytoplasmic part	1	1	0	0	1	0	2	1	2	2	2	0	0	1	1	0	1	0	0	0	1	1	0	1	0	5.6	5.6	5.6	52.387	444			2	1		1		5.1478e-10	2301400	0	0	402500	482060
IPI00130754	Ephrin-B1	P52795;Q544L9	Efnb1;Epl2;Eplg2;Lerk2;Stra1;RP23-110A15.1-001;mCG_51675	NP_034240	GO:0016021;GO:0031224;GO:0044425;GO:0044464;GO:0045121;GO:0045202	integral to membrane;intrinsic to membrane;membrane part;cell part;membrane raft;synapse	1	1	0	0	3	0	4	1	3	3	3	0	0	1	1	0	3	0	0	0	1	1	0	3	0	14.8	14.8	14.8	37.859	345			1	2		4		3.5152e-54	3480100	0	0	24688	44721
IPI00131609;IPI00515213;IPI00515589	Isoform 1 of Mannosyl-oligosaccharide 1,2-alpha-mannosidase IB;Isoform 2 of Mannosyl-oligosaccharide 1,2-alpha-mannosidase IB	P39098-1;P39098;A2A724;P39098-2;A2A723	Man1a2;Man1b;RP23-356K2.4-001;mCG_7793;RP23-356K2.4-006	NP_034893	GO:0000139;GO:0016020;GO:0016021;GO:0031090;GO:0031224;GO:0044422;GO:0044424;GO:0044425;GO:0044431;GO:0044444;GO:0044446;GO:0044464	Golgi membrane;membrane;integral to membrane;organelle membrane;intrinsic to membrane;organelle part;intracellular part;membrane part;Golgi apparatus part;cytoplasmic part;intracellular organelle part;cell part	1	1	0	0	2	0	3	3	3	3	4	0	0	1	1	0	2	0	0	0	1	1	0	2	0	6.1	6.1	6.1	72.871	641			1	1		2		1.7819e-26	2967700	0	0	41591	114450
IPI00131754	Leucine-rich repeat protein SHOC-2	O88520;Q8R378;Q91VH8	Shoc2	NP_062632			1	1	1	0	5	0	6	1	6	6	6	0	0	1	1	0	5	0	0	0	1	1	0	5	0	11.3	11.3	11.3	64.892	582			1	2		6		5.456e-53	6280200	0	0	0	0
IPI00131903;IPI00881016;IPI00880558	Histidine triad nucleotide-binding protein 3;19 kDa protein;9 kDa protein	Q9CPS6;Q8K4W1	Hint3;Hint4	NP_080074	GO:0005634;GO:0005737;GO:0043226;GO:0043227;GO:0043229;GO:0043231;GO:0044424;GO:0044464	nucleus;cytoplasm;organelle;membrane-bounded organelle;intracellular organelle;intracellular membrane-bounded organelle;intracellular part;cell part	1	1	0	1	2	0	4	3	2	2	2	0	0	1	1	1	2	0	0	0	1	1	1	2	0	15.2	15.2	15.2	18.787	165			1	1	1	3		1.1525e-12	11568000	0	0	67768	39752
IPI00131985	Proto-oncogene protein c-fos	P01101;Q3U463;Q6TDG4	Fos	NP_034364	GO:0005667;GO:0032991;GO:0043234;GO:0044422;GO:0044424;GO:0044428;GO:0044446;GO:0044451;GO:0044464	transcription factor complex;macromolecular complex;protein complex;organelle part;intracellular part;nuclear part;intracellular organelle part;nucleoplasm part;cell part	1	1	0	0	2	3	6	1	5	5	5	0	0	1	1	0	2	3	0	0	1	1	0	2	3	16.8	16.8	16.8	40.838	380			1	1		4	5	2.1319e-80	11461000	0	0	138960	0
IPI00132169	Mitochondrial import inner membrane translocase subunit Tim8 B	P62077	Timm8b;Ddp2;Tim8b	NP_038925	GO:0005743;GO:0016020;GO:0019866;GO:0031090;GO:0031966;GO:0032991;GO:0042719;GO:0043234;GO:0044422;GO:0044424;GO:0044429;GO:0044444;GO:0044446;GO:0044464	mitochondrial inner membrane;membrane;organelle inner membrane;organelle membrane;mitochondrial membrane;macromolecular complex;mitochondrial intermembrane space protein transporter complex;protein complex;organelle part;intracellular part	1	1	0	0	1	0	2	1	2	2	2	0	0	1	1	0	1	0	0	0	1	1	0	1	0	28.9	28.9	28.9	9.2864	83			1	1		1		2.1846e-45	885570	0	0	9433.4	16398
IPI00133332	Protein FAM32A	Q9CR80	Fam32a;MNCb-3154	NP_080731			1	1	1	0	2	0	3	1	2	2	2	0	0	1	1	0	2	0	0	0	1	1	0	2	0	19.6	19.6	19.6	13.215	112			2	2		2		1.3317e-14	3346600	0	0	7509.1	29757
IPI00133555	60S ribosome subunit biogenesis protein NIP7 homolog	Q9CXK8	Nip7	NP_079667	GO:0005730;GO:0043226;GO:0043228;GO:0043229;GO:0043232;GO:0044422;GO:0044424;GO:0044428;GO:0044446;GO:0044464	nucleolus;organelle;non-membrane-bounded organelle;intracellular organelle;intracellular non-membrane-bounded organelle;organelle part;intracellular part;nuclear part;intracellular organelle part;cell part	1	1	0	0	0	2	3	1	2	2	2	0	0	1	1	0	0	2	0	0	1	1	0	0	2	11.1	11.1	11.1	20.451	180			1	2			2	0.00013485	481340	0	0	138390	44203
IPI00134382;IPI00886115;IPI00885343	Transmembrane protein 50B;5 kDa protein;4 kDa protein	Q9D1X9	Tmem50b	NP_084294	GO:0016021;GO:0031224;GO:0044425;GO:0044464	integral to membrane;intrinsic to membrane;membrane part;cell part	1	1	0	1	1	0	3	3	2	2	2	0	0	1	1	1	1	0	0	0	1	1	1	1	0	12	12	12	17.948	158			1	1	1	1		4.7922e-08	1441000	0	0	283600	26421
IPI00137697;IPI00894672;IPI00649740;IPI00894707;IPI00647995;IPI00894817;IPI00649193;IPI00894595;IPI00649889	F-box only protein 6;F-box only protein 6b;F-box only protein 6b;F-box only protein 6b;F-box only protein 6b;F-box only protein 6b;F-box only protein 6b;F-box only protein 6b	Q9QZN4;A2A7H0;Q3UCB0;B2KFL0;A2A7H2;B2KFL2;A2A7H1;B2KFL3;A2A7G9;B2KFL1	Fbxo6;Fbxo6b;RP23-139J21.9-001;mCG_16668;RP23-139J21.9-004;RP23-139J21.9-006;RP23-139J21.9-002	NP_056612			1	1	1	0	4	0	5	9	5	5	5	0	0	1	1	0	4	0	0	0	1	1	0	4	0	21.4	21.4	21.4	34.492	295			2	1		5		5.9586e-78	11537000	0	0	91908	406250
IPI00880407;IPI00139378;IPI00881086;IPI00880806	Protein;Ubiquitin-fold modifier 1;9 kDa protein;6 kDa protein	P61961	Ufm1	NP_080711	GO:0005634;GO:0005737;GO:0043226;GO:0043227;GO:0043229;GO:0043231;GO:0044424;GO:0044464	nucleus;cytoplasm;organelle;membrane-bounded organelle;intracellular organelle;intracellular membrane-bounded organelle;intracellular part;cell part	1	1	0	0	2	0	3	4	2	2	2	0	0	1	1	0	2	0	0	0	1	1	0	2	0	47.3	47.3	47.3	9.612	91			3	2		3		2.1066e-28	16498000	0	0	4067400	2119700
IPI00420437;IPI00607917;IPI00849128;IPI00515347;IPI00515421;IPI00153197;IPI00831672;IPI00465749;IPI00408591;IPI00318314;IPI00459689	Isoform 1 of Myocyte-specific enhancer factor 2A;Isoform 2 of Myocyte-specific enhancer factor 2A;similar to Myocyte enhancer factor 2A;Isoform 1 of Myocyte-specific enhancer factor 2C;Isoform 2 of Myocyte-specific enhancer factor 2C;Isoform 3 of Myocyte-s	Q60929-1;Q60929;Q60929-2;Q8CFN5-1;Q8CFN5;Q8CFN5-2;Q3V1B5;Q8CFN5-3;Q60929-3;Q8CFN5-5;Q8CFN5-4;Q8C895	Mef2a;Mef2c;mCG_130733	NP_001028885;XP_001478913;NP_079558	GO:0005634;GO:0043226;GO:0043227;GO:0043229;GO:0043231;GO:0044424;GO:0044464	nucleus;organelle;membrane-bounded organelle;intracellular organelle;intracellular membrane-bounded organelle;intracellular part;cell part	1	1	0	0	2	1	4	11	3	1	1	0	0	1	1	0	2	1	0	0	0	1	0	0	0	6.4	6.4	2	53.578	498			1	1		5	2	2.382e-08	5270300	0	0	48523	155210
IPI00875526;IPI00154020;IPI00227698	MKIAA0770 protein (Fragment);Isoform 1 of Vam6/Vps39-like protein;Isoform 2 of Vam6/Vps39-like protein	Q6ZQ51;Q8R5L3-1;Q8R5L3;Q3URK7;Q3USV9;Q8BY36;Q8R5L3-2;Q3TC98;Q5KU38;Q8BUJ2;Q8C051	Vps39;mKIAA0770;Pldn;Vam6;RP23-27L22.4-001;mVAM6;RP23-27L22.4-002	NP_671495;NP_849182	GO:0005765;GO:0005774;GO:0010008;GO:0016020;GO:0031090;GO:0031902;GO:0044422;GO:0044424;GO:0044437;GO:0044440;GO:0044444;GO:0044446;GO:0044464	lysosomal membrane;vacuolar membrane;endosome membrane;membrane;organelle membrane;late endosome membrane;organelle part;intracellular part;vacuolar part;endosomal part;cytoplasmic part;intracellular organelle part;cell part	1	1	0	0	4	0	5	3	5	5	5	0	0	1	1	0	4	0	0	0	1	1	0	4	0	5.7	5.7	5.7	101.82	889			1	1		4		2.1663e-39	5213400	0	0	19327	6804.5
IPI00221486;IPI00918076	1-acyl-sn-glycerol-3-phosphate acyltransferase epsilon;34 kDa protein	Q9D1E8;Q3TDP3	Agpat5;D8Ertd319e	NP_081068	GO:0016021;GO:0031224;GO:0044425;GO:0044464;GO:0005739;GO:0043226;GO:0043227;GO:0043229;GO:0043231;GO:0044424;GO:0044444	integral to membrane;intrinsic to membrane;membrane part;cell part;mitochondrion;organelle;membrane-bounded organelle;intracellular organelle;intracellular membrane-bounded organelle;intracellular part;cytoplasmic part	1	1	0	0	1	0	2	2	1	1	1	0	0	1	1	0	1	0	0	0	1	1	0	1	0	3.3	3.3	3.3	42.202	365			2	3		1		4.9965e-29	598960	0	0	19169	41615
IPI00221683;IPI00880686;IPI00880836;IPI00880460;IPI00880595	Isoform 1 of CCR4-NOT transcription complex subunit 10;Isoform 2 of CCR4-NOT transcription complex subunit 10;Isoform 3 of CCR4-NOT transcription complex subunit 10;Isoform 4 of CCR4-NOT transcription complex subunit 10;Isoform 5 of CCR4-NOT transcription	Q8BH15-1;Q8BH15;Q8BH15-2;Q8BH15-3;Q8BH15-4;Q8BH15-5	Cnot10	NP_705813			1	1	1	0	3	1	5	5	4	4	4	0	0	1	1	0	3	1	0	0	1	1	0	3	1	5.8	5.8	5.8	81.817	744			2	1		4	3	5.2868e-15	10000000	0	0	9912.5	0
IPI00221694;IPI00410755	Isoform 1 of BolA-like protein 2;Isoform 2 of BolA-like protein 2	Q8BGS2-1;Q8BGS2;Q0P601;Q8BGS2-2	Bola2	NP_780312			1	1	1	0	0	0	1	2	1	1	2	0	0	1	1	0	0	0	0	0	1	1	0	0	0	10.5	10.5	10.5	10.214	86			1	1				0.0021012	514730	0	0	58347	456390
IPI00222557	Protein S100-B	P50114;Q3UY00	S100b;mCG_3101	NP_033141	GO:0005576;GO:0005634;GO:0005737;GO:0043025;GO:0043226;GO:0043227;GO:0043229;GO:0043231;GO:0044424;GO:0044464	extracellular region;nucleus;cytoplasm;cell soma;organelle;membrane-bounded organelle;intracellular organelle;intracellular membrane-bounded organelle;intracellular part;cell part	1	1	0	0	0	0	1	1	1	1	1	0	0	1	1	0	0	0	0	0	1	1	0	0	0	16.3	16.3	16.3	10.728	92			2	1				1.1374e-08	2128600	0	0	1593200	535430
IPI00227251;IPI00890877	Poly [ADP-ribose] polymerase 12;poly (ADP-ribose) polymerase family, member 12	Q8BZ20;Q0VB94;Q3U0S1	Parp12;Zc3hdc1;mCG_9269	NP_766481	GO:0005634;GO:0043226;GO:0043227;GO:0043229;GO:0043231;GO:0044424;GO:0044464	nucleus;organelle;membrane-bounded organelle;intracellular organelle;intracellular membrane-bounded organelle;intracellular part;cell part	1	1	0	2	5	0	8	2	5	5	5	0	0	1	1	2	5	0	0	0	1	1	2	5	0	7.9	7.9	7.9	79.901	711			1	1	2	6		6.2514e-29	5559500	0	0	104900	18407
IPI00228272	DCN1-like protein 5	Q9CXV9	Dcun1d5	NP_084051			1	1	1	1	2	1	5	1	2	2	2	0	0	1	1	1	2	1	0	0	1	1	1	2	1	8.4	8.4	8.4	27.578	237			1	1	1	2	2	2.4447e-08	5439500	0	0	8799.4	120400
IPI00228828	Putative uncharacterized protein	Q64520;Q564F2;Q564G0	Guk1;Gmk;mCG_11709	NP_032219			1	1	1	0	2	0	3	1	3	3	3	0	0	1	1	0	2	0	0	0	1	1	0	2	0	17.8	17.8	17.8	24.032	219			3	2		2		5.1443e-09	5151500	0	0	243520	53298
IPI00229218	UPF0539 protein C7orf59 homolog	Q8CF66		NP_001074577			1	1	1	0	0	0	1	1	1	1	1	0	0	1	1	0	0	0	0	0	1	1	0	0	0	10.1	10.1	10.1	10.678	99			1	3				7.1102e-12	1180700	0	0	114420	1066300
IPI00858053;IPI00229604;IPI00474518	Isoform 2 of Calcium homeostasis endoplasmic reticulum protein;Isoform 1 of Calcium homeostasis endoplasmic reticulum protein	Q8CGZ0-2;Q8CGZ0;Q8CGZ0-1	Cherp;Scaf6	NP_613051	GO:0005783;GO:0043226;GO:0043227;GO:0043229;GO:0043231;GO:0044424;GO:0044444;GO:0044464;GO:0048471	endoplasmic reticulum;organelle;membrane-bounded organelle;intracellular organelle;intracellular membrane-bounded organelle;intracellular part;cytoplasmic part;cell part;perinuclear region of cytoplasm	1	1	0	1	2	4	8	3	6	6	6	0	0	1	1	1	2	4	0	0	1	1	1	2	4	6.5	6.5	6.5	107.43	947			1	1	1	5	13	6.0517e-16	4952000	0	0	64878	16643
IPI00229968	Uncharacterized protein C10orf118 homolog	Q8C9S4	Otg1	NP_739563			1	1	1	0	2	1	4	1	3	3	3	0	0	1	1	0	2	1	0	0	1	1	0	2	1	3.2	3.2	3.2	104.9	917			1	1		2	1	2.1893e-08	1339600	0	0	161860	618530
IPI00263028	CDKN2A-interacting protein	Q8BI72	Cdkn2aip;Carf	NP_765995	GO:0005654;GO:0044422;GO:0044424;GO:0044428;GO:0044446;GO:0044464	nucleoplasm;organelle part;intracellular part;nuclear part;intracellular organelle part;cell part	1	1	0	0	5	4	10	1	8	8	8	0	0	1	1	0	5	4	0	0	1	1	0	5	4	16.7	16.7	16.7	59.744	563			1	1		5	5	5.2179e-25	4741500	0	0	15540	21111
IPI00420541;IPI00828579;IPI00273052;IPI00828457;IPI00828632	Isoform 1 of Sphingomyelin phosphodiesterase 4;Isoform 4 of Sphingomyelin phosphodiesterase 4;Isoform 2 of Sphingomyelin phosphodiesterase 4;Isoform 3 of Sphingomyelin phosphodiesterase 4;Isoform 5 of Sphingomyelin phosphodiesterase 4	Q6ZPR5-1;Q6ZPR5;Q6ZPR5-4;Q6ZPR5-2;Q6ZPR5-3;Q6ZPR5-5	Smpd4;Kiaa1418	NP_084221	GO:0000139;GO:0005789;GO:0005802;GO:0016020;GO:0016021;GO:0031090;GO:0031224;GO:0044422;GO:0044424;GO:0044425;GO:0044431;GO:0044432;GO:0044444;GO:0044446;GO:0044464	Golgi membrane;endoplasmic reticulum membrane;trans-Golgi network;membrane;integral to membrane;organelle membrane;intrinsic to membrane;organelle part;intracellular part;membrane part;Golgi apparatus part;endoplasmic reticulum part;cytoplasmic part	1	1	0	0	3	1	5	5	5	5	5	0	0	1	1	0	3	1	0	0	1	1	0	3	1	7.2	7.2	7.2	93.275	823			1	1		3	1	5.9638e-51	3176600	0	0	0	0
IPI00308560;IPI00676517	Isoform 1 of WD repeat-containing protein 44;Isoform 2 of WD repeat-containing protein 44	Q6NVE8-1;Q6NVE8;B1AXB8;Q8BZS8;Q6NVE8-2	Wdr44;RP23-400M20.1-002	NP_780389	GO:0005794;GO:0005829;GO:0010008;GO:0016020;GO:0031090;GO:0043226;GO:0043227;GO:0043229;GO:0043231;GO:0044422;GO:0044424;GO:0044440;GO:0044444;GO:0044446;GO:0044464;GO:0048471	Golgi apparatus;cytosol;endosome membrane;membrane;organelle membrane;organelle;membrane-bounded organelle;intracellular organelle;intracellular membrane-bounded organelle;organelle part;intracellular part;endosomal part;cytoplasmic part	1	1	0	0	8	0	9	2	9	9	9	0	0	1	1	0	8	0	0	0	1	1	0	8	0	11.3	11.3	11.3	101.55	915			1	1		13		3.8885e-63	5424800	0	0	43579	49692
IPI00309224;IPI00830446	Phosphatidylinositol-4,5-bisphosphate 3-kinase catalytic subunit alpha isoform;110 kDa protein	P42337;Q0VGQ5	Pik3ca;mCG_20268	NP_032865	GO:0005942;GO:0030027;GO:0032991;GO:0042995;GO:0043234;GO:0044424;GO:0044444;GO:0044445;GO:0044464;GO:0005739;GO:0043226;GO:0043227;GO:0043229;GO:0043231	phosphoinositide 3-kinase complex;lamellipodium;macromolecular complex;cell projection;protein complex;intracellular part;cytoplasmic part;cytosolic part;cell part;mitochondrion;organelle;membrane-bounded organelle;intracellular organelle	1	1	0	0	3	1	5	2	4	4	4	0	0	1	1	0	3	1	0	0	1	1	0	3	1	4.2	4.2	4.2	124.45	1068			4	2		3	1	1.228e-08	1756900	0	0	50837	74782
IPI00315127;IPI00331302	Ribonucleoside-diphosphate reductase large subunit;Ribonucleoside-diphosphate reductase	P07742;Q05DU8;Q6NZB3;Q91YM8	Rrm1;mCG_23418	NP_033129	GO:0005971;GO:0032991;GO:0043234;GO:0044424;GO:0044444;GO:0044464	ribonucleoside-diphosphate reductase complex;macromolecular complex;protein complex;intracellular part;cytoplasmic part;cell part	1	1	0	0	7	0	8	2	8	8	8	0	0	1	1	0	7	0	0	0	1	1	0	7	0	12.5	12.5	12.5	90.218	792			1	2		7		2.3307e-171	20012000	0	0	27449	0
IPI00321739	A-kinase anchor protein 8	Q9DBR0;Q059U9;Q8BP29	Akap8;Akap95;mCG_14243	NP_062748	GO:0000793;GO:0001939;GO:0005634;GO:0005694;GO:0016363;GO:0043226;GO:0043227;GO:0043228;GO:0043229;GO:0043231;GO:0043232;GO:0044422;GO:0044424;GO:0044428;GO:0044446;GO:0044464;GO:0045120	condensed chromosome;female pronucleus;nucleus;chromosome;nuclear matrix;organelle;membrane-bounded organelle;non-membrane-bounded organelle;intracellular organelle;intracellular membrane-bounded organelle;intracellular non-membrane-bounded organelle	1	1	0	0	2	0	3	1	3	3	3	0	0	1	1	0	2	0	0	0	1	1	0	2	0	5.2	5.2	5.2	76.293	687			3	1		2		8.6127e-20	872240	0	0	41504	3647.1
IPI00321942;IPI00857118;IPI00858093	Arfaptin-2	Q8K221	Arfip2	NP_084078			1	1	1	1	2	0	4	3	3	2	2	0	0	1	1	1	2	0	0	0	0	0	1	1	0	10	8.2	8.2	37.772	341					1	1		6.2129e-19	323200	0	0	0	0
IPI00322033;IPI00648853;IPI00409418;IPI00621485;IPI00515537;IPI00406886;IPI00515583;IPI00515591	Isoform 1 of TOM1-like protein 2;Isoform 2 of TOM1-like protein 2;Isoform 4 of TOM1-like protein 2;Isoform 3 of TOM1-like protein 2;Target of myb1-like 2;Isoform 5 of TOM1-like protein 2	Q5SRX1-1;Q5SRX1;Q5SRX1-2;B1AU84;Q5SRX1-4;Q5SRX1-3;Q5SXA4;Q5SRX1-5	Tom1l2;RP23-456O18.4-004;RP23-456O18.4-008	NP_694720;NP_001034181;NP_001034182	GO:0005622;GO:0044464	intracellular;cell part	1	1	0	1	4	0	6	8	5	5	5	0	0	1	1	1	4	0	0	0	1	1	1	4	0	11.6	11.6	11.6	55.662	507			1	2	2	5		1.265e-217	7386800	0	0	3137.7	68096
IPI00323820	Putative uncharacterized protein	P97310;Q3UJN1;Q3UK39	Mcm2;Bm28;Cdcl1;Kiaa0030;Mcmd2	NP_032590	GO:0000808;GO:0005664;GO:0032991;GO:0043234;GO:0044422;GO:0044424;GO:0044427;GO:0044428;GO:0044446;GO:0044454;GO:0044464	origin recognition complex;nuclear origin of replication recognition complex;macromolecular complex;protein complex;organelle part;intracellular part;chromosomal part;nuclear part;intracellular organelle part;nuclear chromosome part;cell part	1	1	0	0	6	0	7	1	6	6	6	0	0	1	1	0	6	0	0	0	1	1	0	6	0	7	7	7	103.15	913			2	1		7		7.3417e-21	3376000	0	0	40447	0
IPI00330411	Vacuolar protein sorting-associated protein 41 homolog	Q5KU39;Q05AE9;Q3TS83;Q6PES1	Vps41	NP_742118	GO:0005768;GO:0005769;GO:0005770;GO:0005874;GO:0043226;GO:0043227;GO:0043229;GO:0043231;GO:0044422;GO:0044424;GO:0044430;GO:0044444;GO:0044446;GO:0044464	endosome;early endosome;late endosome;microtubule;organelle;membrane-bounded organelle;intracellular organelle;intracellular membrane-bounded organelle;organelle part;intracellular part;cytoskeletal part;cytoplasmic part;intracellular organelle part	1	1	0	0	3	0	4	1	3	3	3	0	0	1	1	0	3	0	0	0	1	1	0	3	0	2.8	2.8	2.8	98.601	853			2	2		4		1.5009e-13	3124400	0	0	372720	159260
IPI00339693;IPI00856841;IPI00856338;IPI00856719	WD repeat-containing protein 91;23 kDa protein	Q7TMQ7	Wdr91	NP_001013384			1	1	1	0	5	0	6	4	6	6	6	0	0	1	1	0	5	0	0	0	1	1	0	5	0	8.2	8.2	8.2	83.42	748			1	1		5		4.8179e-22	2769400	0	0	77481	2602.8
IPI00343941;IPI00857201	DNA-directed RNA polymerase II subunit RPB9;14 kDa protein	P60898	Polr2i	NP_081535;XP_001480282	GO:0005634;GO:0043226;GO:0043227;GO:0043229;GO:0043231;GO:0044424;GO:0044464	nucleus;organelle;membrane-bounded organelle;intracellular organelle;intracellular membrane-bounded organelle;intracellular part;cell part	1	1	0	0	0	0	1	2	1	1	1	0	0	1	1	0	0	0	0	0	1	1	0	0	0	12	12	12	14.523	125			1	2				8.9338e-05	31934	0	0	10028	21905
IPI00347336	Zinc finger protein 294	Q6A009;Q0P617;Q14B86	Rnf160;Kiaa0714;Zfp294;Znf294	NP_001074537			1	1	1	0	8	0	9	1	8	8	8	0	0	1	1	0	8	0	0	0	1	1	0	8	0	4.2	4.2	4.2	198.93	1767			1	1		9		7.2734e-17	2549800	0	0	0	35258
IPI00349521	Isoform 1 of Vomeromodulin	Q80XI7-1;Q80XI7;A2AJD0	5430413K10Rik;4833413D08Rik;RP23-154J12.3-001	NP_780376			1	1	1	0	1	1	3	1	1	1	1	0	0	1	1	0	1	1	0	0	1	1	0	1	1	2.2	2.2	2.2	62.448	591			9	10		5	1	0.020295	40889000	0	0	9117000	7915400
IPI00379625;IPI00849825	neuro-oncological ventral antigen 2			NP_001025048			1	1	1	2	5	0	8	2	6	4	4	0	0	1	1	2	5	0	0	0	0	0	1	3	0	12.9	12.9	8.4	58.039	583			1	1	2	7		5.2918e-126	8957200	0	0	28944	37261
IPI00652758;IPI00380814;IPI00752227	target of myb1 homolog isoform 2;Isoform 1 of Target of Myb protein 1;similar to TOM1 isoform 6	Q3UDC3;O88746-1;O88746;Q561M4	Tom1	NP_001129731;NP_035752;XP_620367;XP_001003823	GO:0005622;GO:0044464;GO:0005768;GO:0005769;GO:0005829;GO:0016020;GO:0043226;GO:0043227;GO:0043229;GO:0043231;GO:0044424;GO:0044444	intracellular;cell part;endosome;early endosome;cytosol;membrane;organelle;membrane-bounded organelle;intracellular organelle;intracellular membrane-bounded organelle;intracellular part;cytoplasmic part	1	1	0	0	2	0	3	3	3	3	3	0	0	1	1	0	2	0	0	0	1	1	0	2	0	6.6	6.6	6.6	57.145	516			1	1		3		4.1272e-17	3863700	0	0	0	72685
IPI00380817	Breakpoint cluster region protein	Q6PAJ1;A2RRK7;Q61223;Q80UP7	Bcr;Kiaa3017;BCR gene	NP_001074881	GO:0005622;GO:0044464	intracellular;cell part	1	1	0	1	2	0	4	1	2	1	1	0	0	1	1	1	2	0	0	0	0	1	0	1	0	1.7	0.9	0.9	143.06	1270				1		2		1.8841e-09	6223.3	0	0	0	6223.3
IPI00403055;IPI00894885	Proteasome inhibitor PI31 subunit;17 kDa protein	Q8BHL8;A2AU35;A2VCP7	Psmf1;RP23-402M7.5-001;mCG_13177	NP_997611	GO:0005829;GO:0032991;GO:0043234;GO:0044424;GO:0044444;GO:0044464	cytosol;macromolecular complex;protein complex;intracellular part;cytoplasmic part;cell part	1	1	0	2	2	0	5	2	3	3	3	0	0	1	1	2	2	0	0	0	1	1	2	2	0	12.5	12.5	12.5	29.664	271			1	1	2	2		7.8213e-09	2807400	0	0	149460	55104
IPI00895987;IPI00409819;IPI00409820;IPI00856259	Importin 8;Isoform 1 of Importin-8;112 kDa protein;Importin 8	Q7TMY7-2;Q7TMY7;B2KGD8;Q7TMY7-1;B2KGD7	Ipo8;RP24-441E15.3-002;mCG_117356;RP24-441E15.3-001	NP_001074582	GO:0005643;GO:0005737;GO:0032991;GO:0043234;GO:0044422;GO:0044424;GO:0044425;GO:0044428;GO:0044446;GO:0044464;GO:0046930	nuclear pore;cytoplasm;macromolecular complex;protein complex;organelle part;intracellular part;membrane part;nuclear part;intracellular organelle part;cell part;pore complex	1	1	0	0	4	1	6	4	5	4	4	0	0	1	1	0	4	1	0	0	0	0	0	4	1	5.1	4.2	4.2	117.08	1010						4	1	4.3669e-128	2955800	0	0	0	0
IPI00420148;IPI00626977;IPI00754463;IPI00845606;IPI00845857;IPI00845754;IPI00918758	Envelope polyprotein;Envelope protein;Envelope polyprotein	P10404;A8CT00;Q61533;Q61875;Q64262;Q80SV3;Q80SW4;Q811M8;Q811N1;Q811N3;Q8K170;Q61877;Q811N6	env;EG622147;ENSMUSG00000073277;ENSMUSG00000069108;ENSMUSG00000075231;ENSMUSG00000073777;ENSMUSG00000071305;EG667538;EG668842;Ctse		GO:0005886;GO:0016020;GO:0016021;GO:0019028;GO:0019031;GO:0031224;GO:0044423;GO:0044425;GO:0044464	plasma membrane;membrane;integral to membrane;viral capsid;viral envelope;intrinsic to membrane;virion part;membrane part;cell part	1	1	0	0	3	0	4	7	4	2	2	0	0	1	1	0	3	0	0	0	0	1	0	1	0	8.5	8.5	4.7	69.772	645			1	2		3		7.0179e-07	13427000	0	0	127740	8655000
IPI00453739;IPI00875988	Isoform 1 of Putative deoxyribonuclease TATDN1;Isoform 2 of Putative deoxyribonuclease TATDN1	Q6P8M1-1;Q6P8M1;Q6P8M1-2	Tatdn1	NP_780360	GO:0005634;GO:0043226;GO:0043227;GO:0043229;GO:0043231;GO:0044424;GO:0044464	nucleus;organelle;membrane-bounded organelle;intracellular organelle;intracellular membrane-bounded organelle;intracellular part;cell part	1	1	0	0	1	0	2	2	2	2	2	0	0	1	1	0	1	0	0	0	1	1	0	1	0	6.8	6.8	6.8	33.365	295			1	2		1		2.9339e-08	562600	0	0	0	39747
IPI00453998	Ankyrin repeat domain-containing protein 1	Q9CR42	Ankrd1;Carp	NP_038496	GO:0005667;GO:0031674;GO:0032991;GO:0043234;GO:0044422;GO:0044424;GO:0044428;GO:0044444;GO:0044446;GO:0044449;GO:0044451;GO:0044464	transcription factor complex;I band;macromolecular complex;protein complex;organelle part;intracellular part;nuclear part;cytoplasmic part;intracellular organelle part;contractile fiber part;nucleoplasm part;cell part	1	1	0	0	0	0	1	1	1	1	1	0	0	1	1	0	0	0	0	0	1	1	0	0	0	3.8	3.8	3.8	36.003	319			3	5				0.025475	939740	0	0	639620	300120
IPI00460042;IPI00454161;IPI00460046;IPI00460044	GTPase activating RANGAP domain-like 1 isoform 3;Isoform 1 of GTPase-activating RapGAP domain-like 1;Isoform 1S of GTPase-activating RapGAP domain-like 1;Isoform 5 of GTPase-activating RapGAP domain-like 1	Q6GYP7-2;Q6GYP7;Q6GYP7-1;Q3U5E2;Q6GYP7-6;Q6GYP7-4	Garnl1;Kiaa0884;Tulip1	NP_001003719;NP_001106185;NP_064378	GO:0005634;GO:0005737;GO:0043226;GO:0043227;GO:0043229;GO:0043231;GO:0044424;GO:0044464	nucleus;cytoplasm;organelle;membrane-bounded organelle;intracellular organelle;intracellular membrane-bounded organelle;intracellular part;cell part	1	1	0	1	3	0	5	4	4	4	4	0	0	1	1	1	3	0	0	0	1	1	1	3	0	1.8	1.8	1.8	234.24	2083			1	1	1	3		7.749e-08	3274100	0	0	97305	45286
IPI00556692;IPI00458087	Isoform Long of Mothers against decapentaplegic homolog 2;Isoform Short of Mothers against decapentaplegic homolog 2	Q62432-1;Q62432;Q62432-2;Q8C2P1	Smad2;Madh2;Madr2	NP_034884	GO:0005667;GO:0005737;GO:0032991;GO:0043234;GO:0044422;GO:0044424;GO:0044428;GO:0044446;GO:0044451;GO:0044464	transcription factor complex;cytoplasm;macromolecular complex;protein complex;organelle part;intracellular part;nuclear part;intracellular organelle part;nucleoplasm part;cell part	1	1	0	2	3	0	6	2	5	3	4	0	0	1	1	2	3	0	0	0	1	1	1	1	0	15.4	15.4	10.3	52.265	467			1	1	2	3		6.0814e-47	10360000	0	0	166220	0
IPI00459115;IPI00461569	Isoform 1 of Centromere protein U;Isoform 2 of Centromere protein U	Q8C4M7-1;Q8C4M7;Q149H7;Q8C4M7-2	Mlf1ip;Cenpu	NP_082249	GO:0000776;GO:0000777;GO:0005634;GO:0005737;GO:0032991;GO:0043226;GO:0043227;GO:0043228;GO:0043229;GO:0043231;GO:0043232;GO:0043234;GO:0044422;GO:0044424;GO:0044427;GO:0044446;GO:0044464	kinetochore;condensed chromosome kinetochore;nucleus;cytoplasm;macromolecular complex;organelle;membrane-bounded organelle;non-membrane-bounded organelle;intracellular organelle;intracellular membrane-bounded organelle	1	1	0	0	0	0	1	2	1	1	2	0	0	1	1	0	0	0	0	0	1	1	0	0	0	2.2	2.2	2.2	46.37	410			1	4				0.017782	0	0	0	0	0
IPI00461290;IPI00461212	oxysterol-binding protein-like protein 8 isoform a;oxysterol-binding protein-like protein 8 isoform b	Q69ZJ4	Osbpl8;mKIAA1451	NP_780698;NP_001003717	GO:0005634;GO:0005737;GO:0043226;GO:0043227;GO:0043229;GO:0043231;GO:0044424;GO:0044464	nucleus;cytoplasm;organelle;membrane-bounded organelle;intracellular organelle;intracellular membrane-bounded organelle;intracellular part;cell part	1	1	0	0	5	0	6	2	5	4	4	0	0	1	1	0	5	0	0	0	1	1	0	4	0	5.2	5.2	4.3	101.27	889			1	1		5		2.5752e-68	7086800	0	0	473610	4683.1
IPI00605160;IPI00462753	hypothetical protein LOC69038;1810006K21Rik protein	P61166;Q60FD1;Q8R3P3	1810006K21Rik;mCG_1963	XP_622862;XP_908352;XP_986154	GO:0016021;GO:0031224;GO:0044425;GO:0044464	integral to membrane;intrinsic to membrane;membrane part;cell part	1	1	0	1	1	0	3	2	1	1	5	0	0	1	1	1	1	0	0	0	1	1	1	1	0	6.6	6.6	6.6	13.374	121			1	12	1	1		3.0275e-08	1340600	0	0	24119	809240
IPI00468418;IPI00471128	Isoform 1 of Signal transducing adapter molecule 2;Isoform 2 of Signal transducing adapter molecule 2	O88811-1;O88811;Q3TGH8;O88811-2;A2AU00	Stam2;Hbp;RP23-413K16.1-001;mCG_9874;RP23-413K16.1-002	NP_062641	GO:0010008;GO:0016020;GO:0031090;GO:0031901;GO:0044422;GO:0044424;GO:0044440;GO:0044444;GO:0044446;GO:0044464	endosome membrane;membrane;organelle membrane;early endosome membrane;organelle part;intracellular part;endosomal part;cytoplasmic part;intracellular organelle part;cell part	1	1	0	0	2	0	3	2	2	2	2	0	0	1	1	0	2	0	0	0	1	1	0	2	0	4	4	4	57.454	523			2	1		2		7.9907e-11	1782500	0	0	21277	11244
IPI00469255;IPI00749720	Rab3 GTPase-activating protein catalytic subunit;Putative uncharacterized protein	Q80UJ7;Q3TPB6;Q3UYK8	Rab3gap1;Kiaa0066;Rab3gap	NP_848805	GO:0005737;GO:0044424;GO:0044464	cytoplasm;intracellular part;cell part	1	1	0	0	10	0	11	2	10	10	10	0	0	1	1	0	10	0	0	0	1	1	0	10	0	13.6	13.6	13.6	110.1	981			1	1		14		4.1942e-110	7063100	0	0	59590	7463.3
IPI00471368	Mitochondrial ribonuclease P protein 1	Q3UFY8	Rg9mtd1;Mrpp1	NP_083368	GO:0005739;GO:0043226;GO:0043227;GO:0043229;GO:0043231;GO:0044424;GO:0044444;GO:0044464	mitochondrion;organelle;membrane-bounded organelle;intracellular organelle;intracellular membrane-bounded organelle;intracellular part;cytoplasmic part;cell part	1	1	0	0	1	0	2	1	2	2	2	0	0	1	1	0	1	0	0	0	1	1	0	1	0	4.1	4.1	4.1	48.385	414			2	1		1		3.9781e-09	901250	0	0	317070	0
IPI00553633;IPI00624086;IPI00856514;IPI00407575;IPI00856874;IPI00473647	Isoform 1 of Cullin-7;p53-associated parkin-like cytoplasmic protein;Putative uncharacterized protein	Q8VE73-1;Q8VE73;A9C491;Q3U270;Q80TT8-1;Q80TT8;Q3UMJ6	Cul7;Kiaa0076;RP23-76I16.1-001;Cul9;Kiaa0708;Parc	NP_079887;NP_001074804	GO:0000151;GO:0000152;GO:0005680;GO:0031461;GO:0032991;GO:0043234;GO:0044422;GO:0044424;GO:0044428;GO:0044446;GO:0044464;GO:0005737	ubiquitin ligase complex;nuclear ubiquitin ligase complex;anaphase-promoting complex;cullin-RING ubiquitin ligase complex;macromolecular complex;protein complex;organelle part;intracellular part;nuclear part;intracellular organelle part;cell part	1	1	0	0	3	0	4	6	4	4	4	0	0	1	1	0	3	0	0	0	1	1	0	3	0	2.4	2.4	2.4	192.29	1689			3	1		3		1.4957e-07	8738200	0	0	0	0
IPI00555085;IPI00850667	Ubiquitin cross-reactive protein;ISG15 ubiquitin-like modifier	Q64339;Q4FJR9	Isg15;G1p2;Ucrp;mCG_22597	XP_001471735;XP_001471736;NP_056598	GO:0005576;GO:0005737;GO:0044424;GO:0044464	extracellular region;cytoplasm;intracellular part;cell part	1	1	0	1	3	0	5	2	3	3	3	0	0	1	1	1	3	0	0	0	1	1	1	3	0	26.7	26.7	26.7	17.897	161			4	1	1	8		1.0775e-09	11815000	0	0	144410	23580
IPI00647978;IPI00649325;IPI00788425;IPI00788354;IPI00855157;IPI00458122;IPI00648715;IPI00649477;IPI00649728;IPI00648979;IPI00648117;IPI00648225;IPI00649838	Isoform 2 of Ubiquitin carboxyl-terminal hydrolase 48;Isoform 5 of Ubiquitin carboxyl-terminal hydrolase 48;Isoform 1 of Ubiquitin carboxyl-terminal hydrolase 48;Isoform 4 of Ubiquitin carboxyl-terminal hydrolase 48;similar to ubiquitin specific protease 4	Q3V0C5-2;Q3V0C5;Q3V0C5-5;A2ALR9;Q3V0C5-1;A2ALS0;Q3V0C5-4;A2BDP2;Q3V0C5-3;A2ALR8	Usp48;Kiaa4202;RP23-277N22.2-002;RP23-277N22.2-001;RP23-277N22.2-005;RP23-277N22.2-003	NP_570949;XP_001052064	GO:0005634;GO:0005737;GO:0043226;GO:0043227;GO:0043229;GO:0043231;GO:0044424;GO:0044464	nucleus;cytoplasm;organelle;membrane-bounded organelle;intracellular organelle;intracellular membrane-bounded organelle;intracellular part;cell part	1	1	0	0	4	0	5	13	5	5	5	0	0	1	1	0	4	0	0	0	1	1	0	4	0	5.7	5.7	5.7	123.72	1080			1	2		4		4.4175e-128	1922200	0	0	589760	209050
IPI00648053;IPI00648324;IPI00649873;IPI00648583	Isoform 4 of Mitochondrial import receptor subunit TOM5 homolog;Isoform 3 of Mitochondrial import receptor subunit TOM5 homolog;Isoform 1 of Mitochondrial import receptor subunit TOM5 homolog;Isoform 2 of Mitochondrial import receptor subunit TOM5 homolog	B1AXP6-4;B1AXP6;B1AXP6-3;B1AXP6-1;B1AXP6-2	Tomm5;Tom5	NP_001128118;NP_001093145	GO:0005742;GO:0016021;GO:0031224;GO:0032991;GO:0043234;GO:0044422;GO:0044424;GO:0044425;GO:0044429;GO:0044444;GO:0044446;GO:0044455;GO:0044464	mitochondrial outer membrane translocase complex;integral to membrane;intrinsic to membrane;macromolecular complex;protein complex;organelle part;intracellular part;membrane part;mitochondrial part;cytoplasmic part;intracellular organelle part	1	1	0	0	0	0	1	4	1	1	1	0	0	1	1	0	0	0	0	0	1	1	0	0	0	9.6	9.6	9.6	11.974	104			1	1				3.8838e-27	1848100	0	0	562840	1285200
IPI00653270	tyrosine kinase 2	Q9R117;Q2M4G5;Q3TDN4;Q3TIS9;Q3TXE3;Q3U447;Q52KQ2	Tyk2;mCG_14030	NP_061263	GO:0005856;GO:0043226;GO:0043228;GO:0043229;GO:0043232;GO:0044424;GO:0044464;GO:0005737	cytoskeleton;organelle;non-membrane-bounded organelle;intracellular organelle;intracellular non-membrane-bounded organelle;intracellular part;cell part;cytoplasm	1	1	0	0	3	0	4	1	3	2	2	0	0	1	1	0	3	0	0	0	0	1	0	2	0	2.6	1.9	1.9	133.31	1184				1		2		3.1056e-11	525880	0	0	0	15649
IPI00663537;IPI00776350;IPI00652498	alpha-2-plasmin inhibitor	Q5ND34-1;Q5ND34;Q3UU62;Q68EM0;Q6P8W0;Q8R159	Wdr81;BC054822	XP_001002633;XP_916792			1	1	1	0	3	1	5	3	5	5	5	0	0	1	1	0	3	1	0	0	1	1	0	3	1	2.4	2.4	2.4	222.32	2033			5	2		3	1	3.7966e-08	642020	0	0	91546	51751
IPI00676631;IPI00877211	Proteasome assembly chaperone 4;proteasome (prosome, macropain) assembly chaperone 4 isoform a	P0C7N9	Psmg4;Pac4	NP_001094900;NP_001103985			1	1	1	0	1	0	2	2	1	1	1	0	0	1	1	0	1	0	0	0	1	1	0	1	0	12.2	12.2	12.2	13.974	123			1	1		1		1.807e-78	1068900	0	0	0	245530
IPI00875553;IPI00831543	DIP2 disco-interacting protein 2 homolog C;Putative uncharacterized protein	B2RQ71;Q5EBR0;Q69ZV2;Q6NY04;Q6PGL8;Q8CBE5	Dip2c;mKIAA0934	NP_001074895	GO:0005634;GO:0043226;GO:0043227;GO:0043229;GO:0043231;GO:0044424;GO:0044464	nucleus;organelle;membrane-bounded organelle;intracellular organelle;intracellular membrane-bounded organelle;intracellular part;cell part	1	1	0	0	3	0	4	2	5	4	4	0	0	1	1	0	3	0	0	0	1	0	0	3	0	3.1	3.1	2.6	171.07	1557			1	1		5		2.9578e-10	2029100	0	0	16016	500160
IPI00356779;IPI00886411	similar to ankyrin repeat domain 29;30 kDa protein	Q3TS37	Ankrd29	XP_001474267;XP_129028			0	3	1	1	1	1	6	2	4	4	4	0	0	0	3	1	1	1	0	0	0	3	1	1	1	13.6	13.6	13.6	33.176	309				5	1	1	3	7.5239e-35	1529800	0	0	0	618610
IPI00110679;IPI00652508	Sorting nexin-7;Putative uncharacterized protein	Q9CY18;Q5M8N3;Q3TC10	Snx7;mCG_10440	NP_083931			0	2	1	0	1	0	3	2	3	3	3	0	0	0	2	0	1	0	0	0	0	2	0	1	0	7.5	7.5	7.5	45	387				3		1		1.3644e-07	1186200	0	0	0	137420
IPI00117986;IPI00830917	Solute carrier family 12 member 9	Q99MR3	Slc12a9;Cip1;Slc12a8	NP_113583	GO:0005886;GO:0016020;GO:0016021;GO:0031224;GO:0044425;GO:0044464	plasma membrane;membrane;integral to membrane;intrinsic to membrane;membrane part;cell part	0	2	0	0	4	0	6	2	6	6	6	0	0	0	2	0	4	0	0	0	0	2	0	4	0	7.4	7.4	7.4	96.313	914				2		5		1.2117e-30	6458500	0	0	0	439580
IPI00123223	Murinoglobulin-1	P28665	Mug1;Mug-1	NP_032671	GO:0005615;GO:0044421	extracellular space;extracellular region part	0	2	0	0	0	0	2	1	2	2	2	0	0	0	2	0	0	0	0	0	0	2	0	0	0	2.2	2.2	2.2	165.3	1476				2				1.6359e-22	371050	0	0	0	371050
IPI00850376;IPI00126892	similar to Memo1 protein;Putative uncharacterized protein	Q91VH6;Q3TWT2	Memo1	XP_001479172;NP_598532	GO:0005634;GO:0005829;GO:0043226;GO:0043227;GO:0043229;GO:0043231;GO:0044424;GO:0044444;GO:0044464	nucleus;cytosol;organelle;membrane-bounded organelle;intracellular organelle;intracellular membrane-bounded organelle;intracellular part;cytoplasmic part;cell part	0	2	0	0	4	0	6	2	4	4	4	0	0	0	2	0	4	0	0	0	0	2	0	4	0	15.3	15.3	15.3	38.439	339				4		4		3.8421e-135	11228000	0	0	0	2129900
IPI00131337;IPI00881217;IPI00882080;IPI00880951;IPI00115672;IPI00894984;IPI00649245;IPI00848455;IPI00895038;IPI00880299;IPI00882334;IPI00880414;IPI00882218	DNA topoisomerase 3-beta-1;DNA topoisomerase	Q9Z321;Q3UJF5;Q9JJ62	Top3b;Top3b1;mCG_131163	NP_035754	GO:0000793;GO:0005694;GO:0043226;GO:0043228;GO:0043229;GO:0043232;GO:0044424;GO:0044464	condensed chromosome;chromosome;organelle;non-membrane-bounded organelle;intracellular organelle;intracellular non-membrane-bounded organelle;intracellular part;cell part	0	2	0	0	5	0	7	13	6	6	6	0	0	0	2	0	5	0	0	0	0	2	0	5	0	8.9	8.9	8.9	96.948	862				3		5		1.9393e-17	5054300	0	0	0	38249
IPI00131693;IPI00914727;IPI00473582	Ciliary neurotrophic factor receptor alpha;ciliary neurotrophic factor receptor;Ciliary neurotrophic factor receptor	O88507;A2AMR5;Q3UVR2;Q9D586	Cntfr;RP23-167I12.1-001;mCG_9748;RP23-167I12.1-003	NP_001129528;NP_057882	GO:0005886;GO:0016020;GO:0031224;GO:0031225;GO:0044425;GO:0044464	plasma membrane;membrane;intrinsic to membrane;anchored to membrane;membrane part;cell part	0	2	0	0	0	0	2	3	2	2	2	0	0	0	2	0	0	0	0	0	0	2	0	0	0	7	7	7	40.801	372				4				1.8426e-17	4506900	0	0	0	4506900
IPI00132151	Thioredoxin domain-containing protein 9	Q9CQ79	Txndc9;Apacd	NP_742051			0	2	1	1	2	1	6	1	3	3	3	0	0	0	2	1	2	1	0	0	0	2	1	2	1	12.8	12.8	12.8	26.259	226				2	1	2	3	8.5782e-09	7806100	0	0	0	434560
IPI00133277;IPI00625155;IPI00676867	L antigen family member 3;similar to Lage3 protein;similar to Lage3 protein	Q9CR70;Q8R2R7	Lage3;Itba2	NP_079686;XP_896668;XP_916873			0	2	1	0	2	1	5	3	2	2	3	0	0	0	2	0	2	1	0	0	0	2	0	2	1	10.8	10.8	10.8	15.824	148				3		2	2	4.1463e-13	4370400	0	0	0	64957
IPI00881768;IPI00223964	Isoform 1 of DIS3-like exonuclease 1;Isoform 2 of DIS3-like exonuclease 1	Q8C0S1-1;Q8C0S1;Q8C0S1-2	Dis3l;Kiaa1955	NP_001001295;NP_766107			0	2	1	0	2	0	4	2	3	3	3	0	0	0	2	0	2	0	0	0	0	2	0	2	0	3.5	3.5	3.5	120.28	1053				2		2		2.7141e-08	764020	0	0	0	158780
IPI00229103	UPF0608 protein C19orf42 homolog	Q5RKS2		NP_765984	GO:0016021;GO:0031224;GO:0044425;GO:0044464	integral to membrane;intrinsic to membrane;membrane part;cell part	0	2	0	0	1	0	3	1	2	2	2	0	0	0	2	0	1	0	0	0	0	2	0	1	0	25.3	25.3	25.3	8.5551	75				3		1		5.4457e-15	809110	0	0	0	157170
IPI00754110;IPI00229804;IPI00845729	Isoform 1 of Acyl-CoA-binding domain-containing protein 5;Isoform 3 of Acyl-CoA-binding domain-containing protein 5;Isoform 2 of Acyl-CoA-binding domain-containing protein 5	Q5XG73-1;Q5XG73;Q5XG73-3;Q5XG73-2	Acbd5	NP_001095908;NP_083069;NP_001095906	GO:0016021;GO:0031224;GO:0044425;GO:0044464	integral to membrane;intrinsic to membrane;membrane part;cell part	0	2	0	0	0	0	2	3	2	2	2	0	0	0	2	0	0	0	0	0	0	2	0	0	0	4.3	4.3	4.3	56.613	508				4				5.5427e-08	61599	0	0	0	61599
IPI00229845;IPI00831158	Protein arginine N-methyltransferase 5	Q8CIG8;Q9CRT9	Prmt5;Jbp1;Skb1	NP_038796	GO:0005634;GO:0005737;GO:0043226;GO:0043227;GO:0043229;GO:0043231;GO:0044424;GO:0044464	nucleus;cytoplasm;organelle;membrane-bounded organelle;intracellular organelle;intracellular membrane-bounded organelle;intracellular part;cell part	0	2	0	1	3	1	7	2	4	4	4	0	0	0	2	1	3	1	0	0	0	2	1	3	1	6.3	6.3	6.3	72.679	637				3	1	3	3	3.0758e-74	13997000	0	0	0	141230
IPI00309077;IPI00845712;IPI00880437;IPI00880319	Isoform 2 of UPF0424 protein C1orf128 homolog;Isoform 1 of UPF0424 protein C1orf128 homolog;Novel protein;Novel protein	Q8BWR2-2;Q8BWR2;Q8BWR2-1;B1AV57;B1AV58	Trp26;RP23-161N17.10;RP23-161N17.10-007;RP23-161N17.10-002	NP_079687			0	2	1	0	2	0	4	4	2	2	2	0	0	0	2	0	2	0	0	0	0	2	0	2	0	9	9	9	25.448	222				3		2		1.0748e-10	2371100	0	0	0	97894
IPI00311147;IPI00653596	Complement C1q subcomponent subunit B;Putative uncharacterized protein	P14106;Q3U6I5;Q3U793;Q3US82	C1qb;RP23-357K18.2-001	NP_033907	GO:0005576	extracellular region	0	2	0	0	2	0	4	2	3	3	3	0	0	0	2	0	2	0	0	0	0	2	0	2	0	11.1	11.1	11.1	26.816	253				3		2		1.2771e-10	1894600	0	0	0	93164
IPI00330404	UPF0586 protein C9orf41 homolog	Q80UY1		NP_080396			0	2	1	0	2	0	4	1	3	3	3	0	0	0	2	0	2	0	0	0	0	2	0	2	0	9.2	9.2	9.2	46.338	400				2		2		6.0742e-09	799750	0	0	0	8686.7
IPI00330837	Dipeptidyl peptidase 8	Q80YA7;Q3TAE3	Dpp8	NP_083182	GO:0005737;GO:0016020;GO:0044424;GO:0044464	cytoplasm;membrane;intracellular part;cell part	0	2	0	0	9	0	11	1	9	9	9	0	0	0	2	0	9	0	0	0	0	2	0	9	0	10.3	10.3	10.3	102.18	892				2		10		1.5211e-27	9804900	0	0	0	19056
IPI00331059;IPI00919240;IPI00607978	Calcium homeostasis modulator protein 2;36 kDa protein;Putative uncharacterized protein (Fragment)	Q8VEC4;Q3V3G1;Q4VA34	Calhm2;Fam26b	NP_598507	GO:0016021;GO:0031224;GO:0044425;GO:0044464	integral to membrane;intrinsic to membrane;membrane part;cell part	0	2	0	0	1	0	3	3	2	2	2	0	0	0	2	0	1	0	0	0	0	2	0	1	0	5	5	5	35.823	323				3		1		1.0431e-07	1649300	0	0	0	617690
IPI00896589;IPI00343346	Leucine-rich repeats and calponin homology (CH) domain containing 3;Leucine-rich repeat and calponin homology domain-containing protein 3	B2RXA0;B2RXP1;Q8BVU0	Lrch3;mCG_130130	NP_001074724	GO:0005576	extracellular region	0	2	0	0	4	0	6	2	5	5	5	0	0	0	2	0	4	0	0	0	0	2	0	4	0	6.7	6.7	6.7	86.34	778				2		5		3.8475e-11	3857700	0	0	0	63876
IPI00851031;IPI00757696;IPI00378430;IPI00648543;IPI00649447	Ras association (RalGDS/AF-6) and pleckstrin homology domains 1;similar to RAPH1 protein;81 kDa protein;Ras association (RalGDS/AF-6) and pleckstrin homology domains 1;23 kDa protein			XP_001479527;XP_001475048;NP_001038978			0	2	1	0	5	0	7	5	6	4	4	0	0	0	2	0	5	0	0	0	0	1	0	3	0	4.7	3.3	3.3	136.74	1266				2		5		5.6139e-23	3629300	0	0	0	38673
IPI00409923;IPI00663802;IPI00875478	B230339M05Rik protein;Novel protein;Isoform 1 of Protein KIAA1219	A2ACC7;B2RRF1;Q8BQZ4-2;Q8BQZ4;A2ACC6;Q8BQZ4-1	RP23-392P11.1;RP23-392P11.1-002;B230339M05Rik;Kiaa1219;RP23-392P11.1-001	NP_808326	GO:0005622;GO:0044464	intracellular;cell part	0	2	0	0	3	0	5	3	4	4	4	0	0	0	2	0	3	0	0	0	0	2	0	3	0	3.4	3.4	3.4	167.97	1507				2		5		1.5074e-18	3645000	0	0	0	0
IPI00453488;IPI00318636;IPI00229069	Anthrax toxin receptor 2	Q6DFX2;Q3TCL6	Antxr2	NP_598499	GO:0016021;GO:0031224;GO:0044425;GO:0044464	integral to membrane;intrinsic to membrane;membrane part;cell part	0	2	0	0	2	0	4	3	3	3	3	0	0	0	2	0	2	0	0	0	0	2	0	2	0	8.4	8.4	8.4	53.184	487				3		2		1.2304e-07	3191000	0	0	0	137280
IPI00222723;IPI00111073;IPI00894641;IPI00894771	phosphatidylinositol glycan anchor biosynthesis, class K isoform 2;GPI-anchor transamidase;Phosphatidylinositol glycan anchor biosynthesis, class K, isoform CRA_b;Putative uncharacterized protein	Q8BL63;Q9CXY9;Q80V43;Q8BXX3;Q3TGN0;Q3TUE9	Pigk;mCG_7289	NP_821135;NP_079938	GO:0032991;GO:0042765;GO:0043234;GO:0044422;GO:0044424;GO:0044425;GO:0044432;GO:0044444;GO:0044446;GO:0044464	macromolecular complex;GPI-anchor transamidase complex;protein complex;organelle part;intracellular part;membrane part;endoplasmic reticulum part;cytoplasmic part;intracellular organelle part;cell part	0	1	0	1	2	0	4	4	3	3	3	0	0	0	1	1	2	0	0	0	0	1	1	2	0	7.5	7.5	7.5	49.784	442				1	1	2		7.6085e-28	11227000	0	0	0	506810
IPI00111211	39S ribosomal protein L46, mitochondrial	Q9EQI8;Q9D9V9	Mrpl46	NP_075820	GO:0005739;GO:0005840;GO:0030529;GO:0032991;GO:0043226;GO:0043227;GO:0043228;GO:0043229;GO:0043231;GO:0043232;GO:0044424;GO:0044444;GO:0044464	mitochondrion;ribosome;ribonucleoprotein complex;macromolecular complex;organelle;membrane-bounded organelle;non-membrane-bounded organelle;intracellular organelle;intracellular membrane-bounded organelle;intracellular non-membrane-bounded organelle	0	1	0	0	2	2	5	1	3	3	3	0	0	0	1	0	2	2	0	0	0	1	0	2	2	10.2	10.2	10.2	32.131	283				1		4	4	4.4321e-07	4635500	0	0	0	22857
IPI00111518;IPI00227012;IPI00845853	Isoform Alpha of Apoptosis regulator Bcl-2;B-cell leukemia/lymphoma 2 isoform 1;B-cell leukemia/lymphoma 2 isoform 2	P10417-1;P10417;P10417-2;Q4VBF6;Q8BQK4;Q6NTH7	Bcl2;Bcl-2;mCG_128637	NP_033871;NP_803129	GO:0000159;GO:0000267;GO:0005624;GO:0005626;GO:0005741;GO:0005789;GO:0005792;GO:0005829;GO:0005955;GO:0008287;GO:0016020;GO:0016021;GO:0019867;GO:0031090;GO:0031224;GO:0031965;GO:0031966;GO:0031968;GO:0032991;GO:0042598;GO:0043209;GO:0043234;GO:0044422;GO:0044424;GO:0044425;GO:0044428;GO:0044429;GO:0044432;GO:0044444;GO:0044446;GO:0044459;GO:0044464;GO:0005783;GO:0043226;GO:0043227;GO:0043229;GO:…	protein phosphatase type 2A complex;cell fraction;membrane fraction;insoluble fraction;mitochondrial outer membrane;endoplasmic reticulum membrane;microsome;cytosol;calcineurin complex;protein serine/threonine phosphatase complex;membrane	0	1	0	0	1	0	2	3	1	1	1	0	0	0	1	0	1	0	0	0	0	1	0	1	0	4.2	4.2	4.2	26.425	236				1		2		7.1102e-12	6854500	0	0	0	299560
IPI00111794;IPI00606747	Isoform 1 of Sialate O-acetylesterase;Isoform 2 of Sialate O-acetylesterase	P70665-1;P70665;P70665-2	Siae;Ysg2	NP_035864	GO:0000323;GO:0005764;GO:0005773;GO:0043226;GO:0043227;GO:0043229;GO:0043231;GO:0044424;GO:0044444;GO:0044464	lytic vacuole;lysosome;vacuole;organelle;membrane-bounded organelle;intracellular organelle;intracellular membrane-bounded organelle;intracellular part;cytoplasmic part;cell part	0	1	0	0	1	0	2	2	1	1	1	0	0	0	1	0	1	0	0	0	0	1	0	1	0	1.8	1.8	1.8	60.775	541				1		2		1.4165e-17	131160	0	0	0	131160
IPI00112017;IPI00652635;IPI00653232;IPI00830588	Isoform 1 of CTP synthase 2;Isoform 2 of CTP synthase 2;Isoform 3 of CTP synthase 2	P70303-1;P70303;A2AEQ7;P70303-2;A2AEQ8;P70303-3;A2AEQ6	Ctps2;RP23-31A20.5-001;RP23-31A20.5-006;RP23-31A20.5-003	NP_061207			0	1	1	3	10	1	15	4	12	10	10	0	0	0	1	3	10	1	0	0	0	1	3	8	1	24.2	19.8	19.8	65.514	586				1	3	9	1	1.409e-233	16962000	0	0	0	17959
IPI00113539;IPI00652813;IPI00352163;IPI00652571	Fibronectin;Putative uncharacterized protein;Putative uncharacterized protein	P11276;Q3UGY5;Q3UHR1;Q3UZF9;Q3UHL6;Q8R3F3;Q9Z1Z8;Q3TBB4;Q3TCF1;Q3TCL7;Q3UH17;Q99KD0;Q9Z1Z7	Fn1	NP_034363	GO:0005604;GO:0005615;GO:0016324;GO:0044420;GO:0044421;GO:0044425;GO:0044459;GO:0044464	basement membrane;extracellular space;apical plasma membrane;extracellular matrix part;extracellular region part;membrane part;plasma membrane part;cell part	0	1	0	1	10	0	12	4	11	11	11	0	0	0	1	1	10	0	0	0	0	1	1	10	0	5.9	5.9	5.9	272.49	2477				3	1	12		2.0922e-190	4897700	0	0	0	81214
IPI00113863;IPI00649059;IPI00420951	Metalloproteinase inhibitor 2;TIMP metallopeptidase inhibitor 2;Tissue inhibitor of metalloproteinase 2	P25785;Q6GXA8;Q6PI17;Q8BSJ3;B1AQJ3	Timp2;Timp-2;RP23-394O9.2-001;mCG_140800;RP23-394O9.2-002	NP_035724	GO:0005604;GO:0009986;GO:0044420;GO:0044421;GO:0044464;GO:0005578;GO:0031012	basement membrane;cell surface;extracellular matrix part;extracellular region part;cell part;proteinaceous extracellular matrix;extracellular matrix	0	1	0	0	1	0	2	3	2	2	2	0	0	0	1	0	1	0	0	0	0	1	0	1	0	12.3	12.3	12.3	24.328	220				1		1		1.309e-08	693790	0	0	0	7472.9
IPI00114304;IPI00886380	Thrombospondin-3;Thrombospondin 3	Q05895;Q7TN15;Q8K3G4	Thbs3;Tsp3;mCG_133395	NP_038719	GO:0005576	extracellular region	0	1	0	0	3	0	4	2	3	1	1	0	0	0	1	0	3	0	0	0	0	0	0	1	0	3.5	1.4	1.4	103.97	956						1		2.9652e-08	0	0	0	0	0
IPI00115475	Ufm1-specific protease 2	Q99K23	Ufsp2	NP_619609			0	1	1	0	3	0	4	1	3	3	3	0	0	0	1	0	3	0	0	0	0	1	0	3	0	9.1	9.1	9.1	52.515	461				1		4		1.3094e-12	5967700	0	0	0	91437
IPI00119813	U6 snRNA-associated Sm-like protein LSm5	P62322;A2RTT1	Lsm5	NP_079796;XP_001472320	GO:0005634;GO:0030529;GO:0032991;GO:0043226;GO:0043227;GO:0043229;GO:0043231;GO:0044424;GO:0044464	nucleus;ribonucleoprotein complex;macromolecular complex;organelle;membrane-bounded organelle;intracellular organelle;intracellular membrane-bounded organelle;intracellular part;cell part	0	1	0	0	1	0	2	1	1	1	1	0	0	0	1	0	1	0	0	0	0	1	0	1	0	20.9	20.9	20.9	9.9374	91				1		1		6.101e-62	6449600	0	0	0	318110
IPI00121357	Apolipoprotein B-100 receptor	Q8VBT6	Apob48r	NP_612183	GO:0005886;GO:0016020;GO:0032991;GO:0032994;GO:0034358;GO:0034361;GO:0034362;GO:0034385;GO:0042627;GO:0044421;GO:0044464	plasma membrane;membrane;macromolecular complex;protein-lipid complex;plasma lipoprotein particle;very-low-density lipoprotein particle;low-density lipoprotein particle;triglyceride-rich lipoprotein particle;chylomicron;extracellular region part;cell part	0	1	0	0	2	1	4	1	2	2	2	0	0	0	1	0	2	1	0	0	0	1	0	2	1	2.2	2.2	2.2	102.7	942				1		3	1	1.3318e-07	1384500	0	0	0	33089
IPI00121507;IPI00473877	Leukotriene C4 synthase;Leukotriene C4 synthase, isoform CRA_a	Q60860;Q8K355	Ltc4s;RP23-319B15.7-003;mCG_67966	NP_032547	GO:0005635;GO:0016021;GO:0031224;GO:0031967;GO:0031975;GO:0044422;GO:0044424;GO:0044425;GO:0044428;GO:0044446;GO:0044464	nuclear envelope;integral to membrane;intrinsic to membrane;organelle envelope;envelope;organelle part;intracellular part;membrane part;nuclear part;intracellular organelle part;cell part	0	1	0	1	2	0	4	2	2	2	2	0	0	0	1	1	2	0	0	0	0	1	1	2	0	16	16	16	16.814	150				1	1	2		3.1867e-07	3791000	0	0	0	372180
IPI00124400;IPI00880571;IPI00453505;IPI00880515	Isoform 1 of Ras-related protein Rab-7b;12 kDa protein;Isoform 2 of Ras-related protein Rab-7b;9 kDa protein	Q8VEA8-1;Q8VEA8;Q0PD09;Q8VEA8-2	Rab7b;5430435G22Rik;Rab42;mCG_2613	NP_663484	GO:0000323;GO:0005764;GO:0005773;GO:0043226;GO:0043227;GO:0043229;GO:0043231;GO:0044424;GO:0044444;GO:0044464	lytic vacuole;lysosome;vacuole;organelle;membrane-bounded organelle;intracellular organelle;intracellular membrane-bounded organelle;intracellular part;cytoplasmic part;cell part	0	1	0	0	2	0	3	4	2	2	2	0	0	0	1	0	2	0	0	0	0	1	0	2	0	12.6	12.6	12.6	22.502	199				1		2		3.3885e-22	2344800	0	0	0	115750
IPI00126732;IPI00756996;IPI00677125;IPI00776133	Putative uncharacterized protein;Mevalonate kinase;similar to mevalonate kinase;29 kDa protein	Q3UEB4;Q9R008	Mvk	NP_076045;XP_918559	GO:0005737;GO:0044424;GO:0044464;GO:0005777;GO:0042579;GO:0043226;GO:0043227;GO:0043229;GO:0043231;GO:0044444	cytoplasm;intracellular part;cell part;peroxisome;microbody;organelle;membrane-bounded organelle;intracellular organelle;intracellular membrane-bounded organelle;cytoplasmic part	0	1	0	0	3	0	4	4	4	4	4	0	0	0	1	0	3	0	0	0	0	1	0	3	0	17	17	17	43.123	407				1		3		6.5466e-46	6632300	0	0	0	17704
IPI00420734;IPI00467571;IPI00850543;IPI00126855;IPI00854973	Isoform 1 of Mitochondrial fission factor;Isoform 2 of Mitochondrial fission factor;Isoform 3 of Mitochondrial fission factor;Isoform 4 of Mitochondrial fission factor;similar to 5230400G24Rik protein	Q6PCP5-1;Q6PCP5;Q6PCP5-2;Q6PCP5-3;Q6PCP5-4	Mff	NP_083685;XP_918666	GO:0005741;GO:0016020;GO:0016021;GO:0019867;GO:0031090;GO:0031224;GO:0031966;GO:0031968;GO:0044422;GO:0044424;GO:0044425;GO:0044429;GO:0044444;GO:0044446;GO:0044464	mitochondrial outer membrane;membrane;integral to membrane;outer membrane;organelle membrane;intrinsic to membrane;mitochondrial membrane;organelle outer membrane;organelle part;intracellular part;membrane part;mitochondrial part;cytoplasmic part	0	1	0	0	1	0	2	5	2	2	2	0	0	0	1	0	1	0	0	0	0	1	0	1	0	8.6	8.6	8.6	32.931	291				1		1		6.6696e-39	1735600	0	0	0	328160
IPI00126860	Serine/threonine-protein kinase TAO1	Q5F2E8;B2RX66;Q3UUG1	Taok1;Kiaa1361;mCG_124812	NP_659074	GO:0005737;GO:0044424;GO:0044464	cytoplasm;intracellular part;cell part	0	1	0	0	7	0	8	1	7	6	6	0	0	0	1	0	7	0	0	0	0	1	0	6	0	9.1	7.8	7.8	116.05	1001				1		6		4.9986e-73	2685600	0	0	0	0
IPI00128154	Cathepsin L1	P06797;Q3TNC8;Q3TT75;Q3TVJ1;Q3U5U9;Q3UHZ4;Q3UWH6;Q543M3;Q6LAF5;Q9D0C0	Ctsl1;Ctsl;mCG_14471	NP_034114	GO:0000323;GO:0005764;GO:0005773;GO:0043226;GO:0043227;GO:0043229;GO:0043231;GO:0044424;GO:0044444;GO:0044464	lytic vacuole;lysosome;vacuole;organelle;membrane-bounded organelle;intracellular organelle;intracellular membrane-bounded organelle;intracellular part;cytoplasmic part;cell part	0	1	0	1	3	0	5	1	4	4	5	0	0	0	1	1	3	0	0	0	0	1	1	3	0	16.5	16.5	16.5	37.547	334				1	1	3		2.7819e-33	2178100	0	0	0	93771
IPI00128358;IPI00120225	Insulin receptor;Insulin-like growth factor 1 receptor	P15208;Q3TPM5;Q3V313;Q60751;Q3U1L4;Q3UVJ3	Insr;mCG_127954;Igf1r	NP_034698;NP_034643	GO:0005886;GO:0016020;GO:0016021;GO:0031224;GO:0044425;GO:0044464;GO:0000267;GO:0005624;GO:0005626;GO:0005768;GO:0005792;GO:0005829;GO:0005887;GO:0005901;GO:0031226;GO:0042598;GO:0043226;GO:0043227;GO:0043229;GO:0043231;GO:0044424;GO:0044444;GO:0044459;GO:0045121	plasma membrane;membrane;integral to membrane;intrinsic to membrane;membrane part;cell part;cell fraction;membrane fraction;insoluble fraction;endosome;microsome;cytosol;integral to plasma membrane;caveola;intrinsic to plasma membrane;vesicular fraction	0	1	0	0	3	0	4	2	3	2	2	0	0	0	1	0	3	0	0	0	0	0	0	2	0	2.3	2.3	1.5	155.64	1372				2		3		5.6796e-31	1762500	0	0	0	467150
IPI00128689;IPI00830992	Collagen alpha-1(V) chain;Procollagen type V alpha 1	O88207;B1AWB9;A3KGE7	Col5a1;RP23-475B13.1-001;RP23-475B13.1-002	NP_056549	GO:0005581;GO:0005604;GO:0005615;GO:0044420;GO:0044421	collagen;basement membrane;extracellular space;extracellular matrix part;extracellular region part	0	1	0	0	0	2	3	2	2	2	2	0	0	0	1	0	0	2	0	0	0	1	0	0	2	1	1	1	183.67	1838				1			3	0.0006391	50644	0	0	0	11491
IPI00130758	Integral membrane protein 2B	O89051;Q3TVJ0;Q3UCT9;Q9CVA8;Q9D1Q3;Q9JME4	Itm2b	NP_032436	GO:0000139;GO:0000267;GO:0005624;GO:0005626;GO:0016020;GO:0016021;GO:0031090;GO:0031224;GO:0044422;GO:0044424;GO:0044425;GO:0044431;GO:0044444;GO:0044446;GO:0044464	Golgi membrane;cell fraction;membrane fraction;insoluble fraction;membrane;integral to membrane;organelle membrane;intrinsic to membrane;organelle part;intracellular part;membrane part;Golgi apparatus part;cytoplasmic part;intracellular organelle part	0	1	0	0	3	0	4	1	3	3	3	0	0	0	1	0	3	0	0	0	0	1	0	3	0	15	15	15	30.26	266				3		7		3.5272e-13	5100100	0	0	0	10174
IPI00131516	Kelch-like ECH-associated protein 1	Q9Z2X8;Q05DM3;Q3UWI4	Keap1;Inrf2;Kiaa0132	NP_001103775;NP_001103776;NP_001103777;NP_057888	GO:0005634;GO:0005783;GO:0043226;GO:0043227;GO:0043229;GO:0043231;GO:0044424;GO:0044444;GO:0044464;GO:0005813;GO:0005815;GO:0043228;GO:0043232;GO:0044422;GO:0044430;GO:0044446	nucleus;endoplasmic reticulum;organelle;membrane-bounded organelle;intracellular organelle;intracellular membrane-bounded organelle;intracellular part;cytoplasmic part;cell part;centrosome;microtubule organizing center;non-membrane-bounded organelle	0	1	0	0	2	0	3	1	3	3	3	0	0	0	1	0	2	0	0	0	0	1	0	2	0	4.5	4.5	4.5	69.552	624				1		2		3.1165e-20	1020600	0	0	0	21449
IPI00132339;IPI00918210;IPI00918285;IPI00404770	Nucleoside-triphosphatase C1orf57 homolog;20 kDa protein;17 kDa protein	Q9CQA9;Q9CX79	2310079N02Rik	NP_079912			0	1	1	0	2	0	3	4	3	3	3	0	0	0	1	0	2	0	0	0	0	1	0	2	0	22.6	22.6	22.6	20.667	190				1		2		2.7815e-47	3081500	0	0	0	0
IPI00133531	ATP synthase subunit s, mitochondrial	Q9CRA7	Atp5s;Atpw	NP_080812	GO:0005743;GO:0016020;GO:0019866;GO:0031090;GO:0031966;GO:0032991;GO:0033177;GO:0043234;GO:0044422;GO:0044424;GO:0044425;GO:0044429;GO:0044444;GO:0044446;GO:0044464;GO:0045263	mitochondrial inner membrane;membrane;organelle inner membrane;organelle membrane;mitochondrial membrane;macromolecular complex;proton-transporting two-sector ATPase complex, proton-transporting domain;protein complex;organelle part;intracellular part	0	1	0	0	2	0	3	1	2	2	2	0	0	0	1	0	2	0	0	0	0	1	0	2	0	9.5	9.5	9.5	23.275	200				3		2		1.1924e-07	5126200	0	0	0	158960
IPI00137601	Coiled-coil domain-containing protein 44	Q8K0Z7;B1AR86;Q3TI86	Ccdc44;RP23-81G14.4-001	NP_081622	GO:0005739;GO:0043226;GO:0043227;GO:0043229;GO:0043231;GO:0044424;GO:0044444;GO:0044464	mitochondrion;organelle;membrane-bounded organelle;intracellular organelle;intracellular membrane-bounded organelle;intracellular part;cytoplasmic part;cell part	0	1	0	0	2	0	3	1	2	2	2	0	0	0	1	0	2	0	0	0	0	1	0	2	0	9.2	9.2	9.2	32.314	294				1		2		2.062e-59	2979600	0	0	0	27911
IPI00828368;IPI00622978;IPI00138158	Nuclear transport factor 2-like export factor 2;Nuclear transport factor 2-like export factor 2, isoform CRA_a;NTF2-related export protein 1	B1AVX3;Q3UNA4;Q6P250;Q8C070;Q9QZV9;A2ASL4	Nxt2;Nxt1;RP23-377E1.1-001;mCG_18954	NP_766370;NP_001103629;NP_062735	GO:0005622;GO:0044464;GO:0005643;GO:0005737;GO:0032991;GO:0043234;GO:0044422;GO:0044424;GO:0044425;GO:0044428;GO:0044446;GO:0046930	intracellular;cell part;nuclear pore;cytoplasm;macromolecular complex;protein complex;organelle part;intracellular part;membrane part;nuclear part;intracellular organelle part;pore complex	0	1	0	0	1	1	3	3	1	1	1	0	0	0	1	0	1	1	0	0	0	1	0	1	1	4	4	4	22.568	198				1		1	1	3.0275e-08	1550600	0	0	0	10199
IPI00153187	Sulfatase-modifying factor 1	Q8R0F3	Sumf1;Fge	NP_666049	GO:0005783;GO:0005788;GO:0031974;GO:0043226;GO:0043227;GO:0043229;GO:0043231;GO:0043233;GO:0044422;GO:0044424;GO:0044432;GO:0044444;GO:0044446;GO:0044464;GO:0070013	endoplasmic reticulum;endoplasmic reticulum lumen;membrane-enclosed lumen;organelle;membrane-bounded organelle;intracellular organelle;intracellular membrane-bounded organelle;organelle lumen;organelle part;intracellular part;endoplasmic reticulum part	0	1	0	0	2	1	4	1	3	3	3	0	0	0	1	0	2	1	0	0	0	1	0	2	1	10.2	10.2	10.2	40.659	372				1		3	4	2.298e-32	2612700	0	0	0	3815.9
IPI00169980	UPF0723 protein C11orf83 homolog	Q8K2T4;Q3V2E3	AI462493;mCG_17864	XP_892173;XP_912938	GO:0005576	extracellular region	0	1	0	0	0	0	1	1	1	1	1	0	0	0	1	0	0	0	0	0	0	1	0	0	0	11.2	11.2	11.2	9.5839	89				1				4.7327e-07	32541	0	0	0	32541
IPI00187288;IPI00828965;IPI00881905	Isoform 1 of Enoyl-CoA hydratase domain-containing protein 1;Isoform 2 of Enoyl-CoA hydratase domain-containing protein 1	Q9D9V3-1;Q9D9V3;Q9D9V3-2;Q9CTC5	Echdc1	NP_080131;NP_001103665			0	1	1	2	3	1	7	3	4	4	5	0	0	0	1	2	3	1	0	0	0	1	2	3	1	16.1	16.1	16.1	35.467	322				1	2	3	1	6.8874e-145	4047900	0	0	0	23022
IPI00228567;IPI00894630	NHL repeat-containing protein 3	Q8CCH2;Q5DTP3	Nhlrc3;mKIAA4083	NP_766089			0	1	1	0	4	1	6	2	4	4	4	0	0	0	1	0	4	1	0	0	0	1	0	4	1	14.1	14.1	14.1	38.195	347				1		5	1	2.9538e-14	6998100	0	0	0	11019
IPI00228825	Coiled-coil domain-containing protein 150	Q8CDI7;Q9D2G8	Ccdc150	NP_084301			0	1	1	0	0	1	2	1	1	1	2	0	0	0	1	0	0	1	0	0	0	1	0	0	1	1.2	1.2	1.2	128.52	1110				1			1	0.020295	211590	0	0	0	117620
IPI00228857;IPI00654350	Stonin-1	Q8CDJ8	Ston1;Salf;Sblf;Stn1	NP_084134	GO:0030119;GO:0030131;GO:0032991;GO:0043234;GO:0044424;GO:0044425;GO:0044444;GO:0044464	AP-type membrane coat adaptor complex;clathrin adaptor complex;macromolecular complex;protein complex;intracellular part;membrane part;cytoplasmic part;cell part	0	1	0	0	2	0	3	2	3	3	3	0	0	0	1	0	2	0	0	0	0	1	0	2	0	4.9	4.9	4.9	81.792	730				1		2		4.4863e-08	832930	0	0	0	12424
IPI00229530;IPI00400071;IPI00400070;IPI00467347;IPI00605276	Isoform 1 of BCL-6 corepressor;Isoform 2 of BCL-6 corepressor;Isoform 3 of BCL-6 corepressor;Isoform 4 of BCL-6 corepressor;BCL-6 interacting corepressor isoform d	Q8CGN4-1;Q8CGN4;B1AXK3;Q8CGN4-2;B1AXK4;Q8CGN4-3;B1AXK5;Q8CGN4-4;B1AXK6;Q3V2W5	Bcor;Kiaa1575;RP23-451N14.1-001;RP23-451N14.1-002;RP23-451N14.1-003;RP23-451N14.1-004	NP_083786;NP_778209;NP_778210;NP_778211	GO:0005634;GO:0043226;GO:0043227;GO:0043229;GO:0043231;GO:0044424;GO:0044464	nucleus;organelle;membrane-bounded organelle;intracellular organelle;intracellular membrane-bounded organelle;intracellular part;cell part	0	1	0	0	0	0	1	5	1	1	1	0	0	0	1	0	0	0	0	0	0	1	0	0	0	0.7	0.7	0.7	192.63	1759				1				0.0053804	110610	0	0	0	110610
IPI00229780	Dymeclin	Q8CHY3;Q3U3F3;Q3UDW2;Q569W1;Q8C7M2;Q8VCZ4	Dym	NP_082003	GO:0005794;GO:0043226;GO:0043227;GO:0043229;GO:0043231;GO:0044424;GO:0044444;GO:0044464	Golgi apparatus;organelle;membrane-bounded organelle;intracellular organelle;intracellular membrane-bounded organelle;intracellular part;cytoplasmic part;cell part	0	1	0	0	2	0	3	1	2	2	2	0	0	0	1	0	2	0	0	0	0	1	0	2	0	2.7	2.7	2.7	75.847	669				1		5		1.2335e-15	2413000	0	0	0	211390
IPI00625995;IPI00229784	p66 alpha isoform a;Transcriptional repressor p66 alpha	Q8CHY6	Gatad2a	NP_663571;NP_001106816;NP_001106817;XP_001476952;XP_001476976	GO:0000118;GO:0016581;GO:0016585;GO:0016604;GO:0016607;GO:0017053;GO:0032991;GO:0043234;GO:0044422;GO:0044424;GO:0044428;GO:0044446;GO:0044451;GO:0044464	histone deacetylase complex;NuRD complex;chromatin remodeling complex;nuclear body;nuclear speck;transcriptional repressor complex;macromolecular complex;protein complex;organelle part;intracellular part;nuclear part;intracellular organelle part	0	1	0	0	0	2	3	2	3	3	3	0	0	0	1	0	0	2	0	0	0	1	0	0	2	4.9	4.9	4.9	67.461	630				1			3	7.3512e-07	146240	0	0	0	5838.1
IPI00918049;IPI00229798;IPI00754524;IPI00271388	oxysterol binding protein-like 11;Oxysterol-binding protein-related protein 11;similar to oxysterol-binding protein-like protein OSBPL10;Oxysterol-binding protein	Q8CI95;Q8R2T7	Osbpl11;Osbpl10	NP_789810;XP_001479265;NP_683761	GO:0005634;GO:0005794;GO:0005886;GO:0016020;GO:0043226;GO:0043227;GO:0043229;GO:0043231;GO:0044424;GO:0044444;GO:0044464	nucleus;Golgi apparatus;plasma membrane;membrane;organelle;membrane-bounded organelle;intracellular organelle;intracellular membrane-bounded organelle;intracellular part;cytoplasmic part;cell part	0	1	0	1	2	0	4	4	2	2	2	0	0	0	1	1	2	0	0	0	0	1	1	2	0	3.3	3.3	3.3	84.332	757				1	2	3		4.8266e-11	11344000	0	0	0	445360
IPI00620969;IPI00230482;IPI00230481;IPI00230478;IPI00874661;IPI00230479;IPI00230480;IPI00875520;IPI00468568	Isoform G of Tuberin;Putative uncharacterized protein;Isoform D of Tuberin;Isoform A of Tuberin;198 kDa protein;Isoform B of Tuberin;Isoform C of Tuberin;Putative uncharacterized protein;tuberous sclerosis 2 isoform 2	Q61037-1;Q61037;Q61037-6;Q3UG88;Q3UGI8;Q3UHB2;Q61037-5;Q61037-2;Q61037-3;Q61037-4;Q3TQ10;Q925J1;Q61037-7;Q3TBX9;Q3TCQ7;Q3TP98;Q3UG84;Q3UI96;Q7TT21	Tsc2;Tcs2	NP_035777;NP_001034452	GO:0005737;GO:0016020;GO:0044424;GO:0044464	cytoplasm;membrane;intracellular part;cell part	0	1	0	0	1	0	2	9	1	1	1	0	0	0	1	0	1	0	0	0	0	1	0	1	0	0.6	0.6	0.6	202.07	1814				2		1		1.3863e-17	61027	0	0	0	0
IPI00273767	Aspartyl-tRNA synthetase, mitochondrial	Q8BIP0;Q811F8;Q8BIE1	Dars2	NP_766232	GO:0005759;GO:0044422;GO:0044424;GO:0044429;GO:0044444;GO:0044446;GO:0044464;GO:0005737	mitochondrial matrix;organelle part;intracellular part;mitochondrial part;cytoplasmic part;intracellular organelle part;cell part;cytoplasm	0	1	0	0	3	0	4	1	4	4	4	0	0	0	1	0	3	0	0	0	0	1	0	3	0	6.4	6.4	6.4	74.101	653				3		3		1.2262e-14	2511100	0	0	0	63345
IPI00273778	SEC14 domain and spectrin repeat-containing protein 1	Q80UK0	Sestd1	NP_780674			0	1	1	0	5	0	6	1	6	6	6	0	0	0	1	0	5	0	0	0	0	1	0	5	0	8.8	8.8	8.8	79.375	696				1		5		2.6496e-56	4379800	0	0	0	56927
IPI00417173;IPI00277858	Isoform 1 of General transcription factor 3C polypeptide 5;Isoform 2 of General transcription factor 3C polypeptide 5	Q8R2T8-1;Q8R2T8;A2AHV5;Q8R2T8-2;Q3UI98	Gtf3c5;RP23-430H1.8-001;mCG_21786;RP23-430H1.8-002	NP_683730	GO:0005634;GO:0043226;GO:0043227;GO:0043229;GO:0043231;GO:0044424;GO:0044464	nucleus;organelle;membrane-bounded organelle;intracellular organelle;intracellular membrane-bounded organelle;intracellular part;cell part	0	1	0	0	2	2	5	2	4	4	4	0	0	0	1	0	2	2	0	0	0	1	0	2	2	7.3	7.3	7.3	60.501	520				1		2	2	1.4725e-14	977340	0	0	0	92301
IPI00281420;IPI00720103;IPI00880365;IPI00882061	Syntaxin-binding protein 6;syntaxin binding protein 6;10 kDa protein;7 kDa protein	Q8R3T5;Q3TYA4	Stxbp6;RP24-432D6.1-001	NP_653135	GO:0005737;GO:0016021;GO:0031224;GO:0044424;GO:0044425;GO:0044464	cytoplasm;integral to membrane;intrinsic to membrane;intracellular part;membrane part;cell part	0	1	0	0	2	0	3	4	2	2	2	0	0	0	1	0	2	0	0	0	0	1	0	2	0	10	10	10	23.671	210				1		3		4.8291e-08	4247700	0	0	0	61414
IPI00309073;IPI00653129	Microsomal triglyceride transfer protein B;Putative uncharacterized protein (Fragment)	O08601;B2CXA7;Q3TVF2;Q3UJA0;Q91X33;Q3UWK4	Mttp;Mtp;mCG_4110	NP_032668	GO:0005783;GO:0043226;GO:0043227;GO:0043229;GO:0043231;GO:0044424;GO:0044444;GO:0044464	endoplasmic reticulum;organelle;membrane-bounded organelle;intracellular organelle;intracellular membrane-bounded organelle;intracellular part;cytoplasmic part;cell part	0	1	0	0	3	0	4	2	3	3	3	0	0	0	1	0	3	0	0	0	0	1	0	3	0	4.2	4.2	4.2	100.79	909				1		3		2.8377e-46	1099200	0	0	0	15479
IPI00311131;IPI00331548	Replication protein A 32 kDa subunit;Replication protein A2, isoform CRA_a	Q62193;Q3TE40;Q99KL9	Rpa2;Rpa34;RP23-442A20.4-001;mCG_16266	NP_035414	GO:0005634;GO:0043226;GO:0043227;GO:0043229;GO:0043231;GO:0044424;GO:0044464	nucleus;organelle;membrane-bounded organelle;intracellular organelle;intracellular membrane-bounded organelle;intracellular part;cell part	0	1	0	1	1	0	3	2	2	2	3	0	0	0	1	1	1	0	0	0	0	1	1	1	0	9.6	9.6	9.6	29.718	270				1	1	2		0.001447	2582400	0	0	0	0
IPI00318696;IPI00461948	Isoform 1 of Transmembrane protein 147;Isoform 2 of Transmembrane protein 147	Q9CQG6-1;Q9CQG6;B2RVQ1;Q9CQG6-2	Tmem147;mCG_22785	NP_081491	GO:0016021;GO:0031224;GO:0044425;GO:0044464	integral to membrane;intrinsic to membrane;membrane part;cell part	0	1	0	0	0	0	1	2	1	1	1	0	0	0	1	0	0	0	0	0	0	1	0	0	0	7.6	7.6	7.6	25.335	224				1				9.1986e-56	590040	0	0	0	590040
IPI00321058;IPI00626664;IPI00828970;IPI00331667;IPI00918338;IPI00807754;IPI00172238;IPI00128958;IPI00170167;IPI00322629;IPI00761617;IPI00874977	2'-5'-oligoadenylate synthetase 1A;MCG141815;43 kDa protein;MCG141816;2'-5' oligoadenylate synthetase 1G;Oas1g protein	P11928;Q3UEC1;Q91VI0;Q8K469;Q8VEH7;Q05BJ7	Oas1a;Oias1;mCG_141815;Oas1g;mCG_141816	NP_660212;NP_035982			0	1	1	0	6	0	7	12	6	4	4	0	0	0	1	0	6	0	0	0	0	1	0	4	0	20.2	20.2	15.9	43.146	371				1		6		1.2672e-79	15196000	0	0	0	19335
IPI00321154	ATP-dependent DNA helicase 2 subunit 2	P27641;Q9CRI5	Xrcc5;G22p2	NP_033559	GO:0005634;GO:0005737;GO:0043226;GO:0043227;GO:0043229;GO:0043231;GO:0044424;GO:0044464	nucleus;cytoplasm;organelle;membrane-bounded organelle;intracellular organelle;intracellular membrane-bounded organelle;intracellular part;cell part	0	1	0	1	5	0	7	1	5	5	5	0	0	0	1	1	5	0	0	0	0	1	1	5	0	6.6	6.6	6.6	83.056	732				1	1	6		3.2427e-15	7631200	0	0	0	0
IPI00329915;IPI00881484;IPI00881139	Coiled-coil domain-containing protein 109B	Q810S1	Ccdc109b	NP_080055	GO:0016021;GO:0031224;GO:0044425;GO:0044464	integral to membrane;intrinsic to membrane;membrane part;cell part	0	1	0	0	3	0	4	3	3	3	3	0	0	0	1	0	3	0	0	0	0	1	0	3	0	12.8	12.8	12.8	39.799	345				1		4		1.7508e-09	4250900	0	0	0	238340
IPI00330483;IPI00553250	Isoform 1 of Serine/threonine-protein phosphatase 1 regulatory subunit 10;Isoform 2 of Serine/threonine-protein phosphatase 1 regulatory subunit 10	Q80W00-1;Q80W00;B1B179;Q3ULI5;Q99KB0;Q80W00-2;A0PJI3	Ppp1r10;Cat53;RP24-180B11.1-001	NP_787948	GO:0005634;GO:0043226;GO:0043227;GO:0043229;GO:0043231;GO:0044424;GO:0044464	nucleus;organelle;membrane-bounded organelle;intracellular organelle;intracellular membrane-bounded organelle;intracellular part;cell part	0	1	0	0	2	2	5	2	3	3	3	0	0	0	1	0	2	2	0	0	0	1	0	2	2	3.2	3.2	3.2	94.371	888				1		2	2	2.1001e-14	1590000	0	0	0	0
IPI00330681;IPI00474777	Leucine-rich repeat-containing protein 15;Putative uncharacterized protein	Q80X72;Q9D3K0	Lrrc15	NP_083249	GO:0016021;GO:0031224;GO:0044425;GO:0044464	integral to membrane;intrinsic to membrane;membrane part;cell part	0	1	0	0	3	3	7	2	3	3	3	0	0	0	1	0	3	3	0	0	0	1	0	3	3	4.8	4.8	4.8	64.176	579				1		4	14	2.8973e-10	12965000	0	0	0	40721
IPI00331028	Proton-coupled amino acid transporter 4	Q8CH36	Slc36a4;Pat4	NP_758493	GO:0016021;GO:0031224;GO:0044425;GO:0044464	integral to membrane;intrinsic to membrane;membrane part;cell part	0	1	0	0	0	0	1	1	1	1	1	0	0	0	1	0	0	0	0	0	0	1	0	0	0	2	2	2	55.448	500				2				0.022547	0	0	0	0	0
IPI00331596;IPI00652845;IPI00881627;IPI00881315	Peroxisomal trans-2-enoyl-CoA reductase;Putative uncharacterized protein;9 kDa protein;4 kDa protein	Q99MZ7;Q3UXD9	Pecr	NP_076012	GO:0005739;GO:0005777;GO:0042579;GO:0043226;GO:0043227;GO:0043229;GO:0043231;GO:0044424;GO:0044444;GO:0044464	mitochondrion;peroxisome;microbody;organelle;membrane-bounded organelle;intracellular organelle;intracellular membrane-bounded organelle;intracellular part;cytoplasmic part;cell part	0	1	0	0	1	0	2	4	2	2	2	0	0	0	1	0	1	0	0	0	0	1	0	1	0	7.9	7.9	7.9	32.41	303				1		1		1.0776e-52	1457500	0	0	0	15942
IPI00377330	Docking protein 6	Q2MHE5;B2RSP9	Dok6	NP_001034262			0	1	1	0	1	0	2	1	1	1	2	0	0	0	1	0	1	0	0	0	0	1	0	1	0	3	3	3	38.286	331				1		1		0.01996	1319800	0	0	0	0
IPI00377609;IPI00466186	Isoform 1 of Deubiquitinating protein VCIP135;Isoform 2 of Deubiquitinating protein VCIP135	Q8CDG3-1;Q8CDG3;Q05DM9;Q3UMT4;Q80T83;Q8CDG3-2	Vcpip1;Vcip135;mKIAA1850	NP_775619	GO:0005783;GO:0005795;GO:0043226;GO:0043227;GO:0043229;GO:0043231;GO:0044422;GO:0044424;GO:0044431;GO:0044444;GO:0044446;GO:0044464;GO:0005737	endoplasmic reticulum;Golgi stack;organelle;membrane-bounded organelle;intracellular organelle;intracellular membrane-bounded organelle;organelle part;intracellular part;Golgi apparatus part;cytoplasmic part;intracellular organelle part;cell part	0	1	0	0	4	1	6	2	4	4	4	0	0	0	1	0	4	1	0	0	0	1	0	4	1	3.9	3.9	3.9	134.5	1220				1		5	1	9.1139e-09	1296100	0	0	0	8959.5
IPI00828745;IPI00380242;IPI00656207	Desmoglein4;Desmoglein-4	A1IGX6;A1IGX7;Q7TMD7	dsg4;Dsg4	NP_853543	GO:0005911;GO:0016021;GO:0030054;GO:0030057;GO:0031224;GO:0044425;GO:0044459;GO:0044464;GO:0070161	cell-cell junction;integral to membrane;cell junction;desmosome;intrinsic to membrane;membrane part;plasma membrane part;cell part;anchoring junction	0	1	0	1	1	4	7	3	4	4	4	0	0	0	1	1	1	4	0	0	0	1	1	1	4	4.2	4.2	4.2	121.52	1102				2	1	1	6	6.9235e-55	6776200	0	0	0	62686
IPI00387191;IPI00857193	Isoform 1 of Glutaminyl-peptide cyclotransferase-like protein;Isoform 2 of Glutaminyl-peptide cyclotransferase-like protein	Q8BH73-1;Q8BH73;Q8BH73-2	Qpctl	NP_080387	GO:0016021;GO:0031224;GO:0044425;GO:0044464	integral to membrane;intrinsic to membrane;membrane part;cell part	0	1	0	1	3	0	5	2	3	3	3	0	0	0	1	1	3	0	0	0	0	1	1	3	0	10.7	10.7	10.7	42.691	383				2	1	3		1.1622e-35	5391500	0	0	0	44154
IPI00395060;IPI00896032	Isoform 1 of UPF0600 protein C5orf51 homolog;Isoform 2 of UPF0600 protein C5orf51 homolog	Q8BR90-1;Q8BR90;Q8BR90-2		NP_666042			0	1	1	0	2	0	3	2	3	3	3	0	0	0	1	0	2	0	0	0	0	1	0	2	0	10.9	10.9	10.9	33.471	294				1		4		3.9645e-40	13677000	0	0	0	69609
IPI00758301;IPI00395078	TH1-like homolog;Negative elongation factor D	Q3TW27;Q922L6;A2AQ05	Th1l;RP23-59M10.1-002;Nelfd;Th1;RP23-59M10.1-001	NP_065605	GO:0005634;GO:0043226;GO:0043227;GO:0043229;GO:0043231;GO:0044424;GO:0044464	nucleus;organelle;membrane-bounded organelle;intracellular organelle;intracellular membrane-bounded organelle;intracellular part;cell part	0	1	0	0	4	0	5	2	4	4	4	0	0	0	1	0	4	0	0	0	0	1	0	4	0	7.6	7.6	7.6	67.926	607				1		4		7.9945e-98	7215600	0	0	0	37734
IPI00404576;IPI00788318;REV_IPI00858167;REV_IPI00761322;IPI00310563	Putative uncharacterized protein;protein interacting with C kinase 1	Q8C1W2;Q80VC8	Pick1;Prkcabp;mCG_13134	NP_001039023;NP_032863	GO:0000267;GO:0005624;GO:0005626;GO:0005739;GO:0005794;GO:0005886;GO:0014069;GO:0016020;GO:0019717;GO:0032991;GO:0042734;GO:0043226;GO:0043227;GO:0043229;GO:0043231;GO:0043234;GO:0044422;GO:0044424;GO:0044430;GO:0044444;GO:0044446;GO:0044456;GO:0044464	cell fraction;membrane fraction;insoluble fraction;mitochondrion;Golgi apparatus;plasma membrane;postsynaptic density;membrane;synaptosome;macromolecular complex;presynaptic membrane;organelle;membrane-bounded organelle;intracellular organelle	0	1	0	0	2	0	3	5	3	1	1	0	0	0	1	0	2	0	0	0	0	1	0	0	0	7.7	2.3	2.3	58.971	530				1				1.9234e-08	0	0	0	0	0
IPI00421241	acetyl-Coenzyme A carboxylase beta	Q3UHC8;Q6JIZ0;Q8C697;Q8R5C9;Q9ESZ3	Acacb;ACC2	NP_598665			0	1	1	0	4	0	5	1	5	1	1	0	0	0	1	0	4	0	0	0	0	1	0	0	0	3	0.4	0.4	275.75	2448				1				3.9853e-42	26954	0	0	0	26954
IPI00458057	Tex10 protein	Q3URQ0	Tex10;RP23-178D3.2-003;mCG_2303	NP_758508			0	1	1	0	2	4	7	1	4	4	4	0	0	0	1	0	2	4	0	0	0	1	0	2	4	4.7	4.7	4.7	105.21	928				2		3	8	5.9843e-16	7910500	0	0	0	45567
IPI00458175;IPI00626517	Isoform 1 of tRNA pseudouridine synthase-like 1;Isoform 2 of tRNA pseudouridine synthase-like 1	A2ADA5-1;A2ADA5;A2ADA5-2	Pusl1	XP_001004412;XP_001476623;XP_001476638			0	1	1	0	1	0	2	2	2	2	2	0	0	0	1	0	1	0	0	0	0	1	0	1	0	8.2	8.2	8.2	31.992	291				2		1		3.1092e-07	1852400	0	0	0	16299
IPI00459432	Uncharacterized protein C1orf85 homolog	Q9JHJ3		NP_064387	GO:0016021;GO:0031224;GO:0044425;GO:0044464	integral to membrane;intrinsic to membrane;membrane part;cell part	0	1	0	0	1	0	2	1	1	1	1	0	0	0	1	0	1	0	0	0	0	1	0	1	0	2.2	2.2	2.2	43.803	404				2		1		1.5959e-08	2894700	0	0	0	5014.4
IPI00461741	UPF0452 protein C7orf41 homolog	Q8CGA4					0	1	1	1	0	0	2	1	1	1	2	0	0	0	1	1	0	0	0	0	0	1	1	0	0	9.2	9.2	9.2	14.841	131				1	1			0.00020202	93667	0	0	0	25625
IPI00848728;IPI00469941	similar to polyglutamine-containing protein;Enhanced at puberty protein 1	Q8K3X4	Eap1;Kiaa1865	XP_001473784;NP_665835	GO:0005634;GO:0043226;GO:0043227;GO:0043229;GO:0043231;GO:0044424;GO:0044464	nucleus;organelle;membrane-bounded organelle;intracellular organelle;intracellular membrane-bounded organelle;intracellular part;cell part	0	1	0	0	4	0	5	2	4	3	3	0	0	0	1	0	4	0	0	0	0	1	0	3	0	6.1	6.1	4.9	86.534	833				2		8		4.2237e-33	11734000	0	0	0	479260
IPI00621791	E3 ubiquitin-protein ligase BRE1B	Q3U319	Rnf40;Bre1b;Kiaa0661	NP_758485	GO:0005634;GO:0005694;GO:0043226;GO:0043227;GO:0043228;GO:0043229;GO:0043231;GO:0043232;GO:0044424;GO:0044464	nucleus;chromosome;organelle;membrane-bounded organelle;non-membrane-bounded organelle;intracellular organelle;intracellular membrane-bounded organelle;intracellular non-membrane-bounded organelle;intracellular part;cell part	0	1	0	0	6	1	8	1	6	5	5	0	0	0	1	0	6	1	0	0	0	1	0	5	1	7.4	6	6	113.97	1001				1		5	1	4.5825e-33	2186000	0	0	0	75436
IPI00875100;IPI00674768;IPI00656317;IPI00918655	128 kDa protein;Isoform 1 of Syntaxin-binding protein 5;syntaxin binding protein 5;122 kDa protein	Q8K400-1;Q8K400;Q8K400-2	Stxbp5;Kiaa4253;Llgl3	NP_001074813	GO:0005737;GO:0005892;GO:0032991;GO:0034702;GO:0043234;GO:0043235;GO:0044424;GO:0044425;GO:0044459;GO:0044464	cytoplasm;nicotinic acetylcholine-gated receptor-channel complex;macromolecular complex;ion channel complex;protein complex;receptor complex;intracellular part;membrane part;plasma membrane part;cell part	0	1	0	0	3	0	4	4	3	3	3	0	0	0	1	0	3	0	0	0	0	1	0	3	0	2.9	2.9	2.9	127.93	1155				1		5		4.5705e-17	1714600	0	0	0	16154
IPI00677756	Putative uncharacterized protein	Q3URZ6	Ahnak2;AI450948				0	1	1	0	1	0	2	1	2	2	2	0	0	0	1	0	1	0	0	0	0	1	0	1	0	4.3	4.3	4.3	83.173	770				1		1		4.0028e-20	1004900	0	0	0	735450
IPI00720080;IPI00720028;IPI00720113;IPI00130271;IPI00459581	purinergic receptor P2X7 isoform a;purinergic receptor P2X7 isoform b;purinergic receptor P2X7 isoform c;P2X purinoceptor 7	A2VCP3;Q3ULZ7;Q3UM93;Q8CHP3;Q8CHP4;Q3TBP1;Q3UN00;Q9Z1M0	P2rx7;P2x7	NP_035157;NP_001033934;NP_001033928	GO:0000267;GO:0005624;GO:0005626;GO:0005887;GO:0005911;GO:0009897;GO:0016021;GO:0019717;GO:0030054;GO:0031224;GO:0031226;GO:0031594;GO:0043025;GO:0044425;GO:0044459;GO:0044464;GO:0045202	cell fraction;membrane fraction;insoluble fraction;integral to plasma membrane;cell-cell junction;external side of plasma membrane;integral to membrane;synaptosome;cell junction;intrinsic to membrane;intrinsic to plasma membrane;neuromuscular junction	0	1	0	0	3	0	4	5	4	4	4	0	0	0	1	0	3	0	0	0	0	1	0	3	0	7.4	7.4	7.4	68.388	595				1		4		1.8277e-10	3302300	0	0	0	17502
IPI00756750;IPI00848967;IPI00663544;IPI00844706	Isoform 1 of UPF0518 protein FAM160B1	Q8CDM8-1;Q8CDM8	Fam160b1;Kiaa1600	NP_663480;XP_001473133			0	1	1	0	4	0	5	4	4	4	4	0	0	0	1	0	4	0	0	0	0	1	0	4	0	5.5	5.5	5.5	86.016	764				2		8		1.8848e-35	6772000	0	0	0	167690
IPI00343568;IPI00808473	CD180 antigen;CD180 antigen	Q62192;Q3U0U7;Q8C251	Cd180;Ly78;Rp105	NP_032559	GO:0005886;GO:0016020;GO:0016021;GO:0031224;GO:0044425;GO:0044464	plasma membrane;membrane;integral to membrane;intrinsic to membrane;membrane part;cell part	0	1	0	0	4	0	5	2	4	4	4	0	0	0	1	0	4	0	0	0	0	1	0	4	0	8.6	8.6	8.6	74.266	661				1		4		2.2767e-59	7410600	0	0	0	60056
IPI00875082;IPI00225395;IPI00894917;IPI00895306;IPI00895162;IPI00895461;IPI00895114	5, 10-methenyltetrahydrofolate synthetase-like;5-formyltetrahydrofolate cyclo-ligase;17 kDa protein;13 kDa protein	Q8R1G5;Q9D110;B2KF82;Q3TYX5	100039707;Mthfs;RP23-121I20.1-001	NP_001122073;NP_081105	GO:0005737;GO:0044424;GO:0044464	cytoplasm;intracellular part;cell part	0	1	0	0	4	0	5	7	4	4	4	0	0	0	1	0	4	0	0	0	0	1	0	4	0	27.1	27.1	27.1	23.183	203				1		4		1.9234e-30	4863600	0	0	0	23532
IPI00625079	AMP deaminase 1	Q3V1D3	Ampd1	NP_001028475			3	2	1	1	4	2	9	1	24	22	22	23	0	3	2	1	4	2	21	0	2	2	0	4	2	35.6	35.6	33.3	86.018	745	100		11	10	1	4	2	2.6449e-128	21393000	17435000	0	870510	359470
IPI00109166	Myosin-binding protein H	P70402;Q148P3;Q14AV0	Mybph	NP_058029	GO:0005859;GO:0005863;GO:0016459;GO:0016460;GO:0032982;GO:0032991;GO:0043234;GO:0044422;GO:0044424;GO:0044430;GO:0044444;GO:0044446;GO:0044449;GO:0044464	muscle myosin complex;striated muscle thick filament;myosin complex;myosin II complex;myosin filament;macromolecular complex;protein complex;organelle part;intracellular part;cytoskeletal part;cytoplasmic part;intracellular organelle part	1	1	0	0	1	1	3	1	17	17	18	17	0	1	1	0	1	1	17	0	1	1	0	1	1	48.7	48.7	48.7	52.588	483	106		3	1		1	1	8.4745e-224	33680000	33186000	0	132490	253870
IPI00377465;IPI00265903;IPI00761230	Isoform 1 of Voltage-dependent L-type calcium channel subunit alpha-1S;Isoform 2 of Voltage-dependent L-type calcium channel subunit alpha-1S;Putative uncharacterized protein	Q02789-1;Q02789;Q02789-2;Q3UPG8;A3KPC9;Q3UQQ0	Cacna1s;Cach1;Cach1b;Cacn1;Cacnl1a3	NP_001074492;NP_055008	GO:0005783;GO:0005891;GO:0016529;GO:0030315;GO:0032991;GO:0034702;GO:0034703;GO:0034704;GO:0043226;GO:0043227;GO:0043229;GO:0043231;GO:0043234;GO:0044424;GO:0044425;GO:0044444;GO:0044459;GO:0044464;GO:0016021;GO:0031224	endoplasmic reticulum;voltage-gated calcium channel complex;sarcoplasmic reticulum;T-tubule;macromolecular complex;ion channel complex;cation channel complex;calcium channel complex;organelle;membrane-bounded organelle;intracellular organelle	5	4	0	0	4	1	9	3	16	13	13	15	0	5	4	0	4	1	12	0	5	4	0	3	1	8	8	6.3	213.26	1880	37		5	6		5	1	1.3627e-45	7736500	3113200	0	192620	78224
IPI00828338;IPI00649955;IPI00345772;IPI00757267;IPI00882042	four and a half LIM domains 3;Four and a half LIM domains 3;Four and a half LIM domains protein 3	A2A781;A2A782;Q9R059	Fhl3;RP23-230F2.4-001;RP23-230F2.4-002	NP_034343	GO:0001725;GO:0005634;GO:0030018;GO:0032432;GO:0042641;GO:0043226;GO:0043227;GO:0043229;GO:0043231;GO:0044422;GO:0044424;GO:0044430;GO:0044444;GO:0044446;GO:0044449;GO:0044464	stress fiber;nucleus;Z disc;actin filament bundle;actomyosin;organelle;membrane-bounded organelle;intracellular organelle;intracellular membrane-bounded organelle;organelle part;intracellular part;cytoskeletal part;cytoplasmic part	2	5	0	3	8	0	16	5	11	11	11	11	0	2	5	3	8	0	11	0	2	5	3	8	0	33.2	33.2	33.2	31.794	289	26		6	7	3	9		7.1118e-54	28599000	4112700	0	30047	107570
IPI00153373;IPI00858234;IPI00858107	Carboxymethylenebutenolidase homolog	Q8R1G2	Cmbl	NP_853619			2	1	1	3	6	1	11	3	11	11	15	11	0	2	1	3	6	1	11	0	2	1	3	6	1	59.6	59.6	59.6	27.902	245	35		2	1	3	6	1	1.3528e-143	25828000	14469000	0	171180	0
IPI00113712	Troponin C, slow skeletal and cardiac muscles	P19123	Tnnc1;Tncc	NP_033419			0	1	1	0	0	0	1	1	8	8	9	8	0	0	1	0	0	0	8	0	0	1	0	0	0	54.7	54.7	54.7	18.42	161	30			1				3.4172e-226	1753600	1753600	0	0	0
IPI00122334	Myozenin-2	Q9JJW5	Myoz2	NP_067478	GO:0005856;GO:0015629;GO:0030018;GO:0043226;GO:0043228;GO:0043229;GO:0043232;GO:0044424;GO:0044444;GO:0044449;GO:0044464	cytoskeleton;actin cytoskeleton;Z disc;organelle;non-membrane-bounded organelle;intracellular organelle;intracellular non-membrane-bounded organelle;intracellular part;cytoplasmic part;contractile fiber part;cell part	1	1	0	0	1	1	3	1	8	8	8	7	0	1	1	0	1	1	7	0	1	1	0	1	1	30.3	30.3	30.3	29.761	264	62		1	1		1	2	1.1421e-70	15756000	14892000	0	0	253330
IPI00881288;IPI00226219;IPI00881364	Synpo2l protein;Synaptopodin 2-like protein;79 kDa protein	B2RQK7;Q8BWB1	Synpo2l	NP_780341	GO:0005737;GO:0005856;GO:0043226;GO:0043228;GO:0043229;GO:0043232;GO:0044424;GO:0044464	cytoplasm;cytoskeleton;organelle;non-membrane-bounded organelle;intracellular organelle;intracellular non-membrane-bounded organelle;intracellular part;cell part	1	1	0	0	1	0	2	3	7	7	7	7	0	1	1	0	1	0	7	0	1	1	0	1	0	8.1	8.1	8.1	103.27	978	8		1	1		1		9.267e-18	2709800	537970	0	2729.6	69304
IPI00128791;IPI00652860	Heat shock protein beta-6;Putative uncharacterized protein (Fragment)	Q5EBG6;Q3UN84	Hspb6;Gm479	NP_001012401			3	1	1	0	4	0	5	2	6	6	6	6	0	3	1	0	4	0	6	0	3	1	0	4	0	52.5	52.5	52.5	17.521	162	49		3	1		5		4.7272e-62	14428000	8610100	0	632400	184440
IPI00118153	Cysteine and glycine-rich protein 3	P50462;Q545C7	Csrp3;Clp;Mlp;mCG_142477	NP_038836	GO:0005634;GO:0005856;GO:0030018;GO:0043226;GO:0043227;GO:0043228;GO:0043229;GO:0043231;GO:0043232;GO:0044424;GO:0044444;GO:0044449;GO:0044464	nucleus;cytoskeleton;Z disc;organelle;membrane-bounded organelle;non-membrane-bounded organelle;intracellular organelle;intracellular membrane-bounded organelle;intracellular non-membrane-bounded organelle;intracellular part;cytoplasmic part	0	1	0	0	0	0	1	1	6	6	6	6	0	0	1	0	0	0	6	0	0	1	0	0	0	41.8	41.8	41.8	20.895	194	72			1				1.1102e-194	37487000	37480000	0	0	6445.3
IPI00113656	Junctophilin-1	Q9ET80;Q0VB08	Jph1;Jp1	NP_065629	GO:0000267;GO:0005624;GO:0005626;GO:0005789;GO:0005792;GO:0005886;GO:0016020;GO:0016021;GO:0030018;GO:0031090;GO:0031224;GO:0033017;GO:0042598;GO:0044422;GO:0044424;GO:0044425;GO:0044432;GO:0044444;GO:0044446;GO:0044449;GO:0044464;GO:0005783;GO:0016529;GO:0043226;GO:0043227;GO:0043229;GO:0043231	cell fraction;membrane fraction;insoluble fraction;endoplasmic reticulum membrane;microsome;plasma membrane;membrane;integral to membrane;Z disc;organelle membrane;intrinsic to membrane;sarcoplasmic reticulum membrane;vesicular fraction;organelle part	0	1	0	0	0	1	2	1	5	5	5	5	0	0	1	0	0	1	5	0	0	1	0	0	1	9.7	9.7	9.7	71.904	660	6			1			1	1.486e-20	342920	252720	0	0	3343.2
IPI00319964	Musculoskeletal embryonic nuclear protein 1	Q99JI1	Mustn1	NP_852055	GO:0005634;GO:0043226;GO:0043227;GO:0043229;GO:0043231;GO:0044424;GO:0044464	nucleus;organelle;membrane-bounded organelle;intracellular organelle;intracellular membrane-bounded organelle;intracellular part;cell part	4	1	0	0	3	0	4	1	4	4	4	4	0	4	1	0	3	0	4	0	4	1	0	3	0	46.3	46.3	46.3	8.941	82	7		6	1		4		2.5598e-93	31848000	281490	0	119070	38429
IPI00387388;IPI00331334	BCL2-associated athanogene 3;BAG family molecular chaperone regulator 3	A6H663;Q3TAM9;Q9CQL3;Q9JLV1	Bag3;mCG_21018;Bis;MNCb-2243	NP_038891	GO:0005829;GO:0044424;GO:0044444;GO:0044464	cytosol;intracellular part;cytoplasmic part;cell part	3	2	0	0	5	0	7	2	6	6	6	4	0	3	2	0	5	0	4	0	3	2	0	5	0	13.3	13.3	13.3	61.858	577	5		5	5		8		9.2209e-55	8958300	190900	0	272680	69663
IPI00756453;IPI00124836;IPI00461493	41 kDa protein;Beta-sarcoglycan;Putative uncharacterized protein	P82349;Q9EQV2;Q9CYD9	Sgcb;sgcb	NP_036020	GO:0005737;GO:0005856;GO:0005886;GO:0005887;GO:0016012;GO:0016020;GO:0016021;GO:0031224;GO:0031226;GO:0032991;GO:0042383;GO:0043226;GO:0043228;GO:0043229;GO:0043232;GO:0043234;GO:0044424;GO:0044425;GO:0044459;GO:0044464	cytoplasm;cytoskeleton;plasma membrane;integral to plasma membrane;sarcoglycan complex;membrane;integral to membrane;intrinsic to membrane;intrinsic to plasma membrane;macromolecular complex;sarcolemma;organelle;non-membrane-bounded organelle	2	1	0	1	2	2	6	3	5	5	6	4	0	2	1	1	2	2	4	0	2	1	1	2	2	19.4	19.4	19.4	40.565	371	6		2	2	1	3	2	2.1669e-68	4401500	433180	0	343330	38712
IPI00227376	SH3 and cysteine-rich domain-containing protein 3	Q8BZ71	Stac3	NP_808375			0	1	1	0	0	0	1	1	4	4	5	4	0	0	1	0	0	0	4	0	0	1	0	0	0	11.9	11.9	11.9	41	360	9			1				1.3807e-12	214430	201270	0	0	13160
IPI00275398;IPI00468204	AMP deaminase 3;AMP deaminase 3, isoform CRA_a	O08739;Q8CFR4;Q922J7	Ampd3;mCG_7237	NP_033797			7	1	1	2	7	0	10	2	11	8	8	3	0	7	1	2	7	0	0	0	5	1	1	7	0	12.5	10.3	9.1	88.664	766	1		11	3	1	10		6.6217e-245	8842800	0	0	440570	81908
IPI00111255;IPI00474508;IPI00850817;IPI00850715;IPI00918086;IPI00849737;IPI00918162	Cytochrome c oxidase subunit 7C, mitochondrial;hypothetical protein;hypothetical protein isoform 1;hypothetical protein isoform 2;6 kDa protein	P17665	Cox7c;Cox7c1	NP_031775;XP_001480433;XP_001478226;XP_001479941;XP_001480430;XP_001477313;XP_001477906	GO:0005743;GO:0016020;GO:0016021;GO:0019866;GO:0031090;GO:0031224;GO:0031966;GO:0044422;GO:0044424;GO:0044425;GO:0044429;GO:0044444;GO:0044446;GO:0044464	mitochondrial inner membrane;membrane;integral to membrane;organelle inner membrane;organelle membrane;intrinsic to membrane;mitochondrial membrane;organelle part;intracellular part;membrane part;mitochondrial part;cytoplasmic part	3	3	0	0	1	0	4	7	3	3	4	3	0	3	3	0	1	0	3	0	3	3	0	1	0	61.9	61.9	61.9	7.3325	63	7		8	6		1		5.7597e-49	15769000	3653800	0	5351600	5701200
IPI00169845	Transmembrane protein 32	Q8K273;A7UH87	Mmgt1;Tmem32	NP_666346	GO:0000139;GO:0005789;GO:0005886;GO:0010008;GO:0016020;GO:0016021;GO:0031090;GO:0031224;GO:0031901;GO:0044422;GO:0044424;GO:0044425;GO:0044431;GO:0044432;GO:0044440;GO:0044444;GO:0044446;GO:0044464	Golgi membrane;endoplasmic reticulum membrane;plasma membrane;endosome membrane;membrane;integral to membrane;organelle membrane;intrinsic to membrane;early endosome membrane;organelle part;intracellular part;membrane part;Golgi apparatus part	3	2	0	1	2	0	5	1	4	4	5	3	0	3	2	1	2	0	3	0	3	2	1	2	0	33.6	33.6	33.6	14.677	131	3		6	4	1	3		2.1189e-178	5463500	30711	0	2562200	1161000
IPI00318645;IPI00850427;IPI00461341	NADH dehydrogenase (ubiquinone) 1 alpha subcomplex 11 isoform 3	Q9D8B4	Ndufa11	XP_900971;XP_930081	GO:0005743;GO:0016020;GO:0016021;GO:0019866;GO:0031090;GO:0031224;GO:0031966;GO:0044422;GO:0044424;GO:0044425;GO:0044429;GO:0044444;GO:0044446;GO:0044464;GO:0070469	mitochondrial inner membrane;membrane;integral to membrane;organelle inner membrane;organelle membrane;intrinsic to membrane;mitochondrial membrane;organelle part;intracellular part;membrane part;mitochondrial part;cytoplasmic part	1	1	0	0	2	0	3	3	3	3	3	3	0	1	1	0	2	0	3	0	1	1	0	2	0	35	35	35	15.115	143	4		2	2		4		1.6184e-229	20635000	2409000	0	2536200	389070
IPI00830226	17 kDa protein						1	1	1	1	0	0	2	1	4	1	1	3	0	1	1	1	0	0	0	0	1	1	1	0	0	33.3	6.4	6.4	17.481	156			2	1	1			9.2142e-12	297760	0	0	257000	40764
IPI00118910;IPI00648044;IPI00648586	Monocarboxylate transporter 4;Solute carrier family 16 (Monocarboxylic acid transporters), member 3;Solute carrier family 16 (Monocarboxylic acid transporters), member 3	P57787;Q3TMA0;Q3UDP9;B1ATM2;B1ATM1	Slc16a3;Mct4;RP23-378G22.1-001;mCG_2155;RP23-378G22.1-005;RP23-378G22.1-002	NP_001033742;NP_001033743;NP_109621	GO:0005886;GO:0016020;GO:0016021;GO:0031224;GO:0044425;GO:0044464	plasma membrane;membrane;integral to membrane;intrinsic to membrane;membrane part;cell part	0	1	0	0	1	0	2	3	3	3	3	3	0	0	1	0	1	0	3	0	0	1	0	1	0	7.2	7.2	7.2	50.373	470	8			1		1		4.2957e-08	2266400	1096400	0	0	139470
IPI00230232;IPI00855172;IPI00128362;IPI00380726;IPI00875159;IPI00277044;IPI00229513;IPI00121007;IPI00875458;IPI00798520;IPI00775922;IPI00775995	Isoform 3 of Voltage-dependent L-type calcium channel subunit alpha-1D;Isoform 1 of Voltage-dependent L-type calcium channel subunit alpha-1D;Voltage-dependent calcium channel splice variant 1.2-a;Isoform 2 of Voltage-dependent L-type calcium channel subun	Q99246-4;Q99246;Q99246-2;Q6PDD2;Q9CRQ8;Q0PCR6;Q5S8D1;Q99246-3;Q01815-1;Q01815;Q01815-2;Q01815-3;P70242;Q0PCR5;Q9JIS7;Q7TNI3;B1AVA5;B1AVA4;Q3UWK7;B1AVA6	Cacna1d;Cach3;Cacn4;Cacnl1a2;Cchl1a2;Cacna1c;CaV1.2-a;Cach2;Cacn2;Cacnl1a1;Cchl1a1;CaV1.2-b;Cacna1f;Cav1.4;RP23-54C14.3-001;RP23-54C14.3-009;RP23-54C14.3-002;RP23-54C14.3-008	NP_083257;NP_033911;NP_001077085;NP_062528	GO:0005887;GO:0005891;GO:0016021;GO:0031224;GO:0031226;GO:0032991;GO:0034702;GO:0034703;GO:0034704;GO:0043234;GO:0044425;GO:0044459;GO:0044464;GO:0000267;GO:0002095;GO:0005624;GO:0005626;GO:0030315;GO:0043025;GO:0043198;GO:0044463	integral to plasma membrane;voltage-gated calcium channel complex;integral to membrane;intrinsic to membrane;intrinsic to plasma membrane;macromolecular complex;ion channel complex;cation channel complex;calcium channel complex;protein complex	0	1	0	0	1	0	2	12	4	1	1	3	0	0	1	0	1	0	0	0	0	1	0	0	0	2	0.5	0.5	245.16	2166				1				4.2668e-11	25236	0	0	0	25236
IPI00270110;IPI00312673	Isoform 1 of Calcium-binding protein 39-like;Isoform 2 of Calcium-binding protein 39-like	Q9DB16-1;Q9DB16;Q9DB16-2	Cab39l	NP_081184			7	8	1	5	9	2	24	2	11	8	8	2	0	7	8	5	9	2	1	0	6	5	2	6	2	29.7	22.6	22.6	39.105	337	1		8	9	2	6	7	3.5649e-81	11539000	0	0	630860	898490
IPI00343557;IPI00830432;IPI00830440	Microtubule-associated protein RP/EB family member 3;30 kDa protein;16 kDa protein	Q6PER3;Q2UZW7	Mapre3;EB3	NP_579928	GO:0005737;GO:0005874;GO:0030496;GO:0044422;GO:0044424;GO:0044430;GO:0044446;GO:0044464	cytoplasm;microtubule;midbody;organelle part;intracellular part;cytoskeletal part;intracellular organelle part;cell part	6	5	0	1	7	4	17	3	7	5	5	2	0	6	5	1	7	4	2	0	4	3	0	5	3	20.6	17.1	17.1	31.966	281	2		11	7		7	4	2.3621e-52	17402000	7846	0	804200	251230
IPI00120283	Translocator protein	P50637;Q541E3;Q99M32	Tspo;Bzrp;Mbr;mCG_49242	NP_033905	GO:0016020;GO:0016021;GO:0031090;GO:0031224;GO:0031966;GO:0044422;GO:0044424;GO:0044425;GO:0044429;GO:0044444;GO:0044446;GO:0044464;GO:0005739;GO:0043226;GO:0043227;GO:0043229;GO:0043231	membrane;integral to membrane;organelle membrane;intrinsic to membrane;mitochondrial membrane;organelle part;intracellular part;membrane part;mitochondrial part;cytoplasmic part;intracellular organelle part;cell part;mitochondrion;organelle	4	5	0	1	2	0	8	1	5	5	5	2	0	4	5	1	2	0	2	0	4	5	1	2	0	27.8	27.8	27.8	18.841	169	3		9	13	2	4		1.5456e-92	44201000	241600	0	9496600	21045000
IPI00830853;IPI00467507;IPI00411097;IPI00857107	Isoform 1 of U2-associated protein SR140;Isoform 2 of U2-associated protein SR140;Isoform 3 of U2-associated protein SR140	Q6NV83-1;Q6NV83;Q6NV83-2;Q6NV83-3	Sr140	NP_001108449;NP_080752			3	5	1	1	4	5	15	4	9	9	9	2	0	3	5	1	4	5	2	0	3	5	1	4	5	8.2	8.2	8.2	118.24	1029	7		7	11	1	9	19	2.1547e-22	62677000	1778000	0	589850	345140
IPI00127021	NEDD8	P29595;Q3TY05;Q3UI46	Nedd8;Nedd-8;mCG_22053	NP_032709	GO:0005634;GO:0043226;GO:0043227;GO:0043229;GO:0043231;GO:0044424;GO:0044464	nucleus;organelle;membrane-bounded organelle;intracellular organelle;intracellular membrane-bounded organelle;intracellular part;cell part	3	4	0	0	4	0	8	1	4	4	4	2	0	3	4	0	4	0	2	0	3	4	0	4	0	45.7	45.7	45.7	8.9723	81	3		11	18		23		6.3792e-137	20379000	304180	0	3139500	3293100
IPI00331528	Glutaredoxin-1	Q9QUH0;Q3U6L3;Q9D6F8	Glrx;Glrx1;Grx;Grx1;RP23-475P8.1-001;mCG_5555	NP_444338	GO:0005737;GO:0044424;GO:0044464	cytoplasm;intracellular part;cell part	3	4	0	0	4	0	8	1	5	5	5	2	0	3	4	0	4	0	2	0	3	4	0	4	0	50.5	50.5	50.5	11.871	107	2		4	4		5		1.7534e-109	17324000	636750	0	1980900	1017300
IPI00121218	Fumarylacetoacetate hydrolase domain-containing protein 2A	Q3TC72	Fahd2;Fahd2a	NP_083905			3	3	1	2	3	0	8	1	5	5	5	2	0	3	3	2	3	0	2	0	3	3	2	3	0	19.8	19.8	19.8	34.69	313	2		9	9	2	6		1.991e-35	6697000	192320	0	1324100	572180
IPI00349032;IPI00134544;IPI00349033;IPI00468726;IPI00849638;IPI00874740;IPI00849524	Development and differentiation enhancing;Isoform 1 of Arf-GAP with SH3 domain, ANK repeat and PH domain-containing protein 1;Isoform 4 of Arf-GAP with SH3 domain, ANK repeat and PH domain-containing protein 1;Isoform 2 of Arf-GAP with SH3 domain, ANK repe	Q9QWY8-3;Q9QWY8;Q505F0;Q9QWY8-1;Q9QWY8-4;Q9QWY8-2;Q3TXY1;Q3UJA5	Asap1;Ddef1;Kiaa1249;Shag1	NP_034156;XP_001474229	GO:0005737;GO:0016020;GO:0044424;GO:0044464	cytoplasm;membrane;intracellular part;cell part	3	3	0	0	5	1	9	7	9	7	7	2	0	3	3	0	5	1	1	0	3	3	0	4	1	9.7	9.7	8	127.42	1147	3		5	5		5	1	8.8452e-39	18679000	813670	0	4062200	8889300
IPI00121834	Hcp beta-lactamase-like protein C1orf163 homolog	Q921H9		NP_081526			3	2	1	1	0	0	3	1	3	3	3	2	0	3	2	1	0	0	2	0	3	2	1	0	0	13.9	13.9	13.9	25.617	231	2		10	3	1			1.1051e-18	691450	24601	0	392360	171850
IPI00137439;IPI00648735	Dual specificity mitogen-activated protein kinase kinase 6;Mitogen activated protein kinase kinase 6	P70236;Q3UU57;Q543Z5;Q60521;Q8BP44;Q8C371;A2AGS2;P70273	Map2k6;Prkmk6;Sapkk3;RP23-162E10.1-001;RP23-162E10.1-003;SAPKK3b	NP_036073			3	2	1	1	5	0	8	2	6	5	5	2	0	3	2	1	5	0	2	0	2	1	1	4	0	21.3	21.3	18.9	37.432	334	2		7	9	1	6		2.0051e-14	9842800	26596	0	156540	143460
IPI00126589;IPI00890883;IPI00894869;IPI00749714	Mitogen-activated protein kinase kinase kinase 5;mitogen-activated protein kinase kinase kinase 5;Putative uncharacterized protein;similar to Mitogen activated protein kinase kinase kinase 5	O35099;Q14AY4;Q14AY5;Q8CC79	Map3k5;Ask1;Mekk5	NP_032606;XP_986431			2	2	1	1	6	1	10	4	8	8	8	2	0	2	2	1	6	1	2	0	2	2	1	6	1	5.8	5.8	5.8	154.46	1380	2		8	2	2	7	1	1.8325e-70	2475300	26837	0	628060	26052
IPI00128145;IPI00322431;IPI00624548	Inactive phospholipase C-like protein 1	Q3USB7	Plcl1	NP_001108135	GO:0005737;GO:0044424;GO:0044464	cytoplasm;intracellular part;cell part	2	2	0	0	10	1	13	3	11	11	12	2	0	2	2	0	10	1	2	0	2	2	0	10	1	9.8	9.8	9.8	122.67	1096	5		6	2		12	1	1.4847e-120	7582900	3660800	0	623350	182640
IPI00421065;IPI00132433;IPI00111168	Isoform 1 of Serine/threonine-protein kinase PCTAIRE-2;Isoform 2 of Serine/threonine-protein kinase PCTAIRE-2;Serine/threonine-protein kinase PCTAIRE-3	Q8K0D0-1;Q8K0D0;Q8C5H7;Q8K0D0-2;Q04899;Q0VDL6	Pctk2;Pctk3;mCG_2609	NP_666351;NP_032821			2	2	1	0	4	1	7	3	6	4	5	2	0	2	2	0	4	1	2	0	1	1	0	3	1	11.1	11.1	7.1	59.505	523	2		3	4		5	3	2.6278e-09	5184300	5711.2	0	120560	23031
IPI00170213;IPI00858299	Abhydrolase domain-containing protein 11;25 kDa protein	Q8K4F5	Abhd11;Wbscr21	NP_660250			2	2	1	0	2	0	4	2	3	3	3	2	0	2	2	0	2	0	2	0	2	2	0	2	0	16.9	16.9	16.9	33.56	307	2		3	4		2		1.0452e-31	9076000	688090	0	1716400	1919800
IPI00130621	RAS p21 protein activator 1	Q3TTA2;Q3V090;Q91YX7	Rasa1	NP_663427	GO:0001726;GO:0005622;GO:0005886;GO:0016020;GO:0042995;GO:0044464	ruffle;intracellular;plasma membrane;membrane;cell projection;cell part	1	3	0	2	16	0	21	1	17	17	17	2	0	1	3	2	16	0	2	0	1	3	2	16	0	20.7	20.7	20.7	115.43	1038	2		2	4	2	19		4.3569e-182	24941000	12517	0	0	435340
IPI00114840	Endonuclease G, mitochondrial	O08600;Q3UN47	Endog;RP23-315H12.3-001;mCG_18295	NP_031957	GO:0005739;GO:0043226;GO:0043227;GO:0043229;GO:0043231;GO:0044424;GO:0044444;GO:0044464	mitochondrion;organelle;membrane-bounded organelle;intracellular organelle;intracellular membrane-bounded organelle;intracellular part;cytoplasmic part;cell part	1	1	0	0	4	0	5	1	4	4	4	2	0	1	1	0	4	0	2	0	1	1	0	4	0	13.9	13.9	13.9	32.19	294	3		1	2		7		2.4674e-10	6969400	357800	0	259170	142720
IPI00121346;IPI00459106	Beta-taxilin;Putative uncharacterized protein	Q8VBT1;B2RU93;Q8BWJ7;Q8BUK8	Txlnb;Mdp77	NP_619534			1	1	1	0	0	0	1	2	2	2	3	2	0	1	1	0	0	0	2	0	1	1	0	0	0	3.1	3.1	3.1	77.206	685	13		16	4				3.1442e-06	2054100	170040	0	599550	1284500
IPI00134353	Nucleolar protein 3	Q9D1X0;Q53YU5;Q8C550;Q8R2S3	Nol3;mCG_23526	NP_084428	GO:0005730;GO:0005737;GO:0005739;GO:0016528;GO:0043226;GO:0043227;GO:0043228;GO:0043229;GO:0043231;GO:0043232;GO:0044422;GO:0044424;GO:0044428;GO:0044444;GO:0044446;GO:0044464	nucleolus;cytoplasm;mitochondrion;sarcoplasm;organelle;membrane-bounded organelle;non-membrane-bounded organelle;intracellular organelle;intracellular membrane-bounded organelle;intracellular non-membrane-bounded organelle;organelle part	1	1	0	0	0	0	1	1	2	2	2	2	0	1	1	0	0	0	2	0	1	1	0	0	0	11.8	11.8	11.8	24.567	220	4		1	1				2.4915e-06	104630	96700	0	7934	0
IPI00135214;IPI00553786	28S ribosomal protein S33, mitochondrial	Q9D2R8;Q58DZ5	Mrps33;Gdap3;mCG_4664	NP_034400	GO:0005739;GO:0005840;GO:0030529;GO:0032991;GO:0043226;GO:0043227;GO:0043228;GO:0043229;GO:0043231;GO:0043232;GO:0044424;GO:0044444;GO:0044464	mitochondrion;ribosome;ribonucleoprotein complex;macromolecular complex;organelle;membrane-bounded organelle;non-membrane-bounded organelle;intracellular organelle;intracellular membrane-bounded organelle;intracellular non-membrane-bounded organelle	1	1	0	0	3	0	4	2	3	3	3	2	0	1	1	0	3	0	2	0	1	1	0	3	0	23.6	23.6	23.6	12.459	106	2		1	7		4		5.1743e-19	5226200	7091	0	111560	217190
IPI00169468	Protein MGR2 homolog	P60603	Romo1	NP_080222	GO:0016020;GO:0016021;GO:0031090;GO:0031224;GO:0031966;GO:0044422;GO:0044424;GO:0044425;GO:0044429;GO:0044444;GO:0044446;GO:0044464	membrane;integral to membrane;organelle membrane;intrinsic to membrane;mitochondrial membrane;organelle part;intracellular part;membrane part;mitochondrial part;cytoplasmic part;intracellular organelle part;cell part	1	1	0	0	0	0	1	1	2	2	2	2	0	1	1	0	0	0	2	0	1	1	0	0	0	46.8	46.8	46.8	8.1828	79	2		1	1				1.0216e-74	127570	87897	0	14651	25025
IPI00652882;IPI00785407	Isoform 1 of Protein fat-free homolog;Isoform 2 of Protein fat-free homolog	Q3UVL4-1;Q3UVL4;Q3UVL4-2	Ffr	NP_001074510	GO:0005794;GO:0043226;GO:0043227;GO:0043229;GO:0043231;GO:0044424;GO:0044444;GO:0044464	Golgi apparatus;organelle;membrane-bounded organelle;intracellular organelle;intracellular membrane-bounded organelle;intracellular part;cytoplasmic part;cell part	0	1	0	1	6	0	8	2	7	7	7	2	0	0	1	1	6	0	2	0	0	1	1	6	0	10	10	10	86.186	782	2			1	1	7		3.411e-79	7028700	12199	0	0	37365
IPI00669561	Protein phosphatase 1 regulatory subunit 12C	Q3UMT1	Ppp1r12c;Mbs85	NP_084110	GO:0005737;GO:0044424;GO:0044464	cytoplasm;intracellular part;cell part	17	7	0	0	17	2	26	1	22	1	1	1	0	17	7	0	17	2	0	0	1	0	0	1	0	28.1	28.1	1.8	84.684	782	1		54	8		25	2	3.8471e-75	24427000	12662	0	3379900	1193900
IPI00856964	Ppp1r12c protein	Q1WWN0	Ppp1r12c				17	7	1	0	17	2	26	1	22	1	1	1	0	17	7	0	17	2	0	0	1	0	0	1	0	31.4	2.1	2.1	76.641	704			1			1		2.6073e-90	4186.6	0	0	4186.6	0
IPI00918403	N-myc (And STAT) interactor	Q4FJP2	Nmi		GO:0005634;GO:0005737;GO:0043226;GO:0043227;GO:0043229;GO:0043231;GO:0044424;GO:0044464	nucleus;cytoplasm;organelle;membrane-bounded organelle;intracellular organelle;intracellular membrane-bounded organelle;intracellular part;cell part	9	9	0	3	9	3	24	1	15	1	1	1	0	9	9	3	9	3	0	0	1	0	0	0	0	50.3	50.3	3.5	35.348	314	3		25	17	3	13	7	1.0519e-118	32318000	2508800	0	2714900	828930
IPI00129636;IPI00918595	N-myc-interactor	O35309;Q3UJ82	Nmi;RP23-332K7.4-001	NP_001135420;NP_001135421;NP_062274	GO:0005737;GO:0044424;GO:0044464;GO:0005634;GO:0043226;GO:0043227;GO:0043229;GO:0043231	cytoplasm;intracellular part;cell part;nucleus;organelle;membrane-bounded organelle;intracellular organelle;intracellular membrane-bounded organelle	8	9	0	3	10	3	25	2	15	1	1	1	0	8	9	3	10	3	0	0	0	0	0	1	0	55.4	8.6	8.6	35.235	314						1		3.4735e-132	1006400	0	0	0	0
IPI00114254;IPI00848861;IPI00120385	tetratricopeptide repeat domain 37	Q3UYZ5;Q6ZQC8	Ttc37;AK129128;mKIAA0372	NP_001074821			7	3	1	1	16	1	21	3	21	20	20	1	0	7	3	1	16	1	0	0	6	2	1	15	1	14.8	14.8	14.4	173.94	1563	2		11	7	1	23	1	3.7023e-189	18461000	86271	0	873620	150960
IPI00229601	Fibronectin type III domain-containing protein 3B	Q6NWW9	Fndc3b;Fad104;Kiaa4164;Ns5abp37	NP_775274	GO:0016021;GO:0031224;GO:0044425;GO:0044464	integral to membrane;intrinsic to membrane;membrane part;cell part	7	3	0	0	16	1	20	1	17	17	19	1	0	7	3	0	16	1	1	0	7	3	0	16	1	17.6	17.6	17.6	132.76	1207	1		10	7		23	1	3.8437e-263	12716000	0	0	1144000	123750
IPI00875295;IPI00875415;IPI00625346;IPI00874389;IPI00874907;IPI00761480;IPI00876357	4933425L03Rik protein (Fragment);4933425L03Rik protein (Fragment);4933425L03Rik protein;149 kDa protein;Putative uncharacterized protein (Fragment)	Q6GQV6;Q80XK8;Q6PGH6;Q3UJX6	4933425L03Rik;Nbas				6	6	1	1	12	2	21	7	14	13	14	1	0	6	6	1	12	2	1	0	5	5	1	11	2	7.2	7.2	6.9	211.57	1866	2		13	6	1	19	3	3.2375e-40	30382000	57098	0	1028300	154560
IPI00845604;IPI00308333;IPI00845653	Coiled-coil domain containing 128;Isoform 1 of Coiled-coil domain-containing protein 128	Q3TDD9-2;Q3TDD9;B2RPZ6;Q3TDD9-1	Klraq1;Ccdc128	NP_082934			6	5	1	0	12	1	18	3	15	15	16	1	0	6	5	0	12	1	1	0	6	5	0	12	1	27.4	27.4	27.4	88.337	780	3		8	6		15	1	0	19167000	0	0	843070	152080
IPI00227730	NHL repeat-containing protein 2	Q8BZW8;B2RR26;Q8C1S8;Q9CW64	Nhlrc2;mCG_14268	NP_080087	GO:0016020;GO:0044464	membrane;cell part	6	1	0	2	4	0	7	1	9	9	9	1	0	6	1	2	4	0	1	0	6	1	2	4	0	14.3	14.3	14.3	78.429	725	3		6	2	2	5		2.0639e-31	5489900	53757	0	501280	4328.4
IPI00123198	Zinc transporter 7	Q9JKN1	Slc30a7;Znt7;Zntl2	NP_075703	GO:0005794;GO:0016021;GO:0016023;GO:0031224;GO:0031410;GO:0031982;GO:0031988;GO:0043226;GO:0043227;GO:0043229;GO:0043231;GO:0044424;GO:0044425;GO:0044444;GO:0044464	Golgi apparatus;integral to membrane;cytoplasmic membrane-bounded vesicle;intrinsic to membrane;cytoplasmic vesicle;vesicle;membrane-bounded vesicle;organelle;membrane-bounded organelle;intracellular organelle;intracellular membrane-bounded organelle	5	4	0	1	5	1	11	1	8	8	8	1	0	5	4	1	5	1	1	0	5	4	1	5	1	21.2	21.2	21.2	41.789	378	1		9	16	1	11	1	1.7667e-37	19334000	4645400	0	677820	945310
IPI00749596;IPI00756688;IPI00323319;IPI00750382;IPI00464391	staufen (RNA binding protein) homolog 1 isoform 1;staufen (RNA binding protein) homolog 1 isoform 2;Double-stranded RNA-binding protein Staufen homolog 1;Staufen (RNA binding protein) homolog 1;Staufen	A2A5S3;Q3TJ07;Q3TU43;Q3TWA1;Q3TWP5;Q3U8D3;Q3UKX3;Q3UTC8;Q641P2;Q3U7A6;Q9DBE7;Q9Z108;A2A5S2;A2A5R8;Q6TNG5	Stau1;RP23-19L12.1-003;RP23-19L12.1-001;mCG_14603;Stau;RP23-19L12.1-002;RP23-19L12.1-005	NP_001103376;NP_001103375;NP_035620	GO:0030529;GO:0032991;GO:0044424;GO:0044464;GO:0005783;GO:0005791;GO:0043226;GO:0043227;GO:0043229;GO:0043231;GO:0044444	ribonucleoprotein complex;macromolecular complex;intracellular part;cell part;endoplasmic reticulum;rough endoplasmic reticulum;organelle;membrane-bounded organelle;intracellular organelle;intracellular membrane-bounded organelle;cytoplasmic part	5	4	0	0	5	1	10	5	6	6	6	1	0	5	4	0	5	1	1	0	5	4	0	5	1	14.9	14.9	14.9	54.855	495	3		6	6		5	2	3.4484e-71	4511200	552690	0	421460	115710
IPI00111183;IPI00890312;IPI00466676;IPI00828491;IPI00556825	Atrial natriuretic peptide receptor A	P18293;Q2TAY4;Q3UY30;Q91X04	Npr1;Npra;mCG_22234;Npr-a	NP_032753	GO:0016021;GO:0031224;GO:0044425;GO:0044464	integral to membrane;intrinsic to membrane;membrane part;cell part	5	3	0	3	13	0	19	5	15	14	14	1	0	5	3	3	13	0	1	0	4	2	3	13	0	16.2	16.2	14.9	119.11	1057	1		8	4	3	13		1.2425e-122	14285000	31780	0	397110	65610
IPI00131058	Myotubularin-related protein 9	Q9Z2D0;A6H6P1;Q3U896	Mtmr9;Mtmr3	NP_808262	GO:0005737;GO:0044424;GO:0044464	cytoplasm;intracellular part;cell part	5	3	0	0	4	1	8	1	7	7	7	1	0	5	3	0	4	1	1	0	5	3	0	4	1	13.2	13.2	13.2	62.907	545	1		9	6		5	1	7.8142e-16	7348200	18319	0	684390	70237
IPI00345112;IPI00857527;IPI00750274	Isoform 1 of Integrin alpha-8	A2ARA8-1;A2ARA8	Itga8	NP_001001309	GO:0008305;GO:0032991;GO:0043234;GO:0043235;GO:0044425;GO:0044459;GO:0044464;GO:0045177	integrin complex;macromolecular complex;protein complex;receptor complex;membrane part;plasma membrane part;cell part;apical part of cell	5	1	0	0	3	1	5	3	6	5	5	1	0	5	1	0	3	1	0	0	4	0	0	3	1	5.4	4.8	4.8	117.55	1062			7			7	1	5.3773e-16	5114500	0	0	369740	0
IPI00118963	39S ribosomal protein L12, mitochondrial	Q9DB15;B1ATZ3	Mrpl12;Rpml12;RP23-82I5.14-001	NP_081480	GO:0005739;GO:0005840;GO:0030529;GO:0032991;GO:0043226;GO:0043227;GO:0043228;GO:0043229;GO:0043231;GO:0043232;GO:0044424;GO:0044444;GO:0044464	mitochondrion;ribosome;ribonucleoprotein complex;macromolecular complex;organelle;membrane-bounded organelle;non-membrane-bounded organelle;intracellular organelle;intracellular membrane-bounded organelle;intracellular non-membrane-bounded organelle	4	5	0	2	2	0	9	1	5	5	5	1	0	4	5	2	2	0	1	0	4	5	2	2	0	22.9	22.9	22.9	21.708	201	1		9	10	2	2		1.8858e-54	6222000	13722	0	419320	584330
IPI00123572;IPI00754168	ADP-sugar pyrophosphatase	Q9JKX6;A2ATT6	Nudt5;RP23-307E15.2-001	NP_058614			4	5	1	0	6	1	12	2	8	8	8	1	0	4	5	0	6	1	1	0	4	5	0	6	1	41.3	41.3	41.3	23.984	218	1		5	6		8	1	7.1031e-25	5833500	0	0	643820	232050
IPI00134095	baculoviral IAP repeat-containing 6	O88738;Q3UYZ6;Q69ZM5;Q8BNX0;Q8BR72;Q8BRV7;Q8C737;Q8CBU9	Birc6;mKIAA1289	NP_031592	GO:0000267;GO:0005622;GO:0005624;GO:0005626;GO:0044464	cell fraction;intracellular;membrane fraction;insoluble fraction;cell part	4	4	0	0	15	0	19	1	17	17	18	1	0	4	4	0	15	0	1	0	4	4	0	15	0	3.7	3.7	3.7	529.41	4854	6		8	10		23		2.4826e-69	93319000	4002800	0	1452700	1840400
IPI00124501	Galectin-related protein A	Q8VED9	Grpa	NP_776113			4	3	1	0	4	1	8	1	7	6	6	1	0	4	3	0	4	1	1	0	4	3	0	3	1	56.4	56.4	43.6	18.955	172	1		10	8		5	2	2.1964e-50	19776000	6713.8	0	1011300	482390
IPI00130014;IPI00460720	mitogen-activated protein kinase kinase kinase kinase 4;MKIAA0687 protein (Fragment)	P97820;B2RUE8;Q3UTY9;Q6ZQ68	Map4k4;Nik;mKIAA0687	NP_032722			4	3	1	0	9	1	13	2	12	5	6	1	0	4	3	0	9	1	0	0	1	2	0	2	1	9.3	9.3	4.2	140.81	1234	1		6	4		15	1	2.0732e-54	21476000	40154	0	251240	939800
IPI00515257;IPI00131186;IPI00379807;IPI00672443	Isoform 1 of Transcription factor BTF3;Isoform 2 of Transcription factor BTF3	Q64152-1;Q64152;Q64152-2;Q3UJR8	Btf3;mCG_114993	NP_663430;XP_001476303;XP_001477863	GO:0005634;GO:0043226;GO:0043227;GO:0043229;GO:0043231;GO:0044424;GO:0044464	nucleus;organelle;membrane-bounded organelle;intracellular organelle;intracellular membrane-bounded organelle;intracellular part;cell part	4	3	0	1	3	0	7	4	5	5	5	1	0	4	3	1	3	0	1	0	4	3	1	3	0	40.7	40.7	40.7	22.031	204	1		9	5	2	4		1.1539e-98	26862000	10744	0	8389100	3915600
IPI00347275	Charged multivesicular body protein 3	Q9CQ10	Vps24;Chmp3	NP_080059	GO:0005829;GO:0010008;GO:0016020;GO:0031090;GO:0031902;GO:0044422;GO:0044424;GO:0044440;GO:0044444;GO:0044446;GO:0044464	cytosol;endosome membrane;membrane;organelle membrane;late endosome membrane;organelle part;intracellular part;endosomal part;cytoplasmic part;intracellular organelle part;cell part	4	3	0	1	2	1	7	1	5	5	5	1	0	4	3	1	2	1	1	0	4	3	1	2	1	20.1	20.1	20.1	25.219	224	1		4	7	1	2	1	1.655e-69	14171000	206280	0	4959800	3888300
IPI00903425	Isoform 4 of Nischarin	Q80TM9-4;Q80TM9	Nisch;Kiaa0975		GO:0005768;GO:0005769;GO:0005829;GO:0005886;GO:0016020;GO:0043226;GO:0043227;GO:0043229;GO:0043231;GO:0044424;GO:0044444;GO:0044464;GO:0055037	endosome;early endosome;cytosol;plasma membrane;membrane;organelle;membrane-bounded organelle;intracellular organelle;intracellular membrane-bounded organelle;intracellular part;cytoplasmic part;cell part;recycling endosome	4	3	0	0	6	0	9	1	9	1	1	1	0	4	3	0	6	0	1	0	1	0	0	0	0	21.6	4	4	52.608	472	6		3					2.6432e-17	4961700	2891300	0	2070400	0
IPI00876368;IPI00623834;IPI00406639;IPI00649301;IPI00649818;IPI00649042;IPI00648417	98 kDa protein;Adenosine monophosphate deaminase 2;AMP deaminase 2	A2AE27;Q9DBT5;A2AE28	Ampd2;RP23-89M15.1-003;mCG_4058;RP23-89M15.1-001	NP_083055			4	2	1	0	7	1	10	7	10	9	9	1	0	4	2	0	7	1	0	0	3	2	0	7	1	10.7	9.7	9.7	97.564	849			3	3		9	1	4.884e-18	11346000	0	0	46747	47200
IPI00886317;IPI00885634;IPI00187510;IPI00886378;IPI00885459;IPI00625974;IPI00885953;IPI00885391	154 kDa protein;Tnik protein;Isoform 1 of Traf2 and NCK-interacting protein kinase;149 kDa protein;148 kDa protein;Isoform 2 of Traf2 and NCK-interacting protein kinase;145 kDa protein;144 kDa protein	B2RXX2;P83510-1;P83510;P83510-2	Tnik;Kiaa0551	XP_001473671;XP_001474959			4	1	1	0	6	0	7	8	7	1	1	1	0	4	1	0	6	0	0	0	1	0	0	0	0	5.2	1	1	154.01	1352			1					1.9441e-33	9860.7	0	0	9860.7	0
IPI00420394;IPI00762748	Isoform 1 of Vacuolar protein sorting-associated protein 13A;Isoform 2 of Vacuolar protein sorting-associated protein 13A	Q5H8C4-1;Q5H8C4;A1ILI1;Q6P6M9;Q5H8C4-2;A1ILH6;A1ILI5;Q8C9M0;Q8CDS8	Vps13a;Chac;Kiaa0986;Vps13a 3' variant I;Vps13a 3' variant III;mCG_13987;Vps13a 5' variant I;Vps13a 5' variant II;Vps13a 5' variant III;Vps13a 3' variant V;Vps13a 3' variant VI	NP_766616			4	1	1	0	5	1	7	2	8	8	8	1	0	4	1	0	5	1	1	0	4	1	0	5	1	2.3	2.3	2.3	359.4	3166	2		5	1		10	2	7.6037e-33	1842100	45708	0	259210	12181
IPI00113796	Inositol polyphosphate 5-phosphatase K	Q8C5L6;Q05DI2;Q5ND43	Inpp5k;Pps;Skip;RP23-136K12.4;RP23-136K12.4-001;mCG_10778	NP_032942	GO:0005783;GO:0005829;GO:0042995;GO:0043005;GO:0043226;GO:0043227;GO:0043229;GO:0043231;GO:0044424;GO:0044444;GO:0044464	endoplasmic reticulum;cytosol;cell projection;neuron projection;organelle;membrane-bounded organelle;intracellular organelle;intracellular membrane-bounded organelle;intracellular part;cytoplasmic part;cell part	3	4	0	1	3	0	8	1	5	5	5	1	0	3	4	1	3	0	1	0	3	4	1	3	0	11.5	11.5	11.5	54.158	468	1		6	5	1	3		5.5409e-10	4062200	8989	0	225040	273670
IPI00113529;IPI00468276;IPI00229125;IPI00903385	Gasdermin-A1	Q9EST1	Gsdma1;Gsdm;Gsdm1	NP_067322	GO:0044424;GO:0044444;GO:0044464;GO:0048471	intracellular part;cytoplasmic part;cell part;perinuclear region of cytoplasm	3	3	0	0	2	3	8	4	4	4	5	1	0	3	3	0	2	3	1	0	3	3	0	2	3	7.4	7.4	7.4	49.592	446	1		6	7		2	25	4.066e-13	3428000	0	0	76767	37913
IPI00114410;IPI00652977	Phosphatidylinositol-3,4,5-trisphosphate 3-phosphatase PTEN;Putative uncharacterized protein	O08586;Q3UFB0;Q3UUT8;Q8BSR7;Q3UUN5	Pten;Mmac1	NP_032986	GO:0005634;GO:0005737;GO:0043226;GO:0043227;GO:0043229;GO:0043231;GO:0044424;GO:0044464	nucleus;cytoplasm;organelle;membrane-bounded organelle;intracellular organelle;intracellular membrane-bounded organelle;intracellular part;cell part	3	3	0	0	1	0	4	2	3	2	2	1	0	3	3	0	1	0	0	0	2	2	0	1	0	6.9	5.5	5.5	47.152	403			2	2		1		1.6982e-23	565270	0	0	138730	34861
IPI00223767;IPI00330903;IPI00650033;IPI00785500	Isoform 2 of Pantothenate kinase 4;Isoform 1 of Pantothenate kinase 4;Pantothenate kinase 4	Q80YV4-2;Q80YV4;B1AZN5;Q80YV4-1;B1AZN6;B1AZN7;Q05CZ0	Pank4;RP24-89N4.3-001;RP24-89N4.3-002;RP24-89N4.3-004	NP_766578	GO:0005737;GO:0044424;GO:0044464	cytoplasm;intracellular part;cell part	3	3	0	1	10	0	14	4	13	13	13	1	0	3	3	1	10	0	1	0	3	3	1	10	0	18.2	18.2	18.2	86.365	773	2		7	3	1	15		9.7483e-156	19071000	16651	0	172360	282790
IPI00228136	Isoform 2 of Dedicator of cytokinesis protein 8	Q8C147-2;Q8C147	Dock8				3	3	1	1	4	1	9	1	5	2	3	1	0	3	3	1	4	1	0	0	1	1	0	1	0	5.6	1.6	1.6	76.555	678			1	2		1		4.382e-07	1549000	0	0	0	14317
IPI00228697;IPI00404055	ankyrin 2, brain isoform 2	Q6PCN2;Q8CCV0	Ank2	NP_848770	GO:0005856;GO:0005887;GO:0016021;GO:0016324;GO:0031224;GO:0031226;GO:0031430;GO:0043226;GO:0043228;GO:0043229;GO:0043232;GO:0044424;GO:0044425;GO:0044444;GO:0044449;GO:0044459;GO:0044464	cytoskeleton;integral to plasma membrane;integral to membrane;apical plasma membrane;intrinsic to membrane;intrinsic to plasma membrane;M band;organelle;non-membrane-bounded organelle;intracellular organelle;intracellular non-membrane-bounded organelle	3	3	0	2	12	1	18	2	13	11	11	1	0	3	3	2	12	1	1	0	3	3	2	10	1	16.1	16.1	14	117.43	1050	1		4	9	3	25	1	3.7182e-152	17785000	0	0	218360	144910
IPI00225049;IPI00850536;IPI00850396;IPI00851068;IPI00848764;IPI00459008;IPI00169513;IPI00849138;IPI00867886;IPI00115591;IPI00405343	Casein kinase I isoform gamma-1;similar to casein kinase 1, gamma 3, isoform 1;similar to casein kinase 1, gamma 3, isoform 5;similar to casein kinase 1, gamma 3, isoform 2;similar to casein kinase 1, gamma 3, isoform 6;Csnk1g1 protein;Isoform 1 of Casein	Q8BTH8;Q6P2B2;Q8C4X2-1;Q8C4X2;Q8C4X2-2;Q99K78;Q8BVP5	Csnk1g1;Csnk1g3;Csnk1g2;mCG_13403	NP_775277;XP_001478554;XP_001478601;XP_001478569;XP_001478611;NP_690022;XP_001478579;XP_001478589;NP_598763	GO:0005737;GO:0044424;GO:0044464	cytoplasm;intracellular part;cell part	3	2	0	0	3	0	5	11	4	4	4	1	0	3	2	0	3	0	1	0	3	2	0	3	0	8.5	8.5	8.5	52.767	459	1		9	5		3		1.2878e-05	3027300	244460	0	853440	94937
IPI00225312;IPI00880605	Methionine-R-sulfoxide reductase B3, mitochondrial	Q8BU85	Msrb3	NP_796066	GO:0005739;GO:0005783;GO:0043226;GO:0043227;GO:0043229;GO:0043231;GO:0044424;GO:0044444;GO:0044464	mitochondrion;endoplasmic reticulum;organelle;membrane-bounded organelle;intracellular organelle;intracellular membrane-bounded organelle;intracellular part;cytoplasmic part;cell part	3	2	0	0	3	0	5	2	4	4	4	1	0	3	2	0	3	0	1	0	3	2	0	3	0	21.5	21.5	21.5	20.224	186	1		4	2		3		2.9364e-36	15856000	152020	0	89380	22357
IPI00653604	Coiled-coil domain-containing protein 102A	Q3TMW1;A4FUJ5;B2RTE5	Ccdc102a;mCG_12273	NP_001028705			3	2	1	0	2	2	6	1	4	4	4	1	0	3	2	0	2	2	1	0	3	2	0	2	2	9.5	9.5	9.5	62.623	549	1		14	11		2	4	1.9036e-09	6129800	119970	0	1589900	1052500
IPI00108190	Protein GRINL1A	Q3UIJ9;B2RT00	Gcom1;mCG_7631	NP_001028380			3	1	1	2	2	7	12	1	9	9	10	1	0	3	1	2	2	7	1	0	3	1	2	2	7	22.7	22.7	22.7	53.896	466	1		3	1	2	3	10	6.1946e-46	2337000	17812	0	202250	0
IPI00230171;IPI00649777;IPI00648909;IPI00124753;IPI00468997;IPI00662721;IPI00886104;IPI00462535	Isoform 3 of Misshapen-like kinase 1;misshapen-like kinase 1 isoform 3;Misshapen-like kinase 1;misshapen-like kinase 1 isoform 2;misshapen-like kinase 1 isoform 1;Tnik protein	Q9JM52-3;Q9JM52;Q571L1;Q5SXF9;Q8K4S8;Q9JM52-1;Q5SXG3;Q7TT13;Q5SXG1;Q9JM52-2;Q5SXG2;Q5SXG0;B2RQ80;B2RY17	Mink1;Map4k6;Mink;mKIAA4090;DN-183N8.7-004;RP23-122P1.6-004;MINK;DN-183N8.7-006;RP23-122P1.6-006;DN-183N8.7-003;RP23-122P1.6-003;DN-183N8.7-007;RP23-122P1.6-007;mCG_134369;DN-183N8.7-005;RP23-122P1.6-005;Tnik	NP_001039429;NP_001039424;NP_795712;NP_057922;XP_001473652;XP_001474947			3	1	1	0	7	0	8	8	7	1	1	1	0	3	1	0	7	0	0	0	0	0	0	1	0	5	0.8	0.8	151.34	1345						1		1.6173e-34	0	0	0	0	0
IPI00626782	ADP-ribosylation factor guanine nucleotide-exchange factor 1	Q8BKL2;Q8R3I7	Arfgef1	NP_001095900;XP_001473216			3	1	1	0	10	0	11	1	12	7	7	1	0	3	1	0	10	0	1	0	1	1	0	6	0	6.6	6.6	4.2	208.5	1846	1		4	1		13		1.6193e-45	3864100	171050	0	192660	3608
IPI00761932;IPI00798502	Isoform 1 of Beta-1,3-glucosyltransferase	Q8BHT6-1;Q8BHT6	B3galtl;Gm1057	NP_001074673	GO:0005789;GO:0016020;GO:0016021;GO:0031090;GO:0031224;GO:0044422;GO:0044424;GO:0044425;GO:0044432;GO:0044444;GO:0044446;GO:0044464	endoplasmic reticulum membrane;membrane;integral to membrane;organelle membrane;intrinsic to membrane;organelle part;intracellular part;membrane part;endoplasmic reticulum part;cytoplasmic part;intracellular organelle part;cell part	3	1	0	0	4	1	6	2	5	5	5	1	0	3	1	0	4	1	1	0	3	1	0	4	1	9.4	9.4	9.4	55.371	489	3		3	3		6	1	8.6087e-12	23570000	72088	0	712210	286100
IPI00280984;IPI00608106	Numb-like protein;numb-like	O08919;Q3UH86;Q4QQQ2	Numbl;Nbl;mCG_133361	NP_035080	GO:0005737;GO:0044424;GO:0044464	cytoplasm;intracellular part;cell part	2	4	0	0	6	1	11	2	6	4	6	1	0	2	4	0	6	1	1	0	1	3	0	4	1	9.8	9.8	7.3	64.19	604	1		8	9		11	3	2.1882e-14	10995000	41742	0	1541600	558870
IPI00331439;IPI00134435	alcohol dehydrogenase 7 (class IV), mu or sigma polypeptide;Alcohol dehydrogenase class 4 mu/sigma chain	Q8JZP4;Q8JZP5;Q9D748;Q64437;Q3UMM7;Q548K2	Adh7;Rg9mtd2;Adh4;mCG_4121;Adh-3;Adh3	NP_033756	GO:0005622;GO:0044464;GO:0005737;GO:0044424	intracellular;cell part;cytoplasm;intracellular part	2	4	0	2	6	1	13	2	7	5	5	1	0	2	4	2	6	1	0	0	1	2	1	5	0	15.8	13.1	13.1	39.904	374			3	2	2	5		3.1638e-40	10124000	0	0	353300	44063
IPI00122285	Alpha-1,6-mannosyl-glycoprotein 2-beta-N-acetylglucosaminyltransferase	Q921V5;Q3TBY6;Q3TXN3;Q3U5X7	Mgat2	NP_666147	GO:0000139;GO:0005795;GO:0016020;GO:0016021;GO:0031090;GO:0031224;GO:0044422;GO:0044424;GO:0044425;GO:0044431;GO:0044444;GO:0044446;GO:0044464	Golgi membrane;Golgi stack;membrane;integral to membrane;organelle membrane;intrinsic to membrane;organelle part;intracellular part;membrane part;Golgi apparatus part;cytoplasmic part;intracellular organelle part;cell part	2	3	0	0	2	0	5	1	4	4	5	1	0	2	3	0	2	0	1	0	2	3	0	2	0	7.2	7.2	7.2	51.029	442	1		2	3		4		6.2214e-05	2791000	13608	0	286340	271820
IPI00226901;IPI00798545;IPI00798473;IPI00651857	Isoform 1 of Coiled-coil domain-containing protein 134;Putative uncharacterized protein;Isoform 2 of Coiled-coil domain-containing protein 134;RIKEN cDNA 2310042L06, isoform CRA_b	Q8C7V8-1;Q8C7V8;Q3V212;Q8C7V8-2;Q8CED1	Ccdc134;mCG_20391	NP_766016	GO:0005576	extracellular region	2	3	0	0	3	0	6	4	5	5	6	1	0	2	3	0	3	0	1	0	2	3	0	3	0	27.1	27.1	27.1	26.494	229	1		2	5		3		8.3071e-18	6937900	6553	0	745230	508770
IPI00312507	Optic atrophy 3 protein homolog	Q505D7	Opa3	NP_997408	GO:0005739;GO:0043226;GO:0043227;GO:0043229;GO:0043231;GO:0044424;GO:0044444;GO:0044464	mitochondrion;organelle;membrane-bounded organelle;intracellular organelle;intracellular membrane-bounded organelle;intracellular part;cytoplasmic part;cell part	2	3	0	1	3	0	7	1	3	3	4	1	0	2	3	1	3	0	1	0	2	3	1	3	0	15.6	15.6	15.6	20.11	179	1		4	4	1	4		6.4577e-19	8931600	36189	0	808710	530200
IPI00345097;IPI00757545	UPF2 regulator of nonsense transcripts homolog	A2AT37;Q810R2	Upf2;RP23-307E15.7-001	NP_001074601			2	3	1	1	7	0	11	2	9	9	9	1	0	2	3	1	7	0	1	0	2	3	1	7	0	6.2	6.2	6.2	147.55	1269	3		2	4	1	8		2.0514e-41	5061900	73395	0	301060	939910
IPI00882339;IPI00169979;IPI00828711;IPI00875352;IPI00319347	33 kDa protein;Isoform 1 of NmrA-like family domain-containing protein 1;32 kDa protein;Isoform 2 of NmrA-like family domain-containing protein 1;Isoform 3 of NmrA-like family domain-containing protein 1	Q8K2T1-1;Q8K2T1;Q8K2T1-2;Q8K2T1-3	Nmral1	NP_080669			2	3	1	1	8	0	12	5	9	9	10	1	0	2	3	1	8	0	1	0	2	3	1	8	0	31.4	31.4	31.4	33.081	299	1		2	5	1	8		6.705e-74	16872000	23129	0	385220	130450
IPI00117888	Protein FADD	Q61160;Q8CD57	Fadd;Mort1	NP_034305	GO:0005634;GO:0005794;GO:0043226;GO:0043227;GO:0043229;GO:0043231;GO:0044424;GO:0044444;GO:0044464	nucleus;Golgi apparatus;organelle;membrane-bounded organelle;intracellular organelle;intracellular membrane-bounded organelle;intracellular part;cytoplasmic part;cell part	2	2	0	0	3	0	5	1	5	5	6	1	0	2	2	0	3	0	1	0	2	2	0	3	0	28.3	28.3	28.3	22.96	205	1		6	5		6		6.0664e-221	5841400	21055	0	301290	301540
IPI00132765	Mitochondrial import receptor subunit TOM6 homolog	Q9CQN3	Tomm6;Obtp;Tom6	NP_079641;XP_001479302	GO:0005741;GO:0016020;GO:0019867;GO:0031090;GO:0031966;GO:0031968;GO:0044422;GO:0044424;GO:0044429;GO:0044444;GO:0044446;GO:0044464	mitochondrial outer membrane;membrane;outer membrane;organelle membrane;mitochondrial membrane;organelle outer membrane;organelle part;intracellular part;mitochondrial part;cytoplasmic part;intracellular organelle part;cell part	2	2	0	0	2	0	4	1	2	2	2	1	0	2	2	0	2	0	1	0	2	2	0	2	0	56.8	56.8	56.8	7.8648	74	2		5	4		2		7.5133e-15	15014000	629470	0	8007700	1583900
IPI00133289	Mitochondrial import receptor subunit TOM7 homolog	Q9D173	Tomm7	NP_079670	GO:0005741;GO:0016020;GO:0016021;GO:0019867;GO:0031090;GO:0031224;GO:0031966;GO:0031968;GO:0044422;GO:0044424;GO:0044425;GO:0044429;GO:0044444;GO:0044446;GO:0044464	mitochondrial outer membrane;membrane;integral to membrane;outer membrane;organelle membrane;intrinsic to membrane;mitochondrial membrane;organelle outer membrane;organelle part;intracellular part;membrane part;mitochondrial part;cytoplasmic part	2	2	0	0	0	0	2	1	2	2	2	1	0	2	2	0	0	0	1	0	2	2	0	0	0	43.6	43.6	43.6	6.1773	55	1		2	3				5.1425e-07	3194800	341870	0	952300	1900700
IPI00136201;IPI00461629	Frataxin, mitochondrial;Fxn protein	O35943;Q3TV21;Q3UG34;Q6PDS4	Fxn;Frda	NP_032070	GO:0005739;GO:0043226;GO:0043227;GO:0043229;GO:0043231;GO:0044424;GO:0044444;GO:0044464;GO:0005829	mitochondrion;organelle;membrane-bounded organelle;intracellular organelle;intracellular membrane-bounded organelle;intracellular part;cytoplasmic part;cell part;cytosol	2	2	0	0	0	0	2	2	2	2	2	1	0	2	2	0	0	0	1	0	2	2	0	0	0	11.1	11.1	11.1	22.924	207	1		3	3				1.0132e-08	474380	35358	0	256700	182320
IPI00153201;IPI00798610;IPI00403332;IPI00649581;IPI00647969	ADP-ribosylation factor-binding protein GGA1	Q8R0H9;Q3TB03	Gga1	NP_666041	GO:0010008;GO:0016020;GO:0030119;GO:0030131;GO:0031090;GO:0032991;GO:0043234;GO:0044422;GO:0044424;GO:0044425;GO:0044431;GO:0044440;GO:0044444;GO:0044446;GO:0044464;GO:0005622	endosome membrane;membrane;AP-type membrane coat adaptor complex;clathrin adaptor complex;organelle membrane;macromolecular complex;protein complex;organelle part;intracellular part;membrane part;Golgi apparatus part;endosomal part;cytoplasmic part	2	2	0	1	3	1	7	5	5	4	4	1	0	2	2	1	3	1	1	0	1	2	1	3	1	7.7	7.7	6.6	69.971	635	2		5	2	1	5	1	2.8212e-14	5527500	181950	0	147530	132470
IPI00153455	Conserved oligomeric Golgi complex subunit 4	Q8R1U1;Q3T9K1;Q7TSQ9	Cog4	NP_598734	GO:0000139;GO:0016020;GO:0031090;GO:0044422;GO:0044424;GO:0044431;GO:0044444;GO:0044446;GO:0044464;GO:0017119;GO:0032991;GO:0043234	Golgi membrane;membrane;organelle membrane;organelle part;intracellular part;Golgi apparatus part;cytoplasmic part;intracellular organelle part;cell part;Golgi transport complex;macromolecular complex;protein complex	2	2	0	1	3	1	7	1	4	4	5	1	0	2	2	1	3	1	1	0	2	2	1	3	1	6	6	6	88.66	785	4		4	2	1	4	2	1.6361e-28	2409200	143820	0	123150	10523
IPI00153633;IPI00654285	Cutaneous T-cell lymphoma-associated antigen 5 homolog;Putative uncharacterized protein	Q8R311;Q3TZZ3	Ctage5;Mea6;Mgea6	NP_666146	GO:0016021;GO:0031224;GO:0044425;GO:0044464	integral to membrane;intrinsic to membrane;membrane part;cell part	2	2	0	0	5	0	7	2	8	8	8	1	0	2	2	0	5	0	1	0	2	2	0	5	0	11.2	11.2	11.2	87.717	779	1		3	2		5		5.1291e-60	5610300	49280	0	175820	1092200
IPI00309200;IPI00850638	Gamma-aminobutyric acid receptor-associated protein-like 2;similar to GEF-2	P60521	Gabarapl2	NP_080969;XP_001478273	GO:0000139;GO:0016020;GO:0031090;GO:0044422;GO:0044424;GO:0044431;GO:0044444;GO:0044446;GO:0044464	Golgi membrane;membrane;organelle membrane;organelle part;intracellular part;Golgi apparatus part;cytoplasmic part;intracellular organelle part;cell part	2	2	0	0	2	0	4	2	3	2	2	1	0	2	2	0	2	0	1	0	1	2	0	2	0	25.6	25.6	16.2	13.667	117	1		3	4		3		4.9609e-58	5532100	110490	0	1313600	716220
IPI00410836	Putative uncharacterized protein	P39749;Q3TGH6;Q8C5X6;Q8C952;Q8R069;Q91Z50;Q99M86	Fen1;Fen-1;mCG_1942	NP_032025	GO:0005634;GO:0043226;GO:0043227;GO:0043229;GO:0043231;GO:0044424;GO:0044464	nucleus;organelle;membrane-bounded organelle;intracellular organelle;intracellular membrane-bounded organelle;intracellular part;cell part	2	2	0	0	5	1	8	1	5	5	5	1	0	2	2	0	5	1	1	0	2	2	0	5	1	15.1	15.1	15.1	45.819	411	5		13	16		9	6	3.8608e-30	19270000	0	0	130890	0
IPI00473376;IPI00875456;IPI00126126;IPI00226686;IPI00894803	Putative uncharacterized protein;106 kDa protein;Isoform A of Signal transducer and activator of transcription 2	Q3U5W1;Q3UDU1;Q8CD97;Q9CW17;Q9QXJ2;Q9QZE4;Q9WVL2-1;Q9WVL2	Stat2	NP_064347	GO:0005634;GO:0005737;GO:0043226;GO:0043227;GO:0043229;GO:0043231;GO:0044424;GO:0044464	nucleus;cytoplasm;organelle;membrane-bounded organelle;intracellular organelle;intracellular membrane-bounded organelle;intracellular part;cell part	2	2	0	0	9	0	11	5	11	11	11	1	0	2	2	0	9	0	1	0	2	2	0	9	0	11.2	11.2	11.2	106.33	931	1		4	3		18		1.605e-24	10390000	34150	0	25509	10779
IPI00761536;IPI00896573	Dedicator of cytokinesis protein 5	B2RY04;Q91YL4	Dock5;Lr2;Rlc	NP_808448	GO:0005737;GO:0044424;GO:0044464	cytoplasm;intracellular part;cell part	2	2	0	1	2	0	5	2	3	2	3	1	0	2	2	1	2	0	1	0	1	1	0	1	0	1.9	1.3	1.3	214.51	1868	1		2	1		1		2.1345e-09	294350	14674	0	30059	12312
IPI00153875;IPI00474669;IPI00886113;IPI00460933;IPI00890328	RUN and FYVE domain-containing protein 2;Putative uncharacterized protein;46 kDa protein;Putative uncharacterized protein (Fragment)	Q8R4C2;B2RQ36;Q05D93;Q8BR30;Q8C424;Q9CSV9	Rufy2;Kiaa1537;mCG_11320	NP_081701	GO:0005634;GO:0043226;GO:0043227;GO:0043229;GO:0043231;GO:0044424;GO:0044464	nucleus;organelle;membrane-bounded organelle;intracellular organelle;intracellular membrane-bounded organelle;intracellular part;cell part	2	1	0	1	4	2	8	5	5	4	4	1	0	2	1	1	4	2	0	0	1	1	0	3	2	8.6	7.3	7.3	70.092	606			1	2		3	3	1.9788e-14	7494700	0	0	577180	132300
IPI00229768	Leucine-rich repeat-containing protein 20	Q8CI70	Lrrc20	NP_705770			2	1	1	0	4	0	5	1	4	4	4	1	0	2	1	0	4	0	1	0	2	1	0	4	0	19	19	19	20.809	184	1		3	7		4		4.0803e-07	3648200	3718.1	0	66828	0
IPI00308149;IPI00471272	Isoform 1 of Cyclin-Y;Isoform 2 of Cyclin-Y	Q8BGU5-1;Q8BGU5;Q8BGU5-2	Ccny;Cfp1	NP_080760;XP_001473668;XP_001473695			2	1	1	1	2	1	5	2	5	4	4	1	0	2	1	1	2	1	1	0	2	0	1	2	1	19.4	19.4	16.1	39.394	341	1		2	1	2	3	2	2.2678e-19	12955000	43938	0	985850	199880
IPI00323424	Mitogen-activated protein kinase 13	Q9Z1B7;Q3UIB2	Mapk13;Serk4;RP24-313J18.2-001;mCG_18522	NP_036080			2	1	1	0	1	0	2	1	3	1	1	1	0	2	1	0	1	0	0	0	1	0	0	0	0	8.5	1.9	1.9	42.071	366			2					1.5708e-30	468120	0	0	468120	0
IPI00330933;IPI00849096	APAF1-interacting protein;APAF1 interacting protein	Q9WVQ5;A2AWH9	Apip;Mmrp19;RP23-16F14.1-001;mCG_9656	XP_001480605;NP_062709	GO:0005737;GO:0044424;GO:0044464	cytoplasm;intracellular part;cell part	2	1	0	2	5	0	8	2	6	6	9	1	0	2	1	2	5	0	1	0	2	1	2	5	0	32.8	32.8	32.8	26.949	241	12		2	1	2	9		4.0036e-65	17172000	1735200	0	76141	17674
IPI00468701;IPI00648087;IPI00405095	Isoform 1 of E3 ubiquitin-protein ligase UBR2;Isoform 2 of E3 ubiquitin-protein ligase UBR2;Isoform 3 of E3 ubiquitin-protein ligase UBR2	Q6WKZ8-1;Q6WKZ8;Q3UHE0;Q6WKZ8-2;Q3UPU3;Q6WKZ8-3	Ubr2;Kiaa0349	NP_666190	GO:0000151;GO:0005634;GO:0032991;GO:0043226;GO:0043227;GO:0043229;GO:0043231;GO:0043234;GO:0044424;GO:0044464	ubiquitin ligase complex;nucleus;macromolecular complex;organelle;membrane-bounded organelle;intracellular organelle;intracellular membrane-bounded organelle;protein complex;intracellular part;cell part	2	1	0	0	7	1	9	3	8	8	8	1	0	2	1	0	7	1	1	0	2	1	0	7	1	4.8	4.8	4.8	199.15	1755	1		3	2		11	2	5.4429e-26	3380800	115240	0	89817	84953
IPI00857567;IPI00407342	23 kDa protein;Isoform 1 of RING finger protein 181	Q9CY62-1;Q9CY62	Rnf181	NP_079883			2	1	1	0	1	0	2	2	2	2	2	1	0	2	1	0	1	0	1	0	2	1	0	1	0	9.7	9.7	9.7	23.02	206	1		2	1		1		2.7054e-07	1626700	82193	0	181150	58208
IPI00308813;IPI00889252;IPI00622279	Isoform 2 of Calcium-binding atopy-related autoantigen 1;Isoform 3 of Calcium-binding atopy-related autoantigen 1;Isoform 1 of Calcium-binding atopy-related autoantigen 1	Q8VCX5-2;Q8VCX5;Q8VCX5-3;Q8VCX5-1	Cbara1	NP_659071	GO:0016021;GO:0031224;GO:0044425;GO:0044464	integral to membrane;intrinsic to membrane;membrane part;cell part	1	3	0	0	3	0	6	3	3	3	3	1	0	1	3	0	3	0	1	0	1	3	0	3	0	5.6	5.6	5.6	55.173	483	2		1	6		4		1.5349e-08	3150600	28953	0	19426	60119
IPI00118757	14 kDa phosphohistidine phosphatase	Q9DAK9;A2AJA8	Phpt1;Php14;RP23-464C2.6-001;mCG_18741	NP_083569	GO:0005737;GO:0044424;GO:0044464	cytoplasm;intracellular part;cell part	1	2	0	0	4	0	6	1	4	4	5	1	0	1	2	0	4	0	1	0	1	2	0	4	0	37.9	37.9	37.9	13.996	124	1		2	4		5		1.1598e-36	17008000	239990	0	380520	498720
IPI00118952	UPF0466 protein C22orf32 homolog, mitochondrial	Q9DB10		NP_081190	GO:0005739;GO:0016021;GO:0031224;GO:0043226;GO:0043227;GO:0043229;GO:0043231;GO:0044424;GO:0044425;GO:0044444;GO:0044464	mitochondrion;integral to membrane;intrinsic to membrane;organelle;membrane-bounded organelle;intracellular organelle;intracellular membrane-bounded organelle;intracellular part;membrane part;cytoplasmic part;cell part	1	2	0	0	2	0	4	1	2	2	3	1	0	1	2	0	2	0	1	0	1	2	0	2	0	15.9	15.9	15.9	11.542	107	2		6	3		4		4.3533e-08	14988000	203510	0	1476000	422470
IPI00135311	Putative uncharacterized protein	Q9D338;Q3URF5;Q6P8U3	Mrpl19	NP_080766	GO:0005739;GO:0005840;GO:0030529;GO:0032991;GO:0043226;GO:0043227;GO:0043228;GO:0043229;GO:0043231;GO:0043232;GO:0044424;GO:0044444;GO:0044464;GO:0016020;GO:0031090;GO:0031965;GO:0044422;GO:0044428;GO:0044446	mitochondrion;ribosome;ribonucleoprotein complex;macromolecular complex;organelle;membrane-bounded organelle;non-membrane-bounded organelle;intracellular organelle;intracellular membrane-bounded organelle;intracellular non-membrane-bounded organelle	1	2	0	0	4	0	6	1	6	6	6	1	0	1	2	0	4	0	1	0	1	2	0	4	0	18.7	18.7	18.7	33.864	294	1		2	2		6		1.5612e-12	14361000	12457	0	89715	324280
IPI00225949;IPI00775974;IPI00652007	Isoform 1 of 5'-nucleotidase domain-containing protein 1;Isoform 2 of 5'-nucleotidase domain-containing protein 1;Isoform 3 of 5'-nucleotidase domain-containing protein 1	Q8C5P5-1;Q8C5P5;Q05AG7;Q8C5P5-2;Q8C5P5-3	Nt5dc1;Nt5c2l1;mCG_120148	NP_795942			1	2	1	0	3	0	5	3	6	5	5	1	0	1	2	0	3	0	0	0	1	2	0	3	0	12.2	10.9	10.9	53.094	467			4	2		3		3.5114e-11	2361700	0	0	273370	14113
IPI00330381;IPI00654209	Carbohydrate sulfotransferase 14;Carbohydrate (N-acetylgalactosamine 4-0) sulfotransferase 14	Q80V53;A2AQV3;Q3U3W1;A2AQV2;Q3U2T1	Chst14;D4st1;RP23-286G12.2-001;mCG_50769;RP23-286G12.2-002	NP_082393	GO:0000139;GO:0016020;GO:0016021;GO:0031090;GO:0031224;GO:0044422;GO:0044424;GO:0044425;GO:0044431;GO:0044444;GO:0044446;GO:0044464;GO:0005794;GO:0043226;GO:0043227;GO:0043229;GO:0043231	Golgi membrane;membrane;integral to membrane;organelle membrane;intrinsic to membrane;organelle part;intracellular part;membrane part;Golgi apparatus part;cytoplasmic part;intracellular organelle part;cell part;Golgi apparatus;organelle	1	2	0	0	1	0	3	2	3	3	3	1	0	1	2	0	1	0	1	0	1	2	0	1	0	8.8	8.8	8.8	43.144	376	1		1	2		1		5.3166e-13	1268800	304930	0	29270	61494
IPI00379682;IPI00379683;IPI00761209;IPI00880799;IPI00881110;IPI00881235	Isoform 1 of TBC1 domain family member 1;Isoform 2 of TBC1 domain family member 1;TBC1 domain family, member 1;Putative uncharacterized protein;Protein	Q60949-1;Q60949;Q60949-2;Q3TXH9;Q3U3T9;Q148X0;Q3TGE9;Q3TNW7	Tbc1d1;Kiaa1108;Tbc1	NP_062610	GO:0005634;GO:0043226;GO:0043227;GO:0043229;GO:0043231;GO:0044424;GO:0044464;GO:0005622	nucleus;organelle;membrane-bounded organelle;intracellular organelle;intracellular membrane-bounded organelle;intracellular part;cell part;intracellular	1	2	0	0	4	2	8	6	4	4	4	1	0	1	2	0	4	2	1	0	1	2	0	4	2	3.3	3.3	3.3	142.02	1255	1		1	3		6	2	8.8881e-22	12452000	31829	0	0	625330
IPI00408277;IPI00881188	obscurin-like 1;114 kDa protein			NP_849215			1	2	1	0	2	0	4	2	4	4	4	1	0	1	2	0	2	0	1	0	1	2	0	2	0	2.2	2.2	2.2	197.93	1804	3		1	3		3		4.9622e-11	1130600	435320	0	0	53490
IPI00666427;IPI00381071;IPI00875605	Isoform 2 of Phospholipase DDHD2;Isoform 1 of Phospholipase DDHD2;Isoform 3 of Phospholipase DDHD2	Q80Y98-2;Q80Y98;Q80Y98-1;Q80Y98-3	Ddhd2;Kiaa0725;Samwd1		GO:0005737;GO:0044424;GO:0044464	cytoplasm;intracellular part;cell part	1	2	0	0	4	0	6	3	5	4	4	1	0	1	2	0	4	0	1	0	1	1	0	3	0	6.3	5.2	5.2	82.153	730	98		107	134		3		7.0385e-11	1043100	0	0	0	0
IPI00109529;IPI00857856;IPI00830172	Isoform 1 of Nitric oxide synthase-interacting protein;24 kDa protein;Isoform 2 of Nitric oxide synthase-interacting protein	Q9D6T0-1;Q9D6T0;Q9D6T0-2	Nosip	NP_079809	GO:0000151;GO:0005634;GO:0005737;GO:0032991;GO:0043226;GO:0043227;GO:0043229;GO:0043231;GO:0043234;GO:0044424;GO:0044464	ubiquitin ligase complex;nucleus;cytoplasm;macromolecular complex;organelle;membrane-bounded organelle;intracellular organelle;intracellular membrane-bounded organelle;protein complex;intracellular part;cell part	1	1	0	1	1	0	3	3	4	4	4	1	0	1	1	1	1	0	1	0	1	1	1	1	0	14.6	14.6	14.6	33.209	301	2		1	2	1	1		3.1239e-19	1883100	978470	0	43805	48393
IPI00111167;IPI00228912;IPI00869401	Isoform 1 of Collagen type IV alpha-3-binding protein;Isoform 2 of Collagen type IV alpha-3-binding protein;Isoform 3 of Collagen type IV alpha-3-binding protein	Q9EQG9-1;Q9EQG9;Q8BSX8;Q9EQG9-2;Q9EQG9-3	Col4a3bp;Stard11	NP_075909	GO:0005739;GO:0005783;GO:0005794;GO:0005829;GO:0043226;GO:0043227;GO:0043229;GO:0043231;GO:0044424;GO:0044444;GO:0044464	mitochondrion;endoplasmic reticulum;Golgi apparatus;cytosol;organelle;membrane-bounded organelle;intracellular organelle;intracellular membrane-bounded organelle;intracellular part;cytoplasmic part;cell part	1	1	0	1	7	0	9	3	7	7	7	1	0	1	1	1	7	0	1	0	1	1	1	7	0	12.3	12.3	12.3	71.11	624	1		3	1	1	8		2.3564e-112	8903400	7046.2	0	60349	7903.1
IPI00475056;IPI00112226;IPI00330567;IPI00126864;IPI00461739	Isoform 1 of Angiopoietin-related protein 1;Isoform 2 of Angiopoietin-related protein 1;Angiopoietin-like 2, isoform CRA_a;Angiopoietin-related protein 2;Putative uncharacterized protein	Q640P2-1;Q640P2;Q8BMV1;Q640P2-2;Q8BM09;Q9R045;Q9CZZ8	Angptl1;mCG_145621;Angptl2;RP23-35J6.3-001;mCG_18558;Arp2	NP_082609;NP_036053	GO:0005576	extracellular region	1	1	0	0	2	1	4	5	2	2	2	1	0	1	1	0	2	1	1	0	1	1	0	2	1	5.5	5.5	5.5	56.322	490	6		10	5		4	4	0.0041257	84291000	10242000	0	8064400	2929600
IPI00880321;IPI00117662;IPI00880455;IPI00875057	83 kDa protein;solute carrier family 4 (anion exchanger), member 1, adaptor protein;Slc4a1ap protein;Kanadaptin	Q3UUI2;Q6GQW1;O54716;Q3UHY0;Q5BKS1;Q7TNP8	Slc4a1ap;mCG_23471	NP_033232	GO:0005622;GO:0044464	intracellular;cell part	1	1	0	0	2	0	3	4	2	2	2	1	0	1	1	0	2	0	1	0	1	1	0	2	0	2.4	2.4	2.4	82.886	744	1		2	2		4		6.3926e-20	1196000	0	0	13698	44936
IPI00408894;IPI00117935	Isoform 1 of Phosphatidylinositol-4-phosphate 3-kinase C2 domain-containing alpha polypeptide;Isoform 2 of Phosphatidylinositol-4-phosphate 3-kinase C2 domain-containing alpha polypeptide	Q61194-1;Q61194;Q3UQN0;Q3US21;Q61194-2;Q3UWW7	Pik3c2a;Cpk	NP_035213	GO:0005634;GO:0005794;GO:0005886;GO:0005942;GO:0016020;GO:0016023;GO:0030135;GO:0030136;GO:0031410;GO:0031982;GO:0031988;GO:0032991;GO:0043226;GO:0043227;GO:0043229;GO:0043231;GO:0043234;GO:0044424;GO:0044444;GO:0044445;GO:0044464	nucleus;Golgi apparatus;plasma membrane;phosphoinositide 3-kinase complex;membrane;cytoplasmic membrane-bounded vesicle;coated vesicle;clathrin-coated vesicle;cytoplasmic vesicle;vesicle;membrane-bounded vesicle;macromolecular complex;organelle	1	1	0	2	8	0	11	2	10	10	10	1	0	1	1	2	8	0	1	0	1	1	2	8	0	6.2	6.2	6.2	190.76	1686	2		2	3	2	8		2.3106e-45	9768900	30886	0	385770	1863700
IPI00129516	Cytochrome b-c1 complex subunit 6, mitochondrial	P99028;B1ASG5;Q8BMU6	Uqcrh;RP23-383D12.5-001;mCG_19651	NP_079917	GO:0005743;GO:0016020;GO:0019866;GO:0031090;GO:0031966;GO:0044422;GO:0044424;GO:0044425;GO:0044429;GO:0044444;GO:0044446;GO:0044464;GO:0070469	mitochondrial inner membrane;membrane;organelle inner membrane;organelle membrane;mitochondrial membrane;organelle part;intracellular part;membrane part;mitochondrial part;cytoplasmic part;intracellular organelle part;cell part;respiratory chain	1	1	0	0	4	0	5	1	4	4	4	1	0	1	1	0	4	0	1	0	1	1	0	4	0	47.2	47.2	47.2	10.435	89	1		4	1		5		1.0955e-56	15101000	38612	0	218580	1298300
IPI00131276	Vesicle-associated membrane protein 5	Q9Z2P8;Q3UM44;Q5M9K2;Q791P0	Vamp5;mCG_129297	NP_001074211;NP_058568	GO:0005794;GO:0005887;GO:0012505;GO:0016021;GO:0031224;GO:0031226;GO:0043226;GO:0043227;GO:0043229;GO:0043231;GO:0044424;GO:0044425;GO:0044444;GO:0044459;GO:0044464	Golgi apparatus;integral to plasma membrane;endomembrane system;integral to membrane;intrinsic to membrane;intrinsic to plasma membrane;organelle;membrane-bounded organelle;intracellular organelle;intracellular membrane-bounded organelle	1	1	0	0	0	0	1	1	1	1	1	1	0	1	1	0	0	0	1	0	1	1	0	0	0	12.7	12.7	12.7	11.416	102	1		3	1				2.1892e-31	496550	16876	0	427110	52557
IPI00132940	NADH dehydrogenase [ubiquinone] 1 alpha subcomplex subunit 1	O35683;Q545K0	Ndufa1;RP23-43O20.5-001;mCG_116470	NP_062316	GO:0005743;GO:0016020;GO:0016021;GO:0019866;GO:0031090;GO:0031224;GO:0031966;GO:0044422;GO:0044424;GO:0044425;GO:0044429;GO:0044444;GO:0044446;GO:0044464;GO:0070469;GO:0005739;GO:0043226;GO:0043227;GO:0043229;GO:0043231	mitochondrial inner membrane;membrane;integral to membrane;organelle inner membrane;organelle membrane;intrinsic to membrane;mitochondrial membrane;organelle part;intracellular part;membrane part;mitochondrial part;cytoplasmic part	1	1	0	0	1	0	2	1	1	1	1	1	0	1	1	0	1	0	1	0	1	1	0	1	0	14.3	14.3	14.3	8.1384	70	1		3	3		1		7.0753e-41	5514900	220220	0	901500	662670
IPI00137758;IPI00756194	Secernin-3;Secernin 3	Q3TMH2;A2AWR0;A2AWQ9;Q6P6J8	Scrn3;Sp9;RP23-463K8.3-001;mCG_19379;RP23-463K8.3-003	NP_083298			1	1	1	0	1	0	2	2	2	2	2	1	0	1	1	0	1	0	1	0	1	1	0	1	0	5.3	5.3	5.3	47.661	418	1		1	1		1		2.0596e-07	1679400	26962	0	26231	10233
IPI00138761;IPI00116940	Guanine nucleotide-binding protein G(I)/G(S)/G(O) subunit gamma-11	P61953	Gng11;Gngt11	NP_079607	GO:0005834;GO:0019897;GO:0019898;GO:0032991;GO:0043234;GO:0044425;GO:0044459;GO:0044464	heterotrimeric G-protein complex;extrinsic to plasma membrane;extrinsic to membrane;macromolecular complex;protein complex;membrane part;plasma membrane part;cell part	1	1	0	0	3	1	5	2	3	3	3	1	0	1	1	0	3	1	1	0	1	1	0	3	1	28.8	28.8	28.8	8.4807	73	1		4	3		5	4	1.0174e-07	12606000	0	0	34006	0
IPI00153874	Transcription initiation factor IIB	P62915;Q3ULN2;Q3UNY0;Q3UZJ3	Gtf2b;mCG_7492	NP_663521	GO:0005667;GO:0032991;GO:0043234;GO:0044422;GO:0044424;GO:0044428;GO:0044446;GO:0044451;GO:0044464	transcription factor complex;macromolecular complex;protein complex;organelle part;intracellular part;nuclear part;intracellular organelle part;nucleoplasm part;cell part	1	1	0	2	5	1	9	1	5	5	5	1	0	1	1	2	5	1	1	0	1	1	2	5	1	18	18	18	34.819	316	2		1	1	2	5	1	1.5773e-18	5366900	0	0	0	0
IPI00169996;IPI00875398	UPF0467 protein C5orf32 homolog;hypothetical protein LOC66060	Q8K353		NP_001074834			1	1	1	0	0	0	1	2	1	1	1	1	0	1	1	0	0	0	1	0	1	1	0	0	0	9.6	9.6	9.6	11.402	104	1		4	3				4.64e-21	127650	19554	0	108090	0
IPI00816946;IPI00225670	Gphn protein;Gephyrin	A0JNY3;Q8BUV3;Q571C2	Gphn;mKIAA1385	NP_766540	GO:0005622;GO:0019897;GO:0019898;GO:0044425;GO:0044459;GO:0044464;GO:0005737;GO:0005856;GO:0016020;GO:0030054;GO:0043226;GO:0043228;GO:0043229;GO:0043232;GO:0044424;GO:0044456;GO:0045211	intracellular;extrinsic to plasma membrane;extrinsic to membrane;membrane part;plasma membrane part;cell part;cytoplasm;cytoskeleton;membrane;cell junction;organelle;non-membrane-bounded organelle;intracellular organelle	1	1	0	0	3	0	4	2	4	4	5	1	0	1	1	0	3	0	1	0	1	1	0	3	0	6.3	6.3	6.3	83.665	772	1		1	1		5		6.4734e-11	4012500	7301.4	0	48594	9640.8
IPI00753965;IPI00229180;IPI00919260	Ethanolaminephosphotransferase 1;DNA segment, Chr 5, Wayne State University 178, expressed, isoform CRA_c;7 kDa protein	Q80TA1;Q8BS27;Q9D4D0;Q8CET7	Seli;D5Wsu178e;Ept1;Kiaa1724;mCG_11644	NP_081928	GO:0016021;GO:0031224;GO:0044425;GO:0044464;GO:0016020	integral to membrane;intrinsic to membrane;membrane part;cell part;membrane	1	1	0	0	0	0	1	3	1	1	1	1	0	1	1	0	0	0	1	0	1	1	0	0	0	4	4	4	45.299	398	1		2	1				6.9115e-31	1472300	178050	0	791140	503110
IPI00857151;IPI00308195;IPI00416621;IPI00856408	70 kDa protein;Isoform 1 of UPF0317 protein C14orf159 homolog, mitochondrial;Isoform 2 of UPF0317 protein C14orf159 homolog, mitochondrial	Q8BH86-1;Q8BH86;Q8BH86-2;Q3U7K4	9030617O03Rik	NP_663423	GO:0005739;GO:0043226;GO:0043227;GO:0043229;GO:0043231;GO:0044424;GO:0044444;GO:0044464	mitochondrion;organelle;membrane-bounded organelle;intracellular organelle;intracellular membrane-bounded organelle;intracellular part;cytoplasmic part;cell part	1	1	0	0	10	0	11	4	11	11	11	1	0	1	1	0	10	0	1	0	1	1	0	10	0	23.2	23.2	23.2	69.921	647	1		1	1		10		5.6455e-266	20234000	63203	0	10160	3994.6
IPI00311785	WD repeat-containing protein mio	Q8VE19;Q8BV62	Mios;BC020002	NP_663349			1	1	1	1	3	0	5	1	4	4	4	1	0	1	1	1	3	0	1	0	1	1	1	3	0	5.4	5.4	5.4	98.322	875	1		1	1	1	3		1.2553e-15	4471800	0	0	175580	133350
IPI00336268;IPI00410816	Isoform 1 of Ankyrin repeat and MYND domain-containing protein 2;Isoform 2 of Ankyrin repeat and MYND domain-containing protein 2	Q3TPE9-1;Q3TPE9;Q3TPE9-2	Ankmy2	NP_666145;NP_849241			1	1	1	0	1	0	2	2	2	2	2	1	0	1	1	0	1	0	1	0	1	1	0	1	0	7.5	7.5	7.5	48.774	440	2		3	1		1		2.2876e-147	10617000	2991700	0	4145700	328340
IPI00890273;IPI00380698;IPI00648371;IPI00411109;IPI00755229;IPI00553792;IPI00553626	cask-interacting protein 2;Caskin-2	B1ATA2;Q8VHK1	Caskin2;RP23-354K2.4-001;Kiaa1139	NP_542374	GO:0005737;GO:0044424;GO:0044464	cytoplasm;intracellular part;cell part	1	1	0	0	5	0	6	7	7	7	7	1	0	1	1	0	5	0	1	0	1	1	0	5	0	8.2	8.2	8.2	126.78	1201	3		2	1		5		4.6728e-15	9459800	82303	0	1390700	77265
IPI00381357;IPI00480280;IPI00895258	Isoform 1 of UPF0510 protein C19orf63 homolog;Isoform 2 of UPF0510 protein C19orf63 homolog;22 kDa protein	Q3TAS6-1;Q3TAS6;Q3TAS6-2		NP_932108	GO:0016021;GO:0031224;GO:0044425;GO:0044464	integral to membrane;intrinsic to membrane;membrane part;cell part	1	1	0	0	1	0	2	3	2	2	2	1	0	1	1	0	1	0	1	0	1	1	0	1	0	10.1	10.1	10.1	28.187	268	1		1	1		1		7.2349e-76	4489200	241530	0	606770	57852
IPI00387427;IPI00229808;IPI00551286	Isoform 1 of Vacuolar protein sorting-associated protein 53 homolog;Isoform 2 of Vacuolar protein sorting-associated protein 53 homolog	Q8CCB4-1;Q8CCB4;Q3TJT1;Q3TLZ3;Q3TX19;Q3UDN2;Q8CCB4-2	Vps53	NP_080940	GO:0005794;GO:0010008;GO:0016020;GO:0031090;GO:0043226;GO:0043227;GO:0043229;GO:0043231;GO:0044422;GO:0044424;GO:0044440;GO:0044444;GO:0044446;GO:0044464	Golgi apparatus;endosome membrane;membrane;organelle membrane;organelle;membrane-bounded organelle;intracellular organelle;intracellular membrane-bounded organelle;organelle part;intracellular part;endosomal part;cytoplasmic part	1	1	0	1	6	0	8	3	7	7	7	1	0	1	1	1	6	0	1	0	1	1	1	6	0	7.9	7.9	7.9	94.422	832	1		1	1	1	7		9.496e-20	4854200	29515	0	28545	2759.1
IPI00468012;IPI00623682	Phosphatidylinositol 3-kinase gamma isoform;Phosphatidylinositol-4,5-bisphosphate 3-kinase catalytic subunit gamma isoform	Q9EQL1;Q9JHG7;Q24LN5;Q3UPS4;Q3UVA4;Q3V1C0;Q80V09;Q8C5Q7	Pik3cg;Pi3kg1	NP_064668	GO:0005942;GO:0032991;GO:0043234;GO:0044424;GO:0044444;GO:0044445;GO:0044464	phosphoinositide 3-kinase complex;macromolecular complex;protein complex;intracellular part;cytoplasmic part;cytosolic part;cell part	1	1	0	0	7	2	10	2	7	7	7	1	0	1	1	0	7	2	1	0	1	1	0	7	2	8.4	8.4	8.4	127.43	1113	1		11	2		8	13	3.7277e-86	22498000	30541	0	117530	132740
IPI00757586;IPI00653458	ubiquitous tetratricopeptide containing protein RoXaN;Putative uncharacterized protein	Q3TZP6;Q3UGE6;Q6ZPZ8;Q3TAC6	Zc3h7b;Scrg3;Zc2h7b;mKIAA1031	NP_001074485			1	1	1	0	3	0	4	2	4	4	4	1	0	1	1	0	3	0	1	0	1	1	0	3	0	4.3	4.3	4.3	110.29	982	1		1	1		5		6.5359e-15	4628100	26601	0	314730	39093
IPI00788355;IPI00857009;IPI00130081	Isoform 1 of Peroxisomal targeting signal 1 receptor;70 kDa protein;Isoform 2 of Peroxisomal targeting signal 1 receptor	O09012-1;O09012;O09012-2	Pex5;Pxr1	NP_033021;NP_787947	GO:0005778;GO:0016020;GO:0031090;GO:0031903;GO:0042579;GO:0043226;GO:0043227;GO:0043229;GO:0043231;GO:0044422;GO:0044424;GO:0044438;GO:0044439;GO:0044444;GO:0044446;GO:0044464	peroxisomal membrane;membrane;organelle membrane;microbody membrane;microbody;organelle;membrane-bounded organelle;intracellular organelle;intracellular membrane-bounded organelle;organelle part;intracellular part;microbody part;peroxisomal part	0	2	0	0	2	0	4	3	3	3	3	1	0	0	2	0	2	0	1	0	0	2	0	2	0	4.5	4.5	4.5	70.755	639	1			4		2		1.1642e-09	1132600	0	0	0	114520
IPI00130331	L-2-hydroxyglutarate dehydrogenase, mitochondrial	Q91YP0	L2hgdh	NP_663418	GO:0005739;GO:0016021;GO:0031224;GO:0043226;GO:0043227;GO:0043229;GO:0043231;GO:0044424;GO:0044425;GO:0044444;GO:0044464	mitochondrion;integral to membrane;intrinsic to membrane;organelle;membrane-bounded organelle;intracellular organelle;intracellular membrane-bounded organelle;intracellular part;membrane part;cytoplasmic part;cell part	0	2	0	0	2	0	4	1	4	4	4	1	0	0	2	0	2	0	1	0	0	2	0	2	0	10.3	10.3	10.3	50.898	464	3			2		2		7.5019e-13	1755400	10832	0	0	193740
IPI00131988;IPI00271430	39S ribosomal protein L49, mitochondrial;Putative uncharacterized protein (Fragment)	Q9CQ40;Q8BTB8	Mrpl49	NP_080522	GO:0005739;GO:0005840;GO:0030529;GO:0032991;GO:0043226;GO:0043227;GO:0043228;GO:0043229;GO:0043231;GO:0043232;GO:0044424;GO:0044444;GO:0044464	mitochondrion;ribosome;ribonucleoprotein complex;macromolecular complex;organelle;membrane-bounded organelle;non-membrane-bounded organelle;intracellular organelle;intracellular membrane-bounded organelle;intracellular non-membrane-bounded organelle	0	2	0	0	2	0	4	2	3	3	3	1	0	0	2	0	2	0	1	0	0	2	0	2	0	20.5	20.5	20.5	19.133	166	9			2		2		3.3109e-12	4024200	7336.5	0	0	53012
IPI00331613	Peptide-N(4)-(N-acetyl-beta-glucosaminyl)asparagine amidase	Q9JI78	Ngly1	NP_067479	GO:0005737;GO:0044424;GO:0044464	cytoplasm;intracellular part;cell part	0	2	0	1	3	0	6	1	5	5	5	1	0	0	2	1	3	0	1	0	0	2	1	3	0	10.6	10.6	10.6	74.274	651	2			3	1	3		2.2948e-101	4215900	691830	0	0	74070
IPI00404997;IPI00775850;IPI00776206;IPI00653608;IPI00227934	Brain cDNA, clone MNCb-2844, similar to Mus musculus mCASP (cux) mRNA;Protein CASP	P70381;Q3UMF6;Q6AXG1;Q9CVV0;Q9JJB6;P70403	Cux1;CASP;Cutl1	NP_941004	GO:0005634;GO:0016021;GO:0030173;GO:0031224;GO:0031228;GO:0031300;GO:0031301;GO:0043226;GO:0043227;GO:0043229;GO:0043231;GO:0044422;GO:0044424;GO:0044425;GO:0044431;GO:0044444;GO:0044446;GO:0044464	nucleus;integral to membrane;integral to Golgi membrane;intrinsic to membrane;intrinsic to Golgi membrane;intrinsic to organelle membrane;integral to organelle membrane;organelle;membrane-bounded organelle;intracellular organelle	0	2	0	0	2	0	4	5	3	3	3	1	0	0	2	0	2	0	1	0	0	2	0	2	0	4.2	4.2	4.2	85.599	762	1			4		3		2.0383e-09	2092100	0	0	0	172920
IPI00114377	Cytochrome c oxidase polypeptide 7A2, mitochondrial	P48771	Cox7a2;Cox7a3;Cox7al	NP_034075	GO:0005746;GO:0044422;GO:0044424;GO:0044425;GO:0044429;GO:0044444;GO:0044446;GO:0044455;GO:0044464;GO:0070469	mitochondrial respiratory chain;organelle part;intracellular part;membrane part;mitochondrial part;cytoplasmic part;intracellular organelle part;mitochondrial membrane part;cell part;respiratory chain	0	1	0	0	1	0	2	1	1	1	1	1	0	0	1	0	1	0	1	0	0	1	0	1	0	15.7	15.7	15.7	9.2908	83	1			2		1		5.4803e-06	4707900	89575	0	0	1042300
IPI00123589	UBX domain-containing protein 1	Q922Y1	Ubxn1;D19Ertd721e;Saks1	NP_666205	GO:0005737;GO:0044424;GO:0044464	cytoplasm;intracellular part;cell part	0	1	0	1	2	1	5	1	3	3	3	1	0	0	1	1	2	1	1	0	0	1	1	2	1	13.1	13.1	13.1	33.572	297	1			3	1	3	1	1.4578e-94	8896500	11327	0	0	154960
IPI00132330	Coiled-coil-helix-coiled-coil-helix domain-containing protein 1	Q9CQA6;Q05BF0;Q8CEX1	Chchd1	NP_079642	GO:0005634;GO:0043226;GO:0043227;GO:0043229;GO:0043231;GO:0044424;GO:0044464	nucleus;organelle;membrane-bounded organelle;intracellular organelle;intracellular membrane-bounded organelle;intracellular part;cell part	0	1	0	0	2	0	3	1	2	2	2	1	0	0	1	0	2	0	1	0	0	1	0	2	0	22.9	22.9	22.9	13.608	118	1			1		2		1.2827e-33	1065600	10516	0	0	19273
IPI00135996;IPI00828720	Protein POF1B;premature ovarian failure 1B	Q8K4L4;A2ANY1;Q8R4R8	Pof1b;RP23-336F13.1-001;mCG_145724	NP_853557	GO:0005634;GO:0005794;GO:0043226;GO:0043227;GO:0043229;GO:0043231;GO:0044424;GO:0044444;GO:0044464	nucleus;Golgi apparatus;organelle;membrane-bounded organelle;intracellular organelle;intracellular membrane-bounded organelle;intracellular part;cytoplasmic part;cell part	0	1	0	0	0	0	1	2	1	1	1	1	0	0	1	0	0	0	1	0	0	1	0	0	0	1.9	1.9	1.9	68.501	593	1			1				1.3863e-17	292350	112540	0	0	179820
IPI00225221;IPI00762409	Isoform 1 of Transmembrane and coiled-coil domains protein 3;Isoform 2 of Transmembrane and coiled-coil domains protein 3	Q8R310-1;Q8R310;Q8C440;Q8R310-2;Q8C538	Tmcc3	NP_742048	GO:0016021;GO:0031224;GO:0044425;GO:0044464	integral to membrane;intrinsic to membrane;membrane part;cell part	0	1	0	0	2	0	3	2	2	2	2	1	0	0	1	0	2	0	1	0	0	1	0	2	0	5.5	5.5	5.5	53.721	477	1			1		2		1.1954e-07	1205500	0	0	0	7005.7
IPI00227451	Uncharacterized protein C12orf5 homolog	Q8BZA9;B2RWB7	Tigar;9630033F20Rik;mCG_129737	NP_795977;XP_001003452	GO:0005622;GO:0044464	intracellular;cell part	0	1	0	0	1	0	2	1	2	2	2	1	0	0	1	0	1	0	1	0	0	1	0	1	0	8.9	8.9	8.9	29.19	269	1			1		2		6.768e-122	2691700	7740.7	0	0	12145
IPI00270496	Transmembrane anterior posterior transformation protein 1	Q4VBD2	Tapt1	NP_776125	GO:0016021;GO:0031224;GO:0044425;GO:0044464	integral to membrane;intrinsic to membrane;membrane part;cell part	0	1	0	0	1	0	2	1	2	2	2	1	0	0	1	0	1	0	1	0	0	1	0	1	0	3.7	3.7	3.7	63.893	564	1			4		1		4.5309e-12	973490	25276	0	0	351830
IPI00875319;IPI00314870	51 kDa protein;Mothers against decapentaplegic homolog 3	Q8BUN5;B1B1A2;Q3V3E0	Smad3;Madh3;RP23-63E8.1-001;mCG_130188	NP_058049	GO:0005667;GO:0005737;GO:0005886;GO:0016020;GO:0032991;GO:0043234;GO:0044422;GO:0044424;GO:0044428;GO:0044446;GO:0044451;GO:0044464;GO:0043235	transcription factor complex;cytoplasm;plasma membrane;membrane;macromolecular complex;protein complex;organelle part;intracellular part;nuclear part;intracellular organelle part;nucleoplasm part;cell part;receptor complex	0	1	0	1	3	0	5	2	3	1	1	1	0	0	1	1	3	0	1	0	0	1	0	1	0	7.6	2.4	2.4	51.304	460	1			1		1		3.3868e-41	9830500	0	0	0	7026.4
IPI00355268;IPI00877249;IPI00553796	NADH dehydrogenase subunit 4L;NADH-ubiquinone oxidoreductase chain 4L;10 kDa protein	P03903;Q5MCM0;Q9MD77;Q7YBV2	Mtnd4l;mt-Nd4l;Nd4l;ND4L;mt-Nd4;ENSMUSG00000065947;ENSMUSG00000067736	NP_904336	GO:0016020;GO:0016021;GO:0031090;GO:0031224;GO:0031966;GO:0044422;GO:0044424;GO:0044425;GO:0044429;GO:0044444;GO:0044446;GO:0044464;GO:0070469;GO:0005739;GO:0043226;GO:0043227;GO:0043229;GO:0043231;GO:0005746;GO:0044455	membrane;integral to membrane;organelle membrane;intrinsic to membrane;mitochondrial membrane;organelle part;intracellular part;membrane part;mitochondrial part;cytoplasmic part;intracellular organelle part;cell part;respiratory chain;mitochondrion	0	1	0	0	0	0	1	3	1	1	1	1	0	0	1	0	0	0	1	0	0	1	0	0	0	18.4	18.4	18.4	10.607	98	1			2				7.0219e-60	739870	258480	0	0	481390
IPI00625316;IPI00464133	similar to SET binding factor 2;MKIAA1766 protein	Q6NX80;Q80ZM6;Q8BJ67;Q8BJD2;Q8BJP4;Q8BX53;Q91VH0;Q69ZA9	Sbf2;Mtmr13;mKIAA1766	XP_001477265;XP_001478617	GO:0005774;GO:0016020;GO:0031090;GO:0044422;GO:0044424;GO:0044437;GO:0044444;GO:0044446;GO:0044464	vacuolar membrane;membrane;organelle membrane;organelle part;intracellular part;vacuolar part;cytoplasmic part;intracellular organelle part;cell part	0	1	0	0	4	0	5	2	4	3	4	1	0	0	1	0	4	0	1	0	0	0	0	3	0	2.3	1.8	1.8	207.8	1848	1					5		2.4188e-90	1358500	0	0	0	0
IPI00788494;IPI00762091	mannose receptor, C type 2;Isoform 1 of C-type mannose receptor 2	A2AAB0;Q14AX9;Q64449-1;Q64449	Mrc2;RP23-35E7.1-001;mCG_4815;Kiaa0709	NP_032652	GO:0016021;GO:0031224;GO:0044425;GO:0044464	integral to membrane;intrinsic to membrane;membrane part;cell part	0	1	0	0	0	0	1	2	1	1	2	1	0	0	1	0	0	0	1	0	0	1	0	0	0	0.9	0.9	0.9	167.07	1479	1			5				3.0387e-11	99374	32530	0	0	66843
IPI00848497	hypothetical protein LOC72665			XP_001475922			0	1	1	1	1	0	3	1	1	1	2	1	0	0	1	1	1	0	1	0	0	1	1	1	0	10.2	10.2	10.2	10.883	108	4			2	1	2		0.012618	15516000	1097000	0	0	124530
IPI00890914;IPI00785445	Isoform 1 of Phosphatidylinositol 3,4,5-trisphosphate-dependent Rac exchanger 2 protein;Isoform 2 of Phosphatidylinositol 3,4,5-trisphosphate-dependent Rac exchanger 2 protein	Q3LAC4-1;Q3LAC4;Q8BY00;Q3LAC4-2	Prex2;Depdc2	NP_083801	GO:0005622;GO:0044464	intracellular;cell part	0	1	0	1	4	0	6	2	4	4	4	1	0	0	1	1	4	0	1	0	0	1	1	4	0	2.7	2.7	2.7	181.71	1598	1			1	1	5		3.495e-11	977900	0	0	0	0
IPI00675649;IPI00828529	Isoform 1 of Kelch repeat and BTB domain-containing protein 5;Isoform 2 of Kelch repeat and BTB domain-containing protein 5	Q9D783-1;Q9D783;Q9D783-2	Kbtbd5	NP_082478			0	0	0	2	1	1	4	2	14	14	15	14	1	0	0	2	1	1	14	1	0	0	2	1	1	24	24	24	69.589	621	57	1			2	1	1	3.156e-65	7639300	4577000	384620	0	0
IPI00123390;IPI00625955;IPI00649775;IPI00262693;IPI00553820;IPI00649460;IPI00553736;IPI00404113;IPI00856340	acyl-CoA synthetase long-chain family member 6 isoform 1;Long-chain-fatty-acid--CoA ligase 6;acyl-CoA synthetase long-chain family member 6 isoform 2;acyl-CoA synthetase long-chain family member 6 isoform 4;Acyl-CoA synthetase long-chain family member 6	A8IP90;Q5F2D0;Q91WC3;Q5ICG4;Q5ICG6;Q8R1X1;Q5ICG5;Q80TQ7;Q5F2C5	Acsl6;lacs;RP23-297J14.1-008;Facl6;RP23-297J14.1-001;RP23-297J14.1-002;RP23-297J14.1-011;mKIAA0837;RP23-297J14.1-006	NP_659072;NP_001028770;NP_001028769;NP_001028771	GO:0005739;GO:0043226;GO:0043227;GO:0043229;GO:0043231;GO:0044424;GO:0044444;GO:0044464;GO:0000267;GO:0005624;GO:0005626;GO:0005741;GO:0005778;GO:0005789;GO:0005792;GO:0016020;GO:0016021;GO:0019867;GO:0031090;GO:0031224;GO:0031903;GO:0031966;GO:0031968;GO:0042579;GO:0042598;GO:0044422;GO:0044425;GO:0044429;GO:0044432;GO:0044438;GO:0044439;GO:0044446	mitochondrion;organelle;membrane-bounded organelle;intracellular organelle;intracellular membrane-bounded organelle;intracellular part;cytoplasmic part;cell part;cell fraction;membrane fraction;insoluble fraction;mitochondrial outer membrane	1	0	0	0	0	1	1	9	13	13	13	13	2	1	0	0	0	1	13	2	1	0	0	0	1	21.3	21.3	21.3	80.785	722	42	2	1				1	2.4296e-34	12194000	10978000	365750	767480	0
IPI00315964	Protein-cysteine N-palmitoyltransferase HHAT-like protein	Q9D1G3	Hhatl;Gup1;Kiaa1173	NP_083371	GO:0005789;GO:0016020;GO:0016021;GO:0031090;GO:0031224;GO:0044422;GO:0044424;GO:0044425;GO:0044432;GO:0044444;GO:0044446;GO:0044464	endoplasmic reticulum membrane;membrane;integral to membrane;organelle membrane;intrinsic to membrane;organelle part;intracellular part;membrane part;endoplasmic reticulum part;cytoplasmic part;intracellular organelle part;cell part	1	0	0	1	5	1	7	1	12	12	12	12	0	1	0	1	5	1	12	0	1	0	1	5	1	28.4	28.4	28.4	56.43	503	71		1		1	6	1	5.6796e-140	37471000	30202000	0	110100	0
IPI00124328;IPI00830996;IPI00831275	Tropomodulin-4;21 kDa protein	Q9JLH8;Q3UN19	Tmod4;mCG_13717	NP_057921	GO:0005737;GO:0005856;GO:0043226;GO:0043228;GO:0043229;GO:0043232;GO:0044424;GO:0044464	cytoplasm;cytoskeleton;organelle;non-membrane-bounded organelle;intracellular organelle;intracellular non-membrane-bounded organelle;intracellular part;cell part	0	0	0	0	0	1	1	3	9	8	8	9	0	0	0	0	0	1	8	0	0	0	0	0	1	28.4	28.4	25.2	39.261	345	52						1	1.0368e-208	9167200	8300100	0	0	0
IPI00118495;IPI00621974;IPI00466794;IPI00403774	SET and MYND domain containing 1, isoform CRA_b;SET and MYND domain containing 1, isoform CRA_a;Isoform 3 of SET and MYND domain-containing protein 1	P97443-1;P97443;Q6DFW7;P97443-2;Q3UQT9;P97443-3	Smyd1;Bop;mCG_127279	NP_033892	GO:0005634;GO:0005737;GO:0043226;GO:0043227;GO:0043229;GO:0043231;GO:0044424;GO:0044464	nucleus;cytoplasm;organelle;membrane-bounded organelle;intracellular organelle;intracellular membrane-bounded organelle;intracellular part;cell part	0	0	0	0	0	0	0	4	8	8	8	8	0	0	0	0	0	0	8	0	0	0	0	0	0	22.9	22.9	22.9	56.495	490	43							1.6495e-42	13416000	13416000	0	0	0
IPI00128227	Trimeric intracellular cation channel type A	Q3TMP8	Tmem38a	NP_653117	GO:0005789;GO:0016020;GO:0016021;GO:0031090;GO:0031224;GO:0031965;GO:0033017;GO:0044422;GO:0044424;GO:0044425;GO:0044428;GO:0044432;GO:0044444;GO:0044446;GO:0044464	endoplasmic reticulum membrane;membrane;integral to membrane;organelle membrane;intrinsic to membrane;nuclear membrane;sarcoplasmic reticulum membrane;organelle part;intracellular part;membrane part;nuclear part;endoplasmic reticulum part;cytoplasmic part	3	0	0	1	1	0	2	1	7	7	8	7	1	3	0	1	1	0	7	1	3	0	1	1	0	30.5	30.5	30.5	33.309	298	40	1	3		1	1		8.3873e-201	57973000	54631000	65224	1433800	0
IPI00124985	Ankyrin repeat domain-containing protein 2	Q9WV06;B2RS77	Ankrd2;Arpp;mCG_14286	NP_064417	GO:0005634;GO:0031674;GO:0043226;GO:0043227;GO:0043229;GO:0043231;GO:0044424;GO:0044444;GO:0044449;GO:0044464	nucleus;I band;organelle;membrane-bounded organelle;intracellular organelle;intracellular membrane-bounded organelle;intracellular part;cytoplasmic part;contractile fiber part;cell part	1	0	0	0	0	1	1	1	7	7	7	7	0	1	0	0	0	1	7	0	1	0	0	0	1	24.6	24.6	24.6	39.857	358	21		1				1	1.1571e-115	552020	550990	0	1026.3	0
IPI00457758	similar to triadin 95kDa	Q8VIN8;Q9CV36	Trdn	XP_483890;XP_911751	GO:0005783;GO:0016021;GO:0016529;GO:0031224;GO:0043226;GO:0043227;GO:0043229;GO:0043231;GO:0044424;GO:0044425;GO:0044444;GO:0044464	endoplasmic reticulum;integral to membrane;sarcoplasmic reticulum;intrinsic to membrane;organelle;membrane-bounded organelle;intracellular organelle;intracellular membrane-bounded organelle;intracellular part;membrane part;cytoplasmic part;cell part	1	0	0	0	0	0	0	1	7	7	7	7	0	1	0	0	0	0	7	0	1	0	0	0	0	8.8	8.8	8.8	65.878	590	10		1					4.1296e-49	3119100	3100000	0	19057	0
IPI00894995;IPI00229719	Isoform 1 of Dehydrogenase/reductase SDR family member 7C;Isoform 2 of Dehydrogenase/reductase SDR family member 7C	Q8CHS7-1;Q8CHS7;Q8CHS7-2	Dhrs7c	NP_001013031	GO:0005576	extracellular region	0	0	0	0	1	0	1	2	7	7	7	7	0	0	0	0	1	0	7	0	0	0	0	1	0	23.8	23.8	23.8	34.467	311	22					1		3.2228e-49	5267100	4108000	0	0	0
IPI00119331	Telethonin	O70548;O70549;Q545G3	Tcap;AJ223855;RP23-355L10.5-001;mCG_21912	NP_035670	GO:0030018;GO:0044424;GO:0044444;GO:0044449;GO:0044464	Z disc;intracellular part;cytoplasmic part;contractile fiber part;cell part	0	0	0	0	0	0	0	1	6	6	6	6	0	0	0	0	0	0	6	0	0	0	0	0	0	40.7	40.7	40.7	19.077	167	32							2.0328e-111	3613800	3613800	0	0	0
IPI00153879;IPI00848433	Myozenin-3	Q8R4E4	Myoz3	NP_579941	GO:0030018;GO:0044424;GO:0044444;GO:0044449;GO:0044464	Z disc;intracellular part;cytoplasmic part;contractile fiber part;cell part	0	0	0	0	0	0	0	2	6	6	6	6	0	0	0	0	0	0	6	0	0	0	0	0	0	32.7	32.7	32.7	26.981	245	17							2.9015e-51	3425100	3425100	0	0	0
IPI00380735;IPI00403666;IPI00653557;IPI00918554;IPI00918452	Phosphorylase b kinase regulatory subunit beta	Q7TSH2;Q3U6H6;Q3UV76	Phkb	NP_955517	GO:0005886;GO:0016020;GO:0044464	plasma membrane;membrane;cell part	0	0	0	0	6	1	7	5	10	10	10	6	0	0	0	0	6	1	6	0	0	0	0	6	1	8.4	8.4	8.4	123.89	1085	11					6	1	1.2279e-26	3029500	1296900	0	0	0
IPI00395168	Fat-inducing protein 1	Q91V79	Fitm1;Fit1	NP_081084	GO:0005789;GO:0016020;GO:0016021;GO:0031090;GO:0031224;GO:0044422;GO:0044424;GO:0044425;GO:0044432;GO:0044444;GO:0044446;GO:0044464	endoplasmic reticulum membrane;membrane;integral to membrane;organelle membrane;intrinsic to membrane;organelle part;intracellular part;membrane part;endoplasmic reticulum part;cytoplasmic part;intracellular organelle part;cell part	1	0	0	0	0	1	1	1	6	6	6	5	0	1	0	0	0	1	5	0	1	0	0	0	1	19.9	19.9	19.9	32.28	292	16		1				1	6.847e-17	6029900	4629600	0	1336700	0
IPI00109505;IPI00875247	Isoform 1 of PTRF/SDPR family protein;Isoform 2 of PTRF/SDPR family protein	A2AMM0-1;A2AMM0;B1PRL4;A2AMM0-2	Murc	NP_080785	GO:0030018;GO:0044424;GO:0044444;GO:0044449;GO:0044464	Z disc;intracellular part;cytoplasmic part;contractile fiber part;cell part	1	0	0	0	0	1	1	2	4	4	4	4	0	1	0	0	0	1	4	0	1	0	0	0	1	15.7	15.7	15.7	41.008	362	13		1				1	2.594e-46	2154400	1612300	0	65253	0
IPI00125512;IPI00457818;IPI00853993	SH3 domain-binding glutamic acid-rich protein;SH3 domain-binding glutamic acid-rich protein;similar to putative SH3BGR protein	Q9WUZ7;Q8R558;Q80W79	Sh3bgr;SH3BGR	NP_056640;XP_001474091	GO:0005829;GO:0044424;GO:0044444;GO:0044464	cytosol;intracellular part;cytoplasmic part;cell part	0	0	0	0	0	0	0	3	4	1	1	4	0	0	0	0	0	0	1	0	0	0	0	0	0	25.7	25.7	6.1	23.102	214	5							7.3369e-13	821280	821280	0	0	0
IPI00113638	Junctophilin-2	Q9ET78;Q3U077	Jph2;Jp2;RP23-117O11.1-001	NP_067541	GO:0000267;GO:0005624;GO:0005626;GO:0005789;GO:0005792;GO:0005886;GO:0016020;GO:0016021;GO:0030018;GO:0031090;GO:0031224;GO:0033017;GO:0042598;GO:0044422;GO:0044424;GO:0044425;GO:0044432;GO:0044444;GO:0044446;GO:0044449;GO:0044464;GO:0005783;GO:0016529;GO:0043226;GO:0043227;GO:0043229;GO:0043231	cell fraction;membrane fraction;insoluble fraction;endoplasmic reticulum membrane;microsome;plasma membrane;membrane;integral to membrane;Z disc;organelle membrane;intrinsic to membrane;sarcoplasmic reticulum membrane;vesicular fraction;organelle part	1	0	0	0	0	0	0	1	3	3	3	3	0	1	0	0	0	0	3	0	1	0	0	0	0	6.6	6.6	6.6	74.691	696	4		1					2.7568e-10	210530	117680	0	92843	0
IPI00221629	[Protein ADP-ribosylarginine] hydrolase-like protein 1	Q8BGK2	Adprhl1;Arh2	NP_766338			0	0	0	0	1	0	1	1	4	4	4	3	1	0	0	0	1	0	3	1	0	0	0	1	0	11.6	11.6	11.6	39.885	353	4	1				2		7.6619e-08	617840	155550	29901	0	0
IPI00110503;IPI00885384	Gamma-sarcoglycan	P82348;Q9EQ83	Sgcg;mCG_7228	NP_036022	GO:0005737;GO:0005856;GO:0005886;GO:0005887;GO:0016012;GO:0016020;GO:0016021;GO:0031224;GO:0031226;GO:0032991;GO:0042383;GO:0043226;GO:0043228;GO:0043229;GO:0043232;GO:0043234;GO:0044424;GO:0044425;GO:0044459;GO:0044464	cytoplasm;cytoskeleton;plasma membrane;integral to plasma membrane;sarcoglycan complex;membrane;integral to membrane;intrinsic to membrane;intrinsic to plasma membrane;macromolecular complex;sarcolemma;organelle;non-membrane-bounded organelle	0	0	0	0	3	0	3	2	4	4	4	3	0	0	0	0	3	0	3	0	0	0	0	3	0	23	23	23	32.081	291	6					4		1.6882e-161	13707000	5108000	0	0	0
IPI00121350	Plasmolipin	Q9DCU2	Pllp;Plapi;Pmlp;Tm4sf11	NP_080661	GO:0016021;GO:0031224;GO:0044425;GO:0044464	integral to membrane;intrinsic to membrane;membrane part;cell part	2	0	0	0	0	0	0	1	2	2	2	2	1	2	0	0	0	0	2	1	2	0	0	0	0	21.4	21.4	21.4	19.801	182	2	2	4					3.0455e-22	4343800	540290	28147	3775300	0
IPI00153642;IPI00280207	Isoform 1 of Ubiquilin-1;Isoform 2 of Ubiquilin-1	Q8R317-1;Q8R317;Q66K07;Q8R317-2;Q3T992;Q3TN93;Q3V2J6	Ubqln1;Plic1	NP_081118;NP_689420	GO:0005634;GO:0005783;GO:0005829;GO:0032991;GO:0043226;GO:0043227;GO:0043229;GO:0043231;GO:0043234;GO:0044424;GO:0044444;GO:0044464;GO:0048471	nucleus;endoplasmic reticulum;cytosol;macromolecular complex;organelle;membrane-bounded organelle;intracellular organelle;intracellular membrane-bounded organelle;protein complex;intracellular part;cytoplasmic part;cell part	2	0	0	1	4	0	5	2	4	2	2	2	1	2	0	1	4	0	1	0	1	0	0	2	0	9.8	5.5	5.5	61.976	582	1		1			4		1.1111e-42	9990500	11444	0	147670	0
IPI00223076;IPI00417149;IPI00417150	Isoform 1 of General transcription factor 3C polypeptide 4;Isoform 2 of General transcription factor 3C polypeptide 4	Q8BMQ2-1;Q8BMQ2;Q148Y1;Q3UAY3;Q3UJL1;Q501L4;Q8BMQ2-2	Gtf3c4;RP23-338O4.3-001;mCG_21782	NP_766565	GO:0005634;GO:0043226;GO:0043227;GO:0043229;GO:0043231;GO:0044424;GO:0044464	nucleus;organelle;membrane-bounded organelle;intracellular organelle;intracellular membrane-bounded organelle;intracellular part;cell part	2	0	0	0	7	0	7	3	9	9	10	2	1	2	0	0	7	0	2	1	2	0	0	7	0	11.8	11.8	11.8	91.651	817	2	2	3			7		5.4041e-22	7365500	15595	7169.2	55283	0
IPI00120097;IPI00652722	Long-chain fatty acid transport protein 1;Putative uncharacterized protein	Q60714;Q3TP13;Q544D7;Q3TN26	Slc27a1;Fatp;Fatp1;mCG_10371	NP_036107	GO:0005886;GO:0012505;GO:0016020;GO:0016021;GO:0031224;GO:0031410;GO:0031982;GO:0043226;GO:0043229;GO:0044424;GO:0044425;GO:0044444;GO:0044464	plasma membrane;endomembrane system;membrane;integral to membrane;intrinsic to membrane;cytoplasmic vesicle;vesicle;organelle;intracellular organelle;intracellular part;membrane part;cytoplasmic part;cell part	1	0	0	0	2	0	2	2	2	1	1	2	1	1	0	0	2	0	1	1	1	0	0	1	0	4	1.9	1.9	71.275	646	1	1	1			1		5.3901e-78	1882600	5307	284560	9567.9	0
IPI00265358	Putative uncharacterized protein	O89064;Q6A0A1;Q80X98;Q8R1J6	Dhx38;mKIAA0224	NP_848467			1	0	0	0	1	0	1	1	3	3	3	2	1	1	0	0	1	0	2	1	1	0	0	1	0	2.9	2.9	2.9	140.62	1228	2	2	1			1		1.0135e-31	560140	0	11395	56158	0
IPI00889833;IPI00387416	Ubiquilin 2;Ubiquilin-2	B1AY62;Q9QZM0	Ubqln2;RP23-240F13.1-001;mCG_10313;Plic2	NP_061268	GO:0005886;GO:0016020;GO:0044464;GO:0005634;GO:0005737;GO:0043226;GO:0043227;GO:0043229;GO:0043231;GO:0044424	plasma membrane;membrane;cell part;nucleus;cytoplasm;organelle;membrane-bounded organelle;intracellular organelle;intracellular membrane-bounded organelle;intracellular part	1	0	0	3	6	0	9	2	6	4	5	2	1	1	0	3	6	0	1	0	0	0	2	4	0	12.5	12.5	8.6	67.35	638	2	1	2		3	7		1.7427e-52	9076700	1127800	2110.6	7167.5	0
IPI00153794	Coiled-coil domain-containing protein 58	Q8R3Q6	Ccdc58	NP_941047			1	0	0	0	2	0	2	1	3	3	3	2	0	1	0	0	2	0	2	0	1	0	0	2	0	28.5	28.5	28.5	16.665	144	2		1			2		3.2794e-48	1521600	49160	0	20786	0
IPI00379695;IPI00886214	Ubiquinone biosynthesis methyltransferase COQ5, mitochondrial;Protein	Q9CXI0	Coq5;D5Ertd33e	NP_080780	GO:0005739;GO:0043226;GO:0043227;GO:0043229;GO:0043231;GO:0044424;GO:0044444;GO:0044464	mitochondrion;organelle;membrane-bounded organelle;intracellular organelle;intracellular membrane-bounded organelle;intracellular part;cytoplasmic part;cell part	1	0	0	0	0	0	0	2	2	2	2	2	0	1	0	0	0	0	2	0	1	0	0	0	0	8.6	8.6	8.6	37.335	327	2		1					1.9968e-99	242360	206650	0	35706	0
IPI00896593	Fus 2 (Fragment)	Q8R4P6	Nat6;Fus2;Hyal1				1	0	0	1	1	1	3	1	2	2	3	2	0	1	0	1	1	1	2	0	1	0	1	1	1	55	55	55	2.3327	20	2		1		1	9	32	0.0045027	16076000	69821	0	11082	0
IPI00112139	OCIA domain-containing protein 2	Q9D8W7	Ociad2	NP_081226	GO:0005743;GO:0005768;GO:0016020;GO:0019866;GO:0031090;GO:0031966;GO:0043226;GO:0043227;GO:0043229;GO:0043231;GO:0044422;GO:0044424;GO:0044429;GO:0044444;GO:0044446;GO:0044464	mitochondrial inner membrane;endosome;membrane;organelle inner membrane;organelle membrane;mitochondrial membrane;organelle;membrane-bounded organelle;intracellular organelle;intracellular membrane-bounded organelle;organelle part;intracellular part	0	0	0	0	0	0	0	1	2	2	2	2	0	0	0	0	0	0	2	0	0	0	0	0	0	14.3	14.3	14.3	16.925	154	5							4.8359e-07	955130	955130	0	0	0
IPI00121420;IPI00407484	Isoform 1 of Heat shock protein beta-2;Isoform 2 of Heat shock protein beta-2	Q99PR8-1;Q99PR8;Q6P3C8;Q99PR8-2	Hspb2;mCG_4168	NP_077761	GO:0000267;GO:0005625;GO:0044464	cell fraction;soluble fraction;cell part	0	0	0	0	0	0	0	2	2	2	2	2	0	0	0	0	0	0	2	0	0	0	0	0	0	18.1	18.1	18.1	20.404	182	3							3.621e-15	2016800	2016800	0	0	0
IPI00222556	Protein S100-A9	P31725;Q3UP42	S100a9;Cagb;Mrp14;mCG_22214	NP_033140	GO:0005634;GO:0005737;GO:0043226;GO:0043227;GO:0043229;GO:0043231;GO:0044424;GO:0044464	nucleus;cytoplasm;organelle;membrane-bounded organelle;intracellular organelle;intracellular membrane-bounded organelle;intracellular part;cell part	5	0	0	0	3	0	3	1	5	5	6	1	5	5	0	0	3	0	1	5	5	0	0	3	0	39.8	39.8	39.8	13.049	113	1	15	48			13		4.6215e-25	361180000	0	10857000	72411000	0
IPI00120089;IPI00115447	Kinesin light chain 4;Klc4 protein	Q9DBS5;Q99JQ9	Klc4;Knsl8	NP_083367	GO:0005871;GO:0005874;GO:0005875;GO:0032991;GO:0043234;GO:0044422;GO:0044424;GO:0044430;GO:0044446;GO:0044464	kinesin complex;microtubule;microtubule associated complex;macromolecular complex;protein complex;organelle part;intracellular part;cytoskeletal part;intracellular organelle part;cell part	4	0	0	3	9	1	13	2	10	5	5	1	0	4	0	3	9	1	1	0	2	0	0	5	0	19.9	10.7	10.7	68.612	619	1		2			5		5.7911e-224	5803000	0	0	2680300	0
IPI00650038;IPI00420955	Isoform 2 of Sortilin;Isoform 1 of Sortilin	Q6PHU5-2;Q6PHU5;A2AEF0;Q6PHU5-1;A2AEE8	Sort1;RP23-27B23.3-003;RP23-27B23.3-001	NP_064356	GO:0000139;GO:0000267;GO:0005624;GO:0005626;GO:0005765;GO:0005774;GO:0005789;GO:0005792;GO:0005798;GO:0005886;GO:0010008;GO:0016020;GO:0016021;GO:0016023;GO:0030133;GO:0030135;GO:0030136;GO:0030140;GO:0031090;GO:0031224;GO:0031410;GO:0031965;GO:0031982;GO:0031988;GO:0032580;GO:0042598;GO:0043226;GO:0043227;GO:0043229;GO:0043231;GO:0044422;GO:0044424;GO:0044425;GO:0044428;GO:0044431;GO:0044432;GO:…	Golgi membrane;cell fraction;membrane fraction;insoluble fraction;lysosomal membrane;vacuolar membrane;endoplasmic reticulum membrane;microsome;Golgi-associated vesicle;plasma membrane;endosome membrane;membrane;integral to membrane	4	0	0	0	0	0	0	2	4	4	4	1	0	4	0	0	0	0	1	0	4	0	0	0	0	3.6	3.6	3.6	94.812	858	1		4					6.983e-09	459910	286020	0	173880	0
IPI00880575	6 kDa protein						3	0	0	0	0	0	0	1	3	1	1	1	1	3	0	0	0	0	0	0	1	0	0	0	0	76.9	21.2	21.2	5.6777	52			1					9.4109e-35	17852	0	0	17852	0
IPI00221581	Eukaryotic translation initiation factor 4B	Q8BGD9;B2RWE8;Q3TDD8;Q3THB0;Q3TLQ9;Q3TSY9;Q3UGC0;Q922K6	Eif4b	NP_663600			3	0	0	3	3	0	6	1	6	6	6	1	0	3	0	3	3	0	1	0	3	0	3	3	0	10.8	10.8	10.8	68.839	611	2		3		3	3		1.1703e-12	6206600	2517600	0	221140	0
IPI00108338	DNA replication licensing factor MCM3	P25206;Q3UI57;Q3ULD6;Q3UZH2	Mcm3;Mcmd;Mcmd3	NP_032589	GO:0005634;GO:0005737;GO:0043226;GO:0043227;GO:0043229;GO:0043231;GO:0044424;GO:0044464	nucleus;cytoplasm;organelle;membrane-bounded organelle;intracellular organelle;intracellular membrane-bounded organelle;intracellular part;cell part	2	0	0	1	3	0	4	1	6	6	7	1	2	2	0	1	3	0	1	2	2	0	1	3	0	6.7	6.7	6.7	91.545	812	1	2	11		1	4		6.1727e-11	4040400	0	7771.4	408310	0
IPI00227121;IPI00886263;IPI00886187	Lysophosphatidylcholine acyltransferase 2-A;Lpcat2 protein	Q8BYI6;A3KBM0;A9Q1G2;B2RWR2	Lpcat2;Aytl1;Aytl1a;Lpcat2a	NP_766602	GO:0000139;GO:0005789;GO:0005795;GO:0016020;GO:0016021;GO:0031090;GO:0031224;GO:0044422;GO:0044424;GO:0044425;GO:0044431;GO:0044432;GO:0044444;GO:0044446;GO:0044464	Golgi membrane;endoplasmic reticulum membrane;Golgi stack;membrane;integral to membrane;organelle membrane;intrinsic to membrane;organelle part;intracellular part;membrane part;Golgi apparatus part;endoplasmic reticulum part;cytoplasmic part	2	0	0	0	4	0	4	3	6	6	6	1	1	2	0	0	4	0	1	1	2	0	0	4	0	10.8	10.8	10.8	60.253	544	1	1	3			5		1.5616e-15	5999500	0	20169	85665	0
IPI00467362;IPI00751399	UBX domain containing 7;Putative uncharacterized protein	Q6P5G6;Q3UGV7	Ubxn7;Kiaa0794;Ubxd7;AI196514	XP_619387;XP_919797			2	0	0	0	4	1	5	2	6	5	5	1	1	2	0	0	4	1	1	0	1	0	0	4	1	12.1	12.1	11.1	62.604	568	3	2	7			7	1	4.0009e-12	16601000	26446	469740	9625400	0
IPI00125807	Mannose-6-phosphate isomerase	Q924M7;Q3V100;Q921Z9	Mpi;Mpi1;Pmi;mCG_4013	NP_080113	GO:0005737;GO:0044424;GO:0044464	cytoplasm;intracellular part;cell part	2	0	0	2	5	0	7	1	5	5	6	1	0	2	0	2	5	0	1	0	2	0	2	5	0	15.4	15.4	15.4	46.575	423	2		2		2	6		2.061e-89	10082000	78943	0	256770	0
IPI00266738;IPI00224656;IPI00467146;IPI00224655;IPI00762178	Isoform 1 of Poly(A) polymerase alpha;Isoform 3 of Poly(A) polymerase alpha;Isoform 4 of Poly(A) polymerase alpha;Isoform 2 of Poly(A) polymerase alpha	Q61183-1;Q61183;Q3V141;Q61183-3;Q61183-4;Q61183-2	Papola;Pap;Plap	NP_035242	GO:0005634;GO:0043226;GO:0043227;GO:0043229;GO:0043231;GO:0044424;GO:0044464	nucleus;organelle;membrane-bounded organelle;intracellular organelle;intracellular membrane-bounded organelle;intracellular part;cell part	2	0	0	0	6	0	6	5	8	3	3	1	0	2	0	0	6	0	0	0	0	0	0	3	0	12.6	12.6	4.9	82.308	739	1		2			9		3.0817e-23	16272000	74391	0	36177	0
IPI00323964	Homeobox protein cut-like 2	P70298	Cux2;Cutl2		GO:0005634;GO:0043226;GO:0043227;GO:0043229;GO:0043231;GO:0044424;GO:0044464	nucleus;organelle;membrane-bounded organelle;intracellular organelle;intracellular membrane-bounded organelle;intracellular part;cell part	2	0	0	0	1	0	1	1	3	1	1	1	0	2	0	0	1	0	1	0	1	0	0	0	0	2.8	2.8	1.2	154.7	1426	1		3			1		2.1697e-05	7266900	0	0	77361	0
IPI00453903;IPI00554980;IPI00828240	Isoform 1 of Probable E3 ubiquitin-protein ligase HERC4;Isoform 2 of Probable E3 ubiquitin-protein ligase HERC4	Q6PAV2-1;Q6PAV2;Q6PAV2-2	Herc4	NP_080377	GO:0005829;GO:0044424;GO:0044444;GO:0044464	cytosol;intracellular part;cytoplasmic part;cell part	2	0	0	1	8	0	9	3	9	9	9	1	0	2	0	1	8	0	1	0	2	0	1	8	0	9.6	9.6	9.6	118.41	1057	1		2		1	9		3.7393e-36	8459000	14961	0	472870	0
IPI00471005;IPI00475210;IPI00116394;IPI00751032;IPI00751937;IPI00742406	Isoform 1 of Probable phospholipid-transporting ATPase IIB;Isoform 2 of Probable phospholipid-transporting ATPase IIB;Probable phospholipid-transporting ATPase IIA;ATPase, class II, type 9A, isoform CRA_c;ATPase, class II, type 9A;Macrophage MHC receptor	P98195-1;P98195;P98195-2;O70228;A2AQC3;Q505G9;Q6DI68;Q8C288;Q8C4G3;Q2HXI8	Atp9b;Atp9a;RP23-156F1.1-002;RP23-156F1.1-003;mCG_20648;RP23-156F1.1-001;MMR	NP_056620;NP_056546	GO:0016021;GO:0031224;GO:0044425;GO:0044464;GO:0016020	integral to membrane;intrinsic to membrane;membrane part;cell part;membrane	2	0	0	0	2	0	2	6	2	2	2	1	0	2	0	0	2	0	1	0	2	0	0	2	0	2.2	2.2	2.2	129.02	1146	1		3			2		1.0561e-12	585210	0	0	274280	0
IPI00453849;IPI00317422;IPI00785256;IPI00856749;IPI00856990	Isoform 1 of mRNA cap guanine-N7 methyltransferase;Isoform 3 of mRNA cap guanine-N7 methyltransferase;Isoform 2 of mRNA cap guanine-N7 methyltransferase;23 kDa protein	Q9D0L8-1;Q9D0L8;Q9D0L8-3;Q9D0L8-2	Rnmt;Kiaa0398	NP_080716	GO:0005634;GO:0043226;GO:0043227;GO:0043229;GO:0043231;GO:0044424;GO:0044464	nucleus;organelle;membrane-bounded organelle;intracellular organelle;intracellular membrane-bounded organelle;intracellular part;cell part	1	0	0	0	5	0	5	5	6	6	6	1	1	1	0	0	5	0	1	1	1	0	0	5	0	14	14	14	53.291	465	1	1	1			7		8.4031e-15	11574000	8456.5	5671.8	11168	0
IPI00850219;IPI00116741	similar to exportin, tRNA;Exportin-T	Q9CRT8	Xpot	XP_001472757;NP_001074525	GO:0005634;GO:0005737;GO:0043226;GO:0043227;GO:0043229;GO:0043231;GO:0044424;GO:0044464	nucleus;cytoplasm;organelle;membrane-bounded organelle;intracellular organelle;intracellular membrane-bounded organelle;intracellular part;cell part	1	0	0	1	5	0	6	2	6	6	7	1	1	1	0	1	5	0	1	1	1	0	1	5	0	6.7	6.7	6.7	111.75	989	1	1	3		1	5		2.1789e-41	5480100	38559	0	182490	0
IPI00128261	Cytochrome b	P00158;A3R3Q8;A8DUR3;A8DUS7;A8DUU6;B0LAD5;B1P8W3;B3Y998;Q36290;Q3V2F9;Q3V2T7;Q5VI45;Q71EJ7;Q71EK1;Q71EK3;Q7JCZ3;Q85PJ1;Q9TDS6;Q9TET3	Mt-Cyb;Cob;Cytb;mt-Cytb;Mtcyb;CYTB;cytb	NP_904340	GO:0000267;GO:0005624;GO:0005626;GO:0005743;GO:0016020;GO:0016021;GO:0019866;GO:0031090;GO:0031224;GO:0031966;GO:0044422;GO:0044424;GO:0044425;GO:0044429;GO:0044444;GO:0044446;GO:0044464;GO:0070469;GO:0005739;GO:0043226;GO:0043227;GO:0043229;GO:0043231	cell fraction;membrane fraction;insoluble fraction;mitochondrial inner membrane;membrane;integral to membrane;organelle inner membrane;organelle membrane;intrinsic to membrane;mitochondrial membrane;organelle part;intracellular part;membrane part	1	0	0	1	1	0	2	1	1	1	1	1	0	1	0	1	1	0	1	0	1	0	1	1	0	2.4	2.4	2.4	43.209	381	3		4		2	1		7.4756e-41	5598800	2630600	0	2879200	0
IPI00229721;IPI00653723;IPI00895981	Polymerase delta-interacting protein 3;Polymerase (DNA-directed), delta interacting protein 3	Q8BG81;B2FDB4;Q3TJ78;Q3U8V1;Q571G8;Q8C713;Q3UDD3	Poldip3;RP23-25N17.1-001;mKIAA1649;RP23-25N17.1-003	NP_848742	GO:0005634;GO:0043226;GO:0043227;GO:0043229;GO:0043231;GO:0044424;GO:0044464	nucleus;organelle;membrane-bounded organelle;intracellular organelle;intracellular membrane-bounded organelle;intracellular part;cell part	1	0	0	1	1	1	3	3	3	3	3	1	0	1	0	1	1	1	1	0	1	0	1	1	1	7.1	7.1	7.1	46.132	420	1		1		1	1	1	1.1237e-17	1058200	199220	0	46432	0
IPI00309262	Cell division protein kinase 5	P49615;Q543F6	Cdk5;Crk6;mCG_16479	NP_031694	GO:0005634;GO:0005829;GO:0016020;GO:0030027;GO:0030175;GO:0030424;GO:0030425;GO:0030426;GO:0030427;GO:0031594;GO:0042995;GO:0043005;GO:0043025;GO:0043226;GO:0043227;GO:0043229;GO:0043231;GO:0044424;GO:0044444;GO:0044464;GO:0045202	nucleus;cytosol;membrane;lamellipodium;filopodium;axon;dendrite;growth cone;site of polarized growth;neuromuscular junction;cell projection;neuron projection;cell soma;organelle;membrane-bounded organelle;intracellular organelle	1	0	0	1	3	0	4	1	3	3	3	1	0	1	0	1	3	0	1	0	1	0	1	3	0	15.1	15.1	15.1	33.288	292	1		1		1	4		1.4917e-44	16669000	3736.3	0	67554	0
IPI00318006	Serine hydrolase-like protein	Q9EPB5;Q3U3G8;Q80XK9	Serhl;mCG_4197	NP_075964	GO:0005777;GO:0016023;GO:0031410;GO:0031982;GO:0031988;GO:0042579;GO:0043226;GO:0043227;GO:0043229;GO:0043231;GO:0044424;GO:0044444;GO:0044464;GO:0048471	peroxisome;cytoplasmic membrane-bounded vesicle;cytoplasmic vesicle;vesicle;membrane-bounded vesicle;microbody;organelle;membrane-bounded organelle;intracellular organelle;intracellular membrane-bounded organelle;intracellular part;cytoplasmic part	1	0	0	2	7	0	9	1	7	7	7	1	0	1	0	2	7	0	1	0	1	0	2	7	0	23.8	23.8	23.8	35.31	311	3		1		2	9		3.7662e-42	9858900	37298	0	18081	0
IPI00411164;IPI00754456;IPI00754975;IPI00756087;IPI00553590;IPI00752398;IPI00849959;IPI00849799	enhancer trap locus 4;Isoform 1 of Sickle tail protein;Isoform 2 of Sickle tail protein;Isoform 5 of Sickle tail protein;Isoform 3 of Sickle tail protein;Isoform 4 of Sickle tail protein;Isoform 8 of Sickle tail protein;Isoform 9 of Sickle tail protein	A2AQ25-6;A2AQ25;A2AQ25-1;A2AQ25-2;A2AQ25-5;A2AQ25-3;B2RY09;Q3UFL8;A2AQ25-4;A2AQ25-8;A2AQ25-9	Skt;Etl4;Kiaa1217;BC026657	NP_001074475	GO:0005737;GO:0044424;GO:0044464	cytoplasm;intracellular part;cell part	1	0	0	1	1	1	3	8	4	4	4	1	0	1	0	1	1	1	1	0	1	0	1	1	1	2.2	2.2	2.2	218.44	1997	1		5		1	1	1	6.9121e-11	719270	172570	0	396180	0
IPI00551399;IPI00453863;IPI00874856;IPI00474693	Isoform 2 of Protein EFR3 homolog A;Isoform 1 of Protein EFR3 homolog A;93 kDa protein	Q8BG67-2;Q8BG67;Q8BG67-1	Efr3a;Kiaa0143	NP_598527	GO:0005622;GO:0005886;GO:0016020;GO:0044464	intracellular;plasma membrane;membrane;cell part	1	0	0	0	2	5	7	4	5	5	5	1	0	1	0	0	2	5	1	0	1	0	0	2	5	5.8	5.8	5.8	93.289	821	1		1			2	7	5.3183e-12	1671600	126160	0	22562	0
IPI00458328;IPI00621317	Isoform 1 of Tectonic-2;Isoform 2 of Tectonic-2	Q2MV57-1;Q2MV57;Q9D8A8;Q2MV57-2	Tctn2;Tect2	NP_080762	GO:0016021;GO:0031224;GO:0044425;GO:0044464	integral to membrane;intrinsic to membrane;membrane part;cell part	1	0	0	0	0	0	0	2	1	1	1	1	0	1	0	0	0	0	1	0	1	0	0	0	0	2	2	2	77.11	700	1		1					0.017916	58826	49037	0	9788.4	0
IPI00664143	similar to 1810013D10Rik protein	Q8K0W2		XP_918604;XP_988273			1	0	0	0	0	0	0	1	1	1	1	1	0	1	0	0	0	0	1	0	1	0	0	0	0	10	10	10	15.194	140	1		3					5.2889e-11	101850	19131	0	82714	0
IPI00127902;IPI00270064;IPI00761204;IPI00403301	Isoform 3 of Putative ATP-dependent RNA helicase DHX30;Isoform 1 of Putative ATP-dependent RNA helicase DHX30;Isoform 2 of Putative ATP-dependent RNA helicase DHX30;MKIAA0890 protein (Fragment)	Q99PU8-3;Q99PU8;Q99PU8-1;Q99PU8-2;Q80TP6	Dhx30;Helg;mKIAA0890	NP_579925	GO:0009295;GO:0042645;GO:0044422;GO:0044424;GO:0044429;GO:0044444;GO:0044446;GO:0044464	nucleoid;mitochondrial nucleoid;organelle part;intracellular part;mitochondrial part;cytoplasmic part;intracellular organelle part;cell part	0	0	0	2	15	4	21	4	17	17	17	1	1	0	0	2	15	4	1	1	0	0	2	15	4	14.6	14.6	14.6	136.49	1223	1	1			2	22	13	1.1721e-73	13833000	29986	25586	0	0
IPI00129184;IPI00776080;IPI00844696	Isoform 1 of tRNA-dihydrouridine synthase 3-like;Isoform 2 of tRNA-dihydrouridine synthase 3-like	Q91XI1-1;Q91XI1;Q91XI1-2	Dus3l	NP_659107			0	0	0	0	2	0	2	3	3	3	3	1	1	0	0	0	2	0	1	1	0	0	0	2	0	7.2	7.2	7.2	71.078	637	2	2				3		2.2168e-27	8542800	0	0	0	0
IPI00133116	Uridine diphosphate glucose pyrophosphatase	Q9D142	Nudt14	NP_079675	GO:0005737;GO:0044424;GO:0044464	cytoplasm;intracellular part;cell part	0	0	0	0	2	0	2	1	3	3	3	1	1	0	0	0	2	0	1	1	0	0	0	2	0	13.1	13.1	13.1	24.443	222	1	1				2		4.5832e-07	1068100	0	23701	0	0
IPI00131894;IPI00113168;IPI00109627;IPI00278348	ATP synthase lipid-binding protein, mitochondrial;ATP synthase lipid-binding protein, mitochondrial;ATP synthase lipid-binding protein, mitochondrial;ATP synthase, H+ transporting, mitochondrial F0 complex, subunit c (Subunit 9), isoform 1, isoform CRA_a	P56383;P56384;Q14BC2;P48202;Q3TIE9;Q9CR84	Atp5g2;Atp5g3;RP23-146O7.1-001;mCG_13958;Atp5g1;RP23-235J5.12-001;mCG_3782	NP_080744;NP_778180;NP_001106134;XP_001472743;NP_031532	GO:0016020;GO:0016021;GO:0031090;GO:0031224;GO:0031966;GO:0032991;GO:0033177;GO:0043234;GO:0044422;GO:0044424;GO:0044425;GO:0044429;GO:0044444;GO:0044446;GO:0044464;GO:0045263;GO:0005743;GO:0019866	membrane;integral to membrane;organelle membrane;intrinsic to membrane;mitochondrial membrane;macromolecular complex;proton-transporting two-sector ATPase complex, proton-transporting domain;protein complex;organelle part;intracellular part;membrane part	0	0	0	0	0	0	0	4	1	1	1	1	0	0	0	0	0	0	1	0	0	0	0	0	0	21.2	21.2	21.2	15.476	146	1							2.4434e-29	286030	286030	0	0	0
IPI00118227	39S ribosomal protein L27, mitochondrial	Q99N92;Q5SUY2	Mrpl27;EG622268;RP23-290B5.4-001;mCG_1801;mCG_50294	NP_444391;XP_001474707;XP_892550	GO:0000315;GO:0005762;GO:0015934;GO:0030529;GO:0032991;GO:0033279;GO:0044422;GO:0044424;GO:0044429;GO:0044444;GO:0044446;GO:0044464	organellar large ribosomal subunit;mitochondrial large ribosomal subunit;large ribosomal subunit;ribonucleoprotein complex;macromolecular complex;ribosomal subunit;organelle part;intracellular part;mitochondrial part;cytoplasmic part	0	0	0	1	1	0	2	1	1	1	1	1	0	0	0	1	1	0	1	0	0	0	1	1	0	8.8	8.8	8.8	15.944	148	1				1	1		2.1892e-31	1215200	9869.8	0	0	0
IPI00120848	Mimecan	Q62000;Q543C5	Ogn;Og;mCG_15650	NP_032786	GO:0005578;GO:0005615;GO:0031012;GO:0044421;GO:0005783;GO:0043226;GO:0043227;GO:0043229;GO:0043231;GO:0044424;GO:0044444;GO:0044464	proteinaceous extracellular matrix;extracellular space;extracellular matrix;extracellular region part;endoplasmic reticulum;organelle;membrane-bounded organelle;intracellular organelle;intracellular membrane-bounded organelle;intracellular part	0	0	0	0	1	0	1	1	2	2	2	1	0	0	0	0	1	0	1	0	0	0	0	1	0	8.7	8.7	8.7	34.012	298	1					1		2.7142e-28	727390	194570	0	0	0
IPI00845537;IPI00131692;IPI00310248;IPI00515754;IPI00467555;IPI00416397;IPI00918102;IPI00416396;IPI00653974	Isoform 6 of Rab GTPase-binding effector protein 1;Isoform 1 of Rab GTPase-binding effector protein 1;Isoform 3 of Rab GTPase-binding effector protein 1;Rabaptin, RAB GTPase binding effector protein 1;Isoform 2 of Rab GTPase-binding effector protein 1;Isof	O35551-6;O35551;O35551-1;Q5QNU3;O35551-3;Q5QNU4;O35551-2;O35551-5;Q5QNU2	Rabep1;Rab5ep;Rabpt5;Rabpt5a;DN-279H6.1-001;RP23-83I13.2-001;mCG_21169;DN-279H6.1-002;RP23-83I13.2-002;RP23-83I13.2-003	NP_062273	GO:0005768;GO:0005769;GO:0043226;GO:0043227;GO:0043229;GO:0043231;GO:0044424;GO:0044444;GO:0044464;GO:0055037	endosome;early endosome;organelle;membrane-bounded organelle;intracellular organelle;intracellular membrane-bounded organelle;intracellular part;cytoplasmic part;cell part;recycling endosome	0	0	0	1	6	0	7	9	8	8	8	1	0	0	0	1	6	0	1	0	0	0	1	6	0	11	11	11	99.763	864	2				1	6		6.1045e-69	4560100	56935	0	0	0
IPI00132608	HIG1 domain family member 2A	Q9CQJ1	Higd2a	NP_080209	GO:0016021;GO:0031224;GO:0044425;GO:0044464	integral to membrane;intrinsic to membrane;membrane part;cell part	0	0	0	0	0	0	0	1	1	1	1	1	0	0	0	0	0	0	1	0	0	0	0	0	0	19.8	19.8	19.8	11.368	106	1							1.1724e-13	135810	135810	0	0	0
IPI00137944;IPI00756000;IPI00857024	Isoform 2 of Probable tubulin polyglutamylase TTLL9;Isoform 1 of Probable tubulin polyglutamylase TTLL9;Ttll9 protein (Fragment)	A2APC3-2;A2APC3;A2APC3-1;A7E1Z2	Ttll9	NP_083340;NP_001077087	GO:0005815;GO:0005874;GO:0005929;GO:0005932;GO:0042995;GO:0044422;GO:0044424;GO:0044430;GO:0044444;GO:0044446;GO:0044463;GO:0044464	microtubule organizing center;microtubule;cilium;microtubule basal body;cell projection;organelle part;intracellular part;cytoskeletal part;cytoplasmic part;intracellular organelle part;cell projection part;cell part	0	0	0	0	0	0	0	3	1	1	1	1	0	0	0	0	0	0	1	0	0	0	0	0	0	3.4	3.4	3.4	53.947	464	3							0.021942	1770300	1770300	0	0	0
IPI00323790;IPI00310173	DNA mismatch repair protein Msh6;MutS homolog 6	P54276;Q61061;Q6GTK8;Q8C2N9;Q9CRH0	Msh6;Gtmbp	NP_034960	GO:0000785;GO:0000790;GO:0032300;GO:0032301;GO:0032991;GO:0043234;GO:0044422;GO:0044424;GO:0044427;GO:0044428;GO:0044446;GO:0044454;GO:0044464	chromatin;nuclear chromatin;mismatch repair complex;MutSalpha complex;macromolecular complex;protein complex;organelle part;intracellular part;chromosomal part;nuclear part;intracellular organelle part;nuclear chromosome part;cell part	0	0	0	0	5	0	5	2	6	6	6	1	0	0	0	0	5	0	1	0	0	0	0	5	0	5.1	5.1	5.1	151.07	1358	1					6		1.1655e-17	2965600	0	0	0	0
IPI00310827;IPI00785281;IPI00858180	Peroxisomal membrane protein 2;peroxisomal membrane protein 2;9 kDa protein	P42925;Q5D073	Pxmp2;Pmp22;mCG_134215	NP_033019	GO:0005778;GO:0016020;GO:0016021;GO:0031090;GO:0031224;GO:0031903;GO:0042579;GO:0043226;GO:0043227;GO:0043229;GO:0043231;GO:0044422;GO:0044424;GO:0044425;GO:0044438;GO:0044439;GO:0044444;GO:0044446;GO:0044464	peroxisomal membrane;membrane;integral to membrane;organelle membrane;intrinsic to membrane;microbody membrane;microbody;organelle;membrane-bounded organelle;intracellular organelle;intracellular membrane-bounded organelle;organelle part	0	0	0	0	0	0	0	3	1	1	1	1	0	0	0	0	0	0	1	0	0	0	0	0	0	5.2	5.2	5.2	22.265	194	1							9.3719e-20	189820	189820	0	0	0
IPI00314585	Isoform 1 of RE1-silencing transcription factor	Q8VIG1-1;Q8VIG1;A0JNY8;Q60694	Rest;Nrsf	NP_035393	GO:0017053;GO:0032991;GO:0043234;GO:0044422;GO:0044424;GO:0044428;GO:0044446;GO:0044451;GO:0044464	transcriptional repressor complex;macromolecular complex;protein complex;organelle part;intracellular part;nuclear part;intracellular organelle part;nucleoplasm part;cell part	0	0	0	0	0	0	0	1	1	1	1	1	0	0	0	0	0	0	1	0	0	0	0	0	0	1.4	1.4	1.4	117.84	1082	2							0.0041109	122270	122270	0	0	0
IPI00377496	Carbonic anhydrase-related protein	P28651;A2AKP8	Ca8;Cals;Cals1;Car8;Carp;RP23-180H12.1-001;mCG_20159	NP_031618;XP_001473082	GO:0005737;GO:0044424;GO:0044464	cytoplasm;intracellular part;cell part	0	0	0	1	5	0	6	1	5	5	5	1	0	0	0	1	5	0	1	0	0	0	1	5	0	24.4	24.4	24.4	33.081	291	1				1	6		1.2513e-51	18983000	505790	0	0	0
IPI00850112;IPI00415558	Isoform 2 of Synaptopodin;Isoform 3 of Synaptopodin	Q8CC35-2;Q8CC35;Q3TA13;Q3U336;Q497V1;Q8CC35-3;Q3TBE2;Q3TY32;Q3URF1	Synpo;Kiaa1029;mCG_6023	NP_796314;NP_001103445	GO:0005737;GO:0005856;GO:0005911;GO:0005923;GO:0014069;GO:0015629;GO:0016020;GO:0030054;GO:0043197;GO:0043204;GO:0043226;GO:0043228;GO:0043229;GO:0043232;GO:0044422;GO:0044424;GO:0044425;GO:0044430;GO:0044446;GO:0044456;GO:0044459;GO:0044463;GO:0044464;GO:0045211;GO:0070160	cytoplasm;cytoskeleton;cell-cell junction;tight junction;postsynaptic density;actin cytoskeleton;membrane;cell junction;dendritic spine;perikaryon;organelle;non-membrane-bounded organelle;intracellular organelle	0	0	0	0	0	0	0	2	1	1	1	1	0	0	0	0	0	0	1	0	0	0	0	0	0	1.3	1.3	1.3	96.249	901	1							1.3755e-08	7384.2	7384.2	0	0	0
IPI00421081;IPI00880949	Isoform 1 of Protein phosphatase PTC7 homolog	Q6NVE9-1;Q6NVE9	Pptc7;Tapp2c	NP_796216			0	0	0	1	2	0	3	2	3	3	3	1	0	0	0	1	2	0	1	0	0	0	1	2	0	14.5	14.5	14.5	33.048	310	1				1	2		1.6685e-86	1365800	0	0	0	0
IPI00467124	Hexaprenyldihydroxybenzoate methyltransferase, mitochondrial	Q8BMS4;A2AJT6;Q3TLJ6;Q3UQM8	Coq3;RP23-38K18.5-001;mCG_2931	NP_766275	GO:0005759;GO:0044422;GO:0044424;GO:0044429;GO:0044444;GO:0044446;GO:0044464	mitochondrial matrix;organelle part;intracellular part;mitochondrial part;cytoplasmic part;intracellular organelle part;cell part	0	0	0	0	1	0	1	1	1	1	1	1	0	0	0	0	1	0	1	0	0	0	0	1	0	4.3	4.3	4.3	40.956	370	1					1		2.6678e-10	761700	28208	0	0	0
IPI00755154	leiomodin 3	A0AUN8;A0JP45	Lmod3	NP_001074626	GO:0005856;GO:0043226;GO:0043228;GO:0043229;GO:0043232;GO:0044424;GO:0044464	cytoskeleton;organelle;non-membrane-bounded organelle;intracellular organelle;intracellular non-membrane-bounded organelle;intracellular part;cell part	0	0	0	0	0	0	0	1	1	1	1	1	0	0	0	0	0	0	1	0	0	0	0	0	0	2.6	2.6	2.6	65.688	571	1							4.6888e-20	48565	48565	0	0	0
IPI00830869	Transmembrane protein 182	B2RVY9	Tmem182	NP_001074667	GO:0016021;GO:0031224;GO:0044425;GO:0044464	integral to membrane;intrinsic to membrane;membrane part;cell part	0	0	0	0	0	0	0	1	1	1	1	1	0	0	0	0	0	0	1	0	0	0	0	0	0	4.4	4.4	4.4	25.845	229	9							2.2532e-14	110390	110390	0	0	0
IPI00845582;IPI00881099;IPI00828395;IPI00845593;IPI00654058	Isoform 4 of Protein fucU homolog;17 kDa protein;Isoform 1 of Protein fucU homolog;Isoform 2 of Protein fucU homolog;Isoform 5 of Protein fucU homolog	Q8R2K1-4;Q8R2K1;Q8R2K1-1;Q8R2K1-2;Q8R2K1-5	Le51	NP_081204			0	0	0	0	1	1	2	5	2	1	1	1	0	0	0	0	1	1	1	0	0	0	0	0	1	16.5	7.1	7.1	13.684	127	1						1	8.4114e-30	28986	28986	0	0	0
IPI00420329;IPI00466991	Activating signal cointegrator 1 complex subunit 3-like 1	Q69ZZ3;Q6P4T2;Q7TMG2	Snrnp200;Ascc3l1;mKIAA0788;RP23-206D14.2-001	NP_796188			60	57	1	41	52	60	210	2	79	79	84	0	30	60	57	41	52	60	0	30	60	57	41	52	60	40.3	40.3	40.3	244.54	2136		119	269	326	54	118	232	0	232530000	0	6268200	42336000	26572000
IPI00352984	Xanthine dehydrogenase/oxidase	Q00519	Xdh		GO:0005777;GO:0042579;GO:0043226;GO:0043227;GO:0043229;GO:0043231;GO:0044424;GO:0044444;GO:0044464	peroxisome;microbody;organelle;membrane-bounded organelle;intracellular organelle;intracellular membrane-bounded organelle;intracellular part;cytoplasmic part;cell part	43	41	0	31	41	6	119	1	49	1	1	0	24	43	41	31	41	6	0	1	1	1	0	0	0	42.2	0.7	0.7	146.52	1335		2	6	11				0	5408000	0	566280	3634500	1207200
IPI00655217;IPI00653163;IPI00112783	xanthine dehydrogenase	B2RUJ7;Q3TAT6;Q3UMS6;Q99KV3;Q9CVF2	Xdh	NP_035853	GO:0005829;GO:0044424;GO:0044444;GO:0044464	cytosol;intracellular part;cytoplasmic part;cell part	43	41	0	32	42	6	121	3	49	1	2	0	24	43	41	32	42	6	0	1	1	1	1	1	0	42.2	42.2	0.7	146.56	1335		117	280	472	56	161	7	0	754660000	0	7678700	103620000	68004000
IPI00408207;IPI00226551	Isoform 1 of Myosin-Id;Isoform 2 of Myosin-Id	Q5SYD0-1;Q5SYD0;B2RWZ2;Q3UG58;Q8K063;Q5SYD0-2;Q91ZI5	Myo1d	NP_796364	GO:0016459;GO:0032991;GO:0043234;GO:0044422;GO:0044424;GO:0044430;GO:0044446;GO:0044464	myosin complex;macromolecular complex;protein complex;organelle part;intracellular part;cytoskeletal part;intracellular organelle part;cell part	41	30	0	25	37	36	128	2	49	47	52	0	22	41	30	25	37	36	0	22	39	29	25	35	35	51.4	50.5	49.2	116.08	1006		69	167	130	31	67	130	0	164140000	0	8264500	24128000	10689000
IPI00112963;IPI00119870;IPI00230751;IPI00223882	Catenin alpha-1	P26231;Q3TGQ3;Q545R0;Q6NV50	Ctnna1;Catna1;mCG_123912	NP_033948	GO:0005737;GO:0005856;GO:0005911;GO:0005912;GO:0005913;GO:0005915;GO:0015629;GO:0030027;GO:0030054;GO:0042995;GO:0043226;GO:0043228;GO:0043229;GO:0043232;GO:0044424;GO:0044425;GO:0044459;GO:0044464;GO:0070161	cytoplasm;cytoskeleton;cell-cell junction;adherens junction;cell-cell adherens junction;zonula adherens;actin cytoskeleton;lamellipodium;cell junction;cell projection;organelle;non-membrane-bounded organelle;intracellular organelle	37	30	0	22	41	20	113	4	44	43	51	0	23	37	30	22	41	20	0	22	36	29	21	40	19	61.5	61.5	60.8	100.11	906		75	273	135	45	130	57	0	396380000	0	5467400	55082000	5991000
IPI00118892;IPI00857380;IPI00856578;IPI00856699;IPI00856976	Plastin-2	Q61233;Q3TJX0;Q3U6N7;Q3U6Z1;Q3U9M7	Lcp1;Pls2	NP_032905	GO:0001726;GO:0001891;GO:0005737;GO:0005884;GO:0042995;GO:0044422;GO:0044424;GO:0044425;GO:0044430;GO:0044446;GO:0044459;GO:0044464;GO:0005829;GO:0044444	ruffle;phagocytic cup;cytoplasm;actin filament;cell projection;organelle part;intracellular part;membrane part;cytoskeletal part;intracellular organelle part;plasma membrane part;cell part;cytosol;cytoplasmic part	36	33	0	26	40	5	104	5	43	36	43	0	28	36	33	26	40	5	0	23	29	27	20	33	3	79.4	79.4	68.1	70.148	627		183	603	355	43	166	13	0	1728800000	0	47312000	302020000	82014000
IPI00224776;IPI00750469	Heat shock 70 kDa protein 12B	Q9CZJ2;A2ANS4	Hspa12b;RP23-32L15.1-001;mCG_18511	NP_082582			32	22	1	25	34	27	108	2	39	36	39	0	22	32	22	25	34	27	0	19	29	19	22	31	25	62.6	62.6	59.6	76.118	685		143	369	256	59	175	161	0	658840000	0	20878000	80882000	25153000
IPI00322245;IPI00857976	Dimethylaniline monooxygenase [N-oxide-forming] 2	Q8K2I3	Fmo2	NP_061369	GO:0000267;GO:0005624;GO:0005626;GO:0005792;GO:0016021;GO:0031224;GO:0031227;GO:0031300;GO:0042598;GO:0044422;GO:0044424;GO:0044425;GO:0044432;GO:0044444;GO:0044446;GO:0044464	cell fraction;membrane fraction;insoluble fraction;microsome;integral to membrane;intrinsic to membrane;intrinsic to endoplasmic reticulum membrane;intrinsic to organelle membrane;vesicular fraction;organelle part;intracellular part;membrane part	31	30	0	22	28	3	83	2	32	32	42	0	24	31	30	22	28	3	0	24	31	30	22	28	3	57.2	57.2	57.2	60.974	535		107	541	529	41	91	3	0	884800000	0	40816000	161970000	79265000
IPI00308971	Cation-independent mannose-6-phosphate receptor	Q07113;Q7TMR1;Q80VF2;Q8C2F9;Q8C6V9;Q8K0J1	Igf2r	NP_034645	GO:0000267;GO:0005624;GO:0005626;GO:0005641;GO:0005765;GO:0005774;GO:0016020;GO:0016021;GO:0031090;GO:0031224;GO:0031970;GO:0031974;GO:0044422;GO:0044424;GO:0044425;GO:0044428;GO:0044437;GO:0044444;GO:0044446;GO:0044464;GO:0005768;GO:0005798;GO:0016023;GO:0030133;GO:0030135;GO:0030136;GO:0030140;GO:0031410;GO:0031982;GO:0031988;GO:0043226;GO:0043227;GO:0043229;GO:0043231;GO:0044431	cell fraction;membrane fraction;insoluble fraction;nuclear envelope lumen;lysosomal membrane;vacuolar membrane;membrane;integral to membrane;organelle membrane;intrinsic to membrane;organelle envelope lumen;membrane-enclosed lumen;organelle part	26	31	0	15	38	3	87	1	45	45	48	0	19	26	31	15	38	3	0	19	26	31	15	38	3	18.9	18.9	18.9	273.81	2483		54	89	129	16	86	3	0	96122000	0	2890800	8491400	8678900
IPI00320605;IPI00776045;IPI00830969;IPI00110508;REV_IPI00109552;IPI00831261	Integrin beta-2;Integrin beta	P11835;Q542I8	Itgb2;mCG_3383	NP_032430	GO:0000267;GO:0005624;GO:0005626;GO:0008305;GO:0009986;GO:0032991;GO:0043234;GO:0043235;GO:0044425;GO:0044459;GO:0044464;GO:0045121;GO:0005737;GO:0044424	cell fraction;membrane fraction;insoluble fraction;integrin complex;cell surface;macromolecular complex;protein complex;receptor complex;membrane part;plasma membrane part;cell part;membrane raft;cytoplasm;intracellular part	26	24	0	6	21	2	53	6	29	29	32	0	11	26	24	6	21	2	0	11	26	24	6	21	2	40.9	40.9	40.9	85.025	771		33	69	66	6	42	4	0	161060000	0	3333200	10019000	10983000
IPI00113042;IPI00130630;IPI00785449	Putative uncharacterized protein	Q9CZR2;Q32MS9;Q3TTB7;Q3UZV6	Naalad2;mCG_4774	NP_082555	GO:0016021;GO:0031224;GO:0044425;GO:0044464	integral to membrane;intrinsic to membrane;membrane part;cell part	25	21	0	18	22	4	65	3	26	25	27	0	13	25	21	18	22	4	0	13	24	20	18	21	4	35.3	35.3	34.6	87.159	778		33	99	189	23	64	6	0	230630000	0	4712500	32267000	27144000
IPI00676957;IPI00116913;IPI00624079	laminin, alpha 5;Laminin subunit alpha-5;MKIAA0533 protein	A2ABW7;Q61001;Q3TZ05;Q6ZQA1;Q712T9;Q80VE8;Q8R3Y7	Lama5;RP23-16P3.3-001;mKIAA0533	NP_001074640	GO:0005606;GO:0032991;GO:0043234;GO:0043256;GO:0043259;GO:0044420;GO:0044421;GO:0005615	laminin-1 complex;macromolecular complex;protein complex;laminin complex;laminin-10 complex;extracellular matrix part;extracellular region part;extracellular space	25	10	0	8	20	13	51	3	34	34	38	0	10	25	10	8	20	13	0	10	25	10	8	20	13	11	11	11	404.05	3718		19	139	20	13	42	32	0	59972000	0	1348600	14672000	719590
IPI00762553;IPI00874946;IPI00874675	dystonin isoform b;830 kDa protein;829 kDa protein			NP_604443			25	19	1	8	46	20	93	3	58	1	1	0	9	25	19	8	46	20	0	0	1	1	0	0	1	8	8	0.1	834.21	7393		10	59	49	9	67	42	0	62985000	0	1901900	3657500	5803100
IPI00263505;IPI00227435;IPI00460290;IPI00108569;IPI00857901;IPI00857451;IPI00856151;IPI00856522;IPI00651928;IPI00857895;IPI00858225;IPI00858032;IPI00856404;IPI00858162	Isoform 1 of Protein unc-84 homolog A;Isoform 3 of Protein unc-84 homolog A;SUN1;Isoform 2 of Protein unc-84 homolog A;85 kDa protein	Q9D666-1;Q9D666;Q3TIW3;Q3TV96;Q9D666-3;Q6B4H0;Q9D666-2	Unc84a;Sun1	NP_077771	GO:0005639;GO:0016021;GO:0031224;GO:0031229;GO:0031300;GO:0031301;GO:0044422;GO:0044424;GO:0044425;GO:0044428;GO:0044444;GO:0044446;GO:0044453;GO:0044464;GO:0048471;GO:0005737	integral to nuclear inner membrane;integral to membrane;intrinsic to membrane;intrinsic to nuclear inner membrane;intrinsic to organelle membrane;integral to organelle membrane;organelle part;intracellular part;membrane part;nuclear part;cytoplasmic part	24	26	0	5	9	21	61	14	30	30	31	0	17	24	26	5	9	21	0	17	24	26	5	9	21	36.9	36.9	36.9	101.98	913		55	118	122	7	9	65	4.103e-270	89824000	0	14132000	30688000	18857000
IPI00125899;IPI00753025;IPI00753627	Catenin beta-1;Putative uncharacterized protein	Q02248;Q80VE7;Q3UZT7	Ctnnb1;Catnb	NP_031640	GO:0000267;GO:0005624;GO:0005626;GO:0005667;GO:0005856;GO:0005911;GO:0005912;GO:0005913;GO:0005916;GO:0016323;GO:0016328;GO:0030018;GO:0030027;GO:0030054;GO:0031253;GO:0031528;GO:0032991;GO:0042995;GO:0043226;GO:0043228;GO:0043229;GO:0043232;GO:0043234;GO:0043296;GO:0044422;GO:0044424;GO:0044425;GO:0044428;GO:0044444;GO:0044446;GO:0044449;GO:0044451;GO:0044459;GO:0044463;GO:0044464;GO:0045177;GO:…	cell fraction;membrane fraction;insoluble fraction;transcription factor complex;cytoskeleton;cell-cell junction;adherens junction;cell-cell adherens junction;fascia adherens;basolateral plasma membrane;lateral plasma membrane;Z disc;lamellipodium	24	17	0	16	27	18	78	3	31	26	34	0	11	24	17	16	27	18	0	10	20	12	12	22	14	47.2	40.2	40.2	85.47	781		62	196	64	22	70	33	0	163900000	0	2057400	19234000	1905900
IPI00117181	Flotillin-1	O08917;Q3TJS0;Q540I4;Q6Y9S2	Flot1;mCG_19908	NP_032053	GO:0016023;GO:0016600;GO:0031410;GO:0031982;GO:0031988;GO:0032991;GO:0042470;GO:0043226;GO:0043227;GO:0043229;GO:0043231;GO:0043234;GO:0044424;GO:0044425;GO:0044444;GO:0044459;GO:0044464;GO:0048770;GO:0005794;GO:0034451;GO:0044422;GO:0044430;GO:0044446;GO:0044450	cytoplasmic membrane-bounded vesicle;flotillin complex;cytoplasmic vesicle;vesicle;membrane-bounded vesicle;macromolecular complex;melanosome;organelle;membrane-bounded organelle;intracellular organelle;intracellular membrane-bounded organelle	23	22	0	11	15	18	66	1	27	27	33	0	20	23	22	11	15	18	0	20	23	22	11	15	18	72.9	72.9	72.9	47.513	428		45	95	91	11	22	43	0	187000000	0	18189000	22227000	16402000
IPI00114044	Alpha-mannosidase 2	P27046;Q8C4L1	Man2a1;Mana2	NP_032575	GO:0000139;GO:0016020;GO:0016021;GO:0031090;GO:0031224;GO:0044422;GO:0044424;GO:0044425;GO:0044431;GO:0044444;GO:0044446;GO:0044464	Golgi membrane;membrane;integral to membrane;organelle membrane;intrinsic to membrane;organelle part;intracellular part;membrane part;Golgi apparatus part;cytoplasmic part;intracellular organelle part;cell part	23	29	0	6	30	2	67	1	39	38	40	0	9	23	29	6	30	2	0	9	22	28	6	30	2	37.7	37.7	37	131.59	1150		17	51	69	6	51	2	0	93729000	0	2067600	10192000	11929000
IPI00230692;IPI00284272;IPI00230690;IPI00230689;IPI00277410	Isoform 4 of Bullous pemphigoid antigen 1, isoforms 1/2/3/4;Isoform 3 of Bullous pemphigoid antigen 1, isoforms 1/2/3/4;Isoform 2 of Bullous pemphigoid antigen 1, isoforms 1/2/3/4;Isoform 1 of Bullous pemphigoid antigen 1, isoforms 1/2/3/4	Q91ZU6-4;Q91ZU6;Q91ZU6-3;Q91ZU6-1;Q91ZU6-2;A3KMF5;Q80VL5	Dst;Bpag1	NP_598594	GO:0005737;GO:0005856;GO:0015629;GO:0015630;GO:0030054;GO:0030055;GO:0030056;GO:0043226;GO:0043228;GO:0043229;GO:0043232;GO:0044424;GO:0044425;GO:0044459;GO:0044464;GO:0045111;GO:0060053	cytoplasm;cytoskeleton;actin cytoskeleton;microtubule cytoskeleton;cell junction;cell-substrate junction;hemidesmosome;organelle;non-membrane-bounded organelle;intracellular organelle;intracellular non-membrane-bounded organelle;intracellular part	23	18	0	8	46	19	91	5	57	1	1	0	9	23	18	8	46	19	0	0	0	0	0	1	0	7.9	0.1	0.1	835.07	7402						1		0	734900	0	0	0	0
IPI00387289;IPI00350959;IPI00849930;IPI00128399	Carboxylesterase 3	Q8VCT4	Ces3;Ces1	NP_444430	GO:0005783;GO:0005788;GO:0031974;GO:0043226;GO:0043227;GO:0043229;GO:0043231;GO:0043233;GO:0044422;GO:0044424;GO:0044432;GO:0044444;GO:0044446;GO:0044464;GO:0070013	endoplasmic reticulum;endoplasmic reticulum lumen;membrane-enclosed lumen;organelle;membrane-bounded organelle;intracellular organelle;intracellular membrane-bounded organelle;organelle lumen;organelle part;intracellular part;endoplasmic reticulum part	22	25	0	8	17	1	51	4	27	23	26	0	13	22	25	8	17	1	0	10	18	21	8	14	1	57.2	57.2	49.2	61.787	565		43	77	176	13	45	1	0	369870000	0	22304000	52258000	62012000
IPI00469987;IPI00880620;IPI00458508	Guanine deaminase;42 kDa protein	Q9R111;Q3U0C4;Q548F2;Q69ZN0;Q6DFY1	Gda;mKIAA1258	NP_034396			22	19	1	12	23	1	55	3	25	25	29	0	13	22	19	12	23	1	0	13	22	19	12	23	1	66.1	66.1	66.1	51.012	454		64	153	125	16	53	2	0	440000000	0	6824700	47046000	19427000
IPI00123619;IPI00381242;IPI00321644;IPI00323908;IPI00225828;IPI00875969;IPI00762851;IPI00136910;IPI00356099	Cytochrome P450, family 2, subfamily d, polypeptide 22	Q91W87;Q9JKY7	Cyp2d22;mCG_20388	NP_062797	GO:0005737;GO:0044424;GO:0044464	cytoplasm;intracellular part;cell part	21	22	0	12	16	2	52	9	22	20	21	0	14	21	22	12	16	2	0	12	19	20	11	14	1	51.6	51.6	47.8	56.493	500		45	119	151	13	30	2	0	361870000	0	14898000	43481000	69833000
IPI00399959;IPI00652514	Isoform 2 of Prolyl 4-hydroxylase subunit alpha-1;Putative uncharacterized protein	Q60715-2;Q60715;Q3TTT2	P4ha1		GO:0005783;GO:0005788;GO:0031974;GO:0043226;GO:0043227;GO:0043229;GO:0043231;GO:0043233;GO:0044422;GO:0044424;GO:0044432;GO:0044444;GO:0044446;GO:0044464;GO:0070013	endoplasmic reticulum;endoplasmic reticulum lumen;membrane-enclosed lumen;organelle;membrane-bounded organelle;intracellular organelle;intracellular membrane-bounded organelle;organelle lumen;organelle part;intracellular part;endoplasmic reticulum part	21	22	0	4	20	0	46	2	23	2	2	0	14	21	22	4	20	0	0	2	2	2	0	2	0	42.5	42.5	3	60.885	534		43	110	192	4	50		0	241470000	0	5627900	16184000	20320000
IPI00123709;IPI00867770;IPI00625462	Isoform 1 of A-kinase anchor protein 12;Isoform 3 of A-kinase anchor protein 12	Q9WTQ5-1;Q9WTQ5;B2RRE0;Q9WTQ5-2	Akap12;Gag12;Ssecks;mCG_140773	NP_112462	GO:0005737;GO:0005856;GO:0043226;GO:0043228;GO:0043229;GO:0043232;GO:0044424;GO:0044464	cytoplasm;cytoskeleton;organelle;non-membrane-bounded organelle;intracellular organelle;intracellular non-membrane-bounded organelle;intracellular part;cell part	21	15	0	22	35	1	73	3	40	40	43	0	12	21	15	22	35	1	0	12	21	15	22	35	1	35.9	35.9	35.9	180.69	1684		30	94	76	28	120	4	0	182080000	0	1109200	13204000	2562500
IPI00314788	Argininosuccinate lyase	Q91YI0;Q3UUH0	Asl	NP_598529	GO:0005737;GO:0044424;GO:0044464	cytoplasm;intracellular part;cell part	21	21	0	7	18	2	48	1	25	23	27	0	10	21	21	7	18	2	0	9	19	19	7	16	1	51.5	51.5	48.9	51.739	464		18	57	45	9	27	2	0	143450000	0	3629500	8713000	4829900
IPI00127407;IPI00649962;IPI00856182;IPI00653813	Procollagen-lysine,2-oxoglutarate 5-dioxygenase 1	Q9R0E2;A2A7Z0;Q3TZN4;Q3UE11;Q91Z26	Plod1;Plod;RP23-406N5.6-001;mCG_11727	NP_035252	GO:0005789;GO:0016020;GO:0030867;GO:0031090;GO:0044422;GO:0044424;GO:0044425;GO:0044432;GO:0044444;GO:0044446;GO:0044464;GO:0005783;GO:0043226;GO:0043227;GO:0043229;GO:0043231	endoplasmic reticulum membrane;membrane;rough endoplasmic reticulum membrane;organelle membrane;organelle part;intracellular part;membrane part;endoplasmic reticulum part;cytoplasmic part;intracellular organelle part;cell part;endoplasmic reticulum	21	23	0	7	22	3	55	4	29	28	31	0	7	21	23	7	22	3	0	7	20	22	7	21	3	47.4	47.4	46	83.594	728		17	50	77	7	34	7	0	185690000	0	1113700	10550000	31642000
IPI00136000;IPI00856144;IPI00856904;IPI00225322;IPI00856779;IPI00856263;IPI00886359;IPI00857831;IPI00311962	Isoform 1 of Alpha-adducin;adducin 1 (alpha) isoform 3;73 kDa protein;Isoform 2 of Alpha-adducin;73 kDa protein	Q9QYC0-1;Q9QYC0;Q8K232;Q9QYC0-2	Add1	NP_001019629;NP_001095914;NP_038485	GO:0005737;GO:0005856;GO:0005886;GO:0016020;GO:0043226;GO:0043228;GO:0043229;GO:0043232;GO:0044424;GO:0044464	cytoplasm;cytoskeleton;plasma membrane;membrane;organelle;non-membrane-bounded organelle;intracellular organelle;intracellular non-membrane-bounded organelle;intracellular part;cell part	20	20	0	16	21	15	72	9	24	22	25	0	16	20	20	16	21	15	0	14	18	18	15	19	13	35.1	35.1	33.2	80.646	735		91	178	240	32	72	74	0	313200000	0	18173000	28463000	42311000
IPI00134743;IPI00877320;IPI00649302;IPI00649098	Alkaline phosphatase, tissue-nonspecific isozyme;alkaline phosphatase 2, liver precursor	P09242;Q3TJD3;Q3TQ02;Q6P1B0;Q8JZS4;Q9EQ79	Alpl;Akp-2;Akp2;RP23-277N22.4-001	NP_031457	GO:0005886;GO:0016020;GO:0031224;GO:0031225;GO:0044425;GO:0044464	plasma membrane;membrane;intrinsic to membrane;anchored to membrane;membrane part;cell part	20	17	0	14	13	17	61	4	22	22	28	0	13	20	17	14	13	17	0	13	20	17	14	13	17	52.9	52.9	52.9	57.454	524		41	159	86	20	20	56	0	202330000	0	15422000	61354000	21870000
IPI00134746;IPI00457825	Argininosuccinate synthase;47 kDa protein	P16460;Q3UEJ7;Q3UJ34	Ass1;Ass;RP23-442G9.2-001;mCG_19004	NP_031520	GO:0005739;GO:0043226;GO:0043227;GO:0043229;GO:0043231;GO:0044424;GO:0044444;GO:0044464	mitochondrion;organelle;membrane-bounded organelle;intracellular organelle;intracellular membrane-bounded organelle;intracellular part;cytoplasmic part;cell part	20	15	0	9	18	6	48	2	20	20	23	0	13	20	15	9	18	6	0	13	20	15	9	18	6	41.3	41.3	41.3	46.584	412		23	132	79	12	38	20	7.6661e-280	189950000	0	9512700	39570000	6623500
IPI00853836;IPI00626950;IPI00880655;IPI00885412	Ectonucleoside triphosphate diphosphohydrolase 1;Putative uncharacterized protein;32 kDa protein	P55772;Q544U5;Q8CEB1;Q8CDV7;Q921Q6	Entpd1;Cd39	NP_033978	GO:0005605;GO:0016021;GO:0031224;GO:0044420;GO:0044421;GO:0044425;GO:0044464	basal lamina;integral to membrane;intrinsic to membrane;extracellular matrix part;extracellular region part;membrane part;cell part	19	16	0	13	16	10	55	4	20	20	23	0	14	19	16	13	16	10	0	14	19	16	13	16	10	44.1	44.1	44.1	57.205	510		55	196	88	27	53	35	0	620450000	0	83608000	160010000	60458000
IPI00272381;REV_IPI00165828	Putative uncharacterized protein	Q60715-1;Q60715;Q3TN84;Q3UF16	P4ha1	NP_035160	GO:0005783;GO:0005788;GO:0031974;GO:0043226;GO:0043227;GO:0043229;GO:0043231;GO:0043233;GO:0044422;GO:0044424;GO:0044432;GO:0044444;GO:0044446;GO:0044464;GO:0070013	endoplasmic reticulum;endoplasmic reticulum lumen;membrane-enclosed lumen;organelle;membrane-bounded organelle;intracellular organelle;intracellular membrane-bounded organelle;organelle lumen;organelle part;intracellular part;endoplasmic reticulum part	19	21	0	5	19	0	45	2	22	1	1	0	12	19	21	5	19	0	0	0	0	1	1	1	0	40.6	3	3	63.809	561				2	1	4		0	13033000	0	0	0	404930
IPI00828490;IPI00828543;IPI00776411;IPI00474317;IPI00755545	Host cell factor C1;Host cell factor C1	Q61191;B1AUX2;B1AUX1;Q3USQ6	Hcfc1;RP23-252M19.5-005;RP23-252M19.5-001	NP_032250	GO:0005634;GO:0005737;GO:0043226;GO:0043227;GO:0043229;GO:0043231;GO:0044424;GO:0044464	nucleus;cytoplasm;organelle;membrane-bounded organelle;intracellular organelle;intracellular membrane-bounded organelle;intracellular part;cell part	19	16	0	7	24	15	62	5	27	27	29	0	12	19	16	7	24	15	0	12	19	16	7	24	15	14.2	14.2	14.2	215.05	2090		48	82	55	12	70	49	3.2621e-209	76308000	0	1423100	6037600	3236400
IPI00458870;IPI00471323	Ras-interacting protein 1	Q3U0S6;A0JNY4;Q8CCF1;Q9D0D0	Rasip1	NP_082820	GO:0005795;GO:0044422;GO:0044424;GO:0044431;GO:0044444;GO:0044446;GO:0044464	Golgi stack;organelle part;intracellular part;Golgi apparatus part;cytoplasmic part;intracellular organelle part;cell part	19	12	0	11	25	9	57	2	29	29	31	0	7	19	12	11	25	9	0	7	19	12	11	25	9	34.3	34.3	34.3	103.58	961		16	131	23	18	68	25	0	132200000	0	185210	10972000	1907300
IPI00918916;IPI00229988;IPI00475248;IPI00229577	eukaryotic translation initiation factor 2C, 2;Eukaryotic translation initiation factor 2C 2;Argonaute 2 protein (Fragment)	A1A563;Q6P239;Q6PHA2;Q8R3Q7;Q8CJG0;Q8CGT9	Eif2c2;Ago2;Kiaa4215	NP_694818	GO:0000932;GO:0005634;GO:0005845;GO:0016442;GO:0030529;GO:0031332;GO:0032991;GO:0034518;GO:0035068;GO:0043226;GO:0043227;GO:0043229;GO:0043231;GO:0043234;GO:0044424;GO:0044444;GO:0044464	cytoplasmic mRNA processing body;nucleus;mRNA cap binding complex;RNA-induced silencing complex;ribonucleoprotein complex;RNAi effector complex;macromolecular complex;RNA cap binding complex;micro-ribonucleoprotein complex;organelle	19	14	0	9	23	2	48	4	29	23	26	0	5	19	14	9	23	2	0	4	14	10	6	17	1	42.2	42.2	34.2	97.303	860		12	72	43	9	38	3	0	69889000	0	372960	6743300	2794600
IPI00312128;IPI00453895	Isoform 1 of Transcription intermediary factor 1-beta;Isoform 2 of Transcription intermediary factor 1-beta	Q62318-1;Q62318;Q3UDN8;Q5EBP9;Q62318-2	Trim28;Krip1;Tif1b	NP_035718	GO:0000785;GO:0000790;GO:0000791;GO:0000792;GO:0005654;GO:0005719;GO:0005720;GO:0044422;GO:0044424;GO:0044427;GO:0044428;GO:0044446;GO:0044454;GO:0044464	chromatin;nuclear chromatin;euchromatin;heterochromatin;nucleoplasm;nuclear euchromatin;nuclear heterochromatin;organelle part;intracellular part;chromosomal part;nuclear part;intracellular organelle part;nuclear chromosome part;cell part	18	21	0	12	19	10	62	2	23	23	30	0	15	18	21	12	19	10	0	15	18	21	12	19	10	33.7	33.7	33.7	88.846	834		65	141	183	19	52	36	0	168630000	0	7588500	17932000	9966700
IPI00135977;IPI00894694;IPI00880666	Chloride intracellular channel protein 4;Chloride intracellular channel 4	Q9QYB1;Q543N5;B2KGW0;B2KGW3;Q3U8I1	Clic4;RP23-230K10.1-001	NP_038913	GO:0000267;GO:0005625;GO:0005634;GO:0005739;GO:0005886;GO:0005902;GO:0012506;GO:0016020;GO:0016021;GO:0030659;GO:0031090;GO:0031224;GO:0042995;GO:0043226;GO:0043227;GO:0043229;GO:0043231;GO:0044422;GO:0044424;GO:0044425;GO:0044433;GO:0044444;GO:0044446;GO:0044464;GO:0005737	cell fraction;soluble fraction;nucleus;mitochondrion;plasma membrane;microvillus;vesicle membrane;membrane;integral to membrane;cytoplasmic vesicle membrane;organelle membrane;intrinsic to membrane;cell projection;organelle;membrane-bounded organelle	18	16	0	12	21	5	54	3	22	20	27	0	13	18	16	12	21	5	0	12	16	14	11	19	3	84.2	84.2	78.7	28.729	253		48	304	180	26	56	10	0	627530000	0	20799000	111310000	40054000
IPI00135921;IPI00466867;IPI00751778	Cohesin subunit SA-1;Stromal antigen 1;similar to Stromal antigen 1	Q9D3E6;Q6P5D1;Q8C3C5;Q8C818	Stag1;Sa1	NP_033308;XP_001474302	GO:0005634;GO:0043226;GO:0043227;GO:0043229;GO:0043231;GO:0044424;GO:0044464	nucleus;organelle;membrane-bounded organelle;intracellular organelle;intracellular membrane-bounded organelle;intracellular part;cell part	18	19	0	6	16	14	55	3	23	17	20	0	12	18	19	6	16	14	0	7	13	13	3	10	9	17.6	17.6	13.5	144.66	1258		45	50	71	6	37	33	6.3677e-190	112760000	0	1784600	6240300	7214800
IPI00308063	Isoform 1 of Na(+)/H(+) exchange regulatory cofactor NHE-RF2	Q9JHL1-1;Q9JHL1	Slc9a3r2;Nherf2	NP_075542	GO:0005634;GO:0005737;GO:0012505;GO:0016324;GO:0043226;GO:0043227;GO:0043229;GO:0043231;GO:0044424;GO:0044425;GO:0044459;GO:0044464	nucleus;cytoplasm;endomembrane system;apical plasma membrane;organelle;membrane-bounded organelle;intracellular organelle;intracellular membrane-bounded organelle;intracellular part;membrane part;plasma membrane part;cell part	18	12	0	13	19	11	55	1	20	1	1	0	10	18	12	13	19	11	0	1	1	1	0	1	0	52.2	52.2	2.7	37.402	337		22	147	52	22	70	43	0	242060000	0	4978600	29679000	2706900
IPI00462405	Slc9a3r2 protein	Q6NS54	Slc9a3r2		GO:0005634;GO:0005737;GO:0016324;GO:0043226;GO:0043227;GO:0043229;GO:0043231;GO:0044424;GO:0044425;GO:0044459;GO:0044464	nucleus;cytoplasm;apical plasma membrane;organelle;membrane-bounded organelle;intracellular organelle;intracellular membrane-bounded organelle;intracellular part;membrane part;plasma membrane part;cell part	18	11	0	14	18	12	55	1	20	2	3	0	10	18	11	14	18	12	0	2	2	0	1	1	1	50.3	2.8	2.8	35.299	316		2	3		6	2	6	0	34537000	0	35774	402450	0
IPI00330695;IPI00757239;IPI00756747	Niban-like protein 1	Q8R1F1;Q3TCV6;Q3U8I3;Q3UC84;Q3UDW4;Q3UIE4;Q543S7;Q8BQ71;Q8CC78	Fam129b;9130404D14Rik;RP23-94M9.1;RP23-94M9.1-001;mCG_18575	NP_666231			18	12	1	8	26	1	47	3	26	17	19	0	7	18	12	8	26	1	0	5	12	7	6	17	0	38.6	38.6	26.8	84.818	749		17	126	52	11	75	4	8.0903e-206	167430000	0	726440	8675100	2010300
IPI00323349;IPI00762889;IPI00788450	Tight junction protein ZO-2	Q9Z0U1	Tjp2;Zo2	NP_035727	GO:0005634;GO:0005911;GO:0005923;GO:0030054;GO:0043226;GO:0043227;GO:0043229;GO:0043231;GO:0044424;GO:0044425;GO:0044459;GO:0044464;GO:0070160	nucleus;cell-cell junction;tight junction;cell junction;organelle;membrane-bounded organelle;intracellular organelle;intracellular membrane-bounded organelle;intracellular part;membrane part;plasma membrane part;cell part;occluding junction	18	10	0	5	19	13	47	3	24	24	25	0	7	18	10	5	19	13	0	7	18	10	5	19	13	21.3	21.3	21.3	131.28	1167		11	84	13	7	51	25	1.1263e-91	70082000	0	2246700	6851600	924600
IPI00461132;IPI00126092;IPI00876155;IPI00323053;IPI00128856	Isoform 1 of Leukocyte common antigen;Isoform 2 of Leukocyte common antigen;Putative uncharacterized protein;Leucocyte common antigen;Isoform 3 of Leukocyte common antigen	P06800-1;P06800;P06800-2;Q3U382;Q8C6Q7;Q64730;P06800-3;A1E2H6;Q05C79	Ptprc;Ly-5	NP_001104786;NP_035340	GO:0005887;GO:0005912;GO:0005924;GO:0005925;GO:0009897;GO:0016021;GO:0030054;GO:0030055;GO:0031224;GO:0031226;GO:0044425;GO:0044459;GO:0044464;GO:0070161;GO:0005634;GO:0043226;GO:0043227;GO:0043229;GO:0043231;GO:0044424	integral to plasma membrane;adherens junction;cell-substrate adherens junction;focal adhesion;external side of plasma membrane;integral to membrane;cell junction;cell-substrate junction;intrinsic to membrane;intrinsic to plasma membrane;membrane part	17	14	0	3	27	1	45	5	30	30	32	0	15	17	14	3	27	1	0	15	17	14	3	27	1	23.3	23.3	23.3	144.84	1293		42	37	26	3	54	1	0	106170000	0	4223100	5126400	2954300
IPI00129105;IPI00816839	Isoform 1 of SUMO-activating enzyme subunit 1;Isoform 2 of SUMO-activating enzyme subunit 1	Q9R1T2-1;Q9R1T2;Q9R1T2-2	Sae1;Aos1;Sua1;Ubl1a1;Uble1a	NP_062722	GO:0005634;GO:0043226;GO:0043227;GO:0043229;GO:0043231;GO:0044424;GO:0044464	nucleus;organelle;membrane-bounded organelle;intracellular organelle;intracellular membrane-bounded organelle;intracellular part;cell part	17	17	0	11	14	3	45	2	19	19	23	0	13	17	17	11	14	3	0	13	17	17	11	14	3	58.3	58.3	58.3	38.62	350		19	96	90	13	23	4	2.9876e-230	167670000	0	6612600	11966000	6650700
IPI00221540	Erlin-2	Q8BFZ9	Erlin2;Spfh2	NP_705820	GO:0005789;GO:0016020;GO:0016021;GO:0031090;GO:0031224;GO:0044422;GO:0044424;GO:0044425;GO:0044432;GO:0044444;GO:0044446;GO:0044464	endoplasmic reticulum membrane;membrane;integral to membrane;organelle membrane;intrinsic to membrane;organelle part;intracellular part;membrane part;endoplasmic reticulum part;cytoplasmic part;intracellular organelle part;cell part	17	16	0	11	17	6	50	1	18	15	19	0	12	17	16	11	17	6	0	10	14	13	10	14	5	56.8	56.8	51.2	37.872	340		34	118	156	14	29	41	0	257390000	0	19287000	25631000	33785000
IPI00467004;IPI00626843	Putative uncharacterized protein	P42225;Q3TW11;Q8C3V4;Q8C497;Q8C8M3;Q91Y52;Q99K94;Q9D323	Stat1;mCG_123683	NP_033309	GO:0005634;GO:0005737;GO:0043226;GO:0043227;GO:0043229;GO:0043231;GO:0044424;GO:0044464	nucleus;cytoplasm;organelle;membrane-bounded organelle;intracellular organelle;intracellular membrane-bounded organelle;intracellular part;cell part	17	7	0	12	21	3	43	2	27	27	31	0	9	17	7	12	21	3	0	9	17	7	12	21	3	38.5	38.5	38.5	88.1	755		24	55	11	14	46	6	0	114260000	0	751530	4459400	226760
IPI00895004	Myeloperoxidase	Q5NCP1	Mpo;RP23-449P23.5-001		GO:0005739;GO:0043226;GO:0043227;GO:0043229;GO:0043231;GO:0044424;GO:0044444;GO:0044464	mitochondrion;organelle;membrane-bounded organelle;intracellular organelle;intracellular membrane-bounded organelle;intracellular part;cytoplasmic part;cell part	16	5	0	1	17	16	39	1	23	2	2	0	20	16	5	1	17	16	0	2	2	0	0	2	2	32.3	27	3.6	81.181	718		54	55	9		27	29	2.0063e-249	61034000	0	16389000	8334800	212420
IPI00119581;IPI00848611;IPI00330634	rRNA 2'-O-methyltransferase fibrillarin;similar to Fibrillarin isoform 2	P35550;Q3UJS2	Fbl	NP_032017;XP_001472922;XP_001472942	GO:0001652;GO:0015030;GO:0016604;GO:0030529;GO:0032991;GO:0044422;GO:0044424;GO:0044428;GO:0044446;GO:0044451;GO:0044452;GO:0044464	granular component;Cajal body;nuclear body;ribonucleoprotein complex;macromolecular complex;organelle part;intracellular part;nuclear part;intracellular organelle part;nucleoplasm part;nucleolar part;cell part	16	16	0	9	12	14	51	3	17	17	19	0	12	16	16	9	12	14	0	12	16	16	9	12	14	51.1	51.1	51.1	34.306	327		57	113	131	13	24	71	0	172710000	0	18674000	31381000	27891000
IPI00115530	Beta-hexosaminidase subunit beta	P20060;Q3TXR9	Hexb	NP_034552	GO:0000323;GO:0001669;GO:0005764;GO:0005773;GO:0016020;GO:0016023;GO:0030141;GO:0031410;GO:0031982;GO:0031988;GO:0043226;GO:0043227;GO:0043229;GO:0043231;GO:0044424;GO:0044444;GO:0044464	lytic vacuole;acrosomal vesicle;lysosome;vacuole;membrane;cytoplasmic membrane-bounded vesicle;secretory granule;cytoplasmic vesicle;vesicle;membrane-bounded vesicle;organelle;membrane-bounded organelle;intracellular organelle	16	14	0	5	14	3	36	1	19	19	22	0	12	16	14	5	14	3	0	12	16	14	5	14	3	30.8	30.8	30.8	61.115	536		16	59	66	5	29	3	1.4732e-198	93914000	0	5103700	8963100	9530000
IPI00395151;IPI00918678	Schlafen family member 5	Q8CBA2	Slfn5	NP_899024	GO:0005634;GO:0043226;GO:0043227;GO:0043229;GO:0043231;GO:0044424;GO:0044464	nucleus;organelle;membrane-bounded organelle;intracellular organelle;intracellular membrane-bounded organelle;intracellular part;cell part	16	15	0	11	23	10	59	2	28	28	33	0	10	16	15	11	23	10	0	10	16	15	11	23	10	33.5	33.5	33.5	100.82	884		35	81	41	11	42	18	1.3664e-274	101510000	0	913030	8289200	2257100
IPI00118344;IPI00881216;IPI00881557;IPI00886102	UDP-glucose 6-dehydrogenase;Putative uncharacterized protein;47 kDa protein	O70475;Q3TI06;Q3TJ71;Q3TJE8;Q3TS38;Q3UIZ1	Ugdh;mCG_10270	NP_033492			16	21	1	12	22	1	56	4	25	25	26	0	9	16	21	12	22	1	0	9	16	21	12	22	1	57.6	57.6	57.6	54.831	493		18	93	176	15	40	1	0	315840000	0	3252900	15864000	28863000
IPI00230003;IPI00886025	Phosphatidylinositol transfer protein alpha isoform	P53810;Q3TGI6;Q3TIQ3;Q3UE53;Q5ND42	Pitpna;Pitpn;RP23-136K12.7-001	NP_032876	GO:0005737;GO:0044424;GO:0044464;GO:0005634;GO:0043226;GO:0043227;GO:0043229;GO:0043231	cytoplasm;intracellular part;cell part;nucleus;organelle;membrane-bounded organelle;intracellular organelle;intracellular membrane-bounded organelle	16	18	0	10	17	0	45	2	21	19	23	0	9	16	18	10	17	0	0	8	14	16	9	15	0	73.1	73.1	66.8	31.893	271		16	126	52	13	32		0	282720000	0	2564400	23709000	5972900
IPI00132874;IPI00858047;IPI00652848;IPI00112675	Putative uncharacterized protein;37 kDa protein;Putative uncharacterized protein	O35678-1;O35678;Q3UFX6;Q3UFN1	Mgll	NP_035974			16	12	1	11	16	2	41	4	17	17	23	0	9	16	12	11	16	2	0	9	16	12	11	16	2	60.2	60.2	60.2	37.483	339		42	89	43	12	42	6	0	378460000	0	10388000	41632000	16044000
IPI00454118;IPI00124762;IPI00651872	Isoform 1 of Bifunctional polynucleotide phosphatase/kinase;Isoform 2 of Bifunctional polynucleotide phosphatase/kinase;Putative uncharacterized protein	Q9JLV6-1;Q9JLV6;Q9JLV6-2;Q3T9F5	Pnkp	NP_067524	GO:0005634;GO:0043226;GO:0043227;GO:0043229;GO:0043231;GO:0044424;GO:0044464	nucleus;organelle;membrane-bounded organelle;intracellular organelle;intracellular membrane-bounded organelle;intracellular part;cell part	16	16	0	7	17	4	44	3	21	21	21	0	8	16	16	7	17	4	0	8	16	16	7	17	4	43.1	43.1	43.1	57.223	522		9	40	31	7	23	6	3.6859e-157	93010000	0	1834000	4713900	2500100
IPI00139168	Putative uncharacterized protein	Q3TF18;Q3TIV3;Q3TM68;Q3TX36;Q3U868;Q3UJ03;Q3UX06;Q921K2	Parp1;Adprt1;mCG_19846	NP_031441	GO:0005654;GO:0005730;GO:0043226;GO:0043228;GO:0043229;GO:0043232;GO:0044422;GO:0044424;GO:0044428;GO:0044446;GO:0044464	nucleoplasm;nucleolus;organelle;non-membrane-bounded organelle;intracellular organelle;intracellular non-membrane-bounded organelle;organelle part;intracellular part;nuclear part;intracellular organelle part;cell part	16	11	0	5	19	14	49	1	26	5	5	0	8	16	11	5	19	14	0	3	5	3	1	4	4	32.2	32.2	5.2	112.71	1014		17	52	43	5	31	25	1.5727e-276	66642000	0	1457300	6735800	2022600
IPI00776162;IPI00817040;IPI00126006	eukaryotic translation initiation factor 4, gamma 2 isoform 1;eukaryotic translation initiation factor 4, gamma 2 isoform 2;Isoform 1 of Eukaryotic translation initiation factor 4 gamma 2	Q62448-2;Q62448;A0JNY7;Q3U9U9;Q3URI0;Q62448-1	Eif4g2;Nat1	NP_038535;NP_001035221	GO:0016281;GO:0032991;GO:0043234;GO:0044424;GO:0044444;GO:0044464;GO:0005737	eukaryotic translation initiation factor 4F complex;macromolecular complex;protein complex;intracellular part;cytoplasmic part;cell part;cytoplasm	16	16	0	4	22	4	46	3	27	27	30	0	7	16	16	4	22	4	0	7	16	16	4	22	4	31.9	31.9	31.9	102.13	906		7	35	45	4	40	7	0	93753000	0	2222600	4671400	4824000
IPI00128389;IPI00308785	Prostaglandin G/H synthase 1	P22437;Q3TJN9;Q3UZ23;Q543T1	Ptgs1;Cox-1;Cox1;RP23-454A14.3-001;mCG_22272	NP_032995	GO:0000267;GO:0005624;GO:0005626;GO:0005789;GO:0005792;GO:0016020;GO:0031090;GO:0042598;GO:0044422;GO:0044424;GO:0044425;GO:0044432;GO:0044444;GO:0044446;GO:0044464;GO:0005794;GO:0005886;GO:0043226;GO:0043227;GO:0043229;GO:0043231	cell fraction;membrane fraction;insoluble fraction;endoplasmic reticulum membrane;microsome;membrane;organelle membrane;vesicular fraction;organelle part;intracellular part;membrane part;endoplasmic reticulum part;cytoplasmic part	16	15	0	10	15	1	41	2	19	19	22	0	7	16	15	10	15	1	0	7	16	15	10	15	1	38.2	38.2	38.2	69.042	602		9	72	31	13	44	1	4.4456e-183	178920000	0	1913500	23150000	3936400
IPI00469123;IPI00667748	Isoform 1 of Cell surface glycoprotein MUC18;Isoform 2 of Cell surface glycoprotein MUC18	Q8R2Y2-1;Q8R2Y2;Q8R2Y2-2	Mcam;Muc18	NP_075548	GO:0016021;GO:0031224;GO:0044425;GO:0044464	integral to membrane;intrinsic to membrane;membrane part;cell part	16	8	0	6	16	1	31	2	19	18	19	0	7	16	8	6	16	1	0	7	15	7	6	15	1	33	33	29.8	71.545	648		7	42	20	6	29	1	1.0471e-256	124910000	0	2417100	18687000	2987400
IPI00122529	Aminopeptidase B	Q8VCT3;Q3TX27	Rnpep;mCG_9148	NP_663392	GO:0005615;GO:0005886;GO:0016020;GO:0044421;GO:0044464	extracellular space;plasma membrane;membrane;extracellular region part;cell part	16	7	0	8	24	2	41	1	26	4	5	0	6	16	7	8	24	2	0	1	3	2	1	3	0	44.6	44.6	7.8	72.342	650		7	47	19	8	38	3	0	130890000	0	1114200	9088500	947200
IPI00316133;IPI00882041	signal recognition particle 72;Putative uncharacterized protein	A0JLN1;A0PJ97;Q3UU23;Q3UZL8;Q9CS54	Srp72	NP_079967	GO:0005730;GO:0030529;GO:0032991;GO:0043226;GO:0043228;GO:0043229;GO:0043232;GO:0044422;GO:0044424;GO:0044428;GO:0044444;GO:0044446;GO:0044464;GO:0048500	nucleolus;ribonucleoprotein complex;macromolecular complex;organelle;non-membrane-bounded organelle;intracellular organelle;intracellular non-membrane-bounded organelle;organelle part;intracellular part;nuclear part;cytoplasmic part	16	11	0	8	18	0	37	2	24	24	24	0	5	16	11	8	18	0	0	5	16	11	8	18	0	44.4	44.4	44.4	74.656	671		10	29	21	8	27		5.0977e-164	64547000	0	248440	3725000	1346400
IPI00876567;IPI00416942	Putative uncharacterized protein;Serine/threonine-protein phosphatase 2A 56 kDa regulatory subunit alpha isoform	Q3ULN8;Q6PD03	Ppp2r5a	NP_659129;XP_001476749	GO:0000159;GO:0008287;GO:0032991;GO:0043234;GO:0044424;GO:0044464;GO:0000775;GO:0005634;GO:0005737;GO:0043226;GO:0043227;GO:0043229;GO:0043231;GO:0044422;GO:0044427;GO:0044446	protein phosphatase type 2A complex;protein serine/threonine phosphatase complex;macromolecular complex;protein complex;intracellular part;cell part;chromosome, centromeric region;nucleus;cytoplasm;organelle;membrane-bounded organelle	16	10	0	6	14	7	37	2	17	15	17	0	5	16	10	6	14	7	0	4	14	8	6	13	5	34.5	34.5	32.7	56.809	490		7	52	21	6	24	10	0	101850000	0	1889100	8006600	1329000
IPI00555127;IPI00311671;IPI00858057;IPI00125726	Nitric oxide synthase, endothelial;nitric oxide synthase 3, endothelial cell;Endothelial nitric oxide synthase	P70313;Q7TSV7;Q8C5P3;Q9WTY7	Nos3;Ecnos	NP_032739	GO:0005794;GO:0005856;GO:0005901;GO:0043226;GO:0043227;GO:0043228;GO:0043229;GO:0043231;GO:0043232;GO:0044424;GO:0044425;GO:0044444;GO:0044459;GO:0044464;GO:0045121;GO:0000267;GO:0005625;GO:0045177	Golgi apparatus;cytoskeleton;caveola;organelle;membrane-bounded organelle;non-membrane-bounded organelle;intracellular organelle;intracellular membrane-bounded organelle;intracellular non-membrane-bounded organelle;intracellular part;membrane part	16	5	0	5	20	3	33	4	22	21	21	0	5	16	5	5	20	3	0	5	15	5	5	19	3	20.5	20.5	20	132.88	1202		7	41	7	6	47	6	0	89836000	0	806250	7180100	150790
IPI00224689;IPI00473987	cullin 4B;MKIAA0695 protein	A2A432;Q3TU30;Q8BSL3;Q91YZ7;Q99KS9;Q9CZM5;Q3TP81;Q8CHD6	Cul4b;RP23-193O17.3-001;mCG_10889;mKIAA0695	NP_001103612;NP_082564	GO:0000151;GO:0031461;GO:0032991;GO:0043234;GO:0044424;GO:0044464	ubiquitin ligase complex;cullin-RING ubiquitin ligase complex;macromolecular complex;protein complex;intracellular part;cell part	16	18	0	0	18	6	42	2	27	16	16	0	4	16	18	0	18	6	0	2	10	10	0	9	3	28.7	16.8	16.8	110.7	970		4	17	23		17	3	3.4376e-103	15169000	0	145240	518820	1167900
IPI00405742	Plexin B2	B2RXS4;Q3UH76;Q8K2J5;Q99LF0	Plxnb2;mCG_140951	XP_001003435;XP_917682	GO:0005737;GO:0005856;GO:0016021;GO:0031224;GO:0043226;GO:0043228;GO:0043229;GO:0043232;GO:0044424;GO:0044425;GO:0044464;GO:0016020	cytoplasm;cytoskeleton;integral to membrane;intrinsic to membrane;organelle;non-membrane-bounded organelle;intracellular organelle;intracellular non-membrane-bounded organelle;intracellular part;membrane part;cell part;membrane	16	15	0	7	21	1	44	1	29	8	8	0	4	16	15	7	21	1	0	3	7	5	1	4	0	17.4	17.4	4.6	206.23	1842		5	29	42	7	34	1	9.2693e-232	51293000	0	266450	2109700	3185200
IPI00113480	Myeloperoxidase	P11247;Q571G0;Q6RFG4;Q7TMS4	Mpo;mKIAA4033;RP23-449P23.5-001;mCG_119373	NP_034954	GO:0000323;GO:0005739;GO:0005764;GO:0005773;GO:0043226;GO:0043227;GO:0043229;GO:0043231;GO:0044424;GO:0044444;GO:0044464	lytic vacuole;mitochondrion;lysosome;vacuole;organelle;membrane-bounded organelle;intracellular organelle;intracellular membrane-bounded organelle;intracellular part;cytoplasmic part;cell part	15	5	0	1	15	14	35	1	22	1	1	0	18	15	5	1	15	14	0	0	1	0	0	0	0	30.6	1.9	1.9	81.07	718			1					1.2204e-206	41723	0	0	41723	0
IPI00126245;IPI00830824;IPI00475146	Isoform 1 of Metalloreductase STEAP3;47 kDa protein	Q8CI59-1;Q8CI59	Steap3;Tsap6	NP_001078878;NP_573449	GO:0005886;GO:0010008;GO:0016020;GO:0016021;GO:0031090;GO:0031224;GO:0044422;GO:0044424;GO:0044425;GO:0044440;GO:0044444;GO:0044446;GO:0044464	plasma membrane;endosome membrane;membrane;integral to membrane;organelle membrane;intrinsic to membrane;organelle part;intracellular part;membrane part;endosomal part;cytoplasmic part;intracellular organelle part;cell part	15	17	0	12	15	5	49	3	18	3	5	0	12	15	17	12	15	5	0	1	2	2	3	3	0	38.1	38.1	5.8	57.351	514		49	113	240	18	49	9	0	211980000	0	15748000	12234000	45216000
IPI00330941	Isoform 2 of Metalloreductase STEAP3	Q8CI59-2;Q8CI59	Steap3;Tsap6		GO:0005886;GO:0010008;GO:0016020;GO:0016021;GO:0031090;GO:0031224;GO:0044422;GO:0044424;GO:0044425;GO:0044440;GO:0044444;GO:0044446;GO:0044464	plasma membrane;endosome membrane;membrane;integral to membrane;organelle membrane;intrinsic to membrane;organelle part;intracellular part;membrane part;endosomal part;cytoplasmic part;intracellular organelle part;cell part	15	17	0	10	13	5	45	1	17	2	3	0	12	15	17	10	13	5	0	1	2	2	1	1	0	35.7	4.2	4.2	58.529	526		3	11	25	2	3		0	17788000	0	1950500	1798700	4414300
IPI00315452;IPI00850054	Purine nucleoside phosphorylase;similar to purine nucleoside phosphorylase	P23492;Q4FJT6	Np;Pnp;Pnp1	XP_001474586	GO:0005829;GO:0044424;GO:0044444;GO:0044464	cytosol;intracellular part;cytoplasmic part;cell part	15	14	0	13	15	1	43	2	17	1	1	0	12	15	14	13	15	1	0	1	1	1	1	0	0	69.6	69.6	2.1	32.277	289		40	172	131	24	40	1	0	711850000	0	20930000	108160000	73981000
IPI00881469;IPI00331650;IPI00554933;IPI00881195	glutathione S-transferase, theta 1;Putative uncharacterized protein;Glutathione S-transferase theta-1;26 kDa protein	Q91X50;Q9DCY6;Q64471	Gstt1;mCG_141183	NP_032211	GO:0005634;GO:0005737;GO:0043226;GO:0043227;GO:0043229;GO:0043231;GO:0044424;GO:0044464	nucleus;cytoplasm;organelle;membrane-bounded organelle;intracellular organelle;intracellular membrane-bounded organelle;intracellular part;cell part	15	15	0	8	12	1	36	4	15	15	19	0	11	15	15	8	12	1	0	11	15	15	8	12	1	46.2	46.2	46.2	27.374	240		37	102	123	12	19	1	3.5555e-158	252290000	0	8616200	22136000	55716000
IPI00113635;IPI00675933;IPI00856637;IPI00881326;IPI00855003;IPI00881092	H/ACA ribonucleoprotein complex subunit 4;dyskerin;30 kDa protein	Q9ESX5;Q3TI79;Q3TM67;Q3UWE5;Q499D4	Dkc1;BC068171;RP23-62O13.1-001	NP_001025478	GO:0005730;GO:0015030;GO:0016604;GO:0030529;GO:0032991;GO:0043226;GO:0043228;GO:0043229;GO:0043232;GO:0044422;GO:0044424;GO:0044428;GO:0044446;GO:0044451;GO:0044464;GO:0005697	nucleolus;Cajal body;nuclear body;ribonucleoprotein complex;macromolecular complex;organelle;non-membrane-bounded organelle;intracellular organelle;intracellular non-membrane-bounded organelle;organelle part;intracellular part;nuclear part	15	14	0	3	6	11	34	6	19	19	20	0	11	15	14	3	6	11	0	11	15	14	3	6	11	40.7	40.7	40.7	57.501	509		22	43	56	4	9	25	8.4277e-165	59771000	0	6817000	7280200	8420300
IPI00319489	Interferon-activable protein 205-A	Q8CGE8	Ifi205a;Ifi205	NP_766236	GO:0005634;GO:0043226;GO:0043227;GO:0043229;GO:0043231;GO:0044424;GO:0044464	nucleus;organelle;membrane-bounded organelle;intracellular organelle;intracellular membrane-bounded organelle;intracellular part;cell part	15	16	0	7	16	7	46	1	18	1	1	0	10	15	16	7	16	7	0	0	0	0	0	1	0	45	37.1	2.5	45.176	404		30	80	135	8	50	15	0	220640000	0	7451700	16081000	36650000
IPI00128152	Multidrug resistance protein 1	P06795;B2RUR3	Abcb1;Abcb1b;Mdr1;Mdr1b;Pgy1;Pgy1-1;mCG_1177	NP_035205	GO:0005911;GO:0016021;GO:0030054;GO:0031224;GO:0044425;GO:0044459;GO:0044464;GO:0046581;GO:0000139;GO:0016020;GO:0016324;GO:0031090;GO:0044422;GO:0044424;GO:0044431;GO:0044444;GO:0044446	cell-cell junction;integral to membrane;cell junction;intrinsic to membrane;membrane part;plasma membrane part;cell part;intercellular canaliculus;Golgi membrane;membrane;apical plasma membrane;organelle membrane;organelle part;intracellular part	15	11	0	13	19	7	50	1	22	2	2	0	9	15	11	13	19	7	0	1	1	1	0	1	0	20.5	1.4	1.4	140.99	1276		3	2	1		2		0	1674300	0	1101000	14754	180820
IPI00407571;IPI00874408;IPI00652593;IPI00776286	Isoform 2 of FACT complex subunit SSRP1;81 kDa protein;Isoform 1 of FACT complex subunit SSRP1;Structure specific recognition protein 1	Q08943-2;Q08943;Q08943-1;A2AW06;Q05DR5;A2AW05	Ssrp1;RP23-232L15.5-001;RP23-232L15.5-002	NP_001129553;NP_892035	GO:0005634;GO:0005694;GO:0043226;GO:0043227;GO:0043228;GO:0043229;GO:0043231;GO:0043232;GO:0044424;GO:0044464	nucleus;chromosome;organelle;membrane-bounded organelle;non-membrane-bounded organelle;intracellular organelle;intracellular membrane-bounded organelle;intracellular non-membrane-bounded organelle;intracellular part;cell part	15	13	0	6	16	12	47	4	22	21	22	0	8	15	13	6	16	12	0	7	15	13	5	16	12	33.4	33.4	32.5	81.474	713		9	66	45	6	26	32	1.4032e-214	58441000	0	1407800	11048000	6028500
IPI00134516;IPI00874733;IPI00347382	Cytochrome P450 4B1;Cytochrome P450, family 4, subfamily b, polypeptide 1	Q64462;Q3TNA0;A2A8T2	Cyp4b1;RP23-118K16.5-001;mCG_1260;RP23-118K16.5-003	NP_031849	GO:0000267;GO:0005624;GO:0005626;GO:0005789;GO:0005792;GO:0016020;GO:0031090;GO:0042598;GO:0044422;GO:0044424;GO:0044425;GO:0044432;GO:0044444;GO:0044446;GO:0044464	cell fraction;membrane fraction;insoluble fraction;endoplasmic reticulum membrane;microsome;membrane;organelle membrane;vesicular fraction;organelle part;intracellular part;membrane part;endoplasmic reticulum part;cytoplasmic part	15	10	0	9	16	2	37	3	20	20	21	0	7	15	10	9	16	2	0	7	15	10	9	16	2	35	35	35	58.9	511		11	55	48	13	28	4	4.9366e-96	118670000	0	3342900	11739000	4854600
IPI00121842;IPI00881824	TAP2	P36371;Q3TXM1;Q3UA79;Q61227;Q61228;Q61229;Q61230;Q792S7;Q80WF7	Tap2;Abcb3;Ham-2;Ham2;TAP2-d;TAP2-g7;TAP2-f;TAP2-k;H2 TAP2;RP23-123G8.1-001	NP_035660	GO:0005788;GO:0005789;GO:0016020;GO:0016021;GO:0031090;GO:0031224;GO:0031974;GO:0043233;GO:0044422;GO:0044424;GO:0044425;GO:0044432;GO:0044444;GO:0044446;GO:0044464;GO:0070013;GO:0005634;GO:0032991;GO:0042824;GO:0043226;GO:0043227;GO:0043229;GO:0043231;GO:0043234	endoplasmic reticulum lumen;endoplasmic reticulum membrane;membrane;integral to membrane;organelle membrane;intrinsic to membrane;membrane-enclosed lumen;organelle lumen;organelle part;intracellular part;membrane part;endoplasmic reticulum part	15	6	0	9	14	2	31	2	18	18	20	0	6	15	6	9	14	2	0	6	15	6	9	14	2	27.2	27.2	27.2	77.603	703		18	56	24	9	32	5	3.026e-300	36122000	0	740810	3582200	839650
IPI00323251	Interferon-induced guanylate-binding protein 2	Q9Z0E6;Q3UDC0;Q3UDC7;Q4FK03	Gbp2	NP_034390	GO:0005886;GO:0016020;GO:0044464	plasma membrane;membrane;cell part	15	11	0	8	18	0	37	1	21	15	21	0	4	15	11	8	18	0	0	3	12	9	7	12	0	41.8	41.8	30.1	66.739	589		6	90	43	12	43		0	223840000	0	1578100	31506000	8761100
IPI00126759	Leucine-rich repeat-containing protein 8A	Q80WG5;A2AQZ0	Lrrc8a;Lrrc8;Phyhd1;RP23-315H12.6-001;mCG_18302	NP_808393	GO:0016021;GO:0031224;GO:0044425;GO:0044464	integral to membrane;intrinsic to membrane;membrane part;cell part	15	7	0	4	16	1	28	1	21	19	21	0	4	15	7	4	16	1	0	4	14	6	3	15	1	25.8	23.2	23.2	94.118	810		7	25	7	4	21	1	7.9531e-100	33981000	0	409320	2826800	111720
IPI00225419;IPI00310909;IPI00225422	Isoform 2 of Tyrosine-protein phosphatase non-receptor type 6;Isoform 1 of Tyrosine-protein phosphatase non-receptor type 6;Isoform 3 of Tyrosine-protein phosphatase non-receptor type 6	P29351-2;P29351;Q3TE70;Q3UB72;Q3UCJ0;P29351-1;P29351-3	Ptpn6;Hcp;Hcph;Ptp1C	NP_001071173;NP_038573	GO:0005634;GO:0005737;GO:0032991;GO:0042101;GO:0042105;GO:0043226;GO:0043227;GO:0043229;GO:0043231;GO:0043234;GO:0043235;GO:0044424;GO:0044425;GO:0044459;GO:0044464	nucleus;cytoplasm;macromolecular complex;T cell receptor complex;alpha-beta T cell receptor complex;organelle;membrane-bounded organelle;intracellular organelle;intracellular membrane-bounded organelle;protein complex;receptor complex;intracellular part	14	6	0	3	20	1	30	3	23	22	24	0	15	14	6	3	20	1	0	14	14	6	2	20	1	42	42	41	67.716	597		32	62	10	4	46	4	0	107070000	0	4004500	3836700	599930
IPI00420807;IPI00457656;IPI00515505	Isoform 1 of Splicing factor, arginine/serine-rich 1;Isoform 2 of Splicing factor, arginine/serine-rich 1;Isoform 3 of Splicing factor, arginine/serine-rich 1	Q6PDM2-1;Q6PDM2;Q6PDM2-2;Q6PDM2-3	Sfrs1	NP_775550;XP_001480947;NP_001071635	GO:0005681;GO:0005737;GO:0016604;GO:0016607;GO:0030529;GO:0032991;GO:0044422;GO:0044424;GO:0044428;GO:0044446;GO:0044451;GO:0044464	spliceosomal complex;cytoplasm;nuclear body;nuclear speck;ribonucleoprotein complex;macromolecular complex;organelle part;intracellular part;nuclear part;intracellular organelle part;nucleoplasm part;cell part	14	14	0	13	15	15	57	3	17	16	18	0	13	14	14	13	15	15	0	12	13	13	12	14	14	52.8	52.8	50	27.744	248		78	128	165	26	25	86	6.263e-202	225300000	0	7146400	23158000	20082000
IPI00133985;IPI00856593;IPI00807789	RuvB-like 1;Putative uncharacterized protein	P60122;Q3U1C2;Q3UJN2	Ruvbl1;Tip49;Tip49a;mCG_130614	NP_062659	GO:0000123;GO:0032991;GO:0035267;GO:0043189;GO:0043234;GO:0044422;GO:0044424;GO:0044428;GO:0044446;GO:0044451;GO:0044464	histone acetyltransferase complex;macromolecular complex;NuA4 histone acetyltransferase complex;H4/H2A histone acetyltransferase complex;protein complex;organelle part;intracellular part;nuclear part;intracellular organelle part;nucleoplasm part;cell part	14	16	0	5	10	14	45	3	19	19	22	0	12	14	16	5	10	14	0	12	14	16	5	10	14	54.6	54.6	54.6	50.213	456		21	63	79	5	14	33	0	189680000	0	7759200	13151000	15500000
IPI00134390	Dipeptidase 1	P31428;Q3V175;Q99LA8	Dpep1;Mbd1;Rdp	NP_031902	GO:0016324;GO:0031224;GO:0031225;GO:0031253;GO:0031528;GO:0044425;GO:0044459;GO:0044463;GO:0044464	apical plasma membrane;intrinsic to membrane;anchored to membrane;cell projection membrane;microvillus membrane;membrane part;plasma membrane part;cell projection part;cell part	14	14	0	8	11	11	44	1	17	17	21	0	12	14	14	8	11	11	0	12	14	14	8	11	11	59.3	59.3	59.3	45.682	410		40	128	234	10	18	34	0	397970000	0	27247000	44552000	120700000
IPI00230133	Histone H1.5	P43276;Q1WWK3;Q5T003	Hist1h1b;H1f5;RP23-138F20.13-001;mCG_142319	NP_064418	GO:0000786;GO:0005634;GO:0032991;GO:0032993;GO:0043226;GO:0043227;GO:0043229;GO:0043231;GO:0044422;GO:0044424;GO:0044427;GO:0044446;GO:0044464	nucleosome;nucleus;macromolecular complex;protein-DNA complex;organelle;membrane-bounded organelle;intracellular organelle;intracellular membrane-bounded organelle;organelle part;intracellular part;chromosomal part;intracellular organelle part;cell part	14	16	0	14	9	15	54	1	16	8	9	0	11	14	16	14	9	15	0	8	8	8	8	6	8	36.8	23.3	23.3	22.576	223		55	108	112	12	30	54	0	727240000	0	131550000	132690000	56825000
IPI00407499;IPI00227445;IPI00606168;IPI00857129	Isoform 1 of 4-aminobutyrate aminotransferase, mitochondrial;Isoform 2 of 4-aminobutyrate aminotransferase, mitochondrial	P61922-1;P61922;Q3V1S0;P61922-2;Q3U0M2	Abat;Gabat	NP_766549	GO:0005759;GO:0032144;GO:0032991;GO:0043234;GO:0044422;GO:0044424;GO:0044429;GO:0044444;GO:0044446;GO:0044464;GO:0005739;GO:0043226;GO:0043227;GO:0043229;GO:0043231	mitochondrial matrix;4-aminobutyrate transaminase complex;macromolecular complex;protein complex;organelle part;intracellular part;mitochondrial part;cytoplasmic part;intracellular organelle part;cell part;mitochondrion;organelle	14	12	0	2	15	1	30	4	17	11	11	0	9	14	12	2	15	1	0	6	8	9	1	10	1	39.4	39.4	26.6	56.451	500		18	70	57	2	24	1	5.1854e-283	88564000	0	4461200	7200500	4583600
IPI00113870	Proliferating cell nuclear antigen	P17918;Q542J9;Q91ZH2	Pcna;RP23-33N15.1-001;mCG_15182	NP_035175	GO:0000307;GO:0005652;GO:0005657;GO:0032991;GO:0043234;GO:0043626;GO:0044422;GO:0044424;GO:0044427;GO:0044428;GO:0044446;GO:0044464	cyclin-dependent protein kinase holoenzyme complex;nuclear lamina;replication fork;macromolecular complex;protein complex;PCNA complex;organelle part;intracellular part;chromosomal part;nuclear part;intracellular organelle part;cell part	14	11	0	5	11	4	31	1	16	1	2	0	8	14	11	5	11	4	0	1	1	1	0	1	0	66.7	66.7	3.1	28.785	261		14	44	40	5	18	4	0	79281000	0	1611600	6971000	2459700
IPI00284595	SEC24 related gene family, member D	Q6NXL1;Q80V21;Q8R0M3	Sec24d	NP_081411	GO:0030117;GO:0030120;GO:0030127;GO:0032991;GO:0043234;GO:0044422;GO:0044424;GO:0044425;GO:0044431;GO:0044433;GO:0044444;GO:0044446;GO:0044464	membrane coat;vesicle coat;COPII vesicle coat;macromolecular complex;protein complex;organelle part;intracellular part;membrane part;Golgi apparatus part;cytoplasmic vesicle part;cytoplasmic part;intracellular organelle part;cell part	14	17	0	5	17	1	40	1	17	17	21	0	7	14	17	5	17	1	0	7	14	17	5	17	1	15.7	15.7	15.7	112.67	1032		18	76	107	7	56	2	1.6998e-147	78336000	0	446260	5285200	8868300
IPI00403706	Putative uncharacterized protein	Q8BMH2	Rnpep		GO:0005615;GO:0005886;GO:0016020;GO:0044421;GO:0044464	extracellular space;plasma membrane;membrane;extracellular region part;cell part	14	5	0	7	22	2	36	1	23	1	2	0	6	14	5	7	22	2	0	1	1	0	0	1	0	41.4	2.3	2.3	68.002	611		1	1			2		0	1866700	0	20446	49476	0
IPI00129693;IPI00121070	cGMP-dependent protein kinase 1, beta isozyme	Q9Z0Z0;Q14DK6	Prkg1;Prkg1b;Prkgr1b	NP_035290	GO:0005794;GO:0043226;GO:0043227;GO:0043229;GO:0043231;GO:0044424;GO:0044444;GO:0044464	Golgi apparatus;organelle;membrane-bounded organelle;intracellular organelle;intracellular membrane-bounded organelle;intracellular part;cytoplasmic part;cell part	14	4	0	7	16	0	27	2	19	3	3	0	6	14	4	7	16	0	0	2	2	1	1	2	0	30	30	6.6	77.789	686		9	72	10	7	20		1.9132e-169	54858000	0	102600	4162300	176420
IPI00387422;IPI00408218;IPI00228360	zyxin;Zyx protein;Zyxin	Q3TCR9;Q3UGQ3;Q8CBM0;Q8CD55;Q7TQE2;Q62523	Zyx;mCG_17080	NP_035907	GO:0001725;GO:0005911;GO:0005912;GO:0005913;GO:0005924;GO:0005925;GO:0030054;GO:0030055;GO:0032432;GO:0042641;GO:0044422;GO:0044424;GO:0044425;GO:0044430;GO:0044446;GO:0044459;GO:0044464;GO:0070161;GO:0005634;GO:0005737;GO:0005856;GO:0043226;GO:0043227;GO:0043228;GO:0043229;GO:0043231;GO:0043232	stress fiber;cell-cell junction;adherens junction;cell-cell adherens junction;cell-substrate adherens junction;focal adhesion;cell junction;cell-substrate junction;actin filament bundle;actomyosin;organelle part;intracellular part;membrane part	14	6	0	11	16	1	34	3	17	17	17	0	5	14	6	11	16	1	0	5	14	6	11	16	1	38.7	38.7	38.7	60.545	564		9	111	13	15	53	1	1.2997e-224	113580000	0	202390	9440100	144750
IPI00828952;IPI00226234;IPI00649175	phospholipase A2, activating protein;Phospholipase A-2-activating protein;Phospholipase A2, activating protein	A4QPD6;P27612;B1AWF9	Plaa;RP23-282E10.1-001;mCG_11651;Plap;RP23-282E10.1-005	NP_766283			14	12	1	8	26	0	46	3	27	27	27	0	4	14	12	8	26	0	0	4	14	12	8	26	0	41.2	41.2	41.2	87.22	794		10	40	26	8	45		0	77823000	0	175890	1363200	855510
IPI00118880;IPI00653283	Guanylate cyclase soluble subunit beta-1;Gucy1b3 protein	O54865;Q3UTI4;Q80YP4	Gucy1b3	NP_059497	GO:0005737;GO:0044424;GO:0044464	cytoplasm;intracellular part;cell part	14	4	0	6	15	0	25	2	19	19	20	0	1	14	4	6	15	0	0	1	14	4	6	15	0	35.2	35.2	35.2	70.597	620		2	48	7	6	27		6.1971e-261	117200000	0	66241	9628200	557930
IPI00127415;IPI00849626;IPI00515155;IPI00649841;IPI00648014;IPI00468717	Nucleophosmin;similar to Nucleophosmin;Nucleophosmin 1;Nucleophosmin 1;Nucleophosmin 1;similar to Npm1 protein	Q61937;Q3U536;Q5SQB7;Q5U438;Q5SQB0;Q5BL09;Q5SQB5;Q3UDA7;Q8BSZ3;Q9DAY9	Npm1;RP23-323L8.2-001;mCG_68069;RP23-323L8.2-006;RP23-323L8.2-003;RP23-323L8.2-002	NP_032748;XP_001476579;XP_912877	GO:0001652;GO:0005813;GO:0005815;GO:0005829;GO:0015934;GO:0015935;GO:0016604;GO:0016607;GO:0030529;GO:0032991;GO:0033279;GO:0043226;GO:0043228;GO:0043229;GO:0043232;GO:0044422;GO:0044424;GO:0044428;GO:0044430;GO:0044444;GO:0044446;GO:0044451;GO:0044452;GO:0044464	granular component;centrosome;microtubule organizing center;cytosol;large ribosomal subunit;small ribosomal subunit;nuclear body;nuclear speck;ribonucleoprotein complex;macromolecular complex;ribosomal subunit;organelle;non-membrane-bounded organelle	13	13	0	10	13	10	46	6	14	4	4	0	11	13	13	10	13	10	0	2	3	3	1	3	2	52.1	52.1	22.3	32.56	292		55	165	198	16	54	33	0	566780000	0	40231000	91616000	64487000
IPI00130486	FK506-binding protein 9	Q9Z247	Fkbp9;Fkbp60;Fkbp63	NP_036186	GO:0005783;GO:0005788;GO:0031974;GO:0043226;GO:0043227;GO:0043229;GO:0043231;GO:0043233;GO:0044422;GO:0044424;GO:0044432;GO:0044444;GO:0044446;GO:0044464;GO:0070013	endoplasmic reticulum;endoplasmic reticulum lumen;membrane-enclosed lumen;organelle;membrane-bounded organelle;intracellular organelle;intracellular membrane-bounded organelle;organelle lumen;organelle part;intracellular part;endoplasmic reticulum part	13	17	0	8	14	5	44	1	18	17	21	0	9	13	17	8	14	5	0	9	12	16	8	13	5	35.4	34.2	34.2	62.995	570		11	52	56	9	19	9	4.2854e-185	149270000	0	4233200	10814000	12436000
IPI00283511;IPI00831553;IPI00625562	Pyridoxal kinase;30 kDa protein	Q8K183	Pdxk;Pkh	NP_742146	GO:0005737;GO:0044424;GO:0044464	cytoplasm;intracellular part;cell part	13	13	0	6	9	1	29	3	14	14	16	0	9	13	13	6	9	1	0	9	13	13	6	9	1	44.6	44.6	44.6	35.015	312		12	43	62	8	32	1	0	228070000	0	4701400	11467000	12910000
IPI00625263;IPI00874306;IPI00918048;IPI00918304	Putative uncharacterized protein;Putative uncharacterized protein	Q3UGL7;Q3ULW8;Q8BXU2;Q91YR6;Q8CFB8	Parp3;Adprtl3	NP_663594	GO:0005634;GO:0043226;GO:0043227;GO:0043229;GO:0043231;GO:0044424;GO:0044464	nucleus;organelle;membrane-bounded organelle;intracellular organelle;intracellular membrane-bounded organelle;intracellular part;cell part	13	13	0	5	10	2	30	4	15	15	18	0	9	13	13	5	10	2	0	9	13	13	5	10	2	29.5	29.5	29.5	59.948	533		19	42	72	8	22	3	1.1455e-121	61581000	0	912310	3830500	3538000
IPI00828412;IPI00122696;REV_IPI00828412;REV_IPI00122696;IPI00881032	retinoblastoma binding protein 4;Histone-binding protein RBBP4	A2A875;Q60972	Rbbp4;RP23-391E6.3-001;mCG_12245;Rbap48	NP_033056	GO:0000118;GO:0016581;GO:0016585;GO:0017053;GO:0032991;GO:0043234;GO:0044422;GO:0044424;GO:0044428;GO:0044446;GO:0044451;GO:0044464	histone deacetylase complex;NuRD complex;chromatin remodeling complex;transcriptional repressor complex;macromolecular complex;protein complex;organelle part;intracellular part;nuclear part;intracellular organelle part;nucleoplasm part;cell part	13	12	0	10	11	10	43	5	14	8	9	0	9	13	12	10	11	10	0	5	7	6	4	6	5	32.2	32.2	21.9	47.655	425		24	88	106	10	14	28	5.2839e-131	144170000	0	12960000	17816000	12486000
IPI00338963;IPI00857679	FK506-binding protein 5	Q64378;Q3TX72;Q4FJN2	Fkbp5;Fkbp51;RP23-23B10.1-001;mCG_18519	NP_034350	GO:0005634;GO:0005737;GO:0043226;GO:0043227;GO:0043229;GO:0043231;GO:0044424;GO:0044464	nucleus;cytoplasm;organelle;membrane-bounded organelle;intracellular organelle;intracellular membrane-bounded organelle;intracellular part;cell part	13	15	0	7	16	2	40	2	19	19	24	0	8	13	15	7	16	2	0	8	13	15	7	16	2	38.2	38.2	38.2	50.966	456		20	43	74	7	27	2	0	99969000	0	2397500	5042200	7192000
IPI00850843	similar to KIAA2019 protein	Q3UUE0	Ahnak2;AI450948	XP_001475996			13	15	1	10	19	4	48	1	20	4	4	0	8	13	15	10	19	4	0	0	3	3	1	4	0	48.4	48.4	2.7	182.7	1739		41	102	124	34	112	6	0	365010000	0	10129000	28209000	24981000
IPI00453798	Protein disulfide-isomerase TXNDC10	Q8BXZ1	Tmx3;Kiaa1830;Txndc10	NP_938037	GO:0005789;GO:0016020;GO:0016021;GO:0031090;GO:0031224;GO:0044422;GO:0044424;GO:0044425;GO:0044432;GO:0044444;GO:0044446;GO:0044464	endoplasmic reticulum membrane;membrane;integral to membrane;organelle membrane;intrinsic to membrane;organelle part;intracellular part;membrane part;endoplasmic reticulum part;cytoplasmic part;intracellular organelle part;cell part	13	13	0	6	15	0	34	1	17	17	21	0	8	13	13	6	15	0	0	8	13	13	6	15	0	37.5	37.5	37.5	51.847	456		38	72	86	8	22		0	161360000	0	11486000	27342000	20622000
IPI00223274;IPI00653599;IPI00856931	inositol polyphosphate-5-phosphatase A isoform b;Putative uncharacterized protein;inositol polyphosphate-5-phosphatase A isoform a	Q8BNK3;Q3TZT4;Q7TNC9	Inpp5a	NP_898967;NP_001120835			13	5	1	6	11	3	25	3	13	13	16	0	8	13	5	6	11	3	0	8	13	5	6	11	3	24.4	24.4	24.4	48.812	422		13	46	20	6	13	4	5.1902e-111	53811000	0	1920800	6114700	725650
IPI00114862	THUMP domain-containing protein 1	Q99J36	Thumpd1	NP_663560;XP_001478931			13	14	1	2	16	0	32	1	18	18	21	0	7	13	14	2	16	0	0	7	13	14	2	16	0	44.6	44.6	44.6	38.884	350		9	32	38	2	22		7.4709e-187	75090000	0	986700	3844900	2322200
IPI00109764;IPI00874810	DNA topoisomerase 1;Putative uncharacterized protein	Q04750;Q3TPX7;Q3TUS4;Q3ULF5;Q569Q5;Q6LBJ0;Q3TSR2;Q6LBJ1	Top1;Top-1;TOP	NP_033434	GO:0005654;GO:0005694;GO:0005730;GO:0005737;GO:0043204;GO:0043226;GO:0043228;GO:0043229;GO:0043232;GO:0044422;GO:0044424;GO:0044428;GO:0044446;GO:0044464;GO:0005634;GO:0043227;GO:0043231	nucleoplasm;chromosome;nucleolus;cytoplasm;perikaryon;organelle;non-membrane-bounded organelle;intracellular organelle;intracellular non-membrane-bounded organelle;organelle part;intracellular part;nuclear part;intracellular organelle part;cell part	13	12	0	4	8	15	39	2	16	16	19	0	7	13	12	4	8	15	0	7	13	12	4	8	15	21.5	21.5	21.5	90.875	767		17	53	57	5	11	51	6.81e-82	27726000	0	858910	3444000	2544700
IPI00467796;IPI00480341;IPI00116793;REV_IPI00116793;REV_IPI00467796;REV_IPI00480341	similar to G protein pathway suppressor 1;Isoform 1 of COP9 signalosome complex subunit 1;G protein pathway suppressor 1	Q99LD4-1;Q99LD4;B0QZT1;Q99LD4-2;B1ATU4;Q3MIA8	Gps1;Cops1;Csn1;RP23-99M13.4-002;RP23-99M13.4-001;mCG_2137	XP_001480422;XP_001481200;NP_663345	GO:0005737;GO:0008180;GO:0032991;GO:0043234;GO:0044422;GO:0044424;GO:0044428;GO:0044446;GO:0044464	cytoplasm;signalosome;macromolecular complex;protein complex;organelle part;intracellular part;nuclear part;intracellular organelle part;cell part	13	12	0	3	10	4	29	6	14	14	14	0	7	13	12	3	10	4	0	7	13	12	3	10	4	30.6	30.6	30.6	55.117	487		15	69	55	3	19	7	7.7973e-58	76506000	0	1825300	9097600	6108300
IPI00624098;IPI00652134;IPI00649742;IPI00648706	Syntaxin-binding protein 3;Putative uncharacterized protein	Q60770;Q3U2S2;Q3U8D9;Q3UA91;Q3UUB0;Q3TE73	Stxbp3;Stxbp3a;Unc18c	NP_035634	GO:0005829;GO:0005886;GO:0016020;GO:0044424;GO:0044444;GO:0044464	cytosol;plasma membrane;membrane;intracellular part;cytoplasmic part;cell part	13	10	0	9	20	5	44	4	22	22	26	0	7	13	10	9	20	5	0	7	13	10	9	20	5	39.2	39.2	39.2	67.942	592		24	61	37	10	31	7	0	58646000	0	1293800	4216800	1646700
IPI00848977;IPI00850755;IPI00473170;IPI00402816;IPI00850078	similar to proliferating cell nuclear antigen (DNA polymerase delta auxiliary protein) isoform 1;similar to proliferating cell nuclear antigen (DNA polymerase delta auxiliary protein) isoform 2;Proliferating cell nuclear antigen	Q9CZD6	Pcna	XP_001478024;XP_001478038	GO:0000307;GO:0005652;GO:0005657;GO:0032991;GO:0043234;GO:0043626;GO:0044422;GO:0044424;GO:0044427;GO:0044428;GO:0044446;GO:0044464	cyclin-dependent protein kinase holoenzyme complex;nuclear lamina;replication fork;macromolecular complex;protein complex;PCNA complex;organelle part;intracellular part;chromosomal part;nuclear part;intracellular organelle part;cell part	13	10	0	6	10	4	30	5	16	1	1	0	7	13	10	6	10	4	0	0	0	0	1	0	0	66.7	3.1	3.1	28.785	261					1			0	0	0	0	0	0
IPI00652900;IPI00881406;IPI00127009;IPI00356053;IPI00469792;IPI00356054;IPI00881141	Isoform 5 of Rho guanine nucleotide exchange factor 1;Rho guanine nucleotide exchange factor (GEF) 1 isoform b;Isoform 1 of Rho guanine nucleotide exchange factor 1;Isoform 2 of Rho guanine nucleotide exchange factor 1;Isoform 4 of Rho guanine nucleotide e	Q61210-5;Q61210;Q61210-1;Q6KAM6;Q61210-2;Q61210-4;Q61210-3	Arhgef1;Lbcl2;Lsc;mFLJ00369	NP_001123622;NP_001123623;NP_001123624;NP_001123625;NP_032514	GO:0005737;GO:0016020;GO:0044424;GO:0044464;GO:0005622	cytoplasm;membrane;intracellular part;cell part;intracellular	13	8	0	2	20	1	31	7	22	22	24	0	7	13	8	2	20	1	0	7	13	8	2	20	1	27.5	27.5	27.5	109.25	979		17	37	13	2	41	1	3.2316e-254	63314000	0	846620	3187000	1174400
IPI00110049;IPI00850842;IPI00849118;IPI00853800;IPI00760095;IPI00118739	Isoform 1 of Exportin-7;similar to Ran-binding protein 16 isoform 1;similar to Ran-binding protein 16 isoform 2;similar to Ran-binding protein 16 isoform 3;Isoform 2 of Exportin-7	Q9EPK7-1;Q9EPK7;Q9EPK7-2	Xpo7;Kiaa0745;Ranbp16	NP_075532;XP_001479577;XP_001479583;XP_001479590	GO:0005643;GO:0005737;GO:0032991;GO:0043234;GO:0044422;GO:0044424;GO:0044425;GO:0044428;GO:0044446;GO:0044464;GO:0046930	nuclear pore;cytoplasm;macromolecular complex;protein complex;organelle part;intracellular part;membrane part;nuclear part;intracellular organelle part;cell part;pore complex	13	11	0	7	24	2	44	6	27	27	28	0	5	13	11	7	24	2	0	5	13	11	7	24	2	28.8	28.8	28.8	123.81	1087		8	32	31	9	35	5	0	56971000	0	299640	2086500	1217400
IPI00266264;IPI00877242	Integrin beta-3;integrin beta 3 precursor	O54890;P97483;Q3TZC6;Q6QHD5;Q71V84	Itgb3;RP24-460H24.1-001;mCG_11220;INGRB3	NP_058060	GO:0008305;GO:0009897;GO:0032991;GO:0043234;GO:0043235;GO:0044425;GO:0044459;GO:0044464	integrin complex;external side of plasma membrane;macromolecular complex;protein complex;receptor complex;membrane part;plasma membrane part;cell part	13	9	0	2	7	1	19	2	15	15	15	0	5	13	9	2	7	1	0	5	13	9	2	7	1	19.4	19.4	19.4	86.694	787		6	27	32	3	10	1	2.0039e-41	23438000	0	168190	1017300	1086500
IPI00131830;IPI00135635;IPI00753177;IPI00330683;IPI00669817;IPI00314141;IPI00128076;IPI00355673;IPI00875239;IPI00889814	Serine protease inhibitor A3K	P07759	Serpina3k;Mcm2;Spi2	NP_035588	GO:0005576	extracellular region	13	14	0	2	6	1	23	10	15	15	18	0	4	13	14	2	6	1	0	4	13	14	2	6	1	38.5	38.5	38.5	46.879	418		6	125	187	2	7	1	0	131500000	0	548980	36698000	74953000
IPI00458024;IPI00756540	cGMP-dependent protein kinase 1, alpha isozyme	P0C605;Q8BND1	Prkg1;Prkgr1a	NP_001013855	GO:0005634;GO:0005737;GO:0043226;GO:0043227;GO:0043229;GO:0043231;GO:0044424;GO:0044464	nucleus;cytoplasm;organelle;membrane-bounded organelle;intracellular organelle;intracellular membrane-bounded organelle;intracellular part;cell part	13	4	0	6	14	0	24	2	17	1	1	0	4	13	4	6	14	0	0	0	1	1	0	0	0	25.8	1.8	1.8	76.35	671			4	1				1.1232e-161	336500	0	0	274500	61995
IPI00129803	Antigen peptide transporter 1	P21958;Q3TBA3;Q3U543;Q3U6V4;Q5D0F3;Q62427;Q62428;Q62429;Q78E61;Q9QWR3	Tap1;Abcb2;Ham-1;Ham1;H2 TAP1;mCG_23012;Tap-1	NP_038711	GO:0005789;GO:0016020;GO:0016021;GO:0031090;GO:0031224;GO:0044422;GO:0044424;GO:0044425;GO:0044432;GO:0044444;GO:0044446;GO:0044464;GO:0032991;GO:0042825;GO:0043234	endoplasmic reticulum membrane;membrane;integral to membrane;organelle membrane;intrinsic to membrane;organelle part;intracellular part;membrane part;endoplasmic reticulum part;cytoplasmic part;intracellular organelle part;cell part;macromolecular complex	13	7	0	11	15	1	34	1	18	18	20	0	3	13	7	11	15	1	0	3	13	7	11	15	1	26.8	26.8	26.8	79.004	724		9	49	15	11	27	1	1.0708e-117	49565000	0	918810	2682200	636400
IPI00310764;IPI00900466;IPI00900401;IPI00828540;IPI00828583	Isoform 1 of Rho guanine nucleotide exchange factor 2;Isoform 4 of Rho guanine nucleotide exchange factor 2;Isoform 5 of Rho guanine nucleotide exchange factor 2;Isoform 3 of Rho guanine nucleotide exchange factor 2;Isoform 2 of Rho guanine nucleotide exch	Q60875-1;Q60875;Q3TYZ4;Q60875-4;Q60875-5;Q60875-3;Q60875-2	Arhgef2;Kiaa0651;Lbcl1;Lfc	NP_032513	GO:0005794;GO:0005819;GO:0005874;GO:0005911;GO:0005923;GO:0030054;GO:0043025;GO:0043198;GO:0043226;GO:0043227;GO:0043228;GO:0043229;GO:0043231;GO:0043232;GO:0044422;GO:0044424;GO:0044425;GO:0044430;GO:0044444;GO:0044446;GO:0044459;GO:0044463;GO:0044464;GO:0070160;GO:0005622	Golgi apparatus;spindle;microtubule;cell-cell junction;tight junction;cell junction;cell soma;dendritic shaft;organelle;membrane-bounded organelle;non-membrane-bounded organelle;intracellular organelle;intracellular membrane-bounded organelle	13	6	0	2	18	2	28	5	19	19	19	0	3	13	6	2	18	2	0	3	13	6	2	18	2	20.9	20.9	20.9	111.94	985		7	32	9	3	28	2	7.3217e-102	57487000	0	340540	3242900	374230
IPI00454028	guanylate binding protein 7	Q6KAN1;Q78UK8;Q91Z40	Gbp6;mFLJ00316;Gbp7;mCG_141961	NP_001076781;NP_663520			13	5	1	10	18	1	34	1	22	19	21	0	2	13	5	10	18	1	0	0	10	3	9	15	1	37.5	36.5	33.7	72.72	638		2	41	7	10	26	1	0	92418000	0	2484.7	2148100	820610
IPI00222547;IPI00620288;IPI00473429;IPI00885498	60S ribosomal protein L28;similar to ribosomal protein L28;similar to ribosomal protein L28	P41105;Q5M9J8;Q5M9N5	Rpl28;mCG_13936;mCG_20926	NP_033107;XP_001478143;XP_001479100;XP_001473760;XP_001476913;XP_001473974;XP_001480132	GO:0005840;GO:0030529;GO:0032991;GO:0043226;GO:0043228;GO:0043229;GO:0043232;GO:0044424;GO:0044444;GO:0044464	ribosome;ribonucleoprotein complex;macromolecular complex;organelle;non-membrane-bounded organelle;intracellular organelle;intracellular non-membrane-bounded organelle;intracellular part;cytoplasmic part;cell part	12	11	0	7	9	4	31	4	12	12	14	0	11	12	11	7	9	4	0	11	12	11	7	9	4	62	62	62	15.733	137		42	116	136	8	25	5	2.82e-85	197800000	0	4996000	24890000	18035000
IPI00315593;IPI00652132	Alpha-N-acetylgalactosaminidase;Putative uncharacterized protein	Q9QWR8;Q3U6T2;Q3UZX5	Naga	NP_032695	GO:0000323;GO:0005764;GO:0005773;GO:0043226;GO:0043227;GO:0043229;GO:0043231;GO:0044424;GO:0044444;GO:0044464	lytic vacuole;lysosome;vacuole;organelle;membrane-bounded organelle;intracellular organelle;intracellular membrane-bounded organelle;intracellular part;cytoplasmic part;cell part	12	11	0	5	11	2	29	2	16	15	19	0	11	12	11	5	11	2	0	10	11	10	5	11	2	39.5	39.5	38.1	47.234	415		17	38	42	6	15	6	3.3413e-224	73693000	0	4170500	8413500	7704800
IPI00454016;IPI00461623;IPI00128518	S-adenosylmethionine synthetase isoform type-2;Mat2a protein	Q3THS6;Q3TED1;Q3TSS0;Q3UAP7;Q3UZA2;Q99J57;Q6PE05	Mat2a	NP_663544			12	11	1	4	13	3	31	3	15	15	16	0	11	12	11	4	13	3	0	11	12	11	4	13	3	45.1	45.1	45.1	43.688	395		13	68	78	5	27	4	0	144300000	0	5114300	5282600	3455400
IPI00132473	Cleavage and polyadenylation specificity factor subunit 5	Q9CQF3;Q9CZQ0	Nudt21;Cpsf5	NP_080899	GO:0016604;GO:0042382;GO:0044422;GO:0044424;GO:0044428;GO:0044446;GO:0044451;GO:0044464	nuclear body;paraspeckles;organelle part;intracellular part;nuclear part;intracellular organelle part;nucleoplasm part;cell part	12	12	0	8	14	8	42	1	16	16	17	0	9	12	12	8	14	8	0	9	12	12	8	14	8	72.2	72.2	72.2	26.24	227		17	37	25	9	19	9	0	123960000	0	4722600	14851000	15767000
IPI00755183;IPI00319046;IPI00753310	Tumor protein D52-like 2;Tumor protein D54;Tumor protein D52-like 2, isoform CRA_c	A2AUD5;Q9CYZ2;A2AUD6;Q9CZ22;Q3TAI4	Tpd52l2;RP23-33L3.2-009;RP23-33L3.2-001;mCG_23059;RP23-33L3.2-002	NP_079758	GO:0044424;GO:0044444;GO:0044464;GO:0048471	intracellular part;cytoplasmic part;cell part;perinuclear region of cytoplasm	12	12	0	6	13	1	32	3	13	3	3	0	9	12	12	6	13	1	0	2	3	3	1	3	0	56.3	56.3	12.2	25.067	229		22	45	50	8	23	1	0	168530000	0	3518100	10693000	6128200
IPI00353563;IPI00857496;IPI00857030;IPI00857204;IPI00857353	Fascin	Q61553	Fscn1;Fan1;Snl	NP_032010	GO:0030175;GO:0042995;GO:0044464	filopodium;cell projection;cell part	12	10	0	11	18	3	42	5	19	19	19	0	9	12	10	11	18	3	0	9	12	10	11	18	3	45.8	45.8	45.8	54.507	493		18	130	67	14	53	4	0	262750000	0	2405700	19320000	5663900
IPI00380717;IPI00338209;IPI00874403;IPI00403705	Gamma-glutamyltransferase-like activity 1, isoform CRA_d;Isoform 1 of Gamma-glutamyltransferase 5;Isoform 2 of Gamma-glutamyltransferase 5	Q8C7B4;Q8CE26;Q9Z2A9-1;Q9Z2A9;Q9Z2A9-2	Ggt5;Ggtla1;mCG_6005	NP_035950	GO:0005886;GO:0016020;GO:0044464;GO:0016021;GO:0031224;GO:0044425	plasma membrane;membrane;cell part;integral to membrane;intrinsic to membrane;membrane part	12	10	0	3	11	0	24	4	15	15	17	0	9	12	10	3	11	0	0	9	12	10	3	11	0	34.7	34.7	34.7	61.673	573		22	31	41	4	18		8.8929e-295	51368000	0	1045800	3946500	2876400
IPI00123624	Protein KIAA1967 homolog	Q8VDP4		XP_001001452;XP_990438			12	9	1	4	11	11	35	1	15	15	16	0	8	12	9	4	11	11	0	8	12	9	4	11	11	18.4	18.4	18.4	103	922		15	41	29	4	22	20	5.0212e-121	34291000	0	746660	3273700	2507800
IPI00314844;IPI00762705;IPI00776355	Twinfilin-1;similar to Twinfilin, actin-binding protein, homolog 1	Q91YR1	Twf1;Ptk9	NP_032997;XP_001475196;XP_001476945	GO:0005737;GO:0005856;GO:0015629;GO:0043226;GO:0043228;GO:0043229;GO:0043232;GO:0044424;GO:0044464	cytoplasm;cytoskeleton;actin cytoskeleton;organelle;non-membrane-bounded organelle;intracellular organelle;intracellular non-membrane-bounded organelle;intracellular part;cell part	12	12	0	5	12	9	38	3	12	9	11	0	7	12	12	5	12	9	0	6	9	9	5	9	7	38.6	32.6	32.6	40.079	350		8	43	46	9	22	12	0	131690000	0	3570100	13617000	7213500
IPI00322206;IPI00551142	Isoform 1 of N-acylneuraminate cytidylyltransferase;Isoform 2 of N-acylneuraminate cytidylyltransferase	Q99KK2-1;Q99KK2;Q99KK2-2	Cmas	NP_034038	GO:0005634;GO:0043226;GO:0043227;GO:0043229;GO:0043231;GO:0044424;GO:0044464	nucleus;organelle;membrane-bounded organelle;intracellular organelle;intracellular membrane-bounded organelle;intracellular part;cell part	12	11	0	3	10	8	32	2	13	13	15	0	7	12	11	3	10	8	0	7	12	11	3	10	8	30.1	30.1	30.1	48.057	432		14	62	56	3	13	25	4.9481e-47	49367000	0	1287700	6661200	3109400
IPI00421206	BTB/POZ domain-containing protein KCTD12	Q6WVG3;Q69ZA6	Kctd12;Pfet1;mKIAA1778	NP_808383	GO:0008076;GO:0032991;GO:0034702;GO:0034703;GO:0034705;GO:0043234;GO:0044425;GO:0044459;GO:0044464	voltage-gated potassium channel complex;macromolecular complex;ion channel complex;cation channel complex;potassium channel complex;protein complex;membrane part;plasma membrane part;cell part	12	11	0	9	11	3	34	1	13	1	1	0	7	12	11	9	11	3	0	1	1	1	0	1	0	43.1	43.1	5.2	35.892	327		23	101	138	15	42	5	0	463760000	0	7260600	25496000	37949000
IPI00380309;IPI00410886;IPI00410887;IPI00758306	Isoform 1 of Putative RNA-binding protein Luc7-like 2;Putative uncharacterized protein;Isoform 3 of Putative RNA-binding protein Luc7-like 2	Q7TNC4-1;Q7TNC4;Q05CX5;Q3UGK2;Q7TNC4-2;Q3U5L2;Q3UUS9;Q3UZ17;Q7TNC4-3	Luc7l2	NP_619621			12	9	1	5	9	6	29	4	13	8	11	0	7	12	9	5	9	6	0	4	8	6	3	5	2	34.2	34.2	22.7	46.582	392		15	37	29	8	17	6	3.1598e-214	33939000	0	2396200	3138700	994560
IPI00123570;IPI00321243;IPI00464322;IPI00671412;IPI00880305;IPI00652140	Putative uncharacterized protein	Q3U0K0;Q61635;Q99M59	Ifi47;IRG-47;RP23-54N20.3-001;mCG_14415;Olfr56	NP_032356	GO:0005783;GO:0016020;GO:0043226;GO:0043227;GO:0043229;GO:0043231;GO:0044424;GO:0044444;GO:0044464	endoplasmic reticulum;membrane;organelle;membrane-bounded organelle;intracellular organelle;intracellular membrane-bounded organelle;intracellular part;cytoplasmic part;cell part	12	2	0	6	13	1	22	6	20	18	20	0	7	12	2	6	13	1	0	7	10	2	6	12	1	55	55	51.4	46.784	420		10	24	2	6	20	2	0	57361000	0	1021200	5405300	0
IPI00170084	DCC-interacting protein 13-alpha	Q8K3H0	Appl1;Dip13a;Kiaa1428	NP_660256	GO:0005634;GO:0010008;GO:0016020;GO:0031090;GO:0031901;GO:0043226;GO:0043227;GO:0043229;GO:0043231;GO:0044422;GO:0044424;GO:0044440;GO:0044444;GO:0044446;GO:0044464	nucleus;endosome membrane;membrane;organelle membrane;early endosome membrane;organelle;membrane-bounded organelle;intracellular organelle;intracellular membrane-bounded organelle;organelle part;intracellular part;endosomal part;cytoplasmic part	12	11	0	5	15	3	34	1	16	16	17	0	6	12	11	5	15	3	0	6	12	11	5	15	3	26.4	26.4	26.4	79.327	707		25	52	47	6	38	7	1.7211e-260	109110000	0	357900	4472700	3025500
IPI00656221;IPI00453975	Isoform 1 of Transcription elongation factor SPT5;Isoform 2 of Transcription elongation factor SPT5	O55201-1;O55201;O55201-2	Supt5h	NP_038704	GO:0005634;GO:0043226;GO:0043227;GO:0043229;GO:0043231;GO:0044424;GO:0044464	nucleus;organelle;membrane-bounded organelle;intracellular organelle;intracellular membrane-bounded organelle;intracellular part;cell part	12	9	0	2	14	5	30	2	19	19	21	0	6	12	9	2	14	5	0	6	12	9	2	14	5	20.3	20.3	20.3	120.66	1082		15	31	22	2	28	11	5.8589e-88	23944000	0	2152200	2928200	1441600
IPI00381303;IPI00785267	Lysosomal alpha-mannosidase;mannosidase 2, alpha B1	O09159;Q3TB95;Q3TBM1;Q3UGH3	Man2b1;Laman;Man2b;Manb	NP_034894	GO:0000323;GO:0005764;GO:0005773;GO:0043226;GO:0043227;GO:0043229;GO:0043231;GO:0044424;GO:0044444;GO:0044464	lytic vacuole;lysosome;vacuole;organelle;membrane-bounded organelle;intracellular organelle;intracellular membrane-bounded organelle;intracellular part;cytoplasmic part;cell part	12	14	0	3	14	0	31	2	16	16	18	0	5	12	14	3	14	0	0	5	12	14	3	14	0	16.5	16.5	16.5	114.6	1013		7	31	39	5	29		1.353e-215	57093000	0	992380	3562500	3769900
IPI00130840;IPI00881516;REV_IPI00626176	Coatomer subunit epsilon;25 kDa protein	O89079;Q9D1J2	Cope;Cope1	NP_067513	GO:0030117;GO:0030120;GO:0030126;GO:0032991;GO:0043234;GO:0044422;GO:0044424;GO:0044425;GO:0044431;GO:0044433;GO:0044444;GO:0044446;GO:0044464	membrane coat;vesicle coat;COPI vesicle coat;macromolecular complex;protein complex;organelle part;intracellular part;membrane part;Golgi apparatus part;cytoplasmic vesicle part;cytoplasmic part;intracellular organelle part;cell part	12	12	0	7	11	2	32	3	15	7	8	0	5	12	12	7	11	2	0	2	6	6	4	5	1	50.6	50.6	26.9	34.567	308		8	50	81	8	19	2	0	168500000	0	4876000	17439000	20503000
IPI00230702;IPI00122973;IPI00652391	Isoform 2 of Intercellular adhesion molecule 1;Isoform 1 of Intercellular adhesion molecule 1	P13597-2;P13597;P13597-1;Q3TB10;Q3TB21;Q3THH5;Q3U7Q9;Q3U7T2;Q3U8M7;Q3UAU5;Q3UDC5;Q3UDJ5;Q3UE52;Q4FK06;Q922B3	Icam1;Icam-1;mCG_14043	NP_034623	GO:0001772;GO:0009897;GO:0016021;GO:0031224;GO:0044425;GO:0044459;GO:0044464;GO:0005615;GO:0005737;GO:0044421;GO:0044424	immunological synapse;external side of plasma membrane;integral to membrane;intrinsic to membrane;membrane part;plasma membrane part;cell part;extracellular space;cytoplasm;extracellular region part;intracellular part	12	12	0	3	12	5	32	3	14	14	15	0	5	12	12	3	12	5	0	5	12	12	3	12	5	26.2	26.2	26.2	58.752	531		8	51	31	3	23	5	0	73423000	0	2592900	13687000	7513800
IPI00133700;REV_IPI00453559;IPI00331030	Vacuolar protein sorting-associating protein 4B	P46467;Q3TN07;Q3U8P5;Q8BM73	Vps4b;Skd1;mCG_8991	NP_033216	GO:0005829;GO:0010008;GO:0016020;GO:0031090;GO:0031902;GO:0044422;GO:0044424;GO:0044440;GO:0044444;GO:0044446;GO:0044464;GO:0005634;GO:0005768;GO:0005774;GO:0043226;GO:0043227;GO:0043229;GO:0043231;GO:0044437	cytosol;endosome membrane;membrane;organelle membrane;late endosome membrane;organelle part;intracellular part;endosomal part;cytoplasmic part;intracellular organelle part;cell part;nucleus;endosome;vacuolar membrane;organelle;membrane-bounded organelle	12	10	0	5	11	3	29	3	13	9	10	0	5	12	10	5	11	3	0	3	8	6	2	7	2	30.2	30.2	22.3	49.419	444		7	41	27	6	19	4	1.6331e-98	67207000	0	880100	6561700	2785000
IPI00461857;IPI00668289;IPI00649721;IPI00134383;IPI00134854	Tubulin-specific chaperone D	Q8BYA0;A2AAV4;Q8R199	Tbcd;RP23-274J5.1-001	NP_084154			12	9	1	4	20	1	34	5	24	24	24	0	5	12	9	4	20	1	0	5	12	9	4	20	1	19.8	19.8	19.8	133.32	1196		8	25	17	4	26	3	2.3968e-214	19890000	0	292150	1435800	210420
IPI00316682	Golgin subfamily A member 5	Q9QYE6	Golga5;Retii	NP_038775	GO:0000139;GO:0016020;GO:0016021;GO:0031090;GO:0031224;GO:0044422;GO:0044424;GO:0044425;GO:0044431;GO:0044444;GO:0044446;GO:0044464	Golgi membrane;membrane;integral to membrane;organelle membrane;intrinsic to membrane;organelle part;intracellular part;membrane part;Golgi apparatus part;cytoplasmic part;intracellular organelle part;cell part	12	8	0	0	16	2	26	1	20	20	20	0	5	12	8	0	16	2	0	5	12	8	0	16	2	27.3	27.3	27.3	82.367	729		8	23	12		27	2	3.3593e-161	18422000	0	220770	568870	259010
IPI00403890;IPI00845696;IPI00881311;IPI00874549;IPI00620804;IPI00874566;IPI00655083;IPI00623075;IPI00753928;IPI00757585;IPI00844651;IPI00127264;IPI00856417	kinesin light chain 1 isoform 1D;kinesin light chain 1 isoform 1H;64 kDa protein;kinesin light chain 1 isoform 1A;Kinesin light chain 1T (Fragment);Kinesin light chain 1D;Kinesin light chain 1G;Kinesin light chain 1	Q8CD76;Q7M6Z9;Q7TNF4;Q5UE59;Q7M6Z8;Q7M702;Q7M6Z6;Q7M700;Q7M6Z7;Q7M701;O88447;Q7M703	Klc1;Kns2	NP_001020531;NP_001075428;NP_032476	GO:0005871;GO:0005875;GO:0030424;GO:0031410;GO:0031982;GO:0032991;GO:0035253;GO:0042995;GO:0043005;GO:0043226;GO:0043227;GO:0043229;GO:0043234;GO:0044422;GO:0044424;GO:0044430;GO:0044441;GO:0044444;GO:0044446;GO:0044463;GO:0044464;GO:0005829;GO:0005874	kinesin complex;microtubule associated complex;axon;cytoplasmic vesicle;vesicle;macromolecular complex;ciliary rootlet;cell projection;neuron projection;organelle;membrane-bounded organelle;intracellular organelle;protein complex;organelle part	12	6	0	8	19	2	35	13	22	17	19	0	4	12	6	8	19	2	0	4	10	6	5	15	1	38.1	38.1	28.9	69.494	616		8	36	19	8	36	3	0	98602000	0	254630	3876100	295900
IPI00221523;IPI00798527;IPI00653633	transportin 1 isoform 1;Transportin-1	Q8BFY9;Q3TKD0;Q3TQW0	Tnpo1;Kpnb2	NP_848831;NP_001041732	GO:0005643;GO:0005737;GO:0032991;GO:0043234;GO:0044422;GO:0044424;GO:0044425;GO:0044428;GO:0044446;GO:0044464;GO:0046930	nuclear pore;cytoplasm;macromolecular complex;protein complex;organelle part;intracellular part;membrane part;nuclear part;intracellular organelle part;cell part;pore complex	12	14	0	6	16	3	39	3	18	13	13	0	3	12	14	6	16	3	0	2	7	9	5	12	1	23.6	23.6	18.6	102.36	898		7	60	67	7	46	3	8.0294e-234	115780000	0	799920	8222900	10370000
IPI00116645;IPI00228258	Isoform Alpha of Calponin-1;Isoform Beta of Calponin-1	Q08091-1;Q08091;B2RSH3;Q8CBQ2;Q08091-2	Cnn1;mCG_22833	NP_034052			12	6	1	10	10	4	30	2	12	12	18	0	3	12	6	10	10	4	0	3	12	6	10	10	4	56.6	56.6	56.6	33.355	297		11	133	22	20	30	11	8.6887e-254	212220000	0	1769900	56362000	5050900
IPI00320480;IPI00894742;IPI00895501;IPI00895441;IPI00895436	Sphingosine-1-phosphate lyase 1;55 kDa protein	Q8R0X7;Q3UDJ2;Q4FK38;Q69ZN1	Sgpl1;mKIAA1252	NP_033189	GO:0005789;GO:0016020;GO:0016021;GO:0031090;GO:0031224;GO:0044422;GO:0044424;GO:0044425;GO:0044432;GO:0044444;GO:0044446;GO:0044464	endoplasmic reticulum membrane;membrane;integral to membrane;organelle membrane;intrinsic to membrane;organelle part;intracellular part;membrane part;endoplasmic reticulum part;cytoplasmic part;intracellular organelle part;cell part	11	12	0	9	13	0	34	5	17	17	23	0	11	11	12	9	13	0	0	11	11	12	9	13	0	31.2	31.2	31.2	63.676	568		22	42	98	14	23		1.9396e-90	73382000	0	1956600	8872200	4349500
IPI00172242;IPI00110910	H-2 class II histocompatibility antigen, A-Q beta chain;H-2 class II histocompatibility antigen, A-D beta chain	P06342;P01921;Q31131;Q95I79	H2-Ab1;Rmcs2;H-2 I-A beta p		GO:0005768;GO:0005769;GO:0005770;GO:0005771;GO:0005794;GO:0009897;GO:0016021;GO:0031224;GO:0032991;GO:0042611;GO:0042613;GO:0043226;GO:0043227;GO:0043229;GO:0043231;GO:0043234;GO:0044424;GO:0044425;GO:0044444;GO:0044459;GO:0044464	endosome;early endosome;late endosome;multivesicular body;Golgi apparatus;external side of plasma membrane;integral to membrane;intrinsic to membrane;macromolecular complex;MHC protein complex;MHC class II protein complex;organelle	11	11	0	2	6	2	21	2	11	4	4	0	11	11	11	2	6	2	0	4	4	4	0	0	0	40.4	40.4	11.3	29.95	265		27	59	61	2	8	3	2.0545e-162	113040000	0	9537100	6856500	18544000
IPI00625105;IPI00230541;IPI00408577	Isoform 1 of U1 small nuclear ribonucleoprotein 70 kDa;Isoform 2 of U1 small nuclear ribonucleoprotein 70 kDa;Snrp70 protein (Fragment)	Q62376-1;Q62376;A2RS68;Q99LY5;Q9CR32;Q62376-2;Q6ZWP0;Q7TT81	Snrnp70;Snrp70;mCG_23174	NP_033250	GO:0005681;GO:0030529;GO:0032991;GO:0044422;GO:0044424;GO:0044428;GO:0044446;GO:0044464	spliceosomal complex;ribonucleoprotein complex;macromolecular complex;organelle part;intracellular part;nuclear part;intracellular organelle part;cell part	11	11	0	3	11	9	34	3	16	16	17	0	10	11	11	3	11	9	0	10	11	11	3	11	9	32.4	32.4	32.4	51.991	448		24	26	22	3	19	14	1.5409e-83	49469000	0	2996400	5220200	1705800
IPI00222509;IPI00649648	Protein RCC2	Q8BK67;A2AWQ3	Rcc2;Kiaa1470;RP23-275J10.2-001	NP_776292	GO:0000775;GO:0005730;GO:0005819;GO:0005874;GO:0043226;GO:0043228;GO:0043229;GO:0043232;GO:0044422;GO:0044424;GO:0044427;GO:0044428;GO:0044430;GO:0044446;GO:0044464	chromosome, centromeric region;nucleolus;spindle;microtubule;organelle;non-membrane-bounded organelle;intracellular organelle;intracellular non-membrane-bounded organelle;organelle part;intracellular part;chromosomal part;nuclear part;cytoskeletal part	11	8	0	4	11	1	24	2	13	13	13	0	10	11	8	4	11	1	0	10	11	8	4	11	1	27.9	27.9	27.9	55.983	520		23	60	34	5	23	1	1.3982e-145	88682000	0	3956300	5561800	1884700
IPI00117087	Hsp90 co-chaperone Cdc37	Q61081	Cdc37	NP_058022	GO:0005829;GO:0044424;GO:0044444;GO:0044464	cytosol;intracellular part;cytoplasmic part;cell part	11	7	0	3	11	3	24	1	13	13	17	0	10	11	7	3	11	3	0	10	11	7	3	11	3	34	34	34	44.593	379		19	69	38	6	23	3	0	104870000	0	2135600	3889700	1757300
IPI00113606;IPI00798555	Isoform 1 of Acylglycerol kinase, mitochondrial	Q9ESW4-1;Q9ESW4	Agk;Mulk	NP_076027	GO:0016020;GO:0031090;GO:0031966;GO:0044422;GO:0044424;GO:0044429;GO:0044444;GO:0044446;GO:0044464	membrane;organelle membrane;mitochondrial membrane;organelle part;intracellular part;mitochondrial part;cytoplasmic part;intracellular organelle part;cell part	11	15	0	5	8	1	29	2	18	18	20	0	9	11	15	5	8	1	0	9	11	15	5	8	1	48.5	48.5	48.5	46.975	421		17	24	41	5	16	1	1.7157e-187	82994000	0	4085900	5349700	5195200
IPI00116302;IPI00480398	Eukaryotic translation initiation factor 2 subunit 2;similar to Eif2s2 protein	Q99L45;Q3ULL5;Q9CS47	Eif2s2;RP23-480H10.3-001;mCG_3686	NP_080306;XP_001474301			11	12	1	4	11	1	28	2	16	16	19	0	9	11	12	4	11	1	0	9	11	12	4	11	1	52.9	52.9	52.9	38.092	331		14	33	41	4	20	1	1.8256e-170	59880000	0	3330300	5360900	4700400
IPI00918305	Protein						11	13	1	10	16	5	44	1	17	1	1	0	8	11	13	10	16	5	0	0	1	1	1	1	1	68.8	0.8	0.8	115.14	1126			3	3	1	1	4	0	2340000	0	0	222150	0
IPI00117041;IPI00126303;IPI00919297	H-2 class I histocompatibility antigen, K-W28 alpha chain;H2-K1 protein	P03991;Q7TN03;P14428;Q921P3	H2-K1;H2-K		GO:0009897;GO:0016021;GO:0031224;GO:0032991;GO:0042611;GO:0042612;GO:0043234;GO:0044425;GO:0044459;GO:0044464	external side of plasma membrane;integral to membrane;intrinsic to membrane;macromolecular complex;MHC protein complex;MHC class I protein complex;protein complex;membrane part;plasma membrane part;cell part	11	9	0	4	6	3	22	3	12	3	3	0	8	11	9	4	6	3	0	2	3	3	0	0	0	37.8	18.8	10.3	41.103	368		9	22	17		2		0	15732000	0	2460400	8596600	1914500
[truncated: 4,298 more rows]
[truncated: 17 more columns]

## Sheet: Tab II
Protein IDs	Protein Descriptions	Uniprot	Gene Names	REFSEQ	GOCC	GOCC Names	Peptides (seq) Exp_Facs_non_sorted	Peptides (seq) Exp_Facs_sorted	in SCs	Peptides (seq) Ingel_1	Peptides (seq) Ingel_2_Cyto	Peptides (seq) Ingel_Nuclear	Peptides ALL POS SC	Proteins	Peptides (seq)	Unique Peptides (seq)	Unique Peptides (seq/mod)	Peptides (seq) Exp_FACS_myotubes	Peptides (seq) Exp_FACS_negative_sorted	Peptides (seq) Exp_Facs_non_sorted	Peptides (seq) Exp_Facs_sorted	Peptides (seq) Ingel_1	Peptides (seq) Ingel_2_Cyto	Peptides (seq) Ingel_Nuclear	Unique Peptides (seq) Exp_FACS_myotubes	Unique Peptides (seq) Exp_FACS_negative_sorted	Unique Peptides (seq) Exp_Facs_non_sorted	Unique Peptides (seq) Exp_Facs_sorted	Unique Peptides (seq) Ingel_1	Unique Peptides (seq) Ingel_2_Cyto	Unique Peptides (seq) Ingel_Nuclear	Sequence Coverage [%]	Unique + Razor Sequence Coverage [%]	Unique Sequence Coverage [%]	Mol. Weight [kDa]	Sequence Length	Experiment Exp_FACS_myotubes	Experiment Exp_FACS_negative_sorted	Experiment Exp_Facs_non_sorted	Experiment Exp_Facs_sorted	Experiment Ingel_1	Experiment Ingel_2_Cyto	Experiment Ingel_Nuclear	PEP	Intensity	Intensity Exp_FACS_myotubes	Intensity Exp_FACS_negative_sorted	Intensity Exp_Facs_non_sorted	Intensity Exp_Facs_sorted
[truncated: 5,035 more rows]
[truncated: 17 more columns]

[truncated: 6 more sheets: Tab III, Tab IV, Tab V, Tab VI, Tab VII, Tab VIII]
