# Supplementary material for: Prmt5 is a regulator of muscle stem cell expansion in adult mice
Source: Nat Commun. 2015 Jun 1;6:7140. doi: 10.1038/ncomms8140 (PMC4458870; doi:10.1038/ncomms8140)
Supplement: Supplementary Data 2 — List of all genes that were targeted in the functional screen [file ncomms8140-s3.xls]

## Sheet: Clone Chart Sublib SC Proteome
BC_Target	ROW Target	COLUMN Target	cloneid	targetSeq	oligoSeq	region	nmId	targetTaxonId	NCBI_geneId	symbol	geneDesc	refseq SameGene	refseq AltGene SameSpecies	refseq AltSpecies
Sublib_SC_Proteome-P1	A	1	TRCN0000004678	CGTGATGAAGTACATACATTA	CCGGCGTGATGAAGTACATACATTACTCGAGTAATGTATGTACTTCATCACGTTTTT	CDS	NM_009741	10090	12043	Bcl2	B-cell leukemia/lymphoma 2	NM_009741.3,NM_177410.2	noAltMouse	noHumanHit
Sublib_SC_Proteome-P1	A	2	TRCN0000004679	GTGGATGACTGAGTACCTGAA	CCGGGTGGATGACTGAGTACCTGAACTCGAGTTCAGGTACTCAGTCATCCACTTTTT	CDS	NM_009741	10090	12043	Bcl2	B-cell leukemia/lymphoma 2	NM_009741.3,NM_177410.2	noAltMouse	NM_000633.2 (LOC:596),NM_000657.2 (LOC:596)
Sublib_SC_Proteome-P1	A	3	TRCN0000004680	GAGATCGTGATGAAGTACATA	CCGGGAGATCGTGATGAAGTACATACTCGAGTATGTACTTCATCACGATCTCTTTTT	CDS	NM_009741	10090	12043	Bcl2	B-cell leukemia/lymphoma 2	NM_009741.3,NM_177410.2	noAltMouse	noHumanHit
Sublib_SC_Proteome-P1	A	4	TRCN0000004681	GCACACCTGGATCCAGGATAA	CCGGGCACACCTGGATCCAGGATAACTCGAGTTATCCTGGATCCAGGTGTGCTTTTT	CDS	NM_009741	10090	12043	Bcl2	B-cell leukemia/lymphoma 2	NM_009741.3,NM_177410.2	noAltMouse	NM_000633.2 (LOC:596),NM_000657.2 (LOC:596)
Sublib_SC_Proteome-P1	A	5	TRCN0000011838	CCACGAGCATTGCCTTCTTAT	CCGGCCACGAGCATTGCCTTCTTATCTCGAGATAAGAAGGCAATGCTCGTGGTTTTT	3UTR	NM_021278	10090	19241	Tmsb4x	thymosin, beta 4, X chromosome	NM_021278.2	noAltMouse	noHumanHit
Sublib_SC_Proteome-P1	A	6	TRCN0000011839	CGAGAAATTCGATAAGTCGAA	CCGGCGAGAAATTCGATAAGTCGAACTCGAGTTCGACTTATCGAATTTCTCGTTTTT	CDS	NM_021278	10090	19241	Tmsb4x	thymosin, beta 4, X chromosome	NM_021278.2	noAltMouse	NM_004202.2 (LOC:9087),NM_021109.3 (LOC:7114)
Sublib_SC_Proteome-P1	A	8	TRCN0000011840	GATAAGTCGAAGTTGAAGAAA	CCGGGATAAGTCGAAGTTGAAGAAACTCGAGTTTCTTCAACTTCGACTTATCTTTTT	CDS	NM_021278	10090	19241	Tmsb4x	thymosin, beta 4, X chromosome	NM_021278.2	noAltMouse	noHumanHit
Sublib_SC_Proteome-P1	A	9	TRCN0000011842	ATTCGATAAGTCGAAGTTGAA	CCGGATTCGATAAGTCGAAGTTGAACTCGAGTTCAACTTCGACTTATCGAATTTTTT	CDS	NM_021278	10090	19241	Tmsb4x	thymosin, beta 4, X chromosome	NM_021278.2	noAltMouse	noHumanHit
Sublib_SC_Proteome-P1	A	10	TRCN0000011943	CCCTTCACATTGAATCAAATA	CCGGCCCTTCACATTGAATCAAATACTCGAGTATTTGATTCAATGTGAAGGGTTTTT	3UTR	NM_182994	10090	75423	Arl5a	ADP-ribosylation factor-like 5A	NM_182994.2	noAltMouse	noHumanHit
Sublib_SC_Proteome-P1	A	11	TRCN0000011944	GCCAAGAATCACTTCGTCCTT	CCGGGCCAAGAATCACTTCGTCCTTCTCGAGAAGGACGAAGTGATTCTTGGCTTTTT	CDS	NM_182994	10090	75423	Arl5a	ADP-ribosylation factor-like 5A	NM_182994.2	noAltMouse	noHumanHit
Sublib_SC_Proteome-P1	A	12	TRCN0000011945	CCGTTTCCTGATGTGGGATAT	CCGGCCGTTTCCTGATGTGGGATATCTCGAGATATCCCACATCAGGAAACGGTTTTT	CDS	NM_182994	10090	75423	Arl5a	ADP-ribosylation factor-like 5A	NM_182994.2	noAltMouse	noHumanHit
Sublib_SC_Proteome-P1	B	1	TRCN0000011946	CCAAGGACTTGAATGGATGAT	CCGGCCAAGGACTTGAATGGATGATCTCGAGATCATCCATTCAAGTCCTTGGTTTTT	CDS	NM_182994	10090	75423	Arl5a	ADP-ribosylation factor-like 5A	NM_182994.2	noAltMouse	NM_001037174.1 (LOC:26225),NM_012097.3 (LOC:26225),NM_177985.2 (LOC:26225)
Sublib_SC_Proteome-P1	B	4	TRCN0000011947	CGTACACACATCTCCTACAAT	CCGGCGTACACACATCTCCTACAATCTCGAGATTGTAGGAGATGTGTGTACGTTTTT	CDS	NM_182994	10090	75423	Arl5a	ADP-ribosylation factor-like 5A	NM_182994.2	noAltMouse	noHumanHit
Sublib_SC_Proteome-P1	B	5	TRCN0000011948	CCCTGAAGGACAGGGAGTCTA	CCGGCCCTGAAGGACAGGGAGTCTACTCGAGTAGACTCCCTGTCCTTCAGGGTTTTT	3UTR	NM_009303	10090	20972	Syngr1	synaptogyrin 1	NM_009303.2	noAltMouse	noHumanHit
Sublib_SC_Proteome-P1	B	6	TRCN0000011949	GTACGCAGATTCAAGGAGCTT	CCGGGTACGCAGATTCAAGGAGCTTCTCGAGAAGCTCCTTGAATCTGCGTACTTTTT	CDS	NM_009303	10090	20972	Syngr1	synaptogyrin 1	NM_009303.2	noAltMouse	noHumanHit
Sublib_SC_Proteome-P1	B	7	TRCN0000011950	CCCGCAGATCAGCAGTGTCAA	CCGGCCCGCAGATCAGCAGTGTCAACTCGAGTTGACACTGCTGATCTGCGGGTTTTT	CDS	NM_009303	10090	20972	Syngr1	synaptogyrin 1	NM_009303.2,NM_207708.1	noAltMouse	noHumanHit
Sublib_SC_Proteome-P1	B	8	TRCN0000011951	GTTCTGCATCTACAACCGCAA	CCGGGTTCTGCATCTACAACCGCAACTCGAGTTGCGGTTGTAGATGCAGAACTTTTT	CDS	NM_009303	10090	20972	Syngr1	synaptogyrin 1	NM_009303.2,NM_207708.1	noAltMouse	NM_004711.4 (LOC:9145),NM_145731.3 (LOC:9145),NM_145738.2 (LOC:9145)
Sublib_SC_Proteome-P1	B	9	TRCN0000011952	GCGCGTCGTGTCTTGGGTCTT	CCGGGCGCGTCGTGTCTTGGGTCTTCTCGAGAAGACCCAAGACACGACGCGCTTTTT	CDS	NM_009303	10090	20972	Syngr1	synaptogyrin 1	NM_009303.2,NM_207708.1	noAltMouse	noHumanHit
Sublib_SC_Proteome-P1	B	12	TRCN0000012143	CGGAGTGAATCACTGGATTAA	CCGGCGGAGTGAATCACTGGATTAACTCGAGTTAATCCAGTGATTCACTCCGTTTTT	3UTR	NM_019658	10090	56392	Shoc2	soc-2 (suppressor of clear) homolog (C. elegans)	NM_019658.5	noAltMouse	noHumanHit
Sublib_SC_Proteome-P1	C	1	TRCN0000012144	CGGCATAATAAACTGAGAGAA	CCGGCGGCATAATAAACTGAGAGAACTCGAGTTCTCTCAGTTTATTATGCCGTTTTT	CDS	NM_019658	10090	56392	Shoc2	soc-2 (suppressor of clear) homolog (C. elegans)	NM_019658.5	noAltMouse	NM_007373.3 (LOC:8036)
Sublib_SC_Proteome-P1	C	2	TRCN0000012145	GCCTTCGTTCATTATTCAGTT	CCGGGCCTTCGTTCATTATTCAGTTCTCGAGAACTGAATAATGAACGAAGGCTTTTT	CDS	NM_019658	10090	56392	Shoc2	soc-2 (suppressor of clear) homolog (C. elegans)	NM_019658.5	noAltMouse	noHumanHit
Sublib_SC_Proteome-P1	C	3	TRCN0000012146	CCACTCTCTATCTTCGCTTTA	CCGGCCACTCTCTATCTTCGCTTTACTCGAGTAAAGCGAAGATAGAGAGTGGTTTTT	CDS	NM_019658	10090	56392	Shoc2	soc-2 (suppressor of clear) homolog (C. elegans)	NM_019658.5	noAltMouse	noHumanHit
Sublib_SC_Proteome-P1	C	4	TRCN0000012147	CCAGAGCTAAAGTGTTAAGTA	CCGGCCAGAGCTAAAGTGTTAAGTACTCGAGTACTTAACACTTTAGCTCTGGTTTTT	CDS	NM_019658	10090	56392	Shoc2	soc-2 (suppressor of clear) homolog (C. elegans)	NM_019658.5	noAltMouse	noHumanHit
Sublib_SC_Proteome-P1	C	5	TRCN0000012258	CCTCAGGAAATTACTATGCAT	CCGGCCTCAGGAAATTACTATGCATCTCGAGATGCATAGTAATTTCCTGAGGTTTTT	3UTR	NM_009811	10090	12368	Casp6	caspase 6	NM_009811.3	noAltMouse	noHumanHit
Sublib_SC_Proteome-P1	C	6	TRCN0000012259	GCAGTACAAGATGGACCACAA	CCGGGCAGTACAAGATGGACCACAACTCGAGTTGTGGTCCATCTTGTACTGCTTTTT	CDS	NM_009811	10090	12368	Casp6	caspase 6	NM_009811.3	noAltMouse	noHumanHit
Sublib_SC_Proteome-P1	C	7	TRCN0000012260	CGATTGCTTCATCTGTGTCTT	CCGGCGATTGCTTCATCTGTGTCTTCTCGAGAAGACACAGATGAAGCAATCGTTTTT	CDS	NM_009811	10090	12368	Casp6	caspase 6	NM_009811.3	noAltMouse	noHumanHit
Sublib_SC_Proteome-P1	C	8	TRCN0000012261	GCTCCTGGTACATTCAGGATT	CCGGGCTCCTGGTACATTCAGGATTCTCGAGAATCCTGAATGTACCAGGAGCTTTTT	CDS	NM_009811	10090	12368	Casp6	caspase 6	NM_009811.3	noAltMouse	noHumanHit
Sublib_SC_Proteome-P1	C	9	TRCN0000012262	CCCGGATGCAATCGGCAAGAA	CCGGCCCGGATGCAATCGGCAAGAACTCGAGTTCTTGCCGATTGCATCCGGGTTTTT	CDS	NM_009811	10090	12368	Casp6	caspase 6	NM_009811.3	noAltMouse	noHumanHit
Sublib_SC_Proteome-P1	C	10	TRCN0000012283	CCACACTTGGAGCCCAATAAA	CCGGCCACACTTGGAGCCCAATAAACTCGAGTTTATTGGGCTCCAAGTGTGGTTTTT	3UTR	NM_010175	10090	14082	Fadd	Fas (TNFRSF6)-associated via death domain	NM_010175.5	noAltMouse	noHumanHit
Sublib_SC_Proteome-P1	C	11	TRCN0000012285	CCCAGGAATCTGTGAGCAAGA	CCGGCCCAGGAATCTGTGAGCAAGACTCGAGTCTTGCTCACAGATTCCTGGGTTTTT	CDS	NM_010175	10090	14082	Fadd	Fas (TNFRSF6)-associated via death domain	NM_010175.5	noAltMouse	noHumanHit
Sublib_SC_Proteome-P1	C	12	TRCN0000012286	CAACGATCTGATGGAGCTCAA	CCGGCAACGATCTGATGGAGCTCAACTCGAGTTGAGCTCCATCAGATCGTTGTTTTT	CDS	NM_010175	10090	14082	Fadd	Fas (TNFRSF6)-associated via death domain	NM_010175.5	noAltMouse	noHumanHit
Sublib_SC_Proteome-P1	D	1	TRCN0000012287	AGTCTGGAAGAATGCTGAGAA	CCGGAGTCTGGAAGAATGCTGAGAACTCGAGTTCTCAGCATTCTTCCAGACTTTTTT	CDS	NM_010175	10090	14082	Fadd	Fas (TNFRSF6)-associated via death domain	NM_010175.5	noAltMouse	noHumanHit
Sublib_SC_Proteome-P1	D	2	TRCN0000012423	CCGCAGCTTGACGCGAACTTA	CCGGCCGCAGCTTGACGCGAACTTACTCGAGTAAGTTCGCGTCAAGCTGCGGTTTTT	CDS	NM_007931	10090	13804	Endog	endonuclease G	NM_007931.1	noAltMouse	noHumanHit
Sublib_SC_Proteome-P1	D	3	TRCN0000012424	CGACACCTTCTACCTGAGCAA	CCGGCGACACCTTCTACCTGAGCAACTCGAGTTGCTCAGGTAGAAGGTGTCGTTTTT	CDS	NM_007931	10090	13804	Endog	endonuclease G	NM_007931.1	noAltMouse	noHumanHit
Sublib_SC_Proteome-P1	D	4	TRCN0000012426	CGAGTCCTACGTGCTTAGCTA	CCGGCGAGTCCTACGTGCTTAGCTACTCGAGTAGCTAAGCACGTAGGACTCGTTTTT	CDS	NM_007931	10090	13804	Endog	endonuclease G	NM_007931.1	noAltMouse	noHumanHit
Sublib_SC_Proteome-P1	D	5	TRCN0000012593	CGGGATATAAAGGGTGACAAT	CCGGCGGGATATAAAGGGTGACAATCTCGAGATTGTCACCCTTTATATCCCGTTTTT	CDS	NM_008580	10090	26408	Map3k5	mitogen-activated protein kinase kinase kinase 5	NM_008580.4	noAltMouse	noHumanHit
Sublib_SC_Proteome-P1	D	7	TRCN0000012594	CCTGTGCTAATGACTTGCTTA	CCGGCCTGTGCTAATGACTTGCTTACTCGAGTAAGCAAGTCATTAGCACAGGTTTTT	CDS	NM_008580	10090	26408	Map3k5	mitogen-activated protein kinase kinase kinase 5	NM_008580.4	noAltMouse	noHumanHit
Sublib_SC_Proteome-P1	D	8	TRCN0000012595	CGTGAAGTTTCATTACGCATT	CCGGCGTGAAGTTTCATTACGCATTCTCGAGAATGCGTAATGAAACTTCACGTTTTT	CDS	NM_008580	10090	26408	Map3k5	mitogen-activated protein kinase kinase kinase 5	NM_008580.4	noAltMouse	noHumanHit
Sublib_SC_Proteome-P1	D	9	TRCN0000012596	CCCATAGATATCCCTGGGTTT	CCGGCCCATAGATATCCCTGGGTTTCTCGAGAAACCCAGGGATATCTATGGGTTTTT	CDS	NM_008580	10090	26408	Map3k5	mitogen-activated protein kinase kinase kinase 5	NM_008580.4	noAltMouse	noHumanHit
Sublib_SC_Proteome-P1	D	10	TRCN0000012597	CCAGGTCAGAATTGCTATTAA	CCGGCCAGGTCAGAATTGCTATTAACTCGAGTTAATAGCAATTCTGACCTGGTTTTT	CDS	NM_008580	10090	26408	Map3k5	mitogen-activated protein kinase kinase kinase 5	NM_008580.4	noAltMouse	noHumanHit
Sublib_SC_Proteome-P1	E	5	TRCN0000012714	CGGGAAGATGTTAGTAACTTT	CCGGCGGGAAGATGTTAGTAACTTTCTCGAGAAAGTTACTAACATCTTCCCGTTTTT	CDS	NM_178654	10090	109333	Pkn2	protein kinase N2	NM_178654.3	noAltMouse	noHumanHit
Sublib_SC_Proteome-P1	E	6	TRCN0000012715	CCAATGATGTTTGTGCTGTTT	CCGGCCAATGATGTTTGTGCTGTTTCTCGAGAAACAGCACAAACATCATTGGTTTTT	CDS	NM_178654	10090	109333	Pkn2	protein kinase N2	NM_178654.3	noAltMouse	noHumanHit
Sublib_SC_Proteome-P1	E	8	TRCN0000012716	CCAAGGTTCTTATCTACAGAA	CCGGCCAAGGTTCTTATCTACAGAACTCGAGTTCTGTAGATAAGAACCTTGGTTTTT	CDS	NM_178654	10090	109333	Pkn2	protein kinase N2	NM_178654.3	noAltMouse	NM_006256.2 (LOC:5586)
Sublib_SC_Proteome-P1	E	9	TRCN0000012717	GCTACAGGATAGCAAGACAAA	CCGGGCTACAGGATAGCAAGACAAACTCGAGTTTGTCTTGCTATCCTGTAGCTTTTT	CDS	NM_178654	10090	109333	Pkn2	protein kinase N2	NM_178654.3	noAltMouse	noHumanHit
Sublib_SC_Proteome-P1	D	11	TRCN0000012718	GCGCTATTATAAAGGAACAAT	CCGGGCGCTATTATAAAGGAACAATCTCGAGATTGTTCCTTTATAATAGCGCTTTTT	CDS	XM_358324	10090	66515	Cul7	cullin 7	NM_025611.5	noAltMouse	noHumanHit
Sublib_SC_Proteome-P1	E	2	TRCN0000012719	CTCGTCTATCTGGTGCTAGAA	CCGGCTCGTCTATCTGGTGCTAGAACTCGAGTTCTAGCACCAGATAGACGAGTTTTT	CDS	XM_358324	10090	66515	Cul7	cullin 7	NM_025611.5	noAltMouse	noHumanHit
Sublib_SC_Proteome-P1	E	3	TRCN0000012721	CCTCAGACATACCTACAAGCT	CCGGCCTCAGACATACCTACAAGCTCTCGAGAGCTTGTAGGTATGTCTGAGGTTTTT	CDS	XM_358324	10090	66515	Cul7	cullin 7	NM_025611.5	noAltMouse	noHumanHit
Sublib_SC_Proteome-P1	E	4	TRCN0000012722	GCTTAGAGAAAGAGCCACAGA	CCGGGCTTAGAGAAAGAGCCACAGACTCGAGTCTGTGGCTCTTTCTCTAAGCTTTTT	CDS	XM_358324	10090	66515	Cul7	cullin 7	NM_025611.5	noAltMouse	noHumanHit
Sublib_SC_Proteome-P1	F	3	TRCN0000012738	CTGCCAATCATAATGTGGCAT	CCGGCTGCCAATCATAATGTGGCATCTCGAGATGCCACATTATGATTGGCAGTTTTT	3UTR	NM_008683	10090	18002	Nedd8	neural precursor cell expressed, developmentally down-regulated gene 8	NM_008683.3	noAltMouse	noHumanHit
Sublib_SC_Proteome-P1	F	4	TRCN0000012739	GAGATTGAGATAGACATCGAA	CCGGGAGATTGAGATAGACATCGAACTCGAGTTCGATGTCTATCTCAATCTCTTTTT	CDS	NM_008683	10090	18002	Nedd8	neural precursor cell expressed, developmentally down-regulated gene 8	NM_008683.3	noAltMouse	noHumanHit
Sublib_SC_Proteome-P1	F	5	TRCN0000012741	CAAGCAAATGAATGATGAGAA	CCGGCAAGCAAATGAATGATGAGAACTCGAGTTCTCATCATTCATTTGCTTGTTTTT	CDS	NM_008683	10090	18002	Nedd8	neural precursor cell expressed, developmentally down-regulated gene 8	NM_008683.3	noAltMouse	noHumanHit
Sublib_SC_Proteome-P1	F	6	TRCN0000012742	CCACAGACAAGGTGGAGCGAA	CCGGCCACAGACAAGGTGGAGCGAACTCGAGTTCGCTCCACCTTGTCTGTGGTTTTT	CDS	NM_008683	10090	18002	Nedd8	neural precursor cell expressed, developmentally down-regulated gene 8	NM_008683.3	noAltMouse	noHumanHit
Sublib_SC_Proteome-P1	E	10	TRCN0000012773	CGGAATACTATGCAGTGACTT	CCGGCGGAATACTATGCAGTGACTTCTCGAGAAGTCACTGCATAGTATTCCGTTTTT	3UTR	NM_029402	10090	71745	Cul2	cullin 2	NM_029402.3	noAltMouse	noHumanHit
Sublib_SC_Proteome-P1	E	11	TRCN0000012774	GCCGACTATATGGACTGCTTA	CCGGGCCGACTATATGGACTGCTTACTCGAGTAAGCAGTCCATATAGTCGGCTTTTT	CDS	NM_029402	10090	71745	Cul2	cullin 2	NM_029402.3	noAltMouse	noHumanHit
Sublib_SC_Proteome-P1	E	12	TRCN0000012775	CGCTGATTTGAACAATAAGTT	CCGGCGCTGATTTGAACAATAAGTTCTCGAGAACTTATTGTTCAAATCAGCGTTTTT	CDS	NM_029402	10090	71745	Cul2	cullin 2	NM_029402.3	noAltMouse	noHumanHit
Sublib_SC_Proteome-P1	F	1	TRCN0000012776	GCTGATATACAGTATGGCTAT	CCGGGCTGATATACAGTATGGCTATCTCGAGATAGCCATACTGTATATCAGCTTTTT	CDS	NM_029402	10090	71745	Cul2	cullin 2	NM_029402.3	noAltMouse	noHumanHit
Sublib_SC_Proteome-P1	F	2	TRCN0000012777	GCATCCAAGTTCATATACTAA	CCGGGCATCCAAGTTCATATACTAACTCGAGTTAGTATATGAACTTGGATGCTTTTT	CDS	NM_029402	10090	71745	Cul2	cullin 2	NM_029402.3	noAltMouse	noHumanHit
Sublib_SC_Proteome-P1	F	12	TRCN0000018421	GCGGTTCTACTCTCCTAACAT	CCGGGCGGTTCTACTCTCCTAACATCTCGAGATGTTAGGAGAGTAGAACCGCTTTTT	CDS	NM_025662	10090	329777	Pigk	phosphatidylinositol glycan anchor biosynthesis, class K	NM_025662.4,NM_178016.2	noAltMouse	noHumanHit
Sublib_SC_Proteome-P1	G	1	TRCN0000018422	CACACAAATAACTGGGCTGTT	CCGGCACACAAATAACTGGGCTGTTCTCGAGAACAGCCCAGTTATTTGTGTGTTTTT	CDS	NM_025662	10090	329777	Pigk	phosphatidylinositol glycan anchor biosynthesis, class K	NM_025662.4,NM_178016.2	noAltMouse	noHumanHit
Sublib_SC_Proteome-P1	G	4	TRCN0000018423	CCTGCGATTGGAGTTCATCTT	CCGGCCTGCGATTGGAGTTCATCTTCTCGAGAAGATGAACTCCAATCGCAGGTTTTT	CDS	NM_025662	10090	329777	Pigk	phosphatidylinositol glycan anchor biosynthesis, class K	NM_025662.4,NM_178016.2	noAltMouse	noHumanHit
Sublib_SC_Proteome-P1	G	5	TRCN0000018424	CCACAAGAACATGGAGCTCAA	CCGGCCACAAGAACATGGAGCTCAACTCGAGTTGAGCTCCATGTTCTTGTGGTTTTT	CDS	NM_025662	10090	329777	Pigk	phosphatidylinositol glycan anchor biosynthesis, class K	NM_025662.4,NM_178016.2	noAltMouse	noHumanHit
Sublib_SC_Proteome-P1	G	6	TRCN0000018425	CATGGTCTTCTTCAAGACCTA	CCGGCATGGTCTTCTTCAAGACCTACTCGAGTAGGTCTTGAAGAAGACCATGTTTTT	CDS	NM_025662	10090	329777	Pigk	phosphatidylinositol glycan anchor biosynthesis, class K	NM_025662.4,NM_178016.2	noAltMouse	noHumanHit
Sublib_SC_Proteome-P1	F	7	TRCN0000018444	GCCCAAATTGAGTCATTATTA	CCGGGCCCAAATTGAGTCATTATTACTCGAGTAATAATGACTCAATTTGGGCTTTTT	CDS	NM_146035	10090	217664	Mgat2	mannoside acetylglucosaminyltransferase 2	NM_146035.2	noAltMouse	noHumanHit
Sublib_SC_Proteome-P1	F	8	TRCN0000018445	GCTGACAAAGTAGATGTGAAA	CCGGGCTGACAAAGTAGATGTGAAACTCGAGTTTCACATCTACTTTGTCAGCTTTTT	CDS	NM_146035	10090	217664	Mgat2	mannoside acetylglucosaminyltransferase 2	NM_146035.2	noAltMouse	noHumanHit
Sublib_SC_Proteome-P1	F	9	TRCN0000018446	GCCAAGTTCTCACAAACCAAA	CCGGGCCAAGTTCTCACAAACCAAACTCGAGTTTGGTTTGTGAGAACTTGGCTTTTT	CDS	NM_146035	10090	217664	Mgat2	mannoside acetylglucosaminyltransferase 2	NM_146035.2	noAltMouse	noHumanHit
Sublib_SC_Proteome-P1	F	10	TRCN0000018447	GCACGGACACTTTCTGTACTT	CCGGGCACGGACACTTTCTGTACTTCTCGAGAAGTACAGAAAGTGTCCGTGCTTTTT	CDS	NM_146035	10090	217664	Mgat2	mannoside acetylglucosaminyltransferase 2	NM_146035.2	noAltMouse	noHumanHit
Sublib_SC_Proteome-P1	F	11	TRCN0000018448	CCCAGAGACCTAAAGAAGAAT	CCGGCCCAGAGACCTAAAGAAGAATCTCGAGATTCTTCTTTAGGTCTCTGGGTTTTT	CDS	NM_146035	10090	217664	Mgat2	mannoside acetylglucosaminyltransferase 2	NM_146035.2	noAltMouse	noHumanHit
Sublib_SC_Proteome-P1	G	7	TRCN0000022464	CCATCTTTGATAACACCACTA	CCGGCCATCTTTGATAACACCACTACTCGAGTAGTGGTGTTATCAAAGATGGTTTTT	CDS	NM_009068	10090	19766	Ripk1	receptor (TNFRSF)-interacting serine-threonine kinase 1	NM_009068.3	noAltMouse	noHumanHit
Sublib_SC_Proteome-P1	G	8	TRCN0000022465	CCTGAATGACATCAATGCAAA	CCGGCCTGAATGACATCAATGCAAACTCGAGTTTGCATTGATGTCATTCAGGTTTTT	CDS	NM_009068	10090	19766	Ripk1	receptor (TNFRSF)-interacting serine-threonine kinase 1	NM_009068.3	noAltMouse	noHumanHit
Sublib_SC_Proteome-P1	G	9	TRCN0000022466	CGTGACTTTCACATTAAGATA	CCGGCGTGACTTTCACATTAAGATACTCGAGTATCTTAATGTGAAAGTCACGTTTTT	CDS	NM_009068	10090	19766	Ripk1	receptor (TNFRSF)-interacting serine-threonine kinase 1	NM_009068.3	noAltMouse	noHumanHit
Sublib_SC_Proteome-P1	G	12	TRCN0000022467	GCCAAATCTAAGCCAAATGTA	CCGGGCCAAATCTAAGCCAAATGTACTCGAGTACATTTGGCTTAGATTTGGCTTTTT	CDS	NM_009068	10090	19766	Ripk1	receptor (TNFRSF)-interacting serine-threonine kinase 1	NM_009068.3	noAltMouse	noHumanHit
Sublib_SC_Proteome-P1	H	1	TRCN0000022468	GCATTGTCCTTTGGGCAATAT	CCGGGCATTGTCCTTTGGGCAATATCTCGAGATATTGCCCAAAGGACAATGCTTTTT	CDS	NM_009068	10090	19766	Ripk1	receptor (TNFRSF)-interacting serine-threonine kinase 1	NM_009068.3	noAltMouse	noHumanHit
Sublib_SC_Proteome-P1	H	2	TRCN0000022609	CACGCCAAGAACATCATTCAT	CCGGCACGCCAAGAACATCATTCATCTCGAGATGAATGATGTTCTTGGCGTGTTTTT	CDS	NM_009703	10090	11836	Araf	v-raf murine sarcoma 3611 viral oncogene homolog	NM_009703.2	noAltMouse	noHumanHit
Sublib_SC_Proteome-P1	H	3	TRCN0000022610	CAGGCTCATCAAAGGAAGAAA	CCGGCAGGCTCATCAAAGGAAGAAACTCGAGTTTCTTCCTTTGATGAGCCTGTTTTT	CDS	NM_009703	10090	11836	Araf	v-raf murine sarcoma 3611 viral oncogene homolog	NM_001159645.1,NM_009703.2	noAltMouse	noHumanHit
Sublib_SC_Proteome-P1	H	4	TRCN0000022611	CAGTCGGATGTCTATGCCTAT	CCGGCAGTCGGATGTCTATGCCTATCTCGAGATAGGCATAGACATCCGACTGTTTTT	CDS	NM_009703	10090	11836	Araf	v-raf murine sarcoma 3611 viral oncogene homolog	NM_009703.2	noAltMouse	noHumanHit
Sublib_SC_Proteome-P1	H	5	TRCN0000022612	GCATGAGTGTCTATGACTCTT	CCGGGCATGAGTGTCTATGACTCTTCTCGAGAAGAGTCATAGACACTCATGCTTTTT	CDS	NM_009703	10090	11836	Araf	v-raf murine sarcoma 3611 viral oncogene homolog	NM_001159645.1,NM_009703.2	noAltMouse	noHumanHit
Sublib_SC_Proteome-P1	H	7	TRCN0000022613	GCAGTTTACTGCTCAGAGCTT	CCGGGCAGTTTACTGCTCAGAGCTTCTCGAGAAGCTCTGAGCAGTAAACTGCTTTTT	CDS	NM_009703	10090	11836	Araf	v-raf murine sarcoma 3611 viral oncogene homolog	NM_009703.2	noAltMouse	noHumanHit
Sublib_SC_Proteome-P1	H	8	TRCN0000022804	GCGGCGATACTTCTACTTGTT	CCGGGCGGCGATACTTCTACTTGTTCTCGAGAACAAGTAGAAGTATCGCCGCTTTTT	CDS	NM_130863	10090	110355	Adrbk1	adrenergic receptor kinase, beta 1	NM_130863.1	noAltMouse	noHumanHit
Sublib_SC_Proteome-P1	H	9	TRCN0000022805	CCAGCCATACATTGAGGAGAT	CCGGCCAGCCATACATTGAGGAGATCTCGAGATCTCCTCAATGTATGGCTGGTTTTT	CDS	NM_130863	10090	110355	Adrbk1	adrenergic receptor kinase, beta 1	NM_130863.1	noAltMouse	noHumanHit
Sublib_SC_Proteome-P1	H	10	TRCN0000022806	GCTTTCGACATTGGCTCCTTT	CCGGGCTTTCGACATTGGCTCCTTTCTCGAGAAAGGAGCCAATGTCGAAAGCTTTTT	CDS	NM_130863	10090	110355	Adrbk1	adrenergic receptor kinase, beta 1	NM_130863.1	noAltMouse	noHumanHit
Sublib_SC_Proteome-P1	H	11	TRCN0000022807	GAGATCTTTGACTCCTATATT	CCGGGAGATCTTTGACTCCTATATTCTCGAGAATATAGGAGTCAAAGATCTCTTTTT	CDS	NM_130863	10090	110355	Adrbk1	adrenergic receptor kinase, beta 1	NM_130863.1	noAltMouse	noHumanHit
Sublib_SC_Proteome-P1	H	12	TRCN0000022808	GCAGTGTGATAGTGATCCAGA	CCGGGCAGTGTGATAGTGATCCAGACTCGAGTCTGGATCACTATCACACTGCTTTTT	CDS	NM_130863	10090	110355	Adrbk1	adrenergic receptor kinase, beta 1	NM_130863.1	noAltMouse	noHumanHit
Sublib_SC_Proteome-P2	A	1	TRCN0000023049	GCTGTATCTCATCTTTGAGTT	CCGGGCTGTATCTCATCTTTGAGTTCTCGAGAACTCAAAGATGAGATACAGCTTTTT	CDS	NM_007659	10090	12534	Cdc2a	cell division cycle 2 homolog A (S. pombe)	NM_007659.3	noAltMouse	noHumanHit
Sublib_SC_Proteome-P2	A	2	TRCN0000023050	GCAGGACTACAAGAACACCTT	CCGGGCAGGACTACAAGAACACCTTCTCGAGAAGGTGTTCTTGTAGTCCTGCTTTTT	CDS	NM_007659	10090	12534	Cdc2a	cell division cycle 2 homolog A (S. pombe)	NM_007659.3	noAltMouse	noHumanHit
Sublib_SC_Proteome-P2	A	3	TRCN0000023051	GCCATGAAGAAGATCAGACTT	CCGGGCCATGAAGAAGATCAGACTTCTCGAGAAGTCTGATCTTCTTCATGGCTTTTT	CDS	NM_007659	10090	12534	Cdc2a	cell division cycle 2 homolog A (S. pombe)	NM_007659.3	noAltMouse	noHumanHit
Sublib_SC_Proteome-P2	A	4	TRCN0000023052	GCCAAACGAATCTCTGGCAAA	CCGGGCCAAACGAATCTCTGGCAAACTCGAGTTTGCCAGAGATTCGTTTGGCTTTTT	CDS	NM_007659	10090	12534	Cdc2a	cell division cycle 2 homolog A (S. pombe)	NM_007659.3	noAltMouse	noHumanHit
Sublib_SC_Proteome-P2	A	5	TRCN0000023053	CCGGTTGACATCTGGAGTATA	CCGGCCGGTTGACATCTGGAGTATACTCGAGTATACTCCAGATGTCAACCGGTTTTT	CDS	NM_007659	10090	12534	Cdc2a	cell division cycle 2 homolog A (S. pombe)	NM_007659.3	noAltMouse	noHumanHit
Sublib_SC_Proteome-P2	A	6	TRCN0000023089	CCTTCGGAGCTTCCATGATTT	CCGGCCTTCGGAGCTTCCATGATTTCTCGAGAAATCATGGAAGCTCCGAAGGTTTTT	CDS	NM_011950	10090	26415	Mapk13	mitogen-activated protein kinase 13	NM_011950.2	noAltMouse	noHumanHit
Sublib_SC_Proteome-P2	A	8	TRCN0000023090	CGAATGGAAACAACACATCTA	CCGGCGAATGGAAACAACACATCTACTCGAGTAGATGTGTTGTTTCCATTCGTTTTT	CDS	NM_011950	10090	26415	Mapk13	mitogen-activated protein kinase 13	NM_011950.2	noAltMouse	noHumanHit
Sublib_SC_Proteome-P2	A	9	TRCN0000023091	CCAGATGCTCAAAGGTCTAAA	CCGGCCAGATGCTCAAAGGTCTAAACTCGAGTTTAGACCTTTGAGCATCTGGTTTTT	CDS	NM_011950	10090	26415	Mapk13	mitogen-activated protein kinase 13	NM_011950.2	noAltMouse	noHumanHit
Sublib_SC_Proteome-P2	A	10	TRCN0000023092	CCTTAGAACATGAGAAACTCA	CCGGCCTTAGAACATGAGAAACTCACTCGAGTGAGTTTCTCATGTTCTAAGGTTTTT	CDS	NM_011950	10090	26415	Mapk13	mitogen-activated protein kinase 13	NM_011950.2	noAltMouse	noHumanHit
Sublib_SC_Proteome-P2	A	11	TRCN0000023093	GATGGAATTCAGCGAGGATAA	CCGGGATGGAATTCAGCGAGGATAACTCGAGTTATCCTCGCTGAATTCCATCTTTTT	CDS	NM_011950	10090	26415	Mapk13	mitogen-activated protein kinase 13	NM_011950.2	noAltMouse	noHumanHit
Sublib_SC_Proteome-P2	A	12	TRCN0000023169	CCAGGTTAGATTCTGAAGGAA	CCGGCCAGGTTAGATTCTGAAGGAACTCGAGTTCCTTCAGAATCTAACCTGGTTTTT	CDS	NM_146239	10090	237459	Pctk2	PCTAIRE-motif protein kinase 2	NM_146239.2	noAltMouse	noHumanHit
Sublib_SC_Proteome-P2	B	1	TRCN0000023170	GCCTCAGAAATCGTATACATA	CCGGGCCTCAGAAATCGTATACATACTCGAGTATGTATACGATTTCTGAGGCTTTTT	CDS	NM_146239	10090	237459	Pctk2	PCTAIRE-motif protein kinase 2	NM_146239.2	noAltMouse	noHumanHit
Sublib_SC_Proteome-P2	B	4	TRCN0000023171	CCCACAAAGACCTACTCAAAT	CCGGCCCACAAAGACCTACTCAAATCTCGAGATTTGAGTAGGTCTTTGTGGGTTTTT	CDS	NM_146239	10090	237459	Pctk2	PCTAIRE-motif protein kinase 2	NM_146239.2	noAltMouse	NM_002595.2 (LOC:5128)
Sublib_SC_Proteome-P2	B	5	TRCN0000023172	CCAGGTGTTTCTTCAAATGAT	CCGGCCAGGTGTTTCTTCAAATGATCTCGAGATCATTTGAAGAAACACCTGGTTTTT	CDS	NM_146239	10090	237459	Pctk2	PCTAIRE-motif protein kinase 2	NM_146239.2	noAltMouse	noHumanHit
Sublib_SC_Proteome-P2	B	6	TRCN0000023173	GCAGACATCAGGATACCTGAT	CCGGGCAGACATCAGGATACCTGATCTCGAGATCAGGTATCCTGATGTCTGCTTTTT	CDS	NM_146239	10090	237459	Pctk2	PCTAIRE-motif protein kinase 2	NM_146239.2	noAltMouse	noHumanHit
Sublib_SC_Proteome-P2	B	7	TRCN0000023484	CGGTCCAATGACAAGGTATAT	CCGGCGGTCCAATGACAAGGTATATCTCGAGATATACCTTGTCATTGGACCGTTTTT	CDS	NM_007982	10090	14083	Ptk2	PTK2 protein tyrosine kinase 2	NM_007982.2	noAltMouse	noHumanHit
Sublib_SC_Proteome-P2	B	8	TRCN0000023485	GCCTTAACAATGCGTCAGTTT	CCGGGCCTTAACAATGCGTCAGTTTCTCGAGAAACTGACGCATTGTTAAGGCTTTTT	CDS	NM_007982	10090	14083	Ptk2	PTK2 protein tyrosine kinase 2	NM_001130409.1,NM_007982.2	noAltMouse	NM_005607.3 (LOC:5747),NM_153831.2 (LOC:5747)
Sublib_SC_Proteome-P2	B	9	TRCN0000023486	CCAACCTTAATAGAGAAGAAA	CCGGCCAACCTTAATAGAGAAGAAACTCGAGTTTCTTCTCTATTAAGGTTGGTTTTT	CDS	NM_007982	10090	14083	Ptk2	PTK2 protein tyrosine kinase 2	NM_001130409.1,NM_007982.2	noAltMouse	NM_005607.3 (LOC:5747),NM_153831.2 (LOC:5747)
Sublib_SC_Proteome-P2	B	12	TRCN0000023487	CGAGTATTAAAGGTCTTTCAT	CCGGCGAGTATTAAAGGTCTTTCATCTCGAGATGAAAGACCTTTAATACTCGTTTTT	CDS	NM_007982	10090	14083	Ptk2	PTK2 protein tyrosine kinase 2	NM_001130409.1,NM_007982.2	noAltMouse	NM_005607.3 (LOC:5747),NM_153831.2 (LOC:5747)
Sublib_SC_Proteome-P2	C	1	TRCN0000023488	CCTGGCATCTTTGATATTATA	CCGGCCTGGCATCTTTGATATTATACTCGAGTATAATATCAAAGATGCCAGGTTTTT	CDS	NM_007982	10090	14083	Ptk2	PTK2 protein tyrosine kinase 2	NM_001130409.1,NM_007982.2	noAltMouse	noHumanHit
Sublib_SC_Proteome-P2	C	2	TRCN0000023574	CGTCTGGCTATACCATGAATT	CCGGCGTCTGGCTATACCATGAATTCTCGAGAATTCATGGTATAGCCAGACGTTTTT	CDS	NM_010568	10090	16337	Insr	insulin receptor	NM_010568.2	noAltMouse	noHumanHit
Sublib_SC_Proteome-P2	C	3	TRCN0000023575	CCCTGAAGGATGGAGTCTTTA	CCGGCCCTGAAGGATGGAGTCTTTACTCGAGTAAAGACTCCATCCTTCAGGGTTTTT	CDS	NM_010568	10090	16337	Insr	insulin receptor	NM_010568.2	noAltMouse	noHumanHit
Sublib_SC_Proteome-P2	C	4	TRCN0000023576	GCCATTTGAGAAAGTGGTGAA	CCGGGCCATTTGAGAAAGTGGTGAACTCGAGTTCACCACTTTCTCAAATGGCTTTTT	CDS	NM_010568	10090	16337	Insr	insulin receptor	NM_010568.2	noAltMouse	noHumanHit
Sublib_SC_Proteome-P2	C	5	TRCN0000023577	CGAGACAGATTACTATCGGAA	CCGGCGAGACAGATTACTATCGGAACTCGAGTTCCGATAGTAATCTGTCTCGTTTTT	CDS	NM_010568	10090	16337	Insr	insulin receptor	NM_010568.2	noAltMouse	noHumanHit
Sublib_SC_Proteome-P2	C	6	TRCN0000023578	CCACCCTTTGAGTCTGATGAT	CCGGCCACCCTTTGAGTCTGATGATCTCGAGATCATCAGACTCAAAGGGTGGTTTTT	CDS	NM_010568	10090	16337	Insr	insulin receptor	NM_010568.2	noAltMouse	noHumanHit
Sublib_SC_Proteome-P2	C	7	TRCN0000023770	GCAAGGGCTATCCTTCTGAAT	CCGGGCAAGGGCTATCCTTCTGAATCTCGAGATTCAGAAGGATAGCCCTTGCTTTTT	CDS	NM_027874	10090	104318	Csnk1d	casein kinase 1, delta	NM_027874.2,NM_139059.2	noAltMouse	noHumanHit
Sublib_SC_Proteome-P2	C	8	TRCN0000023771	CCTCACAGAATAGCATTCCTT	CCGGCCTCACAGAATAGCATTCCTTCTCGAGAAGGAATGCTATTCTGTGAGGTTTTT	CDS	NM_027874	10090	104318	Csnk1d	casein kinase 1, delta	NM_027874.2	noAltMouse	NM_139062.1 (LOC:1453)
Sublib_SC_Proteome-P2	C	9	TRCN0000023772	GACCAAATGATAAGTCGTATT	CCGGGACCAAATGATAAGTCGTATTCTCGAGAATACGACTTATCATTTGGTCTTTTT	CDS	NM_027874	10090	104318	Csnk1d	casein kinase 1, delta	NM_027874.2,NM_139059.2	noAltMouse	noHumanHit
Sublib_SC_Proteome-P2	C	10	TRCN0000023773	CGGGATCGAGAAGAACGATTA	CCGGCGGGATCGAGAAGAACGATTACTCGAGTAATCGTTCTTCTCGATCCCGTTTTT	CDS	NM_027874	10090	104318	Csnk1d	casein kinase 1, delta	NM_027874.2,NM_139059.2	noAltMouse	noHumanHit
Sublib_SC_Proteome-P2	C	11	TRCN0000023799	GCCATTAAACTGGAACCAATA	CCGGGCCATTAAACTGGAACCAATACTCGAGTATTGGTTCCAGTTTAATGGCTTTTT	CDS	NM_173185	10090	214897	Csnk1g1	casein kinase 1, gamma 1	NM_173185.2	noAltMouse	noHumanHit
Sublib_SC_Proteome-P2	C	12	TRCN0000023800	CCTTCGATATGTCAGGCGATT	CCGGCCTTCGATATGTCAGGCGATTCTCGAGAATCGCCTGACATATCGAAGGTTTTT	CDS	NM_173185	10090	214897	Csnk1g1	casein kinase 1, gamma 1	NM_173185.2	noAltMouse	noHumanHit
Sublib_SC_Proteome-P2	D	1	TRCN0000023801	CCAATGAATATGTAGCCATTA	CCGGCCAATGAATATGTAGCCATTACTCGAGTAATGGCTACATATTCATTGGTTTTT	CDS	NM_173185	10090	214897	Csnk1g1	casein kinase 1, gamma 1	NM_173185.2	noAltMouse	noHumanHit
Sublib_SC_Proteome-P2	D	2	TRCN0000023802	CCTAGCTTGGAAGACTTGTTT	CCGGCCTAGCTTGGAAGACTTGTTTCTCGAGAAACAAGTCTTCCAAGCTAGGTTTTT	CDS	NM_173185	10090	214897	Csnk1g1	casein kinase 1, gamma 1	NM_173185.2	noAltMouse	noHumanHit
Sublib_SC_Proteome-P2	D	3	TRCN0000023929	CCTCCGAATCTCTCAGAACTT	CCGGCCTCCGAATCTCTCAGAACTTCTCGAGAAGTTCTGAGAGATTCGGAGGTTTTT	CDS	XM_125706	10090	110279	Bcr	breakpoint cluster region	NM_001081412.2	noAltMouse	noHumanHit
Sublib_SC_Proteome-P2	D	4	TRCN0000023930	GCTGACCAACTCATGTGTAAA	CCGGGCTGACCAACTCATGTGTAAACTCGAGTTTACACATGAGTTGGTCAGCTTTTT	CDS	XM_125706	10090	110279	Bcr	breakpoint cluster region	NM_001081412.2	noAltMouse	noHumanHit
Sublib_SC_Proteome-P2	D	5	TRCN0000023931	CTGAAGGACAACCTAATAAAT	CCGGCTGAAGGACAACCTAATAAATCTCGAGATTTATTAGGTTGTCCTTCAGTTTTT	CDS	XM_125706	10090	110279	Bcr	breakpoint cluster region	NM_001081412.2	noAltMouse	noHumanHit
Sublib_SC_Proteome-P2	D	7	TRCN0000023932	GTCATCGACATGAATGGAATT	CCGGGTCATCGACATGAATGGAATTCTCGAGAATTCCATTCATGTCGATGACTTTTT	CDS	XM_125706	10090	110279	Bcr	breakpoint cluster region	NM_001081412.2	noAltMouse	noHumanHit
Sublib_SC_Proteome-P2	D	8	TRCN0000023933	GCTGTTAATGTCTCCCAGCAT	CCGGGCTGTTAATGTCTCCCAGCATCTCGAGATGCTGGGAGACATTAACAGCTTTTT	CDS	XM_125706	10090	110279	Bcr	breakpoint cluster region	NM_001081412.2	noAltMouse	noHumanHit
Sublib_SC_Proteome-P2	D	9	TRCN0000024159	CCCAACATTGTCCTCCTGATT	CCGGCCCAACATTGTCCTCCTGATTCTCGAGAATCAGGAGGACAATGTTGGGTTTTT	CDS	NM_019978	10090	13175	Dclk1	doublecortin-like kinase 1
Sublib_SC_Proteome-P2	D	10	TRCN0000024160	GCTGTTGTCAAGGAATGTATA	CCGGGCTGTTGTCAAGGAATGTATACTCGAGTATACATTCCTTGACAACAGCTTTTT	CDS	NM_019978	10090	13175	Dclk1	doublecortin-like kinase 1
Sublib_SC_Proteome-P2	D	11	TRCN0000024161	GCCCTTTAAGAAGCTGGAGTA	CCGGGCCCTTTAAGAAGCTGGAGTACTCGAGTACTCCAGCTTCTTAAAGGGCTTTTT	CDS	NM_019978	10090	13175	Dclk1	doublecortin-like kinase 1
Sublib_SC_Proteome-P2	E	2	TRCN0000024162	CCATCTCCGTATTGGGACAAT	CCGGCCATCTCCGTATTGGGACAATCTCGAGATTGTCCCAATACGGAGATGGTTTTT	CDS	NM_019978	10090	13175	Dclk1	doublecortin-like kinase 1
Sublib_SC_Proteome-P2	E	3	TRCN0000024163	GACCGCTACTTCAAAGGAATT	CCGGGACCGCTACTTCAAAGGAATTCTCGAGAATTCCTTTGAAGTAGCGGTCTTTTT	CDS	NM_019978	10090	13175	Dclk1	doublecortin-like kinase 1
Sublib_SC_Proteome-P2	E	4	TRCN0000024389	GCCAATGAGTTCTTGGAGTTT	CCGGGCCAATGAGTTCTTGGAGTTTCTCGAGAAACTCCAAGAACTCATTGGCTTTTT	CDS	NM_008621	10090	17524	Mpp1	membrane protein, palmitoylated	NM_008621.2	noAltMouse	NM_002436.2 (LOC:4354)
Sublib_SC_Proteome-P2	E	5	TRCN0000024390	GCTGAGCTTTCACCTTTCATT	CCGGGCTGAGCTTTCACCTTTCATTCTCGAGAATGAAAGGTGAAAGCTCAGCTTTTT	CDS	NM_008621	10090	17524	Mpp1	membrane protein, palmitoylated	NM_008621.2	noAltMouse	noHumanHit
Sublib_SC_Proteome-P2	E	6	TRCN0000024391	GCACTTACTACAGAAGCGTAA	CCGGGCACTTACTACAGAAGCGTAACTCGAGTTACGCTTCTGTAGTAAGTGCTTTTT	CDS	NM_008621	10090	17524	Mpp1	membrane protein, palmitoylated	NM_008621.2	noAltMouse	noHumanHit
Sublib_SC_Proteome-P2	E	8	TRCN0000024392	GAAGTTTGTTACTGGAGACAT	CCGGGAAGTTTGTTACTGGAGACATCTCGAGATGTCTCCAGTAACAAACTTCTTTTT	CDS	NM_008621	10090	17524	Mpp1	membrane protein, palmitoylated	NM_008621.2	noAltMouse	noHumanHit
Sublib_SC_Proteome-P2	E	9	TRCN0000024393	CCAGATTCATAAGCAGGACAA	CCGGCCAGATTCATAAGCAGGACAACTCGAGTTGTCCTGCTTATGAATCTGGTTTTT	CDS	NM_008621	10090	17524	Mpp1	membrane protein, palmitoylated	NM_008621.2	noAltMouse	noHumanHit
Sublib_SC_Proteome-P2	E	10	TRCN0000024569	CCCTAATGAATATCCCAGAAA	CCGGCCCTAATGAATATCCCAGAAACTCGAGTTTCTGGGATATTCATTAGGGTTTTT	CDS	NM_020272	10090	30955	Pik3cg	phosphoinositide-3-kinase, catalytic, gamma polypeptide	noHits	noAltMouse	noHumanHit
Sublib_SC_Proteome-P2	E	11	TRCN0000024570	CCTGCATTACTGGAAGTTGAT	CCGGCCTGCATTACTGGAAGTTGATCTCGAGATCAACTTCCAGTAATGCAGGTTTTT	CDS	NM_020272	10090	30955	Pik3cg	phosphoinositide-3-kinase, catalytic, gamma polypeptide	NM_001146200.1,NM_001146201.1,NM_020272.2	noAltMouse	noHumanHit
Sublib_SC_Proteome-P2	E	12	TRCN0000024571	CCCAAGTTATTTCACAGCTTA	CCGGCCCAAGTTATTTCACAGCTTACTCGAGTAAGCTGTGAAATAACTTGGGTTTTT	CDS	NM_020272	10090	30955	Pik3cg	phosphoinositide-3-kinase, catalytic, gamma polypeptide	NM_001146200.1,NM_001146201.1,NM_020272.2	noAltMouse	noHumanHit
Sublib_SC_Proteome-P2	F	1	TRCN0000024572	GCTGTTAATAGACCACCGTTT	CCGGGCTGTTAATAGACCACCGTTTCTCGAGAAACGGTGGTCTATTAACAGCTTTTT	CDS	NM_020272	10090	30955	Pik3cg	phosphoinositide-3-kinase, catalytic, gamma polypeptide	NM_001146200.1,NM_001146201.1,NM_020272.2	noAltMouse	noHumanHit
Sublib_SC_Proteome-P2	F	2	TRCN0000024573	CCACAGTCCTATCCAACGAAA	CCGGCCACAGTCCTATCCAACGAAACTCGAGTTTCGTTGGATAGGACTGTGGTTTTT	CDS	NM_020272	10090	30955	Pik3cg	phosphoinositide-3-kinase, catalytic, gamma polypeptide	NM_001146200.1,NM_001146201.1,NM_020272.2	noAltMouse	noHumanHit
Sublib_SC_Proteome-P2	F	3	TRCN0000024819	CCTCGTACTAGAAGAGCTGAT	CCGGCCTCGTACTAGAAGAGCTGATCTCGAGATCAGCTCTTCTAGTACGAGGTTTTT	CDS	NM_023556	10090	17855	Mvk	mevalonate kinase	NM_023556.2	noAltMouse	noHumanHit
Sublib_SC_Proteome-P2	F	4	TRCN0000024820	GAGCGTCAATTTACCCAACAT	CCGGGAGCGTCAATTTACCCAACATCTCGAGATGTTGGGTAAATTGACGCTCTTTTT	CDS	NM_023556	10090	17855	Mvk	mevalonate kinase	NM_023556.2	noAltMouse	noHumanHit
Sublib_SC_Proteome-P2	F	5	TRCN0000024821	CCGAGGAAGATCTGAAGTCAA	CCGGCCGAGGAAGATCTGAAGTCAACTCGAGTTGACTTCAGATCTTCCTCGGTTTTT	CDS	NM_023556	10090	17855	Mvk	mevalonate kinase	NM_023556.2	noAltMouse	noHumanHit
Sublib_SC_Proteome-P2	F	6	TRCN0000024822	CGGCCTTGAACTTGAGAACTT	CCGGCGGCCTTGAACTTGAGAACTTCTCGAGAAGTTCTCAAGTTCAAGGCCGTTTTT	CDS	NM_023556	10090	17855	Mvk	mevalonate kinase	NM_023556.2	noAltMouse	noHumanHit
Sublib_SC_Proteome-P2	F	7	TRCN0000024823	CTGACCTCCATTGACGCAATA	CCGGCTGACCTCCATTGACGCAATACTCGAGTATTGCGTCAATGGAGGTCAGTTTTT	CDS	NM_023556	10090	17855	Mvk	mevalonate kinase	NM_023556.2	noAltMouse	noHumanHit
Sublib_SC_Proteome-P2	G	7	TRCN0000024889	CGGCAAGATATGTTAGCTTTA	CCGGCGGCAAGATATGTTAGCTTTACTCGAGTAAAGCTAACATATCTTGCCGTTTTT	CDS	NM_011083	10090	18704	Pik3c2a	phosphatidylinositol 3-kinase, C2 domain containing, alpha polypeptide	NM_011083.2	noAltMouse	NM_002645.2 (LOC:5286)
Sublib_SC_Proteome-P2	G	8	TRCN0000024890	GCAGCTACATTCTGAAAGTTT	CCGGGCAGCTACATTCTGAAAGTTTCTCGAGAAACTTTCAGAATGTAGCTGCTTTTT	CDS	NM_011083	10090	18704	Pik3c2a	phosphatidylinositol 3-kinase, C2 domain containing, alpha polypeptide	NM_011083.2	noAltMouse	noHumanHit
Sublib_SC_Proteome-P2	G	9	TRCN0000024891	CCTGCGTTTGACATTATTTAT	CCGGCCTGCGTTTGACATTATTTATCTCGAGATAAATAATGTCAAACGCAGGTTTTT	CDS	NM_011083	10090	18704	Pik3c2a	phosphatidylinositol 3-kinase, C2 domain containing, alpha polypeptide	NM_011083.2	noAltMouse	noHumanHit
Sublib_SC_Proteome-P2	G	12	TRCN0000024892	GCTCTTAGATTCCTATCACTA	CCGGGCTCTTAGATTCCTATCACTACTCGAGTAGTGATAGGAATCTAAGAGCTTTTT	CDS	NM_011083	10090	18704	Pik3c2a	phosphatidylinositol 3-kinase, C2 domain containing, alpha polypeptide	NM_011083.2	noAltMouse	noHumanHit
Sublib_SC_Proteome-P2	H	1	TRCN0000024893	GCACACAGTTTGTATTGGCTT	CCGGGCACACAGTTTGTATTGGCTTCTCGAGAAGCCAATACAAACTGTGTGCTTTTT	CDS	NM_011083	10090	18704	Pik3c2a	phosphatidylinositol 3-kinase, C2 domain containing, alpha polypeptide	NM_011083.2	noAltMouse	noHumanHit
Sublib_SC_Proteome-P2	F	12	TRCN0000024954	GATGGCAAAGATTACTACTTT	CCGGGATGGCAAAGATTACTACTTTCTCGAGAAAGTAGTAATCTTTGCCATCTTTTT	CDS	NM_008193	10090	14923	Guk1	guanylate kinase 1	NM_001159410.1,NM_008193.3	noAltMouse	noHumanHit
Sublib_SC_Proteome-P2	G	1	TRCN0000024955	GAGATGATGCAGCGTGATATT	CCGGGAGATGATGCAGCGTGATATTCTCGAGAATATCACGCTGCATCATCTCTTTTT	CDS	NM_008193	10090	14923	Guk1	guanylate kinase 1	NM_001159410.1,NM_008193.3	noAltMouse	noHumanHit
Sublib_SC_Proteome-P2	G	4	TRCN0000024956	GACGACCTGGATAAAGCCTAT	CCGGGACGACCTGGATAAAGCCTATCTCGAGATAGGCTTTATCCAGGTCGTCTTTTT	CDS	NM_008193	10090	14923	Guk1	guanylate kinase 1	NM_001159410.1,NM_008193.3	noAltMouse	noHumanHit
Sublib_SC_Proteome-P2	G	5	TRCN0000024957	CTGTGTCCCATCTACATCTTT	CCGGCTGTGTCCCATCTACATCTTTCTCGAGAAAGATGTAGATGGGACACAGTTTTT	CDS	NM_008193	10090	14923	Guk1	guanylate kinase 1	NM_001159410.1,NM_008193.3	noAltMouse	noHumanHit
Sublib_SC_Proteome-P2	G	6	TRCN0000024958	GCAGGCGCTCTCTGAGGAAAT	CCGGGCAGGCGCTCTCTGAGGAAATCTCGAGATTTCCTCAGAGAGCGCCTGCTTTTT	CDS	NM_008193	10090	14923	Guk1	guanylate kinase 1	NM_001159410.1,NM_008193.3	noAltMouse	noHumanHit
Sublib_SC_Proteome-P2	F	8	TRCN0000024964	CAGTGATGATAACCTCATGTT	CCGGCAGTGATGATAACCTCATGTTCTCGAGAACATGAGGTTATCATCACTGTTTTT	CDS	NM_007692	10090	12651	Chkb	choline kinase beta	NM_007692.5	noAltMouse	noHumanHit
Sublib_SC_Proteome-P2	F	9	TRCN0000024966	GTGAGTGGGTTTATGATTATA	CCGGGTGAGTGGGTTTATGATTATACTCGAGTATAATCATAAACCCACTCACTTTTT	CDS	NM_007692	10090	12651	Chkb	choline kinase beta	NM_007692.5	noAltMouse	NM_005198.3 (LOC:1120),NM_152247.1 (LOC:1375),NM_152253.1 (LOC:1120)
Sublib_SC_Proteome-P2	F	10	TRCN0000024967	GTAGACTCCTTGGTATTAGAA	CCGGGTAGACTCCTTGGTATTAGAACTCGAGTTCTAATACCAAGGAGTCTACTTTTT	CDS	NM_007692	10090	12651	Chkb	choline kinase beta	NM_007692.5	noAltMouse	noHumanHit
Sublib_SC_Proteome-P2	F	11	TRCN0000024968	GCTGCTAGAGATCAGTCGGTA	CCGGGCTGCTAGAGATCAGTCGGTACTCGAGTACCGACTGATCTCTAGCAGCTTTTT	CDS	NM_007692	10090	12651	Chkb	choline kinase beta	NM_007692.5	noAltMouse	noHumanHit
Sublib_SC_Proteome-P2	H	5	TRCN0000025189	CGAGGAAGATTTCAGTGGTAA	CCGGCGAGGAAGATTTCAGTGGTAACTCGAGTTACCACTGAAATCTTCCTCGTTTTT	CDS	XM_130797	10090	69014	Tnik	TRAF2 and NCK interacting kinase	noHits	XM_001473602.1 (LOC:665113),XM_001473621.1 (LOC:665113),XM_001474897.1 (LOC:665113),XM_001474909.1 (LOC:665113)	noHumanHit
Sublib_SC_Proteome-P2	H	7	TRCN0000025190	GCCGAACATGAGCAGGAATAT	CCGGGCCGAACATGAGCAGGAATATCTCGAGATATTCCTGCTCATGTTCGGCTTTTT	CDS	XM_130797	10090	69014	Tnik	TRAF2 and NCK interacting kinase	noHits	XM_001473621.1 (LOC:665113),XM_001474909.1 (LOC:665113)	noHumanHit
Sublib_SC_Proteome-P2	H	8	TRCN0000025191	CCATCCCATATTCAGGGCAAT	CCGGCCATCCCATATTCAGGGCAATCTCGAGATTGCCCTGAATATGGGATGGTTTTT	CDS	XM_130797	10090	69014	Tnik	TRAF2 and NCK interacting kinase	noHits	XM_001473602.1 (LOC:665113),XM_001473621.1 (LOC:665113),XM_001474897.1 (LOC:665113),XM_001474909.1 (LOC:665113)	noHumanHit
Sublib_SC_Proteome-P2	H	9	TRCN0000025192	GCACGTATGGTCAAGTTTATA	CCGGGCACGTATGGTCAAGTTTATACTCGAGTATAAACTTGACCATACGTGCTTTTT	CDS	XM_130797	10090	69014	Tnik	TRAF2 and NCK interacting kinase	noHits	XM_001473602.1 (LOC:665113),XM_001473621.1 (LOC:665113),XM_001474897.1 (LOC:665113),XM_001474909.1 (LOC:665113)	noHumanHit
Sublib_SC_Proteome-P2	H	10	TRCN0000025193	CCCTGAAGAAAGTGACTGATT	CCGGCCCTGAAGAAAGTGACTGATTCTCGAGAATCAGTCACTTTCTTCAGGGTTTTT	CDS	XM_130797	10090	69014	Tnik	TRAF2 and NCK interacting kinase	noHits	XM_001473602.1 (LOC:665113),XM_001473621.1 (LOC:665113),XM_001474897.1 (LOC:665113),XM_001474909.1 (LOC:665113)	noHumanHit
Sublib_SC_Proteome-P2	H	2	TRCN0000025204	CCTGACGATAAGAAAGAAGTA	CCGGCCTGACGATAAGAAAGAAGTACTCGAGTACTTCTTTCTTATCGTCAGGTTTTT	CDS	NM_008696	10090	26921	Map4k4	mitogen-activated protein kinase kinase kinase kinase 4	NM_008696.2	noAltMouse	noHumanHit
Sublib_SC_Proteome-P2	H	3	TRCN0000025205	GCACCTATGGACAAGTCTATA	CCGGGCACCTATGGACAAGTCTATACTCGAGTATAGACTTGTCCATAGGTGCTTTTT	CDS	NM_008696	10090	26921	Map4k4	mitogen-activated protein kinase kinase kinase kinase 4	NM_008696.2	noAltMouse	NM_004834.3 (LOC:9448),NM_145686.2 (LOC:9448),NM_145687.2 (LOC:9448)
Sublib_SC_Proteome-P2	H	4	TRCN0000025208	GCCTAAATGTCCTGGTGACAA	CCGGGCCTAAATGTCCTGGTGACAACTCGAGTTGTCACCAGGACATTTAGGCTTTTT	CDS	NM_008696	10090	26921	Map4k4	mitogen-activated protein kinase kinase kinase kinase 4	NM_008696.2	noAltMouse	noHumanHit
Sublib_SC_Proteome-P2	H	11	TRCN0000025259	GCCCACATATCCAGAGCTTAT	CCGGGCCCACATATCCAGAGCTTATCTCGAGATAAGCTCTGGATATGTGGGCTTTTT	CDS	NM_011943	10090	26399	Map2k6	mitogen-activated protein kinase kinase 6	NM_011943.2	noAltMouse	noHumanHit
Sublib_SC_Proteome-P2	H	12	TRCN0000025261	GCCAAACAATTCCAGAGGATA	CCGGGCCAAACAATTCCAGAGGATACTCGAGTATCCTCTGGAATTGTTTGGCTTTTT	CDS	NM_011943	10090	26399	Map2k6	mitogen-activated protein kinase kinase 6	NM_011943.2	noAltMouse	noHumanHit
Sublib_SC_Proteome-P3	A	1	TRCN0000025262	GCCACAGTTAATAGCCAGGAA	CCGGGCCACAGTTAATAGCCAGGAACTCGAGTTCCTGGCTATTAACTGTGGCTTTTT	CDS	NM_011943	10090	26399	Map2k6	mitogen-activated protein kinase kinase 6	NM_011943.2	noAltMouse	noHumanHit
Sublib_SC_Proteome-P3	A	2	TRCN0000025263	GCCTTCTAATGTGCTCATTAA	CCGGGCCTTCTAATGTGCTCATTAACTCGAGTTAATGAGCACATTAGAAGGCTTTTT	CDS	NM_011943	10090	26399	Map2k6	mitogen-activated protein kinase kinase 6	NM_011943.2	noAltMouse	noHumanHit
Sublib_SC_Proteome-P3	A	3	TRCN0000025334	CGGATTAAGTTCCTGGTCATT	CCGGCGGATTAAGTTCCTGGTCATTCTCGAGAATGACCAGGAACTTAATCCGTTTTT	CDS	NM_016713	10090	50932	Mink1	misshapen-like kinase 1 (zebrafish)	NM_001045959.1,NM_001045964.1,NM_016713.2,NM_176893.2	noAltMouse	noHumanHit
Sublib_SC_Proteome-P3	A	4	TRCN0000025335	CCCAGGCTCAAGTCAAAGAAA	CCGGCCCAGGCTCAAGTCAAAGAAACTCGAGTTTCTTTGACTTGAGCCTGGGTTTTT	CDS	NM_016713	10090	50932	Mink1	misshapen-like kinase 1 (zebrafish)	NM_001045959.1,NM_001045964.1,NM_016713.2,NM_176893.2	noAltMouse	noHumanHit
Sublib_SC_Proteome-P3	A	5	TRCN0000025336	CGACCTGGTAAAGAACACAAA	CCGGCGACCTGGTAAAGAACACAAACTCGAGTTTGTGTTCTTTACCAGGTCGTTTTT	CDS	NM_016713	10090	50932	Mink1	misshapen-like kinase 1 (zebrafish)	NM_001045959.1,NM_001045964.1,NM_016713.2,NM_176893.2	noAltMouse	noHumanHit
Sublib_SC_Proteome-P3	A	6	TRCN0000025338	CCATCGCAATATTGCCACCTA	CCGGCCATCGCAATATTGCCACCTACTCGAGTAGGTGGCAATATTGCGATGGTTTTT	CDS	NM_016713	10090	50932	Mink1	misshapen-like kinase 1 (zebrafish)	NM_001045959.1,NM_001045964.1,NM_016713.2,NM_176893.2	noAltMouse	noHumanHit
Sublib_SC_Proteome-P3	A	8	TRCN0000025489	CCCTCATAAATGTGCCTTAAT	CCGGCCCTCATAAATGTGCCTTAATCTCGAGATTAAGGCACATTTATGAGGGTTTTT	CDS	NM_172990	10090	269614	Pank4	pantothenate kinase 4
Sublib_SC_Proteome-P3	A	9	TRCN0000025490	CCATTGATATAGGTGGATCAT	CCGGCCATTGATATAGGTGGATCATCTCGAGATGATCCACCTATATCAATGGTTTTT	CDS	NM_172990	10090	269614	Pank4	pantothenate kinase 4
Sublib_SC_Proteome-P3	A	10	TRCN0000025491	CCCTACCTCCTAGTCAACATT	CCGGCCCTACCTCCTAGTCAACATTCTCGAGAATGTTGACTAGGAGGTAGGGTTTTT	CDS	NM_172990	10090	269614	Pank4	pantothenate kinase 4
Sublib_SC_Proteome-P3	A	11	TRCN0000025492	CGCACAATCACCTACAGCATT	CCGGCGCACAATCACCTACAGCATTCTCGAGAATGCTGTAGGTGATTGTGCGTTTTT	CDS	NM_172990	10090	269614	Pank4	pantothenate kinase 4
Sublib_SC_Proteome-P3	A	12	TRCN0000025493	CGCCTGCATTTCATCAAGTTT	CCGGCGCCTGCATTTCATCAAGTTTCTCGAGAAACTTGATGAAATGCAGGCGTTTTT	CDS	NM_172990	10090	269614	Pank4	pantothenate kinase 4
Sublib_SC_Proteome-P3	B	1	TRCN0000025579	CCGTTCTCTCAGGAGATCAAA	CCGGCCGTTCTCTCAGGAGATCAAACTCGAGTTTGATCTCCTGAGAGAACGGTTTTT	CDS	NM_145501	10090	84095	Pi4k2a	phosphatidylinositol 4-kinase type 2 alpha	NM_145501.2	noAltMouse	noHumanHit
Sublib_SC_Proteome-P3	B	4	TRCN0000025580	CCCAAGAATGAAGAGCCATAT	CCGGCCCAAGAATGAAGAGCCATATCTCGAGATATGGCTCTTCATTCTTGGGTTTTT	CDS	NM_145501	10090	84095	Pi4k2a	phosphatidylinositol 4-kinase type 2 alpha	noHits	noAltMouse	noHumanHit
Sublib_SC_Proteome-P3	B	5	TRCN0000025581	ACCACGTACAAAGGTAGTATA	CCGGACCACGTACAAAGGTAGTATACTCGAGTATACTACCTTTGTACGTGGTTTTTT	CDS	NM_145501	10090	84095	Pi4k2a	phosphatidylinositol 4-kinase type 2 alpha	NM_145501.2	noAltMouse	noHumanHit
Sublib_SC_Proteome-P3	B	6	TRCN0000025582	CCAGGCCCTGAAAGACAATAA	CCGGCCAGGCCCTGAAAGACAATAACTCGAGTTATTGTCTTTCAGGGCCTGGTTTTT	CDS	NM_145501	10090	84095	Pi4k2a	phosphatidylinositol 4-kinase type 2 alpha	NM_145501.2	noAltMouse	noHumanHit
Sublib_SC_Proteome-P3	B	7	TRCN0000025583	GCTATTGCAGTTTGAGCGGTT	CCGGGCTATTGCAGTTTGAGCGGTTCTCGAGAACCGCTCAAACTGCAATAGCTTTTT	CDS	NM_145501	10090	84095	Pi4k2a	phosphatidylinositol 4-kinase type 2 alpha	NM_145501.2	noAltMouse	noHumanHit
Sublib_SC_Proteome-P3	B	8	TRCN0000025614	GCAACCTTTATCTTGGGAATT	CCGGGCAACCTTTATCTTGGGAATTCTCGAGAATTCCCAAGATAAAGGTTGCTTTTT	CDS	NM_008839	10090	18706	Pik3ca	phosphatidylinositol 3-kinase, catalytic, alpha polypeptide	NM_008839.1	noAltMouse	noHumanHit
Sublib_SC_Proteome-P3	B	9	TRCN0000025615	GCCGATTGATAGCTTCACCAT	CCGGGCCGATTGATAGCTTCACCATCTCGAGATGGTGAAGCTATCAATCGGCTTTTT	CDS	NM_008839	10090	18706	Pik3ca	phosphatidylinositol 3-kinase, catalytic, alpha polypeptide	NM_008839.1	noAltMouse	noHumanHit
Sublib_SC_Proteome-P3	B	12	TRCN0000025616	CCAGATGTACTGCTTAGTAAA	CCGGCCAGATGTACTGCTTAGTAAACTCGAGTTTACTAAGCAGTACATCTGGTTTTT	CDS	NM_008839	10090	18706	Pik3ca	phosphatidylinositol 3-kinase, catalytic, alpha polypeptide	NM_008839.1	noAltMouse	noHumanHit
Sublib_SC_Proteome-P3	C	1	TRCN0000025617	CGAATCCTAGTGGAATGTTTA	CCGGCGAATCCTAGTGGAATGTTTACTCGAGTAAACATTCCACTAGGATTCGTTTTT	CDS	NM_008839	10090	18706	Pik3ca	phosphatidylinositol 3-kinase, catalytic, alpha polypeptide	NM_008839.1	noAltMouse	noHumanHit
Sublib_SC_Proteome-P3	C	2	TRCN0000025618	GCCTTTCAATCTGCTCTGTTA	CCGGGCCTTTCAATCTGCTCTGTTACTCGAGTAACAGAGCAGATTGAAAGGCTTTTT	CDS	NM_008839	10090	18706	Pik3ca	phosphatidylinositol 3-kinase, catalytic, alpha polypeptide	NM_008839.1	noAltMouse	noHumanHit
Sublib_SC_Proteome-P3	C	7	TRCN0000028829	GCGACTCAACATCACAGTAAA	CCGGGCGACTCAACATCACAGTAAACTCGAGTTTACTGTGATGTTGAGTCGCTTTTT	CDS	NM_008727	10090	18160	Npr1	natriuretic peptide receptor 1	NM_008727.5	noAltMouse	noHumanHit
Sublib_SC_Proteome-P3	C	4	TRCN0000028807	GCTGTGTCAGAACACAGATTA	CCGGGCTGTGTCAGAACACAGATTACTCGAGTAATCTGTGTTCTGACACAGCTTTTT	CDS	NM_008727	10090	18160	Npr1	natriuretic peptide receptor 1	NM_008727.5	noAltMouse	noHumanHit
Sublib_SC_Proteome-P3	C	5	TRCN0000028808	GCTTCAAGAATGGAGTCTAAT	CCGGGCTTCAAGAATGGAGTCTAATCTCGAGATTAGACTCCATTCTTGAAGCTTTTT	CDS	NM_008727	10090	18160	Npr1	natriuretic peptide receptor 1	NM_008727.5	noAltMouse	noHumanHit
Sublib_SC_Proteome-P3	C	3	TRCN0000028781	GCGCAAGTTCAACAAGGAGAA	CCGGGCGCAAGTTCAACAAGGAGAACTCGAGTTCTCCTTGTTGAACTTGCGCTTTTT	CDS	NM_008727	10090	18160	Npr1	natriuretic peptide receptor 1	NM_008727.5	noAltMouse	noHumanHit
Sublib_SC_Proteome-P3	C	6	TRCN0000028818	CCCTAAATGTGGCTTTGACAA	CCGGCCCTAAATGTGGCTTTGACAACTCGAGTTGTCAAAGCCACATTTAGGGTTTTT	CDS	NM_008727	10090	18160	Npr1	natriuretic peptide receptor 1	NM_008727.5	noAltMouse	noHumanHit
Sublib_SC_Proteome-P3	C	10	TRCN0000026983	CCTCGGAGGAACAAAGAAGTA	CCGGCCTCGGAGGAACAAAGAAGTACTCGAGTACTTCTTTGTTCCTCCGAGGTTTTT	CDS	NM_019786	10090	56480	Tbk1	TANK-binding kinase 1	NM_019786.3	noAltMouse	noHumanHit
Sublib_SC_Proteome-P3	C	8	TRCN0000026954	GCTGGCCGAGAACAATCATAT	CCGGGCTGGCCGAGAACAATCATATCTCGAGATATGATTGTTCTCGGCCAGCTTTTT	CDS	NM_019786	10090	56480	Tbk1	TANK-binding kinase 1	NM_019786.3	noAltMouse	noHumanHit
Sublib_SC_Proteome-P3	C	9	TRCN0000026977	GCGTTTAAAGATAAGTCGGAA	CCGGGCGTTTAAAGATAAGTCGGAACTCGAGTTCCGACTTATCTTTAAACGCTTTTT	CDS	NM_019786	10090	56480	Tbk1	TANK-binding kinase 1	NM_019786.3	noAltMouse	noHumanHit
Sublib_SC_Proteome-P3	C	11	TRCN0000027015	CCAGAATCAGAATTTCTCATT	CCGGCCAGAATCAGAATTTCTCATTCTCGAGAATGAGAAATTCTGATTCTGGTTTTT	CDS	NM_019786	10090	56480	Tbk1	TANK-binding kinase 1	NM_019786.3	noAltMouse	noHumanHit
Sublib_SC_Proteome-P3	D	3	TRCN0000027625	GCCTTAATCATTGTTGCAGTT	CCGGGCCTTAATCATTGTTGCAGTTCTCGAGAACTGCAACAATGATTAAGGCTTTTT	CDS	NM_145138	10090	217718	Nek9	NIMA (never in mitosis gene a)-related expressed kinase 9	NM_145138.2	noAltMouse	noHumanHit
Sublib_SC_Proteome-P3	D	1	TRCN0000027597	CGACAACATCATTGCCTACTA	CCGGCGACAACATCATTGCCTACTACTCGAGTAGTAGGCAATGATGTTGTCGTTTTT	CDS	NM_145138	10090	217718	Nek9	NIMA (never in mitosis gene a)-related expressed kinase 9	NM_145138.2	noAltMouse	noHumanHit
Sublib_SC_Proteome-P3	D	2	TRCN0000027601	GCTGGAATCCTCCATAGAGAT	CCGGGCTGGAATCCTCCATAGAGATCTCGAGATCTCTATGGAGGATTCCAGCTTTTT	CDS	NM_145138	10090	217718	Nek9	NIMA (never in mitosis gene a)-related expressed kinase 9	NM_145138.2	noAltMouse	noHumanHit
Sublib_SC_Proteome-P3	C	12	TRCN0000027595	GCTCTGATATCTGTACCTCAT	CCGGGCTCTGATATCTGTACCTCATCTCGAGATGAGGTACAGATATCAGAGCTTTTT	CDS	NM_145138	10090	217718	Nek9	NIMA (never in mitosis gene a)-related expressed kinase 9	NM_145138.2	noAltMouse	NM_033116.4 (LOC:91754)
Sublib_SC_Proteome-P3	D	7	TRCN0000027624	CGAAGATTTCTGTCGACACAA	CCGGCGAAGATTTCTGTCGACACAACTCGAGTTGTGTCGACAGAAATCTTCGTTTTT	CDS	NM_023912	10090	78891	Scyl1	SCY1-like 1 (S. cerevisiae)	NM_023912.2	noAltMouse	noHumanHit
Sublib_SC_Proteome-P3	D	4	TRCN0000027587	CGAAGCTTCCTGTCCAAATTA	CCGGCGAAGCTTCCTGTCCAAATTACTCGAGTAATTTGGACAGGAAGCTTCGTTTTT	CDS	NM_023912	10090	78891	Scyl1	SCY1-like 1 (S. cerevisiae)	NM_023912.2	noAltMouse	noHumanHit
Sublib_SC_Proteome-P3	D	5	TRCN0000027607	CCAACAGTCAACACGCAGATT	CCGGCCAACAGTCAACACGCAGATTCTCGAGAATCTGCGTGTTGACTGTTGGTTTTT	CDS	NM_023912	10090	78891	Scyl1	SCY1-like 1 (S. cerevisiae)	NM_023912.2	noAltMouse	noHumanHit
Sublib_SC_Proteome-P3	D	8	TRCN0000027636	AGAGCCACTAAGGACCCATTT	CCGGAGAGCCACTAAGGACCCATTTCTCGAGAAATGGGTCCTTAGTGGCTCTTTTTT	CDS	NM_023912	10090	78891	Scyl1	SCY1-like 1 (S. cerevisiae)	NM_023912.2	noAltMouse	noHumanHit
Sublib_SC_Proteome-P3	D	9	TRCN0000026867	GCTGCACATTTGAATCTGTAA	CCGGGCTGCACATTTGAATCTGTAACTCGAGTTACAGATTCAAATGTGCAGCTTTTT	3UTR	NM_010546	10090	16150	Ikbkb	inhibitor of kappaB kinase beta	NM_010546.2	noAltMouse	noHumanHit
Sublib_SC_Proteome-P3	D	10	TRCN0000026891	GCTCTTAGATACCTTCACGAA	CCGGGCTCTTAGATACCTTCACGAACTCGAGTTCGTGAAGGTATCTAAGAGCTTTTT	CDS	NM_010546	10090	16150	Ikbkb	inhibitor of kappaB kinase beta	NM_001159774.1,NM_010546.2	noAltMouse	noHumanHit
Sublib_SC_Proteome-P3	D	11	TRCN0000026894	CTTACCTGAATCAGACAAGAA	CCGGCTTACCTGAATCAGACAAGAACTCGAGTTCTTGTCTGATTCAGGTAAGTTTTT	CDS	NM_010546	10090	16150	Ikbkb	inhibitor of kappaB kinase beta	NM_001159774.1,NM_010546.2	noAltMouse	noHumanHit
Sublib_SC_Proteome-P3	E	2	TRCN0000026913	GCATCTAGTAGAGCGGATGAT	CCGGGCATCTAGTAGAGCGGATGATCTCGAGATCATCCGCTCTACTAGATGCTTTTT	CDS	NM_010546	10090	16150	Ikbkb	inhibitor of kappaB kinase beta	NM_001159774.1,NM_010546.2	noAltMouse	noHumanHit
Sublib_SC_Proteome-P3	E	3	TRCN0000026945	CGTTGTTAGTGAAGACTTGAA	CCGGCGTTGTTAGTGAAGACTTGAACTCGAGTTCAAGTCTTCACTAACAACGTTTTT	CDS	NM_010546	10090	16150	Ikbkb	inhibitor of kappaB kinase beta	NM_001159774.1,NM_010546.2	noAltMouse	noHumanHit
Sublib_SC_Proteome-P3	E	8	TRCN0000027760	CGGCCAAGAAGAAGTATCTAT	CCGGCGGCCAAGAAGAAGTATCTATCTCGAGATAGATACTTCTTCTTGGCCGTTTTT	CDS	XM_130206	10090	69601	Dab2ip	disabled homolog 2 (Drosophila) interacting protein	NM_001001602.2,NM_001114124.1,NM_001114125.1	noAltMouse	noHumanHit
Sublib_SC_Proteome-P3	E	6	TRCN0000027741	GCAGTGCTACAAGACAAGCTA	CCGGGCAGTGCTACAAGACAAGCTACTCGAGTAGCTTGTCTTGTAGCACTGCTTTTT	CDS	XM_130206	10090	69601	Dab2ip	disabled homolog 2 (Drosophila) interacting protein	NM_001001602.2,NM_001114124.1,NM_001114125.1	noAltMouse	noHumanHit
Sublib_SC_Proteome-P3	E	5	TRCN0000027740	GCTCTGTATGAGTCAGATGAA	CCGGGCTCTGTATGAGTCAGATGAACTCGAGTTCATCTGACTCATACAGAGCTTTTT	CDS	XM_130206	10090	69601	Dab2ip	disabled homolog 2 (Drosophila) interacting protein	NM_001001602.2,NM_001114124.1,NM_001114125.1	noAltMouse	noHumanHit
Sublib_SC_Proteome-P3	E	4	TRCN0000027729	AGCTGTAGATTCCAAACAGAA	CCGGAGCTGTAGATTCCAAACAGAACTCGAGTTCTGTTTGGAATCTACAGCTTTTTT	CDS	XM_130206	10090	69601	Dab2ip	disabled homolog 2 (Drosophila) interacting protein	NM_001001602.2,NM_001114124.1,NM_001114125.1	noAltMouse	noHumanHit
Sublib_SC_Proteome-P3	E	9	TRCN0000027687	CCTTTGTAATAGGAACAACAT	CCGGCCTTTGTAATAGGAACAACATCTCGAGATGTTGTTCCTATTACAAAGGTTTTT	CDS	XM_129785	10090	227120	Plcl1	phospholipase C-like 1	NM_001114663.1	noAltMouse	noHumanHit
Sublib_SC_Proteome-P3	F	1	TRCN0000027754	CCAGAGGACTTCGTGAATTAT	CCGGCCAGAGGACTTCGTGAATTATCTCGAGATAATTCACGAAGTCCTCTGGTTTTT	CDS	XM_129785	10090	227120	Plcl1	phospholipase C-like 1	NM_001114663.1	noAltMouse	noHumanHit
Sublib_SC_Proteome-P3	E	10	TRCN0000027702	CCCTACTCTGAAGGAATCTAA	CCGGCCCTACTCTGAAGGAATCTAACTCGAGTTAGATTCCTTCAGAGTAGGGTTTTT	CDS	XM_129785	10090	227120	Plcl1	phospholipase C-like 1	NM_001114663.1	noAltMouse	noHumanHit
Sublib_SC_Proteome-P3	E	11	TRCN0000027719	CCTTACGAGAAGCCATAGATA	CCGGCCTTACGAGAAGCCATAGATACTCGAGTATCTATGGCTTCTCGTAAGGTTTTT	CDS	XM_129785	10090	227120	Plcl1	phospholipase C-like 1	NM_001114663.1	noAltMouse	noHumanHit
Sublib_SC_Proteome-P3	E	12	TRCN0000027725	CGCTTGGAATATTACGGTATT	CCGGCGCTTGGAATATTACGGTATTCTCGAGAATACCGTAATATTCCAAGCGTTTTT	CDS	XM_129785	10090	227120	Plcl1	phospholipase C-like 1	NM_001114663.1	noAltMouse	noHumanHit
Sublib_SC_Proteome-P3	F	3	TRCN0000025724	CCCAGAAGATTCTTGATGCAA	CCGGCCCAGAAGATTCTTGATGCAACTCGAGTTGCATCAAGAATCTTCTGGGTTTTT	CDS	NM_010045	10090	13349	Darc	Duffy blood group, chemokine receptor
Sublib_SC_Proteome-P3	F	5	TRCN0000025769	GCTCTGTTGATAGGATGCTAT	CCGGGCTCTGTTGATAGGATGCTATCTCGAGATAGCATCCTATCAACAGAGCTTTTT	CDS	NM_010045	10090	13349	Darc	Duffy blood group, chemokine receptor
Sublib_SC_Proteome-P3	F	4	TRCN0000025749	GCTTCTCAAATGGATGCCCTT	CCGGGCTTCTCAAATGGATGCCCTTCTCGAGAAGGGCATCCATTTGAGAAGCTTTTT	CDS	NM_010045	10090	13349	Darc	Duffy blood group, chemokine receptor
Sublib_SC_Proteome-P3	F	2	TRCN0000025723	GTTTGAAGATAACTACTCCTA	CCGGGTTTGAAGATAACTACTCCTACTCGAGTAGGAGTAGTTATCTTCAAACTTTTT	CDS	NM_010045	10090	13349	Darc	Duffy blood group, chemokine receptor
Sublib_SC_Proteome-P3	F	10	TRCN0000025886	CCCATCTTCATTAGCTGGGAA	CCGGCCCATCTTCATTAGCTGGGAACTCGAGTTCCCAGCTAATGAAGATGGGTTTTT	3UTR	NM_018793	10090	54721	Tyk2	tyrosine kinase 2	NM_018793.2	noAltMouse	noHumanHit
Sublib_SC_Proteome-P3	G	1	TRCN0000025942	CCCTTCATCAAGCTAAGTGAT	CCGGCCCTTCATCAAGCTAAGTGATCTCGAGATCACTTAGCTTGATGAAGGGTTTTT	CDS	NM_018793	10090	54721	Tyk2	tyrosine kinase 2	NM_018793.2	noAltMouse	noHumanHit
Sublib_SC_Proteome-P3	G	4	TRCN0000025964	CCACTTTAAGAATGAGAGCTT	CCGGCCACTTTAAGAATGAGAGCTTCTCGAGAAGCTCTCATTCTTAAAGTGGTTTTT	CDS	NM_018793	10090	54721	Tyk2	tyrosine kinase 2	NM_018793.2	noAltMouse	noHumanHit
Sublib_SC_Proteome-P3	F	11	TRCN0000025903	CCAAGACATGAACCTCTATTT	CCGGCCAAGACATGAACCTCTATTTCTCGAGAAATAGAGGTTCATGTCTTGGTTTTT	CDS	NM_018793	10090	54721	Tyk2	tyrosine kinase 2	NM_018793.2	noAltMouse	noHumanHit
Sublib_SC_Proteome-P3	F	12	TRCN0000025926	CGTGGCTCAGAGAATATCATT	CCGGCGTGGCTCAGAGAATATCATTCTCGAGAATGATATTCTCTGAGCCACGTTTTT	CDS	NM_018793	10090	54721	Tyk2	tyrosine kinase 2	NM_018793.2	noAltMouse	noHumanHit
Sublib_SC_Proteome-P3	F	9	TRCN0000025950	GCAGGCCATGTTCGACTATTT	CCGGGCAGGCCATGTTCGACTATTTCTCGAGAAATAGTCGAACATGGCCTGCTTTTT	CDS	NM_019542	10090	56174	Nagk	N-acetylglucosamine kinase	NM_019542.1	noAltMouse	noHumanHit
Sublib_SC_Proteome-P3	F	8	TRCN0000025927	GCAGACATGTTGTGGCAGTAT	CCGGGCAGACATGTTGTGGCAGTATCTCGAGATACTGCCACAACATGTCTGCTTTTT	CDS	NM_019542	10090	56174	Nagk	N-acetylglucosamine kinase	NM_019542.1	noAltMouse	noHumanHit
Sublib_SC_Proteome-P3	F	6	TRCN0000025879	GCTTTCCCAACCTGAGTGAAA	CCGGGCTTTCCCAACCTGAGTGAAACTCGAGTTTCACTCAGGTTGGGAAAGCTTTTT	CDS	NM_019542	10090	56174	Nagk	N-acetylglucosamine kinase	NM_019542.1	noAltMouse	noHumanHit
Sublib_SC_Proteome-P3	F	7	TRCN0000025899	GTTGCGGCATTCTTCTGCATT	CCGGGTTGCGGCATTCTTCTGCATTCTCGAGAATGCAGAAGAATGCCGCAACTTTTT	CDS	NM_019542	10090	56174	Nagk	N-acetylglucosamine kinase	NM_019542.1	noAltMouse	noHumanHit
Sublib_SC_Proteome-P3	G	7	TRCN0000025908	GCCAGGTTATGAAGGTGTATA	CCGGGCCAGGTTATGAAGGTGTATACTCGAGTATACACCTTCATAACCTGGCTTTTT	CDS	NM_008714	10090	18128	Notch1	Notch gene homolog 1 (Drosophila)	NM_008714.3	noAltMouse	noHumanHit
Sublib_SC_Proteome-P3	G	9	TRCN0000025935	CCCACATTCCAGAGGCATTTA	CCGGCCCACATTCCAGAGGCATTTACTCGAGTAAATGCCTCTGGAATGTGGGTTTTT	CDS	NM_008714	10090	18128	Notch1	Notch gene homolog 1 (Drosophila)	NM_008714.3	noAltMouse	noHumanHit
Sublib_SC_Proteome-P3	G	6	TRCN0000025902	GCCCTTTGAGTCTTCATACAT	CCGGGCCCTTTGAGTCTTCATACATCTCGAGATGTATGAAGACTCAAAGGGCTTTTT	CDS	NM_008714	10090	18128	Notch1	Notch gene homolog 1 (Drosophila)	NM_008714.3	noAltMouse	noHumanHit
Sublib_SC_Proteome-P3	G	5	TRCN0000025895	GCAGATGATCTTCCCGTACTA	CCGGGCAGATGATCTTCCCGTACTACTCGAGTAGTACGGGAAGATCATCTGCTTTTT	CDS	NM_008714	10090	18128	Notch1	Notch gene homolog 1 (Drosophila)	NM_008714.3	noAltMouse	noHumanHit
Sublib_SC_Proteome-P3	G	8	TRCN0000025918	CCGCTGTGAGATTGATGTTAA	CCGGCCGCTGTGAGATTGATGTTAACTCGAGTTAACATCAATCTCACAGCGGTTTTT	CDS	NM_008714	10090	18128	Notch1	Notch gene homolog 1 (Drosophila)	NM_008714.3	noAltMouse	noHumanHit
Sublib_SC_Proteome-P3	H	4	TRCN0000028888	GCCGAGTTCCTCTTTGTCTTA	CCGGGCCGAGTTCCTCTTTGTCTTACTCGAGTAAGACAAAGAGGAACTCGGCTTTTT	CDS	NM_053194	10090	101489	Ric8	resistance to inhibitors of cholinesterase 8 homolog (C. elegans)
Sublib_SC_Proteome-P3	H	2	TRCN0000028866	GTGCTCTTTAATATCACCTTT	CCGGGTGCTCTTTAATATCACCTTTCTCGAGAAAGGTGATATTAAAGAGCACTTTTT	CDS	NM_053194	10090	101489	Ric8	resistance to inhibitors of cholinesterase 8 homolog (C. elegans)
Sublib_SC_Proteome-P3	H	1	TRCN0000028862	CCTTAGAGTTCATGGGAGTTA	CCGGCCTTAGAGTTCATGGGAGTTACTCGAGTAACTCCCATGAACTCTAAGGTTTTT	CDS	NM_053194	10090	101489	Ric8	resistance to inhibitors of cholinesterase 8 homolog (C. elegans)
Sublib_SC_Proteome-P3	H	3	TRCN0000028876	GCTAGTGAACATGTTTGACAA	CCGGGCTAGTGAACATGTTTGACAACTCGAGTTGTCAAACATGTTCACTAGCTTTTT	CDS	NM_053194	10090	101489	Ric8	resistance to inhibitors of cholinesterase 8 homolog (C. elegans)
Sublib_SC_Proteome-P3	G	12	TRCN0000028849	GACTCGCAAAGCTACTGGTAT	CCGGGACTCGCAAAGCTACTGGTATCTCGAGATACCAGTAGCTTTGCGAGTCTTTTT	CDS	NM_053194	10090	101489	Ric8	resistance to inhibitors of cholinesterase 8 homolog (C. elegans)
Sublib_SC_Proteome-P3	H	5	TRCN0000028940	GATGAAGTCATCTCCTGCTTT	CCGGGATGAAGTCATCTCCTGCTTTCTCGAGAAAGCAGGAGATGACTTCATCTTTTT	CDS	UNK	10090	100705	Acacb	acetyl-Coenzyme A carboxylase beta	NM_133904.2	noAltMouse	noHumanHit
Sublib_SC_Proteome-P3	H	7	TRCN0000028941	CCGGATCACTATCGGCAATAA	CCGGCCGGATCACTATCGGCAATAACTCGAGTTATTGCCGATAGTGATCCGGTTTTT	CDS	UNK	10090	100705	Acacb	acetyl-Coenzyme A carboxylase beta	NM_133904.2	noAltMouse	noHumanHit
Sublib_SC_Proteome-P3	H	8	TRCN0000028942	CCACTATGACAAGTGTGTGAT	CCGGCCACTATGACAAGTGTGTGATCTCGAGATCACACACTTGTCATAGTGGTTTTT	CDS	UNK	10090	100705	Acacb	acetyl-Coenzyme A carboxylase beta	NM_133904.2	noAltMouse	noHumanHit
Sublib_SC_Proteome-P3	H	9	TRCN0000028943	CAAAGGATTTAGATACCTGTA	CCGGCAAAGGATTTAGATACCTGTACTCGAGTACAGGTATCTAAATCCTTTGTTTTT	CDS	UNK	10090	100705	Acacb	acetyl-Coenzyme A carboxylase beta	NM_133904.2	noAltMouse	noHumanHit
Sublib_SC_Proteome-P3	H	10	TRCN0000028989	GCAGATAATGACAAGGAGTAT	CCGGGCAGATAATGACAAGGAGTATCTCGAGATACTCCTTGTCATTATCTGCTTTTT	CDS	NM_008960	10090	19211	Pten	phosphatase and tensin homolog	NM_008960.2	noAltMouse	NR_023917.1 (LOC:11191)
Sublib_SC_Proteome-P3	H	11	TRCN0000028990	GCCAGCTAAAGGTGAAGATAT	CCGGGCCAGCTAAAGGTGAAGATATCTCGAGATATCTTCACCTTTAGCTGGCTTTTT	CDS	NM_008960	10090	19211	Pten	phosphatase and tensin homolog	NM_008960.2	noAltMouse	NM_000314.4 (LOC:5728)
Sublib_SC_Proteome-P3	H	12	TRCN0000028991	CGACTTAGACTTGACCTATAT	CCGGCGACTTAGACTTGACCTATATCTCGAGATATAGGTCAAGTCTAAGTCGTTTTT	CDS	NM_008960	10090	19211	Pten	phosphatase and tensin homolog	NM_008960.2	noAltMouse	NM_000314.4 (LOC:5728),NR_023917.1 (LOC:11191)
Sublib_SC_Proteome-P4	A	1	TRCN0000028992	GCTAGAACTTATCAAACCCTT	CCGGGCTAGAACTTATCAAACCCTTCTCGAGAAGGGTTTGATAAGTTCTAGCTTTTT	CDS	NM_008960	10090	19211	Pten	phosphatase and tensin homolog	NM_008960.2	noAltMouse	NM_000314.4 (LOC:5728),NR_023917.1 (LOC:11191)
Sublib_SC_Proteome-P4	A	2	TRCN0000028993	CAACCGATACTTCTCTCCAAA	CCGGCAACCGATACTTCTCTCCAAACTCGAGTTTGGAGAGAAGTATCGGTTGTTTTT	CDS	NM_008960	10090	19211	Pten	phosphatase and tensin homolog	NM_008960.2	noAltMouse	noHumanHit
Sublib_SC_Proteome-P4	A	3	TRCN0000029859	CCTGCTTTCTTCTCTTGGTTT	CCGGCCTGCTTTCTTCTCTTGGTTTCTCGAGAAACCAAGAGAAGAAAGCAGGTTTTT	3UTR	NM_008737	10090	18186	Nrp1	neuropilin 1	NM_008737.1	noAltMouse	noHumanHit
Sublib_SC_Proteome-P4	A	4	TRCN0000029860	GCCCGAATGTTCTCAGAACTA	CCGGGCCCGAATGTTCTCAGAACTACTCGAGTAGTTCTGAGAACATTCGGGCTTTTT	CDS	NM_008737	10090	18186	Nrp1	neuropilin 1	NM_008737.1	noAltMouse	noHumanHit
Sublib_SC_Proteome-P4	A	5	TRCN0000029861	CCAGAGAATCATAATCAACTT	CCGGCCAGAGAATCATAATCAACTTCTCGAGAAGTTGATTATGATTCTCTGGTTTTT	CDS	NM_008737	10090	18186	Nrp1	neuropilin 1	NM_008737.1	noAltMouse	noHumanHit
Sublib_SC_Proteome-P4	A	6	TRCN0000029862	CCCACCCATACACCAATGAAT	CCGGCCCACCCATACACCAATGAATCTCGAGATTCATTGGTGTATGGGTGGGTTTTT	CDS	NM_008737	10090	18186	Nrp1	neuropilin 1	NM_008737.1	noAltMouse	noHumanHit
Sublib_SC_Proteome-P4	A	8	TRCN0000029863	CCAATCAGAGTTCCCGACATA	CCGGCCAATCAGAGTTCCCGACATACTCGAGTATGTCGGGAACTCTGATTGGTTTTT	CDS	NM_008737	10090	18186	Nrp1	neuropilin 1	NM_008737.1	noAltMouse	noHumanHit
Sublib_SC_Proteome-P4	A	9	TRCN0000029879	GCAGTGTAGATTGTTACCTTA	CCGGGCAGTGTAGATTGTTACCTTACTCGAGTAAGGTAACAATCTACACTGCTTTTT	3UTR	NM_011203	10090	19248	Ptpn12	protein tyrosine phosphatase, non-receptor type 12	NM_011203.2	noAltMouse	NM_001131008.1 (LOC:5782),NM_001131009.1 (LOC:5782),NM_002835.3 (LOC:5782)
Sublib_SC_Proteome-P4	A	10	TRCN0000029880	CCGAGTTAAGTTGACTTTGAA	CCGGCCGAGTTAAGTTGACTTTGAACTCGAGTTCAAAGTCAACTTAACTCGGTTTTT	CDS	NM_011203	10090	19248	Ptpn12	protein tyrosine phosphatase, non-receptor type 12	NM_011203.2	noAltMouse	noHumanHit
Sublib_SC_Proteome-P4	A	11	TRCN0000029881	CCTATAACATTTGCACCATTT	CCGGCCTATAACATTTGCACCATTTCTCGAGAAATGGTGCAAATGTTATAGGTTTTT	CDS	NM_011203	10090	19248	Ptpn12	protein tyrosine phosphatase, non-receptor type 12	NM_011203.2	noAltMouse	noHumanHit
Sublib_SC_Proteome-P4	A	12	TRCN0000029882	GCCCTAAAGGTTGATGATGTA	CCGGGCCCTAAAGGTTGATGATGTACTCGAGTACATCATCAACCTTTAGGGCTTTTT	CDS	NM_011203	10090	19248	Ptpn12	protein tyrosine phosphatase, non-receptor type 12	NM_011203.2	noAltMouse	noHumanHit
Sublib_SC_Proteome-P4	B	1	TRCN0000029883	CCTTCGTCATTTGATTCTATT	CCGGCCTTCGTCATTTGATTCTATTCTCGAGAATAGAATCAAATGACGAAGGTTTTT	CDS	NM_011203	10090	19248	Ptpn12	protein tyrosine phosphatase, non-receptor type 12	NM_011203.2	noAltMouse	noHumanHit
Sublib_SC_Proteome-P4	B	4	TRCN0000030974	CCCATGAATTTGTTACCTAAA	CCGGCCCATGAATTTGTTACCTAAACTCGAGTTTAGGTAACAAATTCATGGGTTTTTG	CDS	NM_173443	10090	70675	Vcpip1	valosin containing protein (p97)/p47 complex interacting protein 1	NM_173443.2	noAltMouse	noHumanHit
Sublib_SC_Proteome-P4	B	5	TRCN0000030975	CCTCCATATTTACAGTGTATT	CCGGCCTCCATATTTACAGTGTATTCTCGAGAATACACTGTAAATATGGAGGTTTTTG	CDS	NM_173443	10090	70675	Vcpip1	valosin containing protein (p97)/p47 complex interacting protein 1	NM_173443.2	noAltMouse	NM_025054.4 (LOC:80124)
Sublib_SC_Proteome-P4	B	6	TRCN0000030976	CGGACGATTACACTCCTGTAA	CCGGCGGACGATTACACTCCTGTAACTCGAGTTACAGGAGTGTAATCGTCCGTTTTTG	CDS	NM_173443	10090	70675	Vcpip1	valosin containing protein (p97)/p47 complex interacting protein 1	NM_173443.2	noAltMouse	noHumanHit
Sublib_SC_Proteome-P4	B	7	TRCN0000030977	CCTGAAGAGATGGATAGTCAA	CCGGCCTGAAGAGATGGATAGTCAACTCGAGTTGACTATCCATCTCTTCAGGTTTTTG	CDS	NM_173443	10090	70675	Vcpip1	valosin containing protein (p97)/p47 complex interacting protein 1	NM_173443.2	noAltMouse	noHumanHit
Sublib_SC_Proteome-P4	B	8	TRCN0000030978	GCAAATTATTGTCGCCAATAT	CCGGGCAAATTATTGTCGCCAATATCTCGAGATATTGGCGACAATAATTTGCTTTTTG	CDS	NM_173443	10090	70675	Vcpip1	valosin containing protein (p97)/p47 complex interacting protein 1	NM_173443.2	noAltMouse	noHumanHit
Sublib_SC_Proteome-P4	B	9	TRCN0000031354	GCGCCACATGACTTTATGTTT	CCGGGCGCCACATGACTTTATGTTTCTCGAGAAACATAAAGTCATGTGGCGCTTTTTG	CDS	NM_028906	10090	74388	Dpp8	dipeptidylpeptidase 8	NM_028906.2	noAltMouse	noHumanHit
Sublib_SC_Proteome-P4	B	12	TRCN0000031355	GCTGGTGAACAATCGGTTTAA	CCGGGCTGGTGAACAATCGGTTTAACTCGAGTTAAACCGATTGTTCACCAGCTTTTTG	CDS	NM_028906	10090	74388	Dpp8	dipeptidylpeptidase 8	NM_028906.2	noAltMouse	noHumanHit
Sublib_SC_Proteome-P4	C	1	TRCN0000031356	CGCTGCTCTGAAAGTGATATA	CCGGCGCTGCTCTGAAAGTGATATACTCGAGTATATCACTTTCAGAGCAGCGTTTTTG	CDS	NM_028906	10090	74388	Dpp8	dipeptidylpeptidase 8	NM_028906.2	noAltMouse	noHumanHit
Sublib_SC_Proteome-P4	C	2	TRCN0000031357	CCAGACTGGATAGCTTTCATT	CCGGCCAGACTGGATAGCTTTCATTCTCGAGAATGAAAGCTATCCAGTCTGGTTTTTG	CDS	NM_028906	10090	74388	Dpp8	dipeptidylpeptidase 8	NM_028906.2	noAltMouse	noHumanHit
Sublib_SC_Proteome-P4	C	3	TRCN0000031358	GCCAGAAAGCTGGTGTACTTT	CCGGGCCAGAAAGCTGGTGTACTTTCTCGAGAAAGTACACCAGCTTTCTGGCTTTTTG	CDS	NM_028906	10090	74388	Dpp8	dipeptidylpeptidase 8	NM_028906.2	noAltMouse	noHumanHit
Sublib_SC_Proteome-P4	C	4	TRCN0000031644	CCTGAAACTTAAGACAGTTAA	CCGGCCTGAAACTTAAGACAGTTAACTCGAGTTAACTGTCTTAAGTTTCAGGTTTTTG	3UTR	NM_013528	10090	14583	Gfpt1	glutamine fructose-6-phosphate transaminase 1	NM_013528.3	noAltMouse	noHumanHit
Sublib_SC_Proteome-P4	C	5	TRCN0000031645	CGTCTCTCTATCCACCGAATT	CCGGCGTCTCTCTATCCACCGAATTCTCGAGAATTCGGTGGATAGAGAGACGTTTTTG	CDS	NM_013528	10090	14583	Gfpt1	glutamine fructose-6-phosphate transaminase 1	NM_013528.3	noAltMouse	noHumanHit
Sublib_SC_Proteome-P4	C	6	TRCN0000031646	CCTCGTGATGTTTGCTCTCAT	CCGGCCTCGTGATGTTTGCTCTCATCTCGAGATGAGAGCAAACATCACGAGGTTTTTG	CDS	NM_013528	10090	14583	Gfpt1	glutamine fructose-6-phosphate transaminase 1	NM_013528.3	noAltMouse	noHumanHit
Sublib_SC_Proteome-P4	C	7	TRCN0000031647	GCTCATTAAGAAGAAAGGAAA	CCGGGCTCATTAAGAAGAAAGGAAACTCGAGTTTCCTTTCTTCTTAATGAGCTTTTTG	CDS	NM_013528	10090	14583	Gfpt1	glutamine fructose-6-phosphate transaminase 1	NM_013528.3	noAltMouse	noHumanHit
Sublib_SC_Proteome-P4	C	8	TRCN0000031648	CAGGGCATTCTCAGTGTGATT	CCGGCAGGGCATTCTCAGTGTGATTCTCGAGAATCACACTGAGAATGCCCTGTTTTTG	CDS	NM_013528	10090	14583	Gfpt1	glutamine fructose-6-phosphate transaminase 1	NM_013528.3	noAltMouse	noHumanHit
Sublib_SC_Proteome-P4	C	9	TRCN0000032369	CCTGCCTGATTTGAAACTCAA	CCGGCCTGCCTGATTTGAAACTCAACTCGAGTTGAGTTTCAAATCAGGCAGGTTTTTG	3UTR	NM_026111	10090	67369	Qpctl	glutaminyl-peptide cyclotransferase-like	NM_026111.3	noAltMouse	noHumanHit
Sublib_SC_Proteome-P4	C	10	TRCN0000032371	GCTCAGATCATGGAGTCTATA	CCGGGCTCAGATCATGGAGTCTATACTCGAGTATAGACTCCATGATCTGAGCTTTTTG	CDS	NM_026111	10090	67369	Qpctl	glutaminyl-peptide cyclotransferase-like	NM_026111.3	noAltMouse	noHumanHit
Sublib_SC_Proteome-P4	C	11	TRCN0000032372	CGTCCCTTATTGATTGTGCGA	CCGGCGTCCCTTATTGATTGTGCGACTCGAGTCGCACAATCAATAAGGGACGTTTTTG	CDS	NM_026111	10090	67369	Qpctl	glutaminyl-peptide cyclotransferase-like	NM_026111.3	noAltMouse	noHumanHit
Sublib_SC_Proteome-P4	C	12	TRCN0000032764	GCAGCTTAGTTCGGTTGTCAA	CCGGGCAGCTTAGTTCGGTTGTCAACTCGAGTTGACAACCGAACTAAGCTGCTTTTTG	CDS	NM_145215	10090	68758	Abhd11	abhydrolase domain containing 11	NM_145215.1	noAltMouse	noHumanHit
Sublib_SC_Proteome-P4	D	1	TRCN0000032765	CGATTGGTTGTTGTAGACATA	CCGGCGATTGGTTGTTGTAGACATACTCGAGTATGTCTACAACAACCAATCGTTTTTG	CDS	NM_145215	10090	68758	Abhd11	abhydrolase domain containing 11	NM_145215.1	noAltMouse	noHumanHit
Sublib_SC_Proteome-P4	D	2	TRCN0000032766	GCTTGGTGGAAATTCTACATA	CCGGGCTTGGTGGAAATTCTACATACTCGAGTATGTAGAATTTCCACCAAGCTTTTTG	CDS	NM_145215	10090	68758	Abhd11	abhydrolase domain containing 11	NM_145215.1	noAltMouse	noHumanHit
Sublib_SC_Proteome-P4	D	3	TRCN0000032767	CCGCTGTCTTATAATCTTCTA	CCGGCCGCTGTCTTATAATCTTCTACTCGAGTAGAAGATTATAAGACAGCGGTTTTTG	CDS	NM_145215	10090	68758	Abhd11	abhydrolase domain containing 11	NM_145215.1	noAltMouse	noHumanHit
Sublib_SC_Proteome-P4	D	4	TRCN0000032768	AGACTGAACTTGGATACGTTA	CCGGAGACTGAACTTGGATACGTTACTCGAGTAACGTATCCAAGTTCAGTCTTTTTTG	CDS	NM_145215	10090	68758	Abhd11	abhydrolase domain containing 11	NM_145215.1	noAltMouse	noHumanHit
Sublib_SC_Proteome-P4	D	5	TRCN0000033094	CCCACCCTCATATAACTGTTT	CCGGCCCACCCTCATATAACTGTTTCTCGAGAAACAGTTATATGAGGGTGGGTTTTTG	CDS	NM_145956	10090	210766	Brcc3	BRCA1/BRCA2-containing complex, subunit 3
Sublib_SC_Proteome-P4	D	7	TRCN0000033095	GCTCAGTATTTACCAAGAATT	CCGGGCTCAGTATTTACCAAGAATTCTCGAGAATTCTTGGTAAATACTGAGCTTTTTG	CDS	NM_145956	10090	210766	Brcc3	BRCA1/BRCA2-containing complex, subunit 3
Sublib_SC_Proteome-P4	D	8	TRCN0000033096	CCTCATATCACTATTGGGAAA	CCGGCCTCATATCACTATTGGGAAACTCGAGTTTCCCAATAGTGATATGAGGTTTTTG	CDS	NM_145956	10090	210766	Brcc3	BRCA1/BRCA2-containing complex, subunit 3
Sublib_SC_Proteome-P4	D	9	TRCN0000033097	GCAGAAAGGTTGGCTGAACTA	CCGGGCAGAAAGGTTGGCTGAACTACTCGAGTAGTTCAGCCAACCTTTCTGCTTTTTG	CDS	NM_145956	10090	210766	Brcc3	BRCA1/BRCA2-containing complex, subunit 3
Sublib_SC_Proteome-P4	D	10	TRCN0000033098	CCGGGTACTCTATACTTGCTT	CCGGCCGGGTACTCTATACTTGCTTCTCGAGAAGCAAGTATAGAGTACCCGGTTTTTG	CDS	NM_145956	10090	210766	Brcc3	BRCA1/BRCA2-containing complex, subunit 3
Sublib_SC_Proteome-P4	D	11	TRCN0000034399	CCTGTGTCTGTGTGTTCCAAA	CCGGCCTGTGTCTGTGTGTTCCAAACTCGAGTTTGGAACACACAGACACAGGTTTTTG	3UTR	NM_011791	10090	23808	Ash2l	ash2 (absent, small, or homeotic)-like (Drosophila)	NM_001080793.1,NM_011791.2	noAltMouse	noHumanHit
Sublib_SC_Proteome-P4	E	2	TRCN0000034400	CCATTTAACAAAGATGGCTAT	CCGGCCATTTAACAAAGATGGCTATCTCGAGATAGCCATCTTTGTTAAATGGTTTTTG	CDS	NM_011791	10090	23808	Ash2l	ash2 (absent, small, or homeotic)-like (Drosophila)	NM_001080793.1,NM_011791.2	noAltMouse	noHumanHit
Sublib_SC_Proteome-P4	E	3	TRCN0000034401	CGAGTCTTGTTAGCCCTACAT	CCGGCGAGTCTTGTTAGCCCTACATCTCGAGATGTAGGGCTAACAAGACTCGTTTTTG	CDS	NM_011791	10090	23808	Ash2l	ash2 (absent, small, or homeotic)-like (Drosophila)	NM_001080793.1,NM_011791.2	noAltMouse	noHumanHit
Sublib_SC_Proteome-P4	E	4	TRCN0000034402	GCCGGACACCTACAAAGATAA	CCGGGCCGGACACCTACAAAGATAACTCGAGTTATCTTTGTAGGTGTCCGGCTTTTTG	CDS	NM_011791	10090	23808	Ash2l	ash2 (absent, small, or homeotic)-like (Drosophila)	NM_001080793.1,NM_011791.2	noAltMouse	noHumanHit
Sublib_SC_Proteome-P4	E	5	TRCN0000034403	CCTTAGGCTATGATAAGTTTA	CCGGCCTTAGGCTATGATAAGTTTACTCGAGTAAACTTATCATAGCCTAAGGTTTTTG	CDS	NM_011791	10090	23808	Ash2l	ash2 (absent, small, or homeotic)-like (Drosophila)	NM_001080793.1,NM_011791.2	noAltMouse	noHumanHit
Sublib_SC_Proteome-P4	E	6	TRCN0000037109	GAAGTCAAGTTGCAGAGACAA	CCGGGAAGTCAAGTTGCAGAGACAACTCGAGTTGTCTCTGCAACTTGACTTCTTTTTG	CDS	NM_025331	10090	66066	Gng11	guanine nucleotide binding protein (G protein), gamma 11	NM_025331.2	noAltMouse	noHumanHit
Sublib_SC_Proteome-P4	E	8	TRCN0000037110	GAGGTTGAGCAACTTCGCAAA	CCGGGAGGTTGAGCAACTTCGCAAACTCGAGTTTGCGAAGTTGCTCAACCTCTTTTTG	CDS	NM_025331	10090	66066	Gng11	guanine nucleotide binding protein (G protein), gamma 11	NM_025331.2	noAltMouse	noHumanHit
Sublib_SC_Proteome-P4	E	9	TRCN0000037111	GCAGAGACAACAGGTATCTAA	CCGGGCAGAGACAACAGGTATCTAACTCGAGTTAGATACCTGTTGTCTCTGCTTTTTG	CDS	NM_025331	10090	66066	Gng11	guanine nucleotide binding protein (G protein), gamma 11	NM_025331.2	noAltMouse	noHumanHit
Sublib_SC_Proteome-P4	E	10	TRCN0000037112	TCTGGTAAAGGGAATCCCAGA	CCGGTCTGGTAAAGGGAATCCCAGACTCGAGTCTGGGATTCCCTTTACCAGATTTTTG	CDS	NM_025331	10090	66066	Gng11	guanine nucleotide binding protein (G protein), gamma 11	NM_025331.2	noAltMouse	noHumanHit
Sublib_SC_Proteome-P4	E	11	TRCN0000037113	CTGAAGATGGAGGTTGAGCAA	CCGGCTGAAGATGGAGGTTGAGCAACTCGAGTTGCTCAACCTCCATCTTCAGTTTTTG	CDS	NM_025331	10090	66066	Gng11	guanine nucleotide binding protein (G protein), gamma 11	NM_025331.2	noAltMouse	noHumanHit
Sublib_SC_Proteome-P4	E	12	TRCN0000037199	CGCCTTCATTAAGCGCATCAA	CCGGCGCCTTCATTAAGCGCATCAACTCGAGTTGATGCGCTTAATGAAGGCGTTTTTG	CDS	NM_018771	10090	67903	Gipc1	GIPC PDZ domain containing family, member 1	NM_018771.3	noAltMouse	noHumanHit
Sublib_SC_Proteome-P4	F	1	TRCN0000037200	CCAGATGAATTTGTCTTTGAT	CCGGCCAGATGAATTTGTCTTTGATCTCGAGATCAAAGACAAATTCATCTGGTTTTTG	CDS	NM_018771	10090	67903	Gipc1	GIPC PDZ domain containing family, member 1	NM_018771.3	noAltMouse	noHumanHit
Sublib_SC_Proteome-P4	F	2	TRCN0000037201	CACTAATGTCAAGGAGCTGTA	CCGGCACTAATGTCAAGGAGCTGTACTCGAGTACAGCTCCTTGACATTAGTGTTTTTG	CDS	NM_018771	10090	67903	Gipc1	GIPC PDZ domain containing family, member 1	NM_018771.3	noAltMouse	noHumanHit
Sublib_SC_Proteome-P4	F	3	TRCN0000037202	GAACCTCGAAAGGCCTTTGAT	CCGGGAACCTCGAAAGGCCTTTGATCTCGAGATCAAAGGCCTTTCGAGGTTCTTTTTG	CDS	NM_018771	10090	67903	Gipc1	GIPC PDZ domain containing family, member 1	NM_018771.3	noAltMouse	noHumanHit
Sublib_SC_Proteome-P4	F	4	TRCN0000037203	CTTCGCATTCCCAGATGAATT	CCGGCTTCGCATTCCCAGATGAATTCTCGAGAATTCATCTGGGAATGCGAAGTTTTTG	CDS	NM_018771	10090	67903	Gipc1	GIPC PDZ domain containing family, member 1	NM_018771.3	noAltMouse	noHumanHit
Sublib_SC_Proteome-P4	F	5	TRCN0000037329	CCCACAAGATAGGGTCTTTAT	CCGGCCCACAAGATAGGGTCTTTATCTCGAGATAAAGACCCTATCTTGTGGGTTTTTG	CDS	NM_007566	10090	12211	Birc6	baculoviral IAP repeat-containing 6	NM_007566.2	noAltMouse	noHumanHit
Sublib_SC_Proteome-P4	F	6	TRCN0000037330	GCACTATGTAATAGACGTAAA	CCGGGCACTATGTAATAGACGTAAACTCGAGTTTACGTCTATTACATAGTGCTTTTTG	CDS	NM_007566	10090	12211	Birc6	baculoviral IAP repeat-containing 6	NM_007566.2	noAltMouse	noHumanHit
Sublib_SC_Proteome-P4	F	7	TRCN0000037331	CCTCTGATTCTACAATAGATA	CCGGCCTCTGATTCTACAATAGATACTCGAGTATCTATTGTAGAATCAGAGGTTTTTG	CDS	NM_007566	10090	12211	Birc6	baculoviral IAP repeat-containing 6	NM_007566.2	noAltMouse	noHumanHit
Sublib_SC_Proteome-P4	F	8	TRCN0000037332	CCAGCAAATTATGAGCCAGAT	CCGGCCAGCAAATTATGAGCCAGATCTCGAGATCTGGCTCATAATTTGCTGGTTTTTG	CDS	NM_007566	10090	12211	Birc6	baculoviral IAP repeat-containing 6	NM_007566.2	noAltMouse	noHumanHit
Sublib_SC_Proteome-P4	F	9	TRCN0000037333	CCCTATGCAAATGGCTGCTTT	CCGGCCCTATGCAAATGGCTGCTTTCTCGAGAAAGCAGCCATTTGCATAGGGTTTTTG	CDS	NM_007566	10090	12211	Birc6	baculoviral IAP repeat-containing 6	NM_007566.2	noAltMouse	noHumanHit
Sublib_SC_Proteome-P4	F	10	TRCN0000039069	CTAAGTGGATTGAGTGCCTTT	CCGGCTAAGTGGATTGAGTGCCTTTCTCGAGAAAGGCACTCAATCCACTTAGTTTTTG	CDS	NM_013595	10090	17192	Mbd3	methyl-CpG binding domain protein 3	NM_013595.2	noAltMouse	noHumanHit
Sublib_SC_Proteome-P4	F	11	TRCN0000039070	GCAGACTGCATCCATCTTCAA	CCGGGCAGACTGCATCCATCTTCAACTCGAGTTGAAGATGGATGCAGTCTGCTTTTTG	CDS	NM_013595	10090	17192	Mbd3	methyl-CpG binding domain protein 3	NM_013595.2	noAltMouse	noHumanHit
Sublib_SC_Proteome-P4	F	12	TRCN0000039071	GCGCTATGATTCTTCCAACCA	CCGGGCGCTATGATTCTTCCAACCACTCGAGTGGTTGGAAGAATCATAGCGCTTTTTG	CDS	NM_013595	10090	17192	Mbd3	methyl-CpG binding domain protein 3	NM_013595.2	noAltMouse	noHumanHit
Sublib_SC_Proteome-P4	G	1	TRCN0000039072	CACCGGAAAGATGTTGATGAA	CCGGCACCGGAAAGATGTTGATGAACTCGAGTTCATCAACATCTTTCCGGTGTTTTTG	CDS	NM_013595	10090	17192	Mbd3	methyl-CpG binding domain protein 3	NM_013595.2	noAltMouse	noHumanHit
Sublib_SC_Proteome-P4	G	4	TRCN0000039073	TGGTGACAGATGACGACATCA	CCGGTGGTGACAGATGACGACATCACTCGAGTGATGTCGTCATCTGTCACCATTTTTG	CDS	NM_013595	10090	17192	Mbd3	methyl-CpG binding domain protein 3	NM_013595.2	noAltMouse	noHumanHit
Sublib_SC_Proteome-P4	G	5	TRCN0000039099	GCTACAATGAAGTCGAGCATT	CCGGGCTACAATGAAGTCGAGCATTCTCGAGAATGCTCGACTTCATTGTAGCTTTTTG	CDS	NM_029092	10090	52575	Rg9mtd1	RNA (guanine-9-) methyltransferase domain containing 1	NM_029092.2	noAltMouse	noHumanHit
Sublib_SC_Proteome-P4	G	6	TRCN0000039100	CGCCTCAACCAGAGAACTAAT	CCGGCGCCTCAACCAGAGAACTAATCTCGAGATTAGTTCTCTGGTTGAGGCGTTTTTG	CDS	NM_029092	10090	52575	Rg9mtd1	RNA (guanine-9-) methyltransferase domain containing 1	NM_029092.2	noAltMouse	noHumanHit
Sublib_SC_Proteome-P4	G	7	TRCN0000039101	CGGTATCTGTATGGGAAGGAA	CCGGCGGTATCTGTATGGGAAGGAACTCGAGTTCCTTCCCATACAGATACCGTTTTTG	CDS	NM_029092	10090	52575	Rg9mtd1	RNA (guanine-9-) methyltransferase domain containing 1	NM_029092.2	noAltMouse	noHumanHit
Sublib_SC_Proteome-P4	G	8	TRCN0000039102	CCAAACGGTTAAACATAGCAA	CCGGCCAAACGGTTAAACATAGCAACTCGAGTTGCTATGTTTAACCGTTTGGTTTTTG	CDS	NM_029092	10090	52575	Rg9mtd1	RNA (guanine-9-) methyltransferase domain containing 1	NM_029092.2	noAltMouse	noHumanHit
Sublib_SC_Proteome-P4	G	9	TRCN0000039103	GCACCTTCTTTGTCTTGTCAT	CCGGGCACCTTCTTTGTCTTGTCATCTCGAGATGACAAGACAAAGAAGGTGCTTTTTG	CDS	NM_029092	10090	52575	Rg9mtd1	RNA (guanine-9-) methyltransferase domain containing 1	NM_029092.2	noAltMouse	noHumanHit
Sublib_SC_Proteome-P4	G	12	TRCN0000039124	CGGCTTAGTAAGGATCACTTT	CCGGCGGCTTAGTAAGGATCACTTTCTCGAGAAAGTGATCCTTACTAAGCCGTTTTTG	CDS	NM_025447	10090	66254	Dimt1	DIM1 dimethyladenosine transferase 1-like (S. cerevisiae)	NM_025447.4	noAltMouse	noHumanHit
Sublib_SC_Proteome-P4	H	1	TRCN0000039125	GCTGCTTTAAGACCTACCGAT	CCGGGCTGCTTTAAGACCTACCGATCTCGAGATCGGTAGGTCTTAAAGCAGCTTTTTG	CDS	NM_025447	10090	66254	Dimt1	DIM1 dimethyladenosine transferase 1-like (S. cerevisiae)	NM_025447.4	noAltMouse	noHumanHit
Sublib_SC_Proteome-P4	H	2	TRCN0000039126	GCAGTACAACAACTGTTGGAA	CCGGGCAGTACAACAACTGTTGGAACTCGAGTTCCAACAGTTGTTGTACTGCTTTTTG	CDS	NM_025447	10090	66254	Dimt1	DIM1 dimethyladenosine transferase 1-like (S. cerevisiae)	NM_025447.4	noAltMouse	noHumanHit
Sublib_SC_Proteome-P4	H	3	TRCN0000039127	CGTGGTCAGGATAGAACCTAA	CCGGCGTGGTCAGGATAGAACCTAACTCGAGTTAGGTTCTATCCTGACCACGTTTTTG	CDS	NM_025447	10090	66254	Dimt1	DIM1 dimethyladenosine transferase 1-like (S. cerevisiae)	NM_025447.4	noAltMouse	noHumanHit
Sublib_SC_Proteome-P4	H	4	TRCN0000039128	CTTATGTTTCAGAGAGAGTTT	CCGGCTTATGTTTCAGAGAGAGTTTCTCGAGAAACTCTCTCTGAAACATAAGTTTTTG	CDS	NM_025447	10090	66254	Dimt1	DIM1 dimethyladenosine transferase 1-like (S. cerevisiae)	NM_025447.4	noAltMouse	noHumanHit
Sublib_SC_Proteome-P4	H	5	TRCN0000040693	CGGCTACTTCAAGGCACATAT	CCGGCGGCTACTTCAAGGCACATATCTCGAGATATGTGCCTTGAAGTAGCCGTTTTTG	CDS	NM_026275	10090	67615	Ube2r2	ubiquitin-conjugating enzyme E2R 2	NM_026275.4	noAltMouse	noHumanHit
Sublib_SC_Proteome-P4	H	7	TRCN0000040694	CCTGGCAGAATACTGCATCAA	CCGGCCTGGCAGAATACTGCATCAACTCGAGTTGATGCAGTATTCTGCCAGGTTTTTG	CDS	NM_026275	10090	67615	Ube2r2	ubiquitin-conjugating enzyme E2R 2	NM_026275.4	noAltMouse	noHumanHit
Sublib_SC_Proteome-P4	H	8	TRCN0000040695	CCCTGATGCTTGAGCTGAAAT	CCGGCCCTGATGCTTGAGCTGAAATCTCGAGATTTCAGCTCAAGCATCAGGGTTTTTG	CDS	NM_026275	10090	67615	Ube2r2	ubiquitin-conjugating enzyme E2R 2	NM_026275.4	noAltMouse	noHumanHit
Sublib_SC_Proteome-P4	H	9	TRCN0000040696	GCTTCAGTCATGTTCAGGAAA	CCGGGCTTCAGTCATGTTCAGGAAACTCGAGTTTCCTGAACATGACTGAAGCTTTTTG	CDS	NM_026275	10090	67615	Ube2r2	ubiquitin-conjugating enzyme E2R 2	NM_026275.4	noAltMouse	noHumanHit
Sublib_SC_Proteome-P4	H	10	TRCN0000040697	ACCTTCAGATTCTTGACCAAA	CCGGACCTTCAGATTCTTGACCAAACTCGAGTTTGGTCAAGAATCTGAAGGTTTTTTG	CDS	NM_026275	10090	67615	Ube2r2	ubiquitin-conjugating enzyme E2R 2	NM_026275.4	noAltMouse	NM_017811.3 (LOC:54926)
Sublib_SC_Proteome-P4	H	11	TRCN0000040923	GCACCTTTGTATTTGGTGTTT	CCGGGCACCTTTGTATTTGGTGTTTCTCGAGAAACACCAAATACAAAGGTGCTTTTTG	3UTR	NM_009461	10090	22222	Ubr1	ubiquitin protein ligase E3 component n-recognin 1	NM_009461.2	noAltMouse	noHumanHit
Sublib_SC_Proteome-P4	H	12	TRCN0000040924	CGCAGTTATATGTGACCTAAA	CCGGCGCAGTTATATGTGACCTAAACTCGAGTTTAGGTCACATATAACTGCGTTTTTG	CDS	NM_009461	10090	22222	Ubr1	ubiquitin protein ligase E3 component n-recognin 1	NM_009461.2	noAltMouse	noHumanHit
Sublib_SC_Proteome-P5	A	1	TRCN0000040925	CGCCACTTAGTTCTTCATATA	CCGGCGCCACTTAGTTCTTCATATACTCGAGTATATGAAGAACTAAGTGGCGTTTTTG	CDS	NM_009461	10090	22222	Ubr1	ubiquitin protein ligase E3 component n-recognin 1	noHits	noAltMouse	noHumanHit
Sublib_SC_Proteome-P5	A	2	TRCN0000040926	CCGGATATTTGCTTAGAGAAA	CCGGCCGGATATTTGCTTAGAGAAACTCGAGTTTCTCTAAGCAAATATCCGGTTTTTG	CDS	NM_009461	10090	22222	Ubr1	ubiquitin protein ligase E3 component n-recognin 1	NM_009461.2	noAltMouse	noHumanHit
Sublib_SC_Proteome-P5	A	3	TRCN0000040927	CCAGGATTTGATTAAACAGTA	CCGGCCAGGATTTGATTAAACAGTACTCGAGTACTGTTTAATCAAATCCTGGTTTTTG	CDS	NM_009461	10090	22222	Ubr1	ubiquitin protein ligase E3 component n-recognin 1	NM_009461.2	noAltMouse	noHumanHit
Sublib_SC_Proteome-P5	A	4	TRCN0000041048	CGAGAAGTACAGGCTGAGATT	CCGGCGAGAAGTACAGGCTGAGATTCTCGAGAATCTCAGCCTGTACTTCTCGTTTTTG	CDS	NM_172281	10090	233900	Rnf40	ring finger protein 40	NM_172281.2	noAltMouse	noHumanHit
Sublib_SC_Proteome-P5	A	5	TRCN0000041049	GCGAGAACAGAAGCTCAATAA	CCGGGCGAGAACAGAAGCTCAATAACTCGAGTTATTGAGCTTCTGTTCTCGCTTTTTG	CDS	NM_172281	10090	233900	Rnf40	ring finger protein 40	NM_172281.2	noAltMouse	noHumanHit
Sublib_SC_Proteome-P5	A	6	TRCN0000041050	GCGCATCGAGTTTGAACAGAA	CCGGGCGCATCGAGTTTGAACAGAACTCGAGTTCTGTTCAAACTCGATGCGCTTTTTG	CDS	NM_172281	10090	233900	Rnf40	ring finger protein 40	NM_172281.2	noAltMouse	noHumanHit
Sublib_SC_Proteome-P5	A	8	TRCN0000041051	GACCACTCTAATCGAACCCAT	CCGGGACCACTCTAATCGAACCCATCTCGAGATGGGTTCGATTAGAGTGGTCTTTTTG	CDS	NM_172281	10090	233900	Rnf40	ring finger protein 40	NM_172281.2	noAltMouse	noHumanHit
Sublib_SC_Proteome-P5	A	9	TRCN0000041052	CCCAAGTGCAACGCAGCCTTT	CCGGCCCAAGTGCAACGCAGCCTTTCTCGAGAAAGGCTGCGTTGCACTTGGGTTTTTG	CDS	NM_172281	10090	233900	Rnf40	ring finger protein 40	NM_172281.2	noAltMouse	noHumanHit
Sublib_SC_Proteome-P5	A	10	TRCN0000041138	CCCTTGTTCTAGAGAGAGTAT	CCGGCCCTTGTTCTAGAGAGAGTATCTCGAGATACTCTCTCTAGAACAAGGGTTTTTG	CDS	NM_145836	10090	238330	6430527G18Rik	RIKEN cDNA 6430527G18 gene	NM_145836.1	noAltMouse	noHumanHit
Sublib_SC_Proteome-P5	A	11	TRCN0000041139	CTGAAGCTGTTCATTGAGTAT	CCGGCTGAAGCTGTTCATTGAGTATCTCGAGATACTCAATGAACAGCTTCAGTTTTTG	CDS	NM_145836	10090	238330	6430527G18Rik	RIKEN cDNA 6430527G18 gene	NM_145836.1	noAltMouse	noHumanHit
Sublib_SC_Proteome-P5	A	12	TRCN0000041142	CCAGGATTGCATGAAGGACTT	CCGGCCAGGATTGCATGAAGGACTTCTCGAGAAGTCCTTCATGCAATCCTGGTTTTTG	CDS	NM_145836	10090	238330	6430527G18Rik	RIKEN cDNA 6430527G18 gene	NM_145836.1	noAltMouse	noHumanHit
Sublib_SC_Proteome-P5	B	1	TRCN0000041373	CTCTGGAGTCAATCGCTACTA	CCGGCTCTGGAGTCAATCGCTACTACTCGAGTAGTAGCGATTGACTCCAGAGTTTTTG	CDS	NM_019443	10090	54405	Ndufa1	NADH dehydrogenase (ubiquinone) 1 alpha subcomplex, 1	NM_019443.2	noAltMouse	noHumanHit
Sublib_SC_Proteome-P5	B	4	TRCN0000041374	CAATCGCTACTATGTGTCCAA	CCGGCAATCGCTACTATGTGTCCAACTCGAGTTGGACACATAGTAGCGATTGTTTTTG	CDS	NM_019443	10090	54405	Ndufa1	NADH dehydrogenase (ubiquinone) 1 alpha subcomplex, 1	NM_019443.2	noAltMouse	noHumanHit
Sublib_SC_Proteome-P5	B	5	TRCN0000041375	TGGTATCTGATGGAACGCGAT	CCGGTGGTATCTGATGGAACGCGATCTCGAGATCGCGTTCCATCAGATACCATTTTTG	CDS	NM_019443	10090	54405	Ndufa1	NADH dehydrogenase (ubiquinone) 1 alpha subcomplex, 1	NM_019443.2	noAltMouse	noHumanHit
Sublib_SC_Proteome-P5	B	6	TRCN0000041376	GTACATCCACAAATTCACCAA	CCGGGTACATCCACAAATTCACCAACTCGAGTTGGTGAATTTGTGGATGTACTTTTTG	CDS	NM_019443	10090	54405	Ndufa1	NADH dehydrogenase (ubiquinone) 1 alpha subcomplex, 1	NM_019443.2	noAltMouse	noHumanHit
Sublib_SC_Proteome-P5	B	7	TRCN0000041377	AGACGTATCTCTGGAGTCAAT	CCGGAGACGTATCTCTGGAGTCAATCTCGAGATTGACTCCAGAGATACGTCTTTTTTG	CDS	NM_019443	10090	54405	Ndufa1	NADH dehydrogenase (ubiquinone) 1 alpha subcomplex, 1	NM_019443.2	noAltMouse	noHumanHit
Sublib_SC_Proteome-P5	B	8	TRCN0000041968	CAGTCCAAAGACCATCCACAA	CCGGCAGTCCAAAGACCATCCACAACTCGAGTTGTGGATGGTCTTTGGACTGTTTTTG	CDS	NM_133943	10090	101502	Hsd3b7	hydroxy-delta-5-steroid dehydrogenase, 3 beta- and steroid delta-isomerase 7	NM_001040684.1,NM_133943.2	noAltMouse	noHumanHit
Sublib_SC_Proteome-P5	B	9	TRCN0000041969	CCTGGTCTACACGAGCAGCAT	CCGGCCTGGTCTACACGAGCAGCATCTCGAGATGCTGCTCGTGTAGACCAGGTTTTTG	CDS	NM_133943	10090	101502	Hsd3b7	hydroxy-delta-5-steroid dehydrogenase, 3 beta- and steroid delta-isomerase 7	NM_001040684.1,NM_133943.2	noAltMouse	noHumanHit
Sublib_SC_Proteome-P5	B	12	TRCN0000041970	GTCTGGATCACATGTGGTCAT	CCGGGTCTGGATCACATGTGGTCATCTCGAGATGACCACATGTGATCCAGACTTTTTG	CDS	NM_133943	10090	101502	Hsd3b7	hydroxy-delta-5-steroid dehydrogenase, 3 beta- and steroid delta-isomerase 7	NM_001040684.1,NM_133943.2	noAltMouse	noHumanHit
Sublib_SC_Proteome-P5	C	1	TRCN0000041971	CAGGGCACACAGAATGTGATT	CCGGCAGGGCACACAGAATGTGATTCTCGAGAATCACATTCTGTGTGCCCTGTTTTTG	CDS	NM_133943	10090	101502	Hsd3b7	hydroxy-delta-5-steroid dehydrogenase, 3 beta- and steroid delta-isomerase 7	NM_001040684.1,NM_133943.2	noAltMouse	noHumanHit
Sublib_SC_Proteome-P5	C	2	TRCN0000041972	GCTGGGTTGGTGGATGTGTTT	CCGGGCTGGGTTGGTGGATGTGTTTCTCGAGAAACACATCCACCAACCCAGCTTTTTG	CDS	NM_133943	10090	101502	Hsd3b7	hydroxy-delta-5-steroid dehydrogenase, 3 beta- and steroid delta-isomerase 7	NM_001040684.1,NM_133943.2	noAltMouse	noHumanHit
Sublib_SC_Proteome-P5	C	3	TRCN0000042018	CCCTCTTTCTACCACAGTGTA	CCGGCCCTCTTTCTACCACAGTGTACTCGAGTACACTGTGGTAGAAAGAGGGTTTTTG	CDS	NM_009626	10090	11529	Adh7	alcohol dehydrogenase 7 (class IV), mu or sigma polypeptide	NM_009626.4	noAltMouse	noHumanHit
Sublib_SC_Proteome-P5	C	4	TRCN0000042019	CGCACAGATGACCATATAATA	CCGGCGCACAGATGACCATATAATACTCGAGTATTATATGGTCATCTGTGCGTTTTTG	CDS	NM_009626	10090	11529	Adh7	alcohol dehydrogenase 7 (class IV), mu or sigma polypeptide	NM_009626.4	noAltMouse	noHumanHit
Sublib_SC_Proteome-P5	C	5	TRCN0000042020	CCTCTCATCTTGCCATATGAA	CCGGCCTCTCATCTTGCCATATGAACTCGAGTTCATATGGCAAGATGAGAGGTTTTTG	CDS	NM_009626	10090	11529	Adh7	alcohol dehydrogenase 7 (class IV), mu or sigma polypeptide	NM_009626.4	noAltMouse	noHumanHit
Sublib_SC_Proteome-P5	C	6	TRCN0000042021	CCAGTTGATAACCCACACCTT	CCGGCCAGTTGATAACCCACACCTTCTCGAGAAGGTGTGGGTTATCAACTGGTTTTTG	CDS	NM_009626	10090	11529	Adh7	alcohol dehydrogenase 7 (class IV), mu or sigma polypeptide	NM_009626.4	noAltMouse	noHumanHit
Sublib_SC_Proteome-P5	C	7	TRCN0000042022	GCAACACCATACAGTATACTT	CCGGGCAACACCATACAGTATACTTCTCGAGAAGTATACTGTATGGTGTTGCTTTTTG	CDS	NM_009626	10090	11529	Adh7	alcohol dehydrogenase 7 (class IV), mu or sigma polypeptide	NM_009626.4	noAltMouse	noHumanHit
Sublib_SC_Proteome-P5	C	8	TRCN0000042193	GACTTATTGAACAACCGGAAT	CCGGGACTTATTGAACAACCGGAATCTCGAGATTCCGGTTGTTCAATAAGTCTTTTTG	CDS	NM_010049	10090	13361	Dhfr	dihydrofolate reductase	NM_010049.3	noAltMouse	noHumanHit
Sublib_SC_Proteome-P5	C	9	TRCN0000042194	CTGGTGATTATGGGTAGGAAA	CCGGCTGGTGATTATGGGTAGGAAACTCGAGTTTCCTACCCATAATCACCAGTTTTTG	CDS	NM_010049	10090	13361	Dhfr	dihydrofolate reductase	NM_010049.3	noAltMouse	noHumanHit
Sublib_SC_Proteome-P5	C	10	TRCN0000042195	GACAAGGATCATGCAGGAATT	CCGGGACAAGGATCATGCAGGAATTCTCGAGAATTCCTGCATGATCCTTGTCTTTTTG	CDS	NM_010049	10090	13361	Dhfr	dihydrofolate reductase	NM_010049.3	noAltMouse	noHumanHit
Sublib_SC_Proteome-P5	C	11	TRCN0000042196	GTTTGAAGTCTACGAGAAGAA	CCGGGTTTGAAGTCTACGAGAAGAACTCGAGTTCTTCTCGTAGACTTCAAACTTTTTG	CDS	NM_010049	10090	13361	Dhfr	dihydrofolate reductase	NM_010049.3	noAltMouse	noHumanHit
Sublib_SC_Proteome-P5	C	12	TRCN0000042197	ACTTCCAAAGAATGACCACAA	CCGGACTTCCAAAGAATGACCACAACTCGAGTTGTGGTCATTCTTTGGAAGTTTTTTG	CDS	NM_010049	10090	13361	Dhfr	dihydrofolate reductase	NM_010049.3	noAltMouse	noHumanHit
Sublib_SC_Proteome-P5	D	1	TRCN0000042288	CGGAGGGTCGATTGTCAATAT	CCGGCGGAGGGTCGATTGTCAATATCTCGAGATATTGACAATCGACCCTCCGTTTTTG	CDS	NM_023523	10090	111175	Pecr	peroxisomal trans-2-enoyl-CoA reductase	NM_023523.5	noAltMouse	noHumanHit
Sublib_SC_Proteome-P5	D	2	TRCN0000042289	GCTGTTGACAACTATGGCGAA	CCGGGCTGTTGACAACTATGGCGAACTCGAGTTCGCCATAGTTGTCAACAGCTTTTTG	CDS	NM_023523	10090	111175	Pecr	peroxisomal trans-2-enoyl-CoA reductase	NM_023523.5	noAltMouse	noHumanHit
Sublib_SC_Proteome-P5	D	3	TRCN0000042290	GAGGTGAGTTATCTGGTCAAA	CCGGGAGGTGAGTTATCTGGTCAAACTCGAGTTTGACCAGATAACTCACCTCTTTTTG	CDS	NM_023523	10090	111175	Pecr	peroxisomal trans-2-enoyl-CoA reductase	noHits	noAltMouse	noHumanHit
Sublib_SC_Proteome-P5	D	4	TRCN0000042291	GTATGGTAAGATCAACTTCTT	CCGGGTATGGTAAGATCAACTTCTTCTCGAGAAGAAGTTGATCTTACCATACTTTTTG	CDS	NM_023523	10090	111175	Pecr	peroxisomal trans-2-enoyl-CoA reductase	NM_023523.5	noAltMouse	noHumanHit
Sublib_SC_Proteome-P5	D	5	TRCN0000042292	CAAGAGGATAAAGGAATCTTT	CCGGCAAGAGGATAAAGGAATCTTTCTCGAGAAAGATTCCTTTATCCTCTTGTTTTTG	CDS	NM_023523	10090	111175	Pecr	peroxisomal trans-2-enoyl-CoA reductase	NM_023523.5	noAltMouse	noHumanHit
Sublib_SC_Proteome-P5	D	7	TRCN0000042298	CGACTAGAGTTGTGTGATAAT	CCGGCGACTAGAGTTGTGTGATAATCTCGAGATTATCACACAACTCTAGTCGTTTTTG	CDS	NM_025641	10090	66576	Uqcrh	ubiquinol-cytochrome c reductase hinge protein	NM_025641.3	noAltMouse	noHumanHit
Sublib_SC_Proteome-P5	D	8	TRCN0000042299	TGTGTGATAATCGCGTGTCTT	CCGGTGTGTGATAATCGCGTGTCTTCTCGAGAAGACACGCGATTATCACACATTTTTG	CDS	NM_025641	10090	66576	Uqcrh	ubiquinol-cytochrome c reductase hinge protein	NM_025641.3	noAltMouse	noHumanHit
Sublib_SC_Proteome-P5	D	9	TRCN0000042300	CGGTCACAGACAGAAGAGGAT	CCGGCGGTCACAGACAGAAGAGGATCTCGAGATCCTCTTCTGTCTGTGACCGTTTTTG	CDS	NM_025641	10090	66576	Uqcrh	ubiquinol-cytochrome c reductase hinge protein	NM_025641.3	noAltMouse	noHumanHit
Sublib_SC_Proteome-P5	D	10	TRCN0000042301	CCCAAAGAGGAAGAAGAGGAA	CCGGCCCAAAGAGGAAGAAGAGGAACTCGAGTTCCTCTTCTTCCTCTTTGGGTTTTTG	CDS	NM_025641	10090	66576	Uqcrh	ubiquinol-cytochrome c reductase hinge protein	NM_025641.3	noAltMouse	noHumanHit
Sublib_SC_Proteome-P5	D	11	TRCN0000042302	ACAACAGTGAGAGAGCACTGT	CCGGACAACAGTGAGAGAGCACTGTCTCGAGACAGTGCTCTCTCACTGTTGTTTTTTG	CDS	NM_025641	10090	66576	Uqcrh	ubiquinol-cytochrome c reductase hinge protein	NM_025641.3	XM_001476618.1 (LOC:100042918),XM_001479066.1 (LOC:100042918),XM_001480278.1 (LOC:677379),XR_035630.1 (LOC:677379)	noHumanHit
Sublib_SC_Proteome-P5	E	2	TRCN0000042393	GCCAGCTTTGATATTAGGAAT	CCGGGCCAGCTTTGATATTAGGAATCTCGAGATTCCTAATATCAAAGCTGGCTTTTTG	3UTR	NM_009103	10090	20133	Rrm1	ribonucleotide reductase M1	NM_009103.2	noAltMouse	noHumanHit
Sublib_SC_Proteome-P5	E	3	TRCN0000042394	GCCGTCTCTAACTTGCACAAA	CCGGGCCGTCTCTAACTTGCACAAACTCGAGTTTGTGCAAGTTAGAGACGGCTTTTTG	CDS	NM_009103	10090	20133	Rrm1	ribonucleotide reductase M1	NM_009103.2	noAltMouse	noHumanHit
Sublib_SC_Proteome-P5	E	4	TRCN0000042395	CGCGATCTCTTCTTTGCACTT	CCGGCGCGATCTCTTCTTTGCACTTCTCGAGAAGTGCAAAGAAGAGATCGCGTTTTTG	CDS	NM_009103	10090	20133	Rrm1	ribonucleotide reductase M1	NM_009103.2	noAltMouse	noHumanHit
Sublib_SC_Proteome-P5	E	5	TRCN0000042396	GCAGGGTTTAAAGACTGGAAT	CCGGGCAGGGTTTAAAGACTGGAATCTCGAGATTCCAGTCTTTAAACCCTGCTTTTTG	CDS	NM_009103	10090	20133	Rrm1	ribonucleotide reductase M1	NM_009103.2	noAltMouse	noHumanHit
Sublib_SC_Proteome-P5	E	6	TRCN0000042397	CCATTATCTATGACCGAGATT	CCGGCCATTATCTATGACCGAGATTCTCGAGAATCTCGGTCATAGATAATGGTTTTTG	CDS	NM_009103	10090	20133	Rrm1	ribonucleotide reductase M1	NM_009103.2	noAltMouse	noHumanHit
Sublib_SC_Proteome-P5	E	8	TRCN0000042678	CCGTCTCTAGTGCCAACTTTA	CCGGCCGTCTCTAGTGCCAACTTTACTCGAGTAAAGTTGGCACTAGAGACGGTTTTTG	CDS	NM_010234	10090	14281	Fos	FBJ osteosarcoma oncogene	NM_010234.2	noAltMouse	noHumanHit
Sublib_SC_Proteome-P5	E	9	TRCN0000042679	GCGGAGACAGATCAACTTGAA	CCGGGCGGAGACAGATCAACTTGAACTCGAGTTCAAGTTGATCTGTCTCCGCTTTTTG	CDS	NM_010234	10090	14281	Fos	FBJ osteosarcoma oncogene	NM_010234.2	noAltMouse	noHumanHit
Sublib_SC_Proteome-P5	E	10	TRCN0000042680	CCTGTCAACACACAGGACTTT	CCGGCCTGTCAACACACAGGACTTTCTCGAGAAAGTCCTGTGTGTTGACAGGTTTTTG	CDS	NM_010234	10090	14281	Fos	FBJ osteosarcoma oncogene	NM_010234.2	noAltMouse	noHumanHit
Sublib_SC_Proteome-P5	E	11	TRCN0000042681	CACTACTTACACGTCTTCCTT	CCGGCACTACTTACACGTCTTCCTTCTCGAGAAGGAAGACGTGTAAGTAGTGTTTTTG	CDS	NM_010234	10090	14281	Fos	FBJ osteosarcoma oncogene	NM_010234.2	noAltMouse	noHumanHit
Sublib_SC_Proteome-P5	E	12	TRCN0000042682	CCGAAGGGAACGGAATAAGAT	CCGGCCGAAGGGAACGGAATAAGATCTCGAGATCTTATTCCGTTCCCTTCGGTTTTTG	CDS	NM_010234	10090	14281	Fos	FBJ osteosarcoma oncogene	NM_010234.2	noAltMouse	noHumanHit
Sublib_SC_Proteome-P5	F	1	TRCN0000042724	CCTCTCTCTTAAACTTGATAT	CCGGCCTCTCTCTTAAACTTGATATCTCGAGATATCAAGTTTAAGAGAGAGGTTTTTG	CDS	NM_011647	10090	22084	Tsc2	tuberous sclerosis 2	NM_001039363.1,NM_011647.2	noAltMouse	noHumanHit
Sublib_SC_Proteome-P5	F	2	TRCN0000042725	CCCTTATATCACTAAGGGTTT	CCGGCCCTTATATCACTAAGGGTTTCTCGAGAAACCCTTAGTGATATAAGGGTTTTTG	CDS	NM_011647	10090	22084	Tsc2	tuberous sclerosis 2	NM_001039363.1,NM_011647.2	noAltMouse	noHumanHit
Sublib_SC_Proteome-P5	F	3	TRCN0000042726	GCAGCCTATGTGCCTTTGTTA	CCGGGCAGCCTATGTGCCTTTGTTACTCGAGTAACAAAGGCACATAGGCTGCTTTTTG	CDS	NM_011647	10090	22084	Tsc2	tuberous sclerosis 2	NM_001039363.1,NM_011647.2	noAltMouse	noHumanHit
Sublib_SC_Proteome-P5	F	4	TRCN0000042727	CGAGTGTATGAGAGCCTCATT	CCGGCGAGTGTATGAGAGCCTCATTCTCGAGAATGAGGCTCTCATACACTCGTTTTTG	CDS	NM_011647	10090	22084	Tsc2	tuberous sclerosis 2	NM_001039363.1,NM_011647.2	noAltMouse	noHumanHit
Sublib_SC_Proteome-P5	F	10	TRCN0000054373	CCAGACAAAGGGTTCGAGAAA	CCGGCCAGACAAAGGGTTCGAGAAACTCGAGTTTCTCGAACCCTTTGTCTGGTTTTTG	CDS	NM_146093	10090	225896	Ubxn1	UBX domain protein 1	NM_146093.1	noAltMouse	noHumanHit
Sublib_SC_Proteome-P5	F	11	TRCN0000054374	TGTTGGAACTTGTGGCACAAA	CCGGTGTTGGAACTTGTGGCACAAACTCGAGTTTGTGCCACAAGTTCCAACATTTTTG	CDS	NM_146093	10090	225896	Ubxn1	UBX domain protein 1	NM_146093.1	noAltMouse	noHumanHit
Sublib_SC_Proteome-P5	F	12	TRCN0000054375	GAGTATGACCAGTGTCGTATA	CCGGGAGTATGACCAGTGTCGTATACTCGAGTATACGACACTGGTCATACTCTTTTTG	CDS	NM_146093	10090	225896	Ubxn1	UBX domain protein 1	NM_146093.1	noAltMouse	noHumanHit
Sublib_SC_Proteome-P5	G	1	TRCN0000054376	GAGAAGCTTTAGAACGAGAAA	CCGGGAGAAGCTTTAGAACGAGAAACTCGAGTTTCTCGTTCTAAAGCTTCTCTTTTTG	CDS	NM_146093	10090	225896	Ubxn1	UBX domain protein 1	NM_146093.1	noAltMouse	noHumanHit
Sublib_SC_Proteome-P5	G	4	TRCN0000054377	CTGGAGAAAGCAGACCCATTT	CCGGCTGGAGAAAGCAGACCCATTTCTCGAGAAATGGGTCTGCTTTCTCCAGTTTTTG	CDS	NM_146093	10090	225896	Ubxn1	UBX domain protein 1	NM_146093.1	noAltMouse	noHumanHit
Sublib_SC_Proteome-P5	F	5	TRCN0000054398	CCAGTGCGATTCAAGATTATT	CCGGCCAGTGCGATTCAAGATTATTCTCGAGAATAATCTTGAATCGCACTGGTTTTTG	CDS	NM_053108	10090	93692	Glrx	glutaredoxin	NM_053108.4	noAltMouse	noHumanHit
Sublib_SC_Proteome-P5	F	6	TRCN0000054399	CCTCGGGTCTTCATAGGTAAA	CCGGCCTCGGGTCTTCATAGGTAAACTCGAGTTTACCTATGAAGACCCGAGGTTTTTG	CDS	NM_053108	10090	93692	Glrx	glutaredoxin	NM_053108.4	noAltMouse	noHumanHit
Sublib_SC_Proteome-P5	F	7	TRCN0000054400	CCTCAGTCAACTGCCTTTCAA	CCGGCCTCAGTCAACTGCCTTTCAACTCGAGTTGAAAGGCAGTTGACTGAGGTTTTTG	CDS	NM_053108	10090	93692	Glrx	glutaredoxin	NM_053108.4	noAltMouse	noHumanHit
Sublib_SC_Proteome-P5	F	8	TRCN0000054401	AGGCGGATGCAGTGATCTAAT	CCGGAGGCGGATGCAGTGATCTAATCTCGAGATTAGATCACTGCATCCGCCTTTTTTG	CDS	NM_053108	10090	93692	Glrx	glutaredoxin	NM_053108.4	noAltMouse	noHumanHit
Sublib_SC_Proteome-P5	F	9	TRCN0000054402	ACCCAAGAAATCCTCAGTCAA	CCGGACCCAAGAAATCCTCAGTCAACTCGAGTTGACTGAGGATTTCTTGGGTTTTTTG	CDS	NM_053108	10090	93692	Glrx	glutaredoxin	NM_053108.4	noAltMouse	noHumanHit
Sublib_SC_Proteome-P5	G	5	TRCN0000054873	CCTGTTCATCATAAGCACTTT	CCGGCCTGTTCATCATAAGCACTTTCTCGAGAAAGTGCTTATGATGAACAGGTTTTTG	3UTR	NM_007471	10090	11820	App	amyloid beta (A4) precursor protein	NM_007471.2	noAltMouse	noHumanHit
Sublib_SC_Proteome-P5	G	6	TRCN0000054874	CGGATATGAGAATCCAACTTA	CCGGCGGATATGAGAATCCAACTTACTCGAGTAAGTTGGATTCTCATATCCGTTTTTG	CDS	NM_007471	10090	11820	App	amyloid beta (A4) precursor protein	NM_007471.2	noAltMouse	noHumanHit
Sublib_SC_Proteome-P5	G	7	TRCN0000054876	GCTGAGGAGATTCAAGATGAA	CCGGGCTGAGGAGATTCAAGATGAACTCGAGTTCATCTTGAATCTCCTCAGCTTTTTG	CDS	NM_007471	10090	11820	App	amyloid beta (A4) precursor protein	NM_007471.2	noAltMouse	noHumanHit
Sublib_SC_Proteome-P5	G	8	TRCN0000054877	GCTGATGTTGAGGAAGAGGAA	CCGGGCTGATGTTGAGGAAGAGGAACTCGAGTTCCTCTTCCTCAACATCAGCTTTTTG	CDS	NM_007471	10090	11820	App	amyloid beta (A4) precursor protein	NM_007471.2	noAltMouse	noHumanHit
Sublib_SC_Proteome-P5	G	9	TRCN0000054913	GCCTATGGTGTTGTGCTCTAT	CCGGGCCTATGGTGTTGTGCTCTATCTCGAGATAGAGCACAACACCATAGGCTTTTTG	CDS	NM_009703	10090	11836	Araf	v-raf murine sarcoma 3611 viral oncogene homolog	NM_009703.2	noAltMouse	noHumanHit
Sublib_SC_Proteome-P5	G	12	TRCN0000054914	CTGCGTTGACATGAGTACCAA	CCGGCTGCGTTGACATGAGTACCAACTCGAGTTGGTACTCATGTCAACGCAGTTTTTG	CDS	NM_009703	10090	11836	Araf	v-raf murine sarcoma 3611 viral oncogene homolog	NM_001159645.1,NM_009703.2	noAltMouse	noHumanHit
Sublib_SC_Proteome-P5	H	1	TRCN0000054915	CATGGCGATGTAGCTGTGAAA	CCGGCATGGCGATGTAGCTGTGAAACTCGAGTTTCACAGCTACATCGCCATGTTTTTG	CDS	NM_009703	10090	11836	Araf	v-raf murine sarcoma 3611 viral oncogene homolog	NM_009703.2	noAltMouse	noHumanHit
Sublib_SC_Proteome-P5	H	2	TRCN0000054916	CTGTCAAAGTGTACCTGCCTA	CCGGCTGTCAAAGTGTACCTGCCTACTCGAGTAGGCAGGTACACTTTGACAGTTTTTG	CDS	NM_009703	10090	11836	Araf	v-raf murine sarcoma 3611 viral oncogene homolog	NM_001159645.1,NM_009703.2	noAltMouse	noHumanHit
Sublib_SC_Proteome-P5	H	3	TRCN0000054917	CCTAAAGTCCAACAATATCTT	CCGGCCTAAAGTCCAACAATATCTTCTCGAGAAGATATTGTTGGACTTTAGGTTTTTG	CDS	NM_009703	10090	11836	Araf	v-raf murine sarcoma 3611 viral oncogene homolog	NM_009703.2	noAltMouse	noHumanHit
Sublib_SC_Proteome-P5	H	4	TRCN0000055163	CCAGCGAACTTGACAATTATA	CCGGCCAGCGAACTTGACAATTATACTCGAGTATAATTGTCAAGTTCGCTGGTTTTTG	3UTR	NM_008707	10090	18107	Nmt1	N-myristoyltransferase 1	NM_008707.3	noAltMouse	noHumanHit
Sublib_SC_Proteome-P5	H	5	TRCN0000055164	CCACTGATGATGGAAGGGAAT	CCGGCCACTGATGATGGAAGGGAATCTCGAGATTCCCTTCCATCATCAGTGGTTTTTG	CDS	NM_008707	10090	18107	Nmt1	N-myristoyltransferase 1	NM_008707.3	noAltMouse	noHumanHit
Sublib_SC_Proteome-P5	H	7	TRCN0000055165	CCAGCAAACATCCACATCTAT	CCGGCCAGCAAACATCCACATCTATCTCGAGATAGATGTGGATGTTTGCTGGTTTTTG	CDS	NM_008707	10090	18107	Nmt1	N-myristoyltransferase 1	NM_008707.3	noAltMouse	noHumanHit
Sublib_SC_Proteome-P5	H	8	TRCN0000055166	CCAACCCACAAGAGTCTGAAA	CCGGCCAACCCACAAGAGTCTGAAACTCGAGTTTCAGACTCTTGTGGGTTGGTTTTTG	CDS	NM_008707	10090	18107	Nmt1	N-myristoyltransferase 1	NM_008707.3	noAltMouse	noHumanHit
Sublib_SC_Proteome-P5	H	9	TRCN0000055167	CAGGAAATACAGAAGGCCATT	CCGGCAGGAAATACAGAAGGCCATTCTCGAGAATGGCCTTCTGTATTTCCTGTTTTTG	CDS	NM_008707	10090	18107	Nmt1	N-myristoyltransferase 1	NM_008707.3	noAltMouse	NM_021079.3 (LOC:4836)
Sublib_SC_Proteome-P5	H	10	TRCN0000055344	GACATGGACTTCTCTGCTCTT	CCGGGACATGGACTTCTCTGCTCTTCTCGAGAAGAGCAGAGAAGTCCATGTCTTTTTG	CDS	NM_009045	10090	19697	Rela	v-rel reticuloendotheliosis viral oncogene homolog A (avian)	NM_009045.4	noAltMouse	noHumanHit
Sublib_SC_Proteome-P5	H	11	TRCN0000055346	CTGTCCTCTCACATCCGATTT	CCGGCTGTCCTCTCACATCCGATTTCTCGAGAAATCGGATGTGAGAGGACAGTTTTTG	CDS	NM_009045	10090	19697	Rela	v-rel reticuloendotheliosis viral oncogene homolog A (avian)	NM_009045.4	noAltMouse	noHumanHit
Sublib_SC_Proteome-P5	H	12	TRCN0000055347	TCTGTGGACAACTCAGAGTTT	CCGGTCTGTGGACAACTCAGAGTTTCTCGAGAAACTCTGAGTTGTCCACAGATTTTTG	CDS	NM_009045	10090	19697	Rela	v-rel reticuloendotheliosis viral oncogene homolog A (avian)	NM_009045.4	noAltMouse	noHumanHit
Sublib_SC_Proteome-P6	A	1	TRCN0000055388	GCCGAGAGTAAAGGAGTTGTA	CCGGGCCGAGAGTAAAGGAGTTGTACTCGAGTACAACTCCTTTACTCTCGGCTTTTTG	CDS	NM_009194	10090	20496	Slc12a2	solute carrier family 12, member 2	NM_009194.3	noAltMouse	noHumanHit
Sublib_SC_Proteome-P6	A	2	TRCN0000055389	CCTGCTTTACTTCATCTTGTT	CCGGCCTGCTTTACTTCATCTTGTTCTCGAGAACAAGATGAAGTAAAGCAGGTTTTTG	CDS	NM_009194	10090	20496	Slc12a2	solute carrier family 12, member 2	NM_009194.3	noAltMouse	noHumanHit
Sublib_SC_Proteome-P6	A	3	TRCN0000055390	CCGGATAGACTTCTCTGATAT	CCGGCCGGATAGACTTCTCTGATATCTCGAGATATCAGAGAAGTCTATCCGGTTTTTG	CDS	NM_009194	10090	20496	Slc12a2	solute carrier family 12, member 2	NM_009194.3	noAltMouse	noHumanHit
Sublib_SC_Proteome-P6	A	4	TRCN0000055391	CCCTTATTGGAGCAATTCTTT	CCGGCCCTTATTGGAGCAATTCTTTCTCGAGAAAGAATTGCTCCAATAAGGGTTTTTG	CDS	NM_009194	10090	20496	Slc12a2	solute carrier family 12, member 2	NM_009194.3	noAltMouse	noHumanHit
Sublib_SC_Proteome-P6	A	5	TRCN0000055392	CGTCCTTACCTTCTACTCATA	CCGGCGTCCTTACCTTCTACTCATACTCGAGTATGAGTAGAAGGTAAGGACGTTTTTG	CDS	NM_009194	10090	20496	Slc12a2	solute carrier family 12, member 2	NM_009194.3	noAltMouse	noHumanHit
Sublib_SC_Proteome-P6	A	6	TRCN0000065428	GCCTTTAATGGCGTGGACTTT	CCGGGCCTTTAATGGCGTGGACTTTCTCGAGAAAGTCCACGCCATTAAAGGCTTTTTG	CDS	NM_013691	10090	21827	Thbs3	thrombospondin 3	NM_013691.1	noAltMouse	noHumanHit
Sublib_SC_Proteome-P6	A	8	TRCN0000065429	CCCAAATTCCATCTGCACCAA	CCGGCCCAAATTCCATCTGCACCAACTCGAGTTGGTGCAGATGGAATTTGGGTTTTTG	CDS	NM_013691	10090	21827	Thbs3	thrombospondin 3	NM_013691.1	noAltMouse	noHumanHit
Sublib_SC_Proteome-P6	A	9	TRCN0000065430	CCACTGTCTCTTTGAACGCAA	CCGGCCACTGTCTCTTTGAACGCAACTCGAGTTGCGTTCAAAGAGACAGTGGTTTTTG	CDS	NM_013691	10090	21827	Thbs3	thrombospondin 3	NM_013691.1	noAltMouse	noHumanHit
Sublib_SC_Proteome-P6	A	10	TRCN0000065431	CAGAGAAGATTCGGACAGCTT	CCGGCAGAGAAGATTCGGACAGCTTCTCGAGAAGCTGTCCGAATCTTCTCTGTTTTTG	CDS	NM_013691	10090	21827	Thbs3	thrombospondin 3	NM_013691.1	noAltMouse	noHumanHit
Sublib_SC_Proteome-P6	A	11	TRCN0000065578	CGGTGGACAAATTGAATGTAA	CCGGCGGTGGACAAATTGAATGTAACTCGAGTTACATTCAATTTGTCCACCGTTTTTG	CDS	NM_019667	10090	56324	Stam2	signal transducing adaptor molecule (SH3 domain and ITAM motif) 2	NM_019667.2	noAltMouse	noHumanHit
Sublib_SC_Proteome-P6	A	12	TRCN0000065579	CGGAAGTACGTTCTGTGATAA	CCGGCGGAAGTACGTTCTGTGATAACTCGAGTTATCACAGAACGTACTTCCGTTTTTG	CDS	NM_019667	10090	56324	Stam2	signal transducing adaptor molecule (SH3 domain and ITAM motif) 2	NM_019667.2	noAltMouse	noHumanHit
Sublib_SC_Proteome-P6	B	1	TRCN0000065580	CCGTCCAACCTCCATACTTAA	CCGGCCGTCCAACCTCCATACTTAACTCGAGTTAAGTATGGAGGTTGGACGGTTTTTG	CDS	NM_019667	10090	56324	Stam2	signal transducing adaptor molecule (SH3 domain and ITAM motif) 2	NM_019667.2	noAltMouse	noHumanHit
Sublib_SC_Proteome-P6	B	4	TRCN0000065581	GTCAGAGCTTTATACGACTTT	CCGGGTCAGAGCTTTATACGACTTTCTCGAGAAAGTCGTATAAAGCTCTGACTTTTTG	CDS	NM_019667	10090	56324	Stam2	signal transducing adaptor molecule (SH3 domain and ITAM motif) 2	NM_019667.2	noAltMouse	noHumanHit
Sublib_SC_Proteome-P6	B	5	TRCN0000065582	GCGCCTGTGTACTCGGTCTAT	CCGGGCGCCTGTGTACTCGGTCTATCTCGAGATAGACCGAGTACACAGGCGCTTTTTG	CDS	NM_019667	10090	56324	Stam2	signal transducing adaptor molecule (SH3 domain and ITAM motif) 2	NM_019667.2	noAltMouse	noHumanHit
Sublib_SC_Proteome-P6	B	6	TRCN0000065728	CCACAGTGATAGATGGCATTT	CCGGCCACAGTGATAGATGGCATTTCTCGAGAAATGCCATCTATCACTGTGGTTTTTG	3UTR	NM_126166	10090	142980	Tlr3	toll-like receptor 3	NM_126166.4	noAltMouse	noHumanHit
Sublib_SC_Proteome-P6	B	7	TRCN0000065729	CCTACATAATTCATGCCCATA	CCGGCCTACATAATTCATGCCCATACTCGAGTATGGGCATGAATTATGTAGGTTTTTG	CDS	NM_126166	10090	142980	Tlr3	toll-like receptor 3	NM_126166.4	noAltMouse	noHumanHit
Sublib_SC_Proteome-P6	B	8	TRCN0000065730	CCTCATAACATCTGTTGAGAA	CCGGCCTCATAACATCTGTTGAGAACTCGAGTTCTCAACAGATGTTATGAGGTTTTTG	CDS	NM_126166	10090	142980	Tlr3	toll-like receptor 3	NM_126166.4	noAltMouse	noHumanHit
Sublib_SC_Proteome-P6	B	9	TRCN0000065731	CCCTTTGAACTCCTCTTCATA	CCGGCCCTTTGAACTCCTCTTCATACTCGAGTATGAAGAGGAGTTCAAAGGGTTTTTG	CDS	NM_126166	10090	142980	Tlr3	toll-like receptor 3	NM_126166.4	noAltMouse	noHumanHit
Sublib_SC_Proteome-P6	B	12	TRCN0000065732	GCATTTACTAAGCAAAGTGTT	CCGGGCATTTACTAAGCAAAGTGTTCTCGAGAACACTTTGCTTAGTAAATGCTTTTTG	CDS	NM_126166	10090	142980	Tlr3	toll-like receptor 3	NM_126166.4	noAltMouse	noHumanHit
Sublib_SC_Proteome-P6	C	1	TRCN0000066238	CCGAGATAAATTGTCTCCAAT	CCGGCCGAGATAAATTGTCTCCAATCTCGAGATTGGAGACAATTTATCTCGGTTTTTG	CDS	XM_140813	10090	241226	Itga8	integrin alpha 8	NM_001001309.2	noAltMouse	noHumanHit
Sublib_SC_Proteome-P6	C	2	TRCN0000066239	CCGATGATTATCAACCTTGAA	CCGGCCGATGATTATCAACCTTGAACTCGAGTTCAAGGTTGATAATCATCGGTTTTTG	CDS	XM_140813	10090	241226	Itga8	integrin alpha 8	NM_001001309.2	noAltMouse	noHumanHit
Sublib_SC_Proteome-P6	C	3	TRCN0000066241	CCTCTCTTTATGGAGCGAGAA	CCGGCCTCTCTTTATGGAGCGAGAACTCGAGTTCTCGCTCCATAAAGAGAGGTTTTTG	CDS	XM_140813	10090	241226	Itga8	integrin alpha 8	NM_001001309.2	noAltMouse	noHumanHit
Sublib_SC_Proteome-P6	C	4	TRCN0000066242	CGTATAAAGAACAGCCAGCAA	CCGGCGTATAAAGAACAGCCAGCAACTCGAGTTGCTGGCTGTTCTTTATACGTTTTTG	CDS	XM_140813	10090	241226	Itga8	integrin alpha 8	NM_001001309.2	noAltMouse	noHumanHit
Sublib_SC_Proteome-P6	C	5	TRCN0000066443	CCGCACTATGAAGATCGTTAT	CCGGCCGCACTATGAAGATCGTTATCTCGAGATAACGATCTTCATAGTGCGGTTTTTG	CDS	NM_010110	10090	13641	Efnb1	ephrin B1	NM_010110.4	noAltMouse	noHumanHit
Sublib_SC_Proteome-P6	C	6	TRCN0000066444	CCCTAAGTTCCTAAGTGGGAA	CCGGCCCTAAGTTCCTAAGTGGGAACTCGAGTTCCCACTTAGGAACTTAGGGTTTTTG	CDS	NM_010110	10090	13641	Efnb1	ephrin B1	NM_010110.4	noAltMouse	noHumanHit
Sublib_SC_Proteome-P6	C	7	TRCN0000066445	CTACATTACATCAACGTCCAA	CCGGCTACATTACATCAACGTCCAACTCGAGTTGGACGTTGATGTAATGTAGTTTTTG	CDS	NM_010110	10090	13641	Efnb1	ephrin B1	NM_010110.4	noAltMouse	noHumanHit
Sublib_SC_Proteome-P6	C	8	TRCN0000066446	CTTGGTGATCTACCCGAAGAT	CCGGCTTGGTGATCTACCCGAAGATCTCGAGATCTTCGGGTAGATCACCAAGTTTTTG	CDS	NM_010110	10090	13641	Efnb1	ephrin B1	NM_010110.4	noAltMouse	noHumanHit
Sublib_SC_Proteome-P6	C	9	TRCN0000066447	CTTCAACTCCAAGGTAGCATT	CCGGCTTCAACTCCAAGGTAGCATTCTCGAGAATGCTACCTTGGAGTTGAAGTTTTTG	CDS	NM_010110	10090	13641	Efnb1	ephrin B1	NM_010110.4	noAltMouse	noHumanHit
Sublib_SC_Proteome-P6	C	10	TRCN0000066533	CACCTGTTACTGCTGCTTCTA	CCGGCACCTGTTACTGCTGCTTCTACTCGAGTAGAAGCAGCAGTAACAGGTGTTTTTG	CDS	NM_009777	10090	12260	C1qb	complement component 1, q subcomponent, beta polypeptide	NM_009777.2	noAltMouse	noHumanHit
Sublib_SC_Proteome-P6	C	11	TRCN0000066534	CTCTACTACTTCACCTATCAT	CCGGCTCTACTACTTCACCTATCATCTCGAGATGATAGGTGAAGTAGTAGAGTTTTTG	CDS	NM_009777	10090	12260	C1qb	complement component 1, q subcomponent, beta polypeptide	NM_009777.2	noAltMouse	noHumanHit
Sublib_SC_Proteome-P6	C	12	TRCN0000066535	GTAGTCTTGAAGCTAGAGCAA	CCGGGTAGTCTTGAAGCTAGAGCAACTCGAGTTGCTCTAGCTTCAAGACTACTTTTTG	CDS	NM_009777	10090	12260	C1qb	complement component 1, q subcomponent, beta polypeptide	NM_009777.2	noAltMouse	noHumanHit
Sublib_SC_Proteome-P6	D	1	TRCN0000066613	CCCTGAACTTAGATGATTATA	CCGGCCCTGAACTTAGATGATTATACTCGAGTATAATCATCTAAGTTCAGGGTTTTTG	CDS	NM_144889	10090	228769	Psmf1	proteasome (prosome, macropain) inhibitor subunit 1	NM_212446.1	noAltMouse	noHumanHit
Sublib_SC_Proteome-P6	D	2	TRCN0000066614	CCCAGTGATAAGAAATCAGAA	CCGGCCCAGTGATAAGAAATCAGAACTCGAGTTCTGATTTCTTATCACTGGGTTTTTG	CDS	NM_144889	10090	228769	Psmf1	proteasome (prosome, macropain) inhibitor subunit 1	NM_212446.1	noAltMouse	noHumanHit
Sublib_SC_Proteome-P6	D	3	TRCN0000066615	CCAGCTAAGTGGAACAGCAAT	CCGGCCAGCTAAGTGGAACAGCAATCTCGAGATTGCTGTTCCACTTAGCTGGTTTTTG	CDS	NM_144889	10090	228769	Psmf1	proteasome (prosome, macropain) inhibitor subunit 1	NM_212446.1	noAltMouse	noHumanHit
Sublib_SC_Proteome-P6	D	4	TRCN0000066616	GTGGTGACAAACGGCTACTAT	CCGGGTGGTGACAAACGGCTACTATCTCGAGATAGTAGCCGTTTGTCACCACTTTTTG	CDS	NM_144889	10090	228769	Psmf1	proteasome (prosome, macropain) inhibitor subunit 1	NM_212446.1	noAltMouse	noHumanHit
Sublib_SC_Proteome-P6	D	5	TRCN0000066617	GCAGACTTGACCCTGAACTTA	CCGGGCAGACTTGACCCTGAACTTACTCGAGTAAGTTCAGGGTCAAGTCTGCTTTTTG	CDS	NM_144889	10090	228769	Psmf1	proteasome (prosome, macropain) inhibitor subunit 1	NM_212446.1	noAltMouse	noHumanHit
Sublib_SC_Proteome-P6	D	7	TRCN0000066978	CATTCTCTTCAGACACAATTT	CCGGCATTCTCTTCAGACACAATTTCTCGAGAAATTGTGTCTGAAGAGAATGTTTTTG	3UTR	NM_016673	10090	12804	Cntfr	ciliary neurotrophic factor receptor	NM_001136056.2,NM_016673.2	noAltMouse	NM_001842.3 (LOC:1271),NM_147164.1 (LOC:1271)
Sublib_SC_Proteome-P6	D	8	TRCN0000066979	CCTGTTCTCAACCATCAAGTA	CCGGCCTGTTCTCAACCATCAAGTACTCGAGTACTTGATGGTTGAGAACAGGTTTTTG	CDS	NM_016673	10090	12804	Cntfr	ciliary neurotrophic factor receptor	NM_001136056.2,NM_016673.2	noAltMouse	noHumanHit
Sublib_SC_Proteome-P6	D	9	TRCN0000066980	GCCGCTGTCTACACGCAGAAA	CCGGGCCGCTGTCTACACGCAGAAACTCGAGTTTCTGCGTGTAGACAGCGGCTTTTTG	CDS	NM_016673	10090	12804	Cntfr	ciliary neurotrophic factor receptor	NM_001136056.2,NM_001146080.1,NM_016673.2	noAltMouse	noHumanHit
Sublib_SC_Proteome-P6	D	10	TRCN0000066981	CCTCGGCATCTCACAACAGAA	CCGGCCTCGGCATCTCACAACAGAACTCGAGTTCTGTTGTGAGATGCCGAGGTTTTTG	CDS	NM_016673	10090	12804	Cntfr	ciliary neurotrophic factor receptor	NM_001136056.2,NM_016673.2	noAltMouse	noHumanHit
Sublib_SC_Proteome-P6	D	11	TRCN0000066982	CAGCTGATACTGCGAAGCTTA	CCGGCAGCTGATACTGCGAAGCTTACTCGAGTAAGCTTCGCAGTATCAGCTGTTTTTG	CDS	NM_016673	10090	12804	Cntfr	ciliary neurotrophic factor receptor	NM_001136056.2,NM_001146080.1,NM_016673.2	noAltMouse	noHumanHit
Sublib_SC_Proteome-P6	E	2	TRCN0000067683	GCCTCCGCTATTTCCAGGGAT	CCGGGCCTCCGCTATTTCCAGGGATCTCGAGATCCCTGGAAATAGCGGAGGCTTTTTG	CDS	NM_008521	10090	17001	Ltc4s	leukotriene C4 synthase	NM_008521.1	noAltMouse	noHumanHit
Sublib_SC_Proteome-P6	E	3	TRCN0000067684	CCAGGTAAACTGCAGCGAGTA	CCGGCCAGGTAAACTGCAGCGAGTACTCGAGTACTCGCTGCAGTTTACCTGGTTTTTG	CDS	NM_008521	10090	17001	Ltc4s	leukotriene C4 synthase	NM_008521.1	noAltMouse	noHumanHit
Sublib_SC_Proteome-P6	E	4	TRCN0000067685	GCCGGCATCTTCTTCCACGAA	CCGGGCCGGCATCTTCTTCCACGAACTCGAGTTCGTGGAAGAAGATGCCGGCTTTTTG	CDS	NM_008521	10090	17001	Ltc4s	leukotriene C4 synthase	NM_008521.1	noAltMouse	noHumanHit
Sublib_SC_Proteome-P6	E	5	TRCN0000067686	CGCAGCCCTGTGCGGACTGTT	CCGGCGCAGCCCTGTGCGGACTGTTCTCGAGAACAGTCCGCACAGGGCTGCGTTTTTG	CDS	NM_008521	10090	17001	Ltc4s	leukotriene C4 synthase	NM_008521.1	noAltMouse	noHumanHit
Sublib_SC_Proteome-P6	E	6	TRCN0000067687	AGTTCTGTTGCAAGCCTACTT	CCGGAGTTCTGTTGCAAGCCTACTTCTCGAGAAGTAGGCTTGCAACAGAACTTTTTTG	CDS	NM_008521	10090	17001	Ltc4s	leukotriene C4 synthase	NM_008521.1	noAltMouse	noHumanHit
Sublib_SC_Proteome-P6	E	8	TRCN0000068413	GCCCTTAATAAACGAGCAGAA	CCGGGCCCTTAATAAACGAGCAGAACTCGAGTTCTGCTCGTTTATTAAGGGCTTTTTG	CDS	NM_172289	10090	234967	Slc36a4	solute carrier family 36 (proton/amino acid symporter), member 4	NM_172289.4	noAltMouse	noHumanHit
Sublib_SC_Proteome-P6	E	9	TRCN0000068414	CGCGAGCTGAAGAATCTCTTT	CCGGCGCGAGCTGAAGAATCTCTTTCTCGAGAAAGAGATTCTTCAGCTCGCGTTTTTG	CDS	NM_172289	10090	234967	Slc36a4	solute carrier family 36 (proton/amino acid symporter), member 4	NM_172289.4	noAltMouse	noHumanHit
Sublib_SC_Proteome-P6	E	10	TRCN0000068415	CCTAGCCACTTTAGGCTACAT	CCGGCCTAGCCACTTTAGGCTACATCTCGAGATGTAGCCTAAAGTGGCTAGGTTTTTG	CDS	NM_172289	10090	234967	Slc36a4	solute carrier family 36 (proton/amino acid symporter), member 4	NM_172289.4	noAltMouse	noHumanHit
Sublib_SC_Proteome-P6	E	11	TRCN0000068416	CCTTTCTGAATGTGAACTCTA	CCGGCCTTTCTGAATGTGAACTCTACTCGAGTAGAGTTCACATTCAGAAAGGTTTTTG	CDS	NM_172289	10090	234967	Slc36a4	solute carrier family 36 (proton/amino acid symporter), member 4	NM_172289.4	noAltMouse	noHumanHit
Sublib_SC_Proteome-P6	E	12	TRCN0000068417	GAGGTTTAAGAAGTCAACATT	CCGGGAGGTTTAAGAAGTCAACATTCTCGAGAATGTTGACTTCTTAAACCTCTTTTTG	CDS	NM_172289	10090	234967	Slc36a4	solute carrier family 36 (proton/amino acid symporter), member 4	NM_172289.4	noAltMouse	noHumanHit
Sublib_SC_Proteome-P6	F	1	TRCN0000068533	CGGGACAAGAAATATAAGTAT	CCGGCGGGACAAGAAATATAAGTATCTCGAGATACTTATATTTCTTGTCCCGTTTTTG	CDS	NM_011026	10090	18438	P2rx4	purinergic receptor P2X, ligand-gated ion channel 4	NM_011026.2	noAltMouse	noHumanHit
Sublib_SC_Proteome-P6	F	2	TRCN0000068534	CGCTTTGACATCATCGTGTTT	CCGGCGCTTTGACATCATCGTGTTTCTCGAGAAACACGATGATGTCAAAGCGTTTTTG	CDS	NM_011026	10090	18438	P2rx4	purinergic receptor P2X, ligand-gated ion channel 4	NM_011026.2	noAltMouse	noHumanHit
Sublib_SC_Proteome-P6	F	3	TRCN0000068536	GATTCCTGATAAGACCAGCAT	CCGGGATTCCTGATAAGACCAGCATCTCGAGATGCTGGTCTTATCAGGAATCTTTTTG	CDS	NM_011026	10090	18438	P2rx4	purinergic receptor P2X, ligand-gated ion channel 4	NM_011026.2	noAltMouse	noHumanHit
Sublib_SC_Proteome-P6	F	4	TRCN0000068537	CTGTATGAAGAAGAGATACTA	CCGGCTGTATGAAGAAGAGATACTACTCGAGTAGTATCTCTTCTTCATACAGTTTTTG	CDS	NM_011026	10090	18438	P2rx4	purinergic receptor P2X, ligand-gated ion channel 4	NM_011026.2	noAltMouse	noHumanHit
Sublib_SC_Proteome-P6	F	9	TRCN0000068543	CCTGCTTTAAGAAAGCTATTT	CCGGCCTGCTTTAAGAAAGCTATTTCTCGAGAAATAGCTTTCTTAAAGCAGGTTTTTG	3UTR	NM_011399	10090	20524	Slc25a17	solute carrier family 25 (mitochondrial carrier, peroxisomal membrane protein), member 17	NM_011399.3	noAltMouse	noHumanHit
Sublib_SC_Proteome-P6	F	10	TRCN0000068544	GCTTCTAAAGAAACGGATGAA	CCGGGCTTCTAAAGAAACGGATGAACTCGAGTTCATCCGTTTCTTTAGAAGCTTTTTG	CDS	NM_011399	10090	20524	Slc25a17	solute carrier family 25 (mitochondrial carrier, peroxisomal membrane protein), member 17	NM_011399.3	noAltMouse	noHumanHit
Sublib_SC_Proteome-P6	F	11	TRCN0000068545	CCAACTAACTACAAAGGCATT	CCGGCCAACTAACTACAAAGGCATTCTCGAGAATGCCTTTGTAGTTAGTTGGTTTTTG	CDS	NM_011399	10090	20524	Slc25a17	solute carrier family 25 (mitochondrial carrier, peroxisomal membrane protein), member 17	NM_011399.3	noAltMouse	noHumanHit
Sublib_SC_Proteome-P6	F	12	TRCN0000068546	GCCATCCAATTCATGTTCTAT	CCGGGCCATCCAATTCATGTTCTATCTCGAGATAGAACATGAATTGGATGGCTTTTTG	CDS	NM_011399	10090	20524	Slc25a17	solute carrier family 25 (mitochondrial carrier, peroxisomal membrane protein), member 17	NM_011399.3	noAltMouse	noHumanHit
Sublib_SC_Proteome-P6	F	5	TRCN0000068569	CGGCTCTTGTACCTTTCACAA	CCGGCGGCTCTTGTACCTTTCACAACTCGAGTTGTGAAAGGTACAAGAGCCGTTTTTG	CDS	NM_011027	10090	18439	P2rx7	purinergic receptor P2X, ligand-gated ion channel, 7	NM_001038839.1,NM_001038845.2,NM_011027.2	noAltMouse	noHumanHit
Sublib_SC_Proteome-P6	F	6	TRCN0000068570	GCCACAACTATACCACGAGAA	CCGGGCCACAACTATACCACGAGAACTCGAGTTCTCGTGGTATAGTTGTGGCTTTTTG	CDS	NM_011027	10090	18439	P2rx7	purinergic receptor P2X, ligand-gated ion channel, 7	NM_001038839.1,NM_001038845.2,NM_011027.2	noAltMouse	noHumanHit
Sublib_SC_Proteome-P6	F	7	TRCN0000068571	CCTGGACAATCTGAGGAAATT	CCGGCCTGGACAATCTGAGGAAATTCTCGAGAATTTCCTCAGATTGTCCAGGTTTTTG	CDS	NM_011027	10090	18439	P2rx7	purinergic receptor P2X, ligand-gated ion channel, 7	NM_011027.2	noAltMouse	noHumanHit
Sublib_SC_Proteome-P6	F	8	TRCN0000068572	GTCTTGCACATGATCGTCTTT	CCGGGTCTTGCACATGATCGTCTTTCTCGAGAAAGACGATCATGTGCAAGACTTTTTG	CDS	NM_011027	10090	18439	P2rx7	purinergic receptor P2X, ligand-gated ion channel, 7	NM_001038839.1,NM_001038845.2,NM_001038887.1,NM_011027.2	noAltMouse	noHumanHit
Sublib_SC_Proteome-P6	G	8	TRCN0000068853	GCCTCATAATGGGACTAATTT	CCGGGCCTCATAATGGGACTAATTTCTCGAGAAATTAGTCCCATTATGAGGCTTTTTG	CDS	NM_177909	10090	331004	Slc9a9	solute carrier family 9 (sodium/hydrogen exchanger), member 9	NM_177909.4	noAltMouse	noHumanHit
Sublib_SC_Proteome-P6	G	9	TRCN0000068854	CCTCACATACTCTATATCCAT	CCGGCCTCACATACTCTATATCCATCTCGAGATGGATATAGAGTATGTGAGGTTTTTG	CDS	NM_177909	10090	331004	Slc9a9	solute carrier family 9 (sodium/hydrogen exchanger), member 9	NM_177909.4	noAltMouse	noHumanHit
Sublib_SC_Proteome-P6	G	12	TRCN0000068855	CGACTGATATTGATAGTGGAA	CCGGCGACTGATATTGATAGTGGAACTCGAGTTCCACTATCAATATCAGTCGTTTTTG	CDS	NM_177909	10090	331004	Slc9a9	solute carrier family 9 (sodium/hydrogen exchanger), member 9	NM_177909.4	noAltMouse	noHumanHit
Sublib_SC_Proteome-P6	H	1	TRCN0000068856	CTGGGCAGAAAGCAGAAGATT	CCGGCTGGGCAGAAAGCAGAAGATTCTCGAGAATCTTCTGCTTTCTGCCCAGTTTTTG	CDS	NM_177909	10090	331004	Slc9a9	solute carrier family 9 (sodium/hydrogen exchanger), member 9	NM_177909.4	noAltMouse	noHumanHit
Sublib_SC_Proteome-P6	H	2	TRCN0000068857	GAGAATATCTACGAGGGAGAT	CCGGGAGAATATCTACGAGGGAGATCTCGAGATCTCCCTCGTAGATATTCTCTTTTTG	CDS	NM_177909	10090	331004	Slc9a9	solute carrier family 9 (sodium/hydrogen exchanger), member 9	NM_177909.4	noAltMouse	noHumanHit
Sublib_SC_Proteome-P6	G	1	TRCN0000068878	CCTGCATTAGTATAGTGGAAT	CCGGCCTGCATTAGTATAGTGGAATCTCGAGATTCCACTATACTAATGCAGGTTTTTG	CDS	NM_028981	10090	12289	Cacna1d	calcium channel, voltage-dependent, L type, alpha 1D subunit	NM_001083616.1,NM_028981.2	noAltMouse	NM_000720.2 (LOC:776),NM_001128839.1 (LOC:776),NM_001128840.1 (LOC:776)
Sublib_SC_Proteome-P6	G	4	TRCN0000068879	GCTTCAAAGAAGGTCCAGTAT	CCGGGCTTCAAAGAAGGTCCAGTATCTCGAGATACTGGACCTTCTTTGAAGCTTTTTG	CDS	NM_028981	10090	12289	Cacna1d	calcium channel, voltage-dependent, L type, alpha 1D subunit	NM_001083616.1,NM_028981.2	noAltMouse	noHumanHit
Sublib_SC_Proteome-P6	G	5	TRCN0000068880	CCGAGTAGCATGTAAGAGATT	CCGGCCGAGTAGCATGTAAGAGATTCTCGAGAATCTCTTACATGCTACTCGGTTTTTG	CDS	NM_028981	10090	12289	Cacna1d	calcium channel, voltage-dependent, L type, alpha 1D subunit	NM_001083616.1,NM_028981.2	noAltMouse	noHumanHit
Sublib_SC_Proteome-P6	G	6	TRCN0000068881	GCCCGATATAAAGGCAGAGTT	CCGGGCCCGATATAAAGGCAGAGTTCTCGAGAACTCTGCCTTTATATCGGGCTTTTTG	CDS	NM_028981	10090	12289	Cacna1d	calcium channel, voltage-dependent, L type, alpha 1D subunit	NM_028981.2	noAltMouse	noHumanHit
Sublib_SC_Proteome-P6	G	7	TRCN0000068882	CGGGATGATTGTCTGTATCTA	CCGGCGGGATGATTGTCTGTATCTACTCGAGTAGATACAGACAATCATCCCGTTTTTG	CDS	NM_028981	10090	12289	Cacna1d	calcium channel, voltage-dependent, L type, alpha 1D subunit	NM_001083616.1,NM_028981.2	noAltMouse	noHumanHit
Sublib_SC_Proteome-P6	H	3	TRCN0000068963	CGTGGCTTTCACCATCATCTT	CCGGCGTGGCTTTCACCATCATCTTCTCGAGAAGATGATGGTGAAAGCCACGTTTTTG	CDS	XM_358335	10090	12292	Cacna1s	calcium channel, voltage-dependent, L type, alpha 1S subunit	NM_001081023.1,NM_014193.2	noAltMouse	noHumanHit
Sublib_SC_Proteome-P6	H	4	TRCN0000068964	CCAGTGGATACACAATGACTT	CCGGCCAGTGGATACACAATGACTTCTCGAGAAGTCATTGTGTATCCACTGGTTTTTG	CDS	XM_358335	10090	12292	Cacna1s	calcium channel, voltage-dependent, L type, alpha 1S subunit	NM_001081023.1,NM_014193.2	noAltMouse	noHumanHit
Sublib_SC_Proteome-P6	H	5	TRCN0000068965	CTGGACTTCATCATTGTCTTT	CCGGCTGGACTTCATCATTGTCTTTCTCGAGAAAGACAATGATGAAGTCCAGTTTTTG	CDS	XM_358335	10090	12292	Cacna1s	calcium channel, voltage-dependent, L type, alpha 1S subunit	NM_001081023.1,NM_014193.2	noAltMouse	noHumanHit
Sublib_SC_Proteome-P6	H	7	TRCN0000068966	CCTACTACTACTTCATCAGTT	CCGGCCTACTACTACTTCATCAGTTCTCGAGAACTGATGAAGTAGTAGTAGGTTTTTG	CDS	XM_358335	10090	12292	Cacna1s	calcium channel, voltage-dependent, L type, alpha 1S subunit	NM_001081023.1,NM_014193.2	noAltMouse	noHumanHit
Sublib_SC_Proteome-P6	H	8	TRCN0000068967	CTCAACGTCTTCCTGGCTATT	CCGGCTCAACGTCTTCCTGGCTATTCTCGAGAATAGCCAGGAAGACGTTGAGTTTTTG	CDS	XM_358335	10090	12292	Cacna1s	calcium channel, voltage-dependent, L type, alpha 1S subunit	NM_001081023.1,NM_014193.2	noAltMouse	noHumanHit
Sublib_SC_Proteome-P6	H	9	TRCN0000069348	GCCCTTTATCACTGGGATAAA	CCGGGCCCTTTATCACTGGGATAAACTCGAGTTTATCCCAGTGATAAAGGGCTTTTTG	3UTR	NM_010598	10090	16498	Kcnab2	potassium voltage-gated channel, shaker-related subfamily, beta member 2	NM_010598.2	noAltMouse	noHumanHit
Sublib_SC_Proteome-P6	H	10	TRCN0000069349	CCAGAGCTGTTCCACAAGATA	CCGGCCAGAGCTGTTCCACAAGATACTCGAGTATCTTGTGGAACAGCTCTGGTTTTTG	CDS	NM_010598	10090	16498	Kcnab2	potassium voltage-gated channel, shaker-related subfamily, beta member 2	NM_010598.2	noAltMouse	noHumanHit
Sublib_SC_Proteome-P6	H	11	TRCN0000069350	CGACAGCATTCTGGGCAATAA	CCGGCGACAGCATTCTGGGCAATAACTCGAGTTATTGCCCAGAATGCTGTCGTTTTTG	CDS	NM_010598	10090	16498	Kcnab2	potassium voltage-gated channel, shaker-related subfamily, beta member 2	NM_010598.2	noAltMouse	noHumanHit
Sublib_SC_Proteome-P6	H	12	TRCN0000069351	CCTTGTCATCACCACCAAGAT	CCGGCCTTGTCATCACCACCAAGATCTCGAGATCTTGGTGGTGATGACAAGGTTTTTG	CDS	NM_010598	10090	16498	Kcnab2	potassium voltage-gated channel, shaker-related subfamily, beta member 2	NM_010598.2	noAltMouse	noHumanHit
Sublib_SC_Proteome-P7	A	1	TRCN0000069352	GCAAGCGGAATATCACATGTT	CCGGGCAAGCGGAATATCACATGTTCTCGAGAACATGTGATATTCCGCTTGCTTTTTG	CDS	NM_010598	10090	16498	Kcnab2	potassium voltage-gated channel, shaker-related subfamily, beta member 2	NM_010598.2	noAltMouse	noHumanHit
Sublib_SC_Proteome-P7	A	2	TRCN0000069803	CCAGGAATCAGATGACCGTTT	CCGGCCAGGAATCAGATGACCGTTTCTCGAGAAACGGTCATCTGATTCCTGGTTTTTG	3UTR	NM_009206	10090	20534	Slc4a1ap	solute carrier family 4 (anion exchanger), member 1, adaptor protein	NM_009206.2	noAltMouse	noHumanHit
Sublib_SC_Proteome-P7	A	3	TRCN0000069804	CCAGCGAATGAATATAAACAA	CCGGCCAGCGAATGAATATAAACAACTCGAGTTGTTTATATTCATTCGCTGGTTTTTG	CDS	NM_009206	10090	20534	Slc4a1ap	solute carrier family 4 (anion exchanger), member 1, adaptor protein	NM_009206.2	noAltMouse	noHumanHit
Sublib_SC_Proteome-P7	A	4	TRCN0000069805	CCCTCCAGCTTTAATGCAAAT	CCGGCCCTCCAGCTTTAATGCAAATCTCGAGATTTGCATTAAAGCTGGAGGGTTTTTG	CDS	NM_009206	10090	20534	Slc4a1ap	solute carrier family 4 (anion exchanger), member 1, adaptor protein	NM_009206.2	noAltMouse	noHumanHit
Sublib_SC_Proteome-P7	A	5	TRCN0000069806	GCAGATATTATTGGAGAAGAA	CCGGGCAGATATTATTGGAGAAGAACTCGAGTTCTTCTCCAATAATATCTGCTTTTTG	CDS	NM_009206	10090	20534	Slc4a1ap	solute carrier family 4 (anion exchanger), member 1, adaptor protein	NM_009206.2	noAltMouse	noHumanHit
Sublib_SC_Proteome-P7	A	6	TRCN0000069807	CGAGAGGCAGAATCTGAATTA	CCGGCGAGAGGCAGAATCTGAATTACTCGAGTAATTCAGATTCTGCCTCTCGTTTTTG	CDS	NM_009206	10090	20534	Slc4a1ap	solute carrier family 4 (anion exchanger), member 1, adaptor protein	NM_009206.2	noAltMouse	noHumanHit
Sublib_SC_Proteome-P7	A	8	TRCN0000070558	GCCAAGAATAGCACACTCAAA	CCGGGCCAAGAATAGCACACTCAAACTCGAGTTTGAGTGTGCTATTCTTGGCTTTTTG	CDS	NM_009986	10090	13047	Cux1	cut-like homeobox 1	NM_009986.3,NM_198602.2	noAltMouse	noHumanHit
Sublib_SC_Proteome-P7	A	9	TRCN0000070559	GCAGCTCATCAAGCACAACAT	CCGGGCAGCTCATCAAGCACAACATCTCGAGATGTTGTGCTTGATGAGCTGCTTTTTG	CDS	NM_009986	10090	13047	Cux1	cut-like homeobox 1	NM_009986.3	noAltMouse	noHumanHit
Sublib_SC_Proteome-P7	A	10	TRCN0000070560	CCACTGCTAAAGAGCTTCCAA	CCGGCCACTGCTAAAGAGCTTCCAACTCGAGTTGGAAGCTCTTTAGCAGTGGTTTTTG	CDS	NM_009986	10090	13047	Cux1	cut-like homeobox 1	NM_009986.3,NM_198602.2	noAltMouse	noHumanHit
Sublib_SC_Proteome-P7	A	11	TRCN0000070561	GCCCTCAGCATCCAAGAATTA	CCGGGCCCTCAGCATCCAAGAATTACTCGAGTAATTCTTGGATGCTGAGGGCTTTTTG	CDS	NM_009986	10090	13047	Cux1	cut-like homeobox 1	NM_009986.3	noAltMouse	NM_181552.2 (LOC:1523)
Sublib_SC_Proteome-P7	A	12	TRCN0000070562	CCTGGCTTCTACAGGAAAGTT	CCGGCCTGGCTTCTACAGGAAAGTTCTCGAGAACTTTCCTGTAGAAGCCAGGTTTTTG	CDS	NM_009986	10090	13047	Cux1	cut-like homeobox 1	noHits	noAltMouse	noHumanHit
Sublib_SC_Proteome-P7	B	1	TRCN0000070978	CCAGACTTCAAACGTCTCAAA	CCGGCCAGACTTCAAACGTCTCAAACTCGAGTTTGAGACGTTTGAAGTCTGGTTTTTG	CDS	NM_010716	10090	16882	Lig3	ligase III, DNA, ATP-dependent	NM_010716.2	noAltMouse	noHumanHit
Sublib_SC_Proteome-P7	B	4	TRCN0000070979	GCAATGAAGAAGTGTCCCAAT	CCGGGCAATGAAGAAGTGTCCCAATCTCGAGATTGGGACACTTCTTCATTGCTTTTTG	CDS	NM_010716	10090	16882	Lig3	ligase III, DNA, ATP-dependent	NM_010716.2	noAltMouse	noHumanHit
Sublib_SC_Proteome-P7	B	5	TRCN0000070980	CCAGTGAAAGGTGCTTCGTTT	CCGGCCAGTGAAAGGTGCTTCGTTTCTCGAGAAACGAAGCACCTTTCACTGGTTTTTG	CDS	NM_010716	10090	16882	Lig3	ligase III, DNA, ATP-dependent	NM_010716.2	noAltMouse	noHumanHit
Sublib_SC_Proteome-P7	B	6	TRCN0000070981	CCACCGAACAGAAGCTCAATA	CCGGCCACCGAACAGAAGCTCAATACTCGAGTATTGAGCTTCTGTTCGGTGGTTTTTG	CDS	NM_010716	10090	16882	Lig3	ligase III, DNA, ATP-dependent	NM_010716.2	noAltMouse	noHumanHit
Sublib_SC_Proteome-P7	B	7	TRCN0000070982	CGTGTCAGAGACGATCAGAAT	CCGGCGTGTCAGAGACGATCAGAATCTCGAGATTCTGATCGTCTCTGACACGTTTTTG	CDS	NM_010716	10090	16882	Lig3	ligase III, DNA, ATP-dependent	NM_010716.2	noAltMouse	noHumanHit
Sublib_SC_Proteome-P7	B	8	TRCN0000071003	CGAGTATATCACCAGACACTT	CCGGCGAGTATATCACCAGACACTTCTCGAGAAGTGTCTGGTGATATACTCGTTTTTG	CDS	NM_011624	10090	21976	Top3b	topoisomerase (DNA) III beta	NM_011624.2	noAltMouse	noHumanHit
Sublib_SC_Proteome-P7	B	9	TRCN0000071004	GCACAAGTACACAGGAACCTT	CCGGGCACAAGTACACAGGAACCTTCTCGAGAAGGTTCCTGTGTACTTGTGCTTTTTG	CDS	NM_011624	10090	21976	Top3b	topoisomerase (DNA) III beta	NM_011624.2	noAltMouse	noHumanHit
Sublib_SC_Proteome-P7	B	12	TRCN0000071005	CCATCGATTTATGAAGTACAT	CCGGCCATCGATTTATGAAGTACATCTCGAGATGTACTTCATAAATCGATGGTTTTTG	CDS	NM_011624	10090	21976	Top3b	topoisomerase (DNA) III beta	NM_011624.2	noAltMouse	noHumanHit
Sublib_SC_Proteome-P7	C	1	TRCN0000071006	GCCAAGGTTCATACAGATAAA	CCGGGCCAAGGTTCATACAGATAAACTCGAGTTTATCTGTATGAACCTTGGCTTTTTG	CDS	NM_011624	10090	21976	Top3b	topoisomerase (DNA) III beta	NM_011624.2	noAltMouse	noHumanHit
Sublib_SC_Proteome-P7	C	2	TRCN0000071007	CCACTACTTCGTTGATTCTAT	CCGGCCACTACTTCGTTGATTCTATCTCGAGATAGAATCAACGAAGTAGTGGTTTTTG	CDS	NM_011624	10090	21976	Top3b	topoisomerase (DNA) III beta	NM_011624.2	noAltMouse	noHumanHit
Sublib_SC_Proteome-P7	C	3	TRCN0000071043	CCCTTAAAGTAAAGACCCTTT	CCGGCCCTTAAAGTAAAGACCCTTTCTCGAGAAAGGGTCTTTACTTTAAGGGTTTTTG	CDS	NM_009533	10090	22596	Xrcc5	X-ray repair complementing defective repair in Chinese hamster cells 5	noHits	noAltMouse	noHumanHit
Sublib_SC_Proteome-P7	C	4	TRCN0000071044	CCTGATTGTGTGCATGGATTT	CCGGCCTGATTGTGTGCATGGATTTCTCGAGAAATCCATGCACACAATCAGGTTTTTG	CDS	NM_009533	10090	22596	Xrcc5	X-ray repair complementing defective repair in Chinese hamster cells 5	NM_009533.2	noAltMouse	noHumanHit
Sublib_SC_Proteome-P7	C	5	TRCN0000071045	CGGAAGTGATATCATTCCTTT	CCGGCGGAAGTGATATCATTCCTTTCTCGAGAAAGGAATGATATCACTTCCGTTTTTG	CDS	NM_009533	10090	22596	Xrcc5	X-ray repair complementing defective repair in Chinese hamster cells 5	NM_009533.2	noAltMouse	noHumanHit
Sublib_SC_Proteome-P7	C	6	TRCN0000071046	CGTCCGATATGCTTATGACAA	CCGGCGTCCGATATGCTTATGACAACTCGAGTTGTCATAAGCATATCGGACGTTTTTG	CDS	NM_009533	10090	22596	Xrcc5	X-ray repair complementing defective repair in Chinese hamster cells 5	NM_009533.2	noAltMouse	noHumanHit
Sublib_SC_Proteome-P7	C	7	TRCN0000071047	GATGATTTACTGGACATGATA	CCGGGATGATTTACTGGACATGATACTCGAGTATCATGTCCAGTAAATCATCTTTTTG	CDS	NM_009533	10090	22596	Xrcc5	X-ray repair complementing defective repair in Chinese hamster cells 5	NM_009533.2	noAltMouse	noHumanHit
Sublib_SC_Proteome-P7	C	8	TRCN0000071129	CAACACAATGATGAGTGCAAA	CCGGCAACACAATGATGAGTGCAAACTCGAGTTTGCACTCATCATTGTGTTGTTTTTG	CDS	NM_007999	10090	14156	Fen1	flap structure specific endonuclease 1	NM_007999.3	noAltMouse	noHumanHit
Sublib_SC_Proteome-P7	C	9	TRCN0000071130	GCCTGCTAAGAAGAAAGCAAA	CCGGGCCTGCTAAGAAGAAAGCAAACTCGAGTTTGCTTTCTTCTTAGCAGGCTTTTTG	CDS	NM_007999	10090	14156	Fen1	flap structure specific endonuclease 1	NM_007999.3	noAltMouse	noHumanHit
Sublib_SC_Proteome-P7	C	10	TRCN0000071131	GAATGACATCAAGAGCTACTT	CCGGGAATGACATCAAGAGCTACTTCTCGAGAAGTAGCTCTTGATGTCATTCTTTTTG	CDS	NM_007999	10090	14156	Fen1	flap structure specific endonuclease 1	NM_007999.3	noAltMouse	NM_004111.4 (LOC:2237)
Sublib_SC_Proteome-P7	C	11	TRCN0000071132	GTGTACGTCTTTGATGGCAAA	CCGGGTGTACGTCTTTGATGGCAAACTCGAGTTTGCCATCAAAGACGTACACTTTTTG	CDS	NM_007999	10090	14156	Fen1	flap structure specific endonuclease 1	NM_007999.3	noAltMouse	noHumanHit
Sublib_SC_Proteome-P7	C	12	TRCN0000071233	GCTGGTCATCACCAAAGAGTT	CCGGGCTGGTCATCACCAAAGAGTTCTCGAGAACTCTTTGGTGATGACCAGCTTTTTG	CDS	NM_011131	10090	18971	Pold1	polymerase (DNA directed), delta 1, catalytic subunit	NM_011131.2	noAltMouse	noHumanHit
Sublib_SC_Proteome-P7	D	1	TRCN0000071234	CGGCTACAACATTCAGAACTT	CCGGCGGCTACAACATTCAGAACTTCTCGAGAAGTTCTGAATGTTGTAGCCGTTTTTG	CDS	NM_011131	10090	18971	Pold1	polymerase (DNA directed), delta 1, catalytic subunit	NM_011131.2	noAltMouse	noHumanHit
Sublib_SC_Proteome-P7	D	2	TRCN0000071235	GCTGGAGTTCGAGAAGGTTTA	CCGGGCTGGAGTTCGAGAAGGTTTACTCGAGTAAACCTTCTCGAACTCCAGCTTTTTG	CDS	NM_011131	10090	18971	Pold1	polymerase (DNA directed), delta 1, catalytic subunit	NM_011131.2	noAltMouse	noHumanHit
Sublib_SC_Proteome-P7	D	3	TRCN0000071237	CAGCTGGAGATTGACCACTAT	CCGGCAGCTGGAGATTGACCACTATCTCGAGATAGTGGTCAATCTCCAGCTGTTTTTG	CDS	NM_011131	10090	18971	Pold1	polymerase (DNA directed), delta 1, catalytic subunit	NM_011131.2	noAltMouse	noHumanHit
Sublib_SC_Proteome-P7	D	4	TRCN0000071578	GATGGCTTCCTTGTACCATAT	CCGGGATGGCTTCCTTGTACCATATCTCGAGATATGGTACAAGGAAGCCATCTTTTTG	CDS	NM_010442	10090	15368	Hmox1	heme oxygenase (decycling) 1	NM_010442.2	noAltMouse	noHumanHit
Sublib_SC_Proteome-P7	D	5	TRCN0000071580	AGTGGGAATTTATGCCATGTA	CCGGAGTGGGAATTTATGCCATGTACTCGAGTACATGGCATAAATTCCCACTTTTTTG	CDS	NM_010442	10090	15368	Hmox1	heme oxygenase (decycling) 1	NM_010442.2	noAltMouse	noHumanHit
Sublib_SC_Proteome-P7	D	7	TRCN0000071581	ACAGCTCTATCGTGCTCGAAT	CCGGACAGCTCTATCGTGCTCGAATCTCGAGATTCGAGCACGATAGAGCTGTTTTTTG	CDS	NM_010442	10090	15368	Hmox1	heme oxygenase (decycling) 1	NM_010442.2	noAltMouse	noHumanHit
Sublib_SC_Proteome-P7	D	8	TRCN0000071582	CCAGGATTTGTCTGAGGCCTT	CCGGCCAGGATTTGTCTGAGGCCTTCTCGAGAAGGCCTCAGACAAATCCTGGTTTTTG	CDS	NM_010442	10090	15368	Hmox1	heme oxygenase (decycling) 1	NM_010442.2	noAltMouse	noHumanHit
Sublib_SC_Proteome-P7	D	9	TRCN0000071664	GCGGTCAAGACAATCACCATT	CCGGGCGGTCAAGACAATCACCATTCTCGAGAATGGTGATTGTCTTGACCGCTTTTTG	CDS	NM_008057	10090	14369	Fzd7	frizzled homolog 7 (Drosophila)	NM_008057.3	noAltMouse	noHumanHit
Sublib_SC_Proteome-P7	D	10	TRCN0000071665	CCTCTTCATGGTGCTTTACTT	CCGGCCTCTTCATGGTGCTTTACTTCTCGAGAAGTAAAGCACCATGAAGAGGTTTTTG	CDS	NM_008057	10090	14369	Fzd7	frizzled homolog 7 (Drosophila)	NM_008057.3	noAltMouse	noHumanHit
Sublib_SC_Proteome-P7	D	11	TRCN0000071666	CCTGTCTAGTGTGGATGCATT	CCGGCCTGTCTAGTGTGGATGCATTCTCGAGAATGCATCCACACTAGACAGGTTTTTG	CDS	NM_008057	10090	14369	Fzd7	frizzled homolog 7 (Drosophila)	NM_008057.3	noAltMouse	noHumanHit
Sublib_SC_Proteome-P7	E	2	TRCN0000071667	CAGCCATATCACGGCGAGAAA	CCGGCAGCCATATCACGGCGAGAAACTCGAGTTTCTCGCCGTGATATGGCTGTTTTTG	CDS	NM_008057	10090	14369	Fzd7	frizzled homolog 7 (Drosophila)	NM_008057.3	noAltMouse	noHumanHit
Sublib_SC_Proteome-P7	E	3	TRCN0000071788	TGTCAGTTTCAGTTCCGAAAT	CCGGTGTCAGTTTCAGTTCCGAAATCTCGAGATTTCGGAACTGAAACTGACATTTTTG	CDS	NM_009527	10090	22421	Wnt7a	wingless-related MMTV integration site 7A	NM_009527.3	noAltMouse	noHumanHit
Sublib_SC_Proteome-P7	E	4	TRCN0000071789	TGCGAGCATCATCTGTAACAA	CCGGTGCGAGCATCATCTGTAACAACTCGAGTTGTTACAGATGATGCTCGCATTTTTG	CDS	NM_009527	10090	22421	Wnt7a	wingless-related MMTV integration site 7A	NM_009527.3	noAltMouse	noHumanHit
Sublib_SC_Proteome-P7	E	5	TRCN0000071790	CGGAGATGTATACGTGCAAGT	CCGGCGGAGATGTATACGTGCAAGTCTCGAGACTTGCACGTATACATCTCCGTTTTTG	CDS	NM_009527	10090	22421	Wnt7a	wingless-related MMTV integration site 7A	NM_009527.3	noAltMouse	noHumanHit
Sublib_SC_Proteome-P7	E	6	TRCN0000071791	GACGCTCATGAACTTACACAA	CCGGGACGCTCATGAACTTACACAACTCGAGTTGTGTAAGTTCATGAGCGTCTTTTTG	CDS	NM_009527	10090	22421	Wnt7a	wingless-related MMTV integration site 7A	NM_009527.3	noAltMouse	noHumanHit
Sublib_SC_Proteome-P7	E	8	TRCN0000071792	GCTCAAGGACAAATACAACGA	CCGGGCTCAAGGACAAATACAACGACTCGAGTCGTTGTATTTGTCCTTGAGCTTTTTG	CDS	NM_009527	10090	22421	Wnt7a	wingless-related MMTV integration site 7A	NM_009527.3	noAltMouse	noHumanHit
Sublib_SC_Proteome-P7	E	9	TRCN0000071948	CCCTGTCCTAACCATCAGAAA	CCGGCCCTGTCCTAACCATCAGAAACTCGAGTTTCTGATGGTTAGGACAGGGTTTTTG	3UTR	NM_011594	10090	21858	Timp2	tissue inhibitor of metalloproteinase 2	NM_011594.3	noAltMouse	noHumanHit
Sublib_SC_Proteome-P7	E	10	TRCN0000071949	GCCTGCATCAAGAGAAGTGAT	CCGGGCCTGCATCAAGAGAAGTGATCTCGAGATCACTTCTCTTGATGCAGGCTTTTTG	CDS	NM_011594	10090	21858	Timp2	tissue inhibitor of metalloproteinase 2	NM_011594.3	noAltMouse	noHumanHit
Sublib_SC_Proteome-P7	E	11	TRCN0000071950	CGGGAATGACATCTATGGCAA	CCGGCGGGAATGACATCTATGGCAACTCGAGTTGCCATAGATGTCATTCCCGTTTTTG	CDS	NM_011594	10090	21858	Timp2	tissue inhibitor of metalloproteinase 2	NM_011594.3	noAltMouse	noHumanHit
Sublib_SC_Proteome-P7	E	12	TRCN0000071951	CCTGACAAAGACATCGAGTTT	CCGGCCTGACAAAGACATCGAGTTTCTCGAGAAACTCGATGTCTTTGTCAGGTTTTTG	CDS	NM_011594	10090	21858	Timp2	tissue inhibitor of metalloproteinase 2	NM_011594.3	noAltMouse	noHumanHit
Sublib_SC_Proteome-P7	F	1	TRCN0000071952	GCTTAGCATCACCCAGAAGAA	CCGGGCTTAGCATCACCCAGAAGAACTCGAGTTCTTCTGGGTGATGCTAAGCTTTTTG	CDS	NM_011594	10090	21858	Timp2	tissue inhibitor of metalloproteinase 2	NM_011594.3	noAltMouse	noHumanHit
Sublib_SC_Proteome-P7	F	2	TRCN0000072033	GCCTGCCATGAGTTCTTTGAA	CCGGGCCTGCCATGAGTTCTTTGAACTCGAGTTCAAAGAACTCATGGCAGGCTTTTTG	CDS	NM_009115	10090	20203	S100b	S100 protein, beta polypeptide, neural	NM_009115.3	noAltMouse	noHumanHit
Sublib_SC_Proteome-P7	F	3	TRCN0000072034	CACAAGCTGAAGAAGTCAGAA	CCGGCACAAGCTGAAGAAGTCAGAACTCGAGTTCTGACTTCTTCAGCTTGTGTTTTTG	CDS	NM_009115	10090	20203	S100b	S100 protein, beta polypeptide, neural	NM_009115.3	noAltMouse	noHumanHit
Sublib_SC_Proteome-P7	F	4	TRCN0000072036	TGCCCTCATTGATGTCTTCCA	CCGGTGCCCTCATTGATGTCTTCCACTCGAGTGGAAGACATCAATGAGGGCATTTTTG	CDS	NM_009115	10090	20203	S100b	S100 protein, beta polypeptide, neural	NM_009115.3	noAltMouse	noHumanHit
Sublib_SC_Proteome-P7	F	5	TRCN0000072037	CAGAACTGAAGGAGCTTATCA	CCGGCAGAACTGAAGGAGCTTATCACTCGAGTGATAAGCTCCTTCAGTTCTGTTTTTG	CDS	NM_009115	10090	20203	S100b	S100 protein, beta polypeptide, neural	NM_009115.3	noAltMouse	noHumanHit
Sublib_SC_Proteome-P7	F	6	TRCN0000072088	CGATTTCCATATTTACGTCTA	CCGGCGATTTCCATATTTACGTCTACTCGAGTAGACGTAAATATGGAAATCGTTTTTG	CDS	NM_011462	10090	20729	Spin1	spindlin 1	NM_011462.2,NM_146043.3	noAltMouse	noHumanHit
Sublib_SC_Proteome-P7	F	7	TRCN0000072089	CCTGTGAATCCTTCCCTGTAT	CCGGCCTGTGAATCCTTCCCTGTATCTCGAGATACAGGGAAGGATTCACAGGTTTTTG	CDS	NM_011462	10090	20729	Spin1	spindlin 1	NM_011462.2,NM_146043.3	XR_031755.1 (LOC:665794),XR_034576.1 (LOC:665794)	noHumanHit
Sublib_SC_Proteome-P7	F	8	TRCN0000072091	GATGGATTTGACTGTGTTTAT	CCGGGATGGATTTGACTGTGTTTATCTCGAGATAAACACAGTCAAATCCATCTTTTTG	CDS	NM_011462	10090	20729	Spin1	spindlin 1	NM_011462.2,NM_146043.3	noAltMouse	NM_001010862.2 (LOC:169981),NM_006717.2 (LOC:10927)
Sublib_SC_Proteome-P7	F	9	TRCN0000072092	CCATATTTACGTCTACGATTT	CCGGCCATATTTACGTCTACGATTTCTCGAGAAATCGTAGACGTAAATATGGTTTTTG	CDS	NM_011462	10090	20729	Spin1	spindlin 1	NM_011462.2,NM_146043.3	noAltMouse	noHumanHit
Sublib_SC_Proteome-P7	G	5	TRCN0000075363	CCGTGGTATTAAATATGACAT	CCGGCCGTGGTATTAAATATGACATCTCGAGATGTCATATTTAATACCACGGTTTTTG	3UTR	NM_008781	10090	18505	Pax3	paired box gene 3	NM_008781.4	noAltMouse	noHumanHit
Sublib_SC_Proteome-P7	G	6	TRCN0000075364	GCTGGGAAATCAGAGACAAAT	CCGGGCTGGGAAATCAGAGACAAATCTCGAGATTTGTCTCTGATTTCCCAGCTTTTTG	CDS	NM_008781	10090	18505	Pax3	paired box gene 3	NM_001159520.1,NM_008781.4	noAltMouse	noHumanHit
Sublib_SC_Proteome-P7	G	7	TRCN0000075365	CCGCATCCTGAGGAGTAAATT	CCGGCCGCATCCTGAGGAGTAAATTCTCGAGAATTTACTCCTCAGGATGCGGTTTTTG	CDS	NM_008781	10090	18505	Pax3	paired box gene 3	NM_001159520.1,NM_008781.4	noAltMouse	noHumanHit
Sublib_SC_Proteome-P7	G	8	TRCN0000075366	AGCTGGGAAATCAGAGACAAA	CCGGAGCTGGGAAATCAGAGACAAACTCGAGTTTGTCTCTGATTTCCCAGCTTTTTTG	CDS	NM_008781	10090	18505	Pax3	paired box gene 3	NM_001159520.1,NM_008781.4	noAltMouse	noHumanHit
Sublib_SC_Proteome-P7	G	9	TRCN0000075367	CGTGCAAGATGGAGGAAACAA	CCGGCGTGCAAGATGGAGGAAACAACTCGAGTTGTTTCCTCCATCTTGCACGTTTTTG	CDS	NM_008781	10090	18505	Pax3	paired box gene 3	NM_001159520.1,NM_008781.4	noAltMouse	noHumanHit
Sublib_SC_Proteome-P7	F	10	TRCN0000075378	GCAGAGATTGAGGCTCAATTT	CCGGGCAGAGATTGAGGCTCAATTTCTCGAGAAATTGAGCCTCAATCTCTGCTTTTTG	3UTR	NM_011039	10090	18509	Pax7	paired box gene 7	NM_011039.2	noAltMouse	noHumanHit
Sublib_SC_Proteome-P7	F	11	TRCN0000075379	CCGTCACAAGATAGTGGAAAT	CCGGCCGTCACAAGATAGTGGAAATCTCGAGATTTCCACTATCTTGTGACGGTTTTTG	CDS	NM_011039	10090	18509	Pax7	paired box gene 7	NM_011039.2	noAltMouse	noHumanHit
Sublib_SC_Proteome-P7	F	12	TRCN0000075380	CAGAATCAAGTTCGGGAAGAA	CCGGCAGAATCAAGTTCGGGAAGAACTCGAGTTCTTCCCGAACTTGATTCTGTTTTTG	CDS	NM_011039	10090	18509	Pax7	paired box gene 7	NM_011039.2	noAltMouse	NM_001135254.1 (LOC:5081),NM_002584.2 (LOC:5081),NM_013945.2 (LOC:5081)
Sublib_SC_Proteome-P7	G	1	TRCN0000075381	GCTGTTGATTACCTGGCCAAA	CCGGGCTGTTGATTACCTGGCCAAACTCGAGTTTGGCCAGGTAATCAACAGCTTTTTG	CDS	NM_011039	10090	18509	Pax7	paired box gene 7	NM_011039.2	noAltMouse	noHumanHit
Sublib_SC_Proteome-P7	G	4	TRCN0000075382	CGTCTGGATGAGGGCTCAGAT	CCGGCGTCTGGATGAGGGCTCAGATCTCGAGATCTGAGCCCTCATCCAGACGTTTTTG	CDS	NM_011039	10090	18509	Pax7	paired box gene 7	NM_011039.2	noAltMouse	noHumanHit
Sublib_SC_Proteome-P7	G	12	TRCN0000075738	GCCCACAATCAGTATCAGAAT	CCGGGCCCACAATCAGTATCAGAATCTCGAGATTCTGATACTGATTGTGGGCTTTTTG	CDS	NM_026829	10090	107885	Mthfs	5, 10-methenyltetrahydrofolate synthetase	NM_026829.2	NM_001128601.1 (LOC:100039707)	noHumanHit
Sublib_SC_Proteome-P7	H	1	TRCN0000075739	CGGTACCAATTCCAGAGCAAT	CCGGCGGTACCAATTCCAGAGCAATCTCGAGATTGCTCTGGAATTGGTACCGTTTTTG	CDS	NM_026829	10090	107885	Mthfs	5, 10-methenyltetrahydrofolate synthetase	NM_026829.2	noAltMouse	noHumanHit
Sublib_SC_Proteome-P7	H	2	TRCN0000075740	CGGGTTTGACAAAGATGGCAA	CCGGCGGGTTTGACAAAGATGGCAACTCGAGTTGCCATCTTTGTCAAACCCGTTTTTG	CDS	NM_026829	10090	107885	Mthfs	5, 10-methenyltetrahydrofolate synthetase	NM_026829.2	NM_001128601.1 (LOC:100039707),XM_001473342.1 (LOC:100039689)	noHumanHit
Sublib_SC_Proteome-P7	H	3	TRCN0000075741	GAGCATGACATGAAGGTAGAT	CCGGGAGCATGACATGAAGGTAGATCTCGAGATCTACCTTCATGTCATGCTCTTTTTG	CDS	NM_026829	10090	107885	Mthfs	5, 10-methenyltetrahydrofolate synthetase	NM_026829.2	NM_001128601.1 (LOC:100039707),XM_001473342.1 (LOC:100039689)	noHumanHit
Sublib_SC_Proteome-P7	H	4	TRCN0000075742	CGTCATCTGAAGAAATTGCTT	CCGGCGTCATCTGAAGAAATTGCTTCTCGAGAAGCAATTTCTTCAGATGACGTTTTTG	CDS	NM_026829	10090	107885	Mthfs	5, 10-methenyltetrahydrofolate synthetase	NM_026829.2	noAltMouse	noHumanHit
Sublib_SC_Proteome-P7	H	11	TRCN0000075788	CCAGGTCTCTTCTTATACATA	CCGGCCAGGTCTCTTCTTATACATACTCGAGTATGTATAAGAAGAGACCTGGTTTTTG	3UTR	NM_145211	10090	246730	Oas1a	2'-5' oligoadenylate synthetase 1A	NM_145211.1	noAltMouse	noHumanHit
Sublib_SC_Proteome-P7	H	12	TRCN0000075789	CCGTCAATGTCGTGTGTGATT	CCGGCCGTCAATGTCGTGTGTGATTCTCGAGAATCACACACGACATTGACGGTTTTTG	CDS	NM_145211	10090	246730	Oas1a	2'-5' oligoadenylate synthetase 1A	NM_145211.1	NM_011852.2 (LOC:23960)	noHumanHit
Sublib_SC_Proteome-P8	A	1	TRCN0000075790	GTCATCAATTATCAGCATCTT	CCGGGTCATCAATTATCAGCATCTTCTCGAGAAGATGCTGATAATTGATGACTTTTTG	CDS	NM_145211	10090	246730	Oas1a	2'-5' oligoadenylate synthetase 1A	NM_145211.1	NM_011852.2 (LOC:23960)	noHumanHit
Sublib_SC_Proteome-P8	A	2	TRCN0000075791	CTAGAGTTGCTCACTGTCTTT	CCGGCTAGAGTTGCTCACTGTCTTTCTCGAGAAAGACAGTGAGCAACTCTAGTTTTTG	CDS	NM_145211	10090	246730	Oas1a	2'-5' oligoadenylate synthetase 1A	NM_145211.1	noAltMouse	noHumanHit
Sublib_SC_Proteome-P8	A	3	TRCN0000075792	TGATGTCAAATCAGCCGTCAA	CCGGTGATGTCAAATCAGCCGTCAACTCGAGTTGACGGCTGATTTGACATCATTTTTG	CDS	NM_145211	10090	246730	Oas1a	2'-5' oligoadenylate synthetase 1A	NM_145211.1	NM_011852.2 (LOC:23960)	noHumanHit
Sublib_SC_Proteome-P7	H	5	TRCN0000075833	GCTTCTGGATTCCCTCACTAA	CCGGGCTTCTGGATTCCCTCACTAACTCGAGTTAGTGAGGGAATCCAGAAGCTTTTTG	CDS	NM_025533	10090	66394	Nosip	nitric oxide synthase interacting protein	NM_025533.2	noAltMouse	noHumanHit
Sublib_SC_Proteome-P7	H	7	TRCN0000075834	GACCAAGTTAGAGGCTTCCTA	CCGGGACCAAGTTAGAGGCTTCCTACTCGAGTAGGAAGCCTCTAACTTGGTCTTTTTG	CDS	NM_025533	10090	66394	Nosip	nitric oxide synthase interacting protein	NM_025533.2	noAltMouse	noHumanHit
Sublib_SC_Proteome-P7	H	8	TRCN0000075835	CCTGTATGAGAGGGAAGCGAT	CCGGCCTGTATGAGAGGGAAGCGATCTCGAGATCGCTTCCCTCTCATACAGGTTTTTG	CDS	NM_025533	10090	66394	Nosip	nitric oxide synthase interacting protein	NM_025533.2	noAltMouse	noHumanHit
Sublib_SC_Proteome-P7	H	9	TRCN0000075836	CTACACCTACCACGAGAAGAA	CCGGCTACACCTACCACGAGAAGAACTCGAGTTCTTCTCGTGGTAGGTGTAGTTTTTG	CDS	NM_025533	10090	66394	Nosip	nitric oxide synthase interacting protein	NM_025533.2	noAltMouse	NM_015953.3 (LOC:51070)
Sublib_SC_Proteome-P7	H	10	TRCN0000075837	CCTGGAGTGTGTTGAGAAACT	CCGGCCTGGAGTGTGTTGAGAAACTCTCGAGAGTTTCTCAACACACTCCAGGTTTTTG	CDS	NM_025533	10090	66394	Nosip	nitric oxide synthase interacting protein	NM_025533.2	noAltMouse	noHumanHit
Sublib_SC_Proteome-P8	A	4	TRCN0000075953	GCCAGTTTACTCATTGATGAT	CCGGGCCAGTTTACTCATTGATGATCTCGAGATCATCAATGAGTAAACTGGCTTTTTG	CDS	NM_010282	10090	14593	Ggps1	geranylgeranyl diphosphate synthase 1	NM_010282.2	XM_486466.4 (LOC:434616),XM_906809.3 (LOC:434616)	noHumanHit
Sublib_SC_Proteome-P8	A	5	TRCN0000075955	GCAGCTGTTCTCTGATTACAA	CCGGGCAGCTGTTCTCTGATTACAACTCGAGTTGTAATCAGAGAACAGCTGCTTTTTG	CDS	NM_010282	10090	14593	Ggps1	geranylgeranyl diphosphate synthase 1	NM_010282.2	noAltMouse	noHumanHit
Sublib_SC_Proteome-P8	A	6	TRCN0000075956	CGCCAGAGAACAGAGAATATA	CCGGCGCCAGAGAACAGAGAATATACTCGAGTATATTCTCTGTTCTCTGGCGTTTTTG	CDS	NM_010282	10090	14593	Ggps1	geranylgeranyl diphosphate synthase 1	NM_010282.2	noAltMouse	noHumanHit
Sublib_SC_Proteome-P8	A	8	TRCN0000075957	GCCAATTACGTCTACTTCCTT	CCGGGCCAATTACGTCTACTTCCTTCTCGAGAAGGAAGTAGACGTAATTGGCTTTTTG	CDS	NM_010282	10090	14593	Ggps1	geranylgeranyl diphosphate synthase 1	NM_010282.2	noAltMouse	noHumanHit
Sublib_SC_Proteome-P8	B	4	TRCN0000075978	GACTTTGTCTACCTGGAGTTT	CCGGGACTTTGTCTACCTGGAGTTTCTCGAGAAACTCCAGGTAGACAAAGTCTTTTTG	3UTR	NM_173751	10090	216136	Ilvbl	ilvB (bacterial acetolactate synthase)-like	NM_173751.3	noAltMouse	noHumanHit
Sublib_SC_Proteome-P8	B	5	TRCN0000075979	GCCTGTATTACAGCACCTGAA	CCGGGCCTGTATTACAGCACCTGAACTCGAGTTCAGGTGCTGTAATACAGGCTTTTTG	CDS	NM_173751	10090	216136	Ilvbl	ilvB (bacterial acetolactate synthase)-like	NM_173751.3	noAltMouse	noHumanHit
Sublib_SC_Proteome-P8	B	6	TRCN0000075980	GCTGCCTCTTGATGTACTATA	CCGGGCTGCCTCTTGATGTACTATACTCGAGTATAGTACATCAAGAGGCAGCTTTTTG	CDS	NM_173751	10090	216136	Ilvbl	ilvB (bacterial acetolactate synthase)-like	NM_173751.3	noAltMouse	noHumanHit
Sublib_SC_Proteome-P8	B	7	TRCN0000075982	GTGGTCAAGGTACTTCGTGAA	CCGGGTGGTCAAGGTACTTCGTGAACTCGAGTTCACGAAGTACCTTGACCACTTTTTG	CDS	NM_173751	10090	216136	Ilvbl	ilvB (bacterial acetolactate synthase)-like	NM_173751.3	noAltMouse	noHumanHit
Sublib_SC_Proteome-P8	A	9	TRCN0000075988	GCTGTGAAGATTCAAAGAGAA	CCGGGCTGTGAAGATTCAAAGAGAACTCGAGTTCTCTTTGAATCTTCACAGCTTTTTG	3UTR	NM_018737	10090	55936	Ctps2	cytidine 5'-triphosphate synthase 2	NM_018737.4	noAltMouse	noHumanHit
Sublib_SC_Proteome-P8	A	10	TRCN0000075989	GCTGGAACTTTCTCACCTTAT	CCGGGCTGGAACTTTCTCACCTTATCTCGAGATAAGGTGAGAAAGTTCCAGCTTTTTG	CDS	NM_018737	10090	55936	Ctps2	cytidine 5'-triphosphate synthase 2	NM_018737.4	noAltMouse	noHumanHit
Sublib_SC_Proteome-P8	A	11	TRCN0000075990	CCATCAATGATTGTTCAAGTA	CCGGCCATCAATGATTGTTCAAGTACTCGAGTACTTGAACAATCATTGATGGTTTTTG	CDS	NM_018737	10090	55936	Ctps2	cytidine 5'-triphosphate synthase 2	NM_018737.4	noAltMouse	noHumanHit
Sublib_SC_Proteome-P8	A	12	TRCN0000075991	CCTTGGAAACTATGAAAGATT	CCGGCCTTGGAAACTATGAAAGATTCTCGAGAATCTTTCATAGTTTCCAAGGTTTTTG	CDS	NM_018737	10090	55936	Ctps2	cytidine 5'-triphosphate synthase 2	NM_018737.4	noAltMouse	noHumanHit
Sublib_SC_Proteome-P8	B	1	TRCN0000075992	GCTGCCATACAGTGATGGATA	CCGGGCTGCCATACAGTGATGGATACTCGAGTATCCATCACTGTATGGCAGCTTTTTG	CDS	NM_018737	10090	55936	Ctps2	cytidine 5'-triphosphate synthase 2	NM_018737.4	noAltMouse	noHumanHit
Sublib_SC_Proteome-P8	B	8	TRCN0000076018	CGTGTGGAGATGGAGAGTTTA	CCGGCGTGTGGAGATGGAGAGTTTACTCGAGTAAACTCTCCATCTCCACACGTTTTTG	3UTR	NM_011539	10090	21391	Tbxas1	thromboxane A synthase 1, platelet	NM_011539.3	noAltMouse	noHumanHit
Sublib_SC_Proteome-P8	B	9	TRCN0000076019	CCATCCTACCTCCACATCTAA	CCGGCCATCCTACCTCCACATCTAACTCGAGTTAGATGTGGAGGTAGGATGGTTTTTG	CDS	NM_011539	10090	21391	Tbxas1	thromboxane A synthase 1, platelet	NM_011539.3	noAltMouse	noHumanHit
Sublib_SC_Proteome-P8	B	12	TRCN0000076021	CCAGAGGTGTTACTGCTGTTA	CCGGCCAGAGGTGTTACTGCTGTTACTCGAGTAACAGCAGTAACACCTCTGGTTTTTG	CDS	NM_011539	10090	21391	Tbxas1	thromboxane A synthase 1, platelet	NM_011539.3	noAltMouse	noHumanHit
Sublib_SC_Proteome-P8	C	1	TRCN0000076022	CTACACAAGTTCCGCTTTGAA	CCGGCTACACAAGTTCCGCTTTGAACTCGAGTTCAAAGCGGAACTTGTGTAGTTTTTG	CDS	NM_011539	10090	21391	Tbxas1	thromboxane A synthase 1, platelet	NM_011539.3	noAltMouse	noHumanHit
Sublib_SC_Proteome-P8	C	2	TRCN0000076118	CCCATCTGCTTCAAACAAGAA	CCGGCCCATCTGCTTCAAACAAGAACTCGAGTTCTTGTTTGAAGCAGATGGGTTTTTG	3UTR	NM_026536	10090	68055	Atp5s	ATP synthase, H+ transporting, mitochondrial F0 complex, subunit s	NM_026536.1	noAltMouse	noHumanHit
Sublib_SC_Proteome-P8	C	3	TRCN0000076120	GCCTATTGGAACTGGAAATAA	CCGGGCCTATTGGAACTGGAAATAACTCGAGTTATTTCCAGTTCCAATAGGCTTTTTG	CDS	NM_026536	10090	68055	Atp5s	ATP synthase, H+ transporting, mitochondrial F0 complex, subunit s	NM_026536.1	noAltMouse	noHumanHit
Sublib_SC_Proteome-P8	C	4	TRCN0000076121	GATAAAGAATACCTTGCCCAA	CCGGGATAAAGAATACCTTGCCCAACTCGAGTTGGGCAAGGTATTCTTTATCTTTTTG	CDS	NM_026536	10090	68055	Atp5s	ATP synthase, H+ transporting, mitochondrial F0 complex, subunit s	NM_026536.1	noAltMouse	noHumanHit
Sublib_SC_Proteome-P8	C	5	TRCN0000076122	GTCATGTGACTCCAGATACTT	CCGGGTCATGTGACTCCAGATACTTCTCGAGAAGTATCTGGAGTCACATGACTTTTTG	CDS	NM_026536	10090	68055	Atp5s	ATP synthase, H+ transporting, mitochondrial F0 complex, subunit s	NM_026536.1	noAltMouse	NM_001003803.1 (LOC:27109),NM_001003805.1 (LOC:27109),NM_015684.2 (LOC:27109)
Sublib_SC_Proteome-P8	C	6	TRCN0000076208	CCCTAGAAGATGACAAATTAT	CCGGCCCTAGAAGATGACAAATTATCTCGAGATAATTTGTCATCTTCTAGGGTTTTTG	3UTR	NM_008222	10090	15159	Hccs	holocytochrome c synthetase	NM_008222.4	noAltMouse	noHumanHit
Sublib_SC_Proteome-P8	C	7	TRCN0000076209	CGGGCCTATGATTATGTGGAA	CCGGCGGGCCTATGATTATGTGGAACTCGAGTTCCACATAATCATAGGCCCGTTTTTG	CDS	NM_008222	10090	15159	Hccs	holocytochrome c synthetase	NM_008222.4	noAltMouse	noHumanHit
Sublib_SC_Proteome-P8	C	8	TRCN0000076210	GAGAGTATTCACCAAGAGCAA	CCGGGAGAGTATTCACCAAGAGCAACTCGAGTTGCTCTTGGTGAATACTCTCTTTTTG	CDS	NM_008222	10090	15159	Hccs	holocytochrome c synthetase	NM_008222.4	noAltMouse	noHumanHit
Sublib_SC_Proteome-P8	C	9	TRCN0000076211	CCTCAAGAGAGGAGTCATCAA	CCGGCCTCAAGAGAGGAGTCATCAACTCGAGTTGATGACTCCTCTCTTGAGGTTTTTG	CDS	NM_008222	10090	15159	Hccs	holocytochrome c synthetase	NM_008222.4	noAltMouse	noHumanHit
Sublib_SC_Proteome-P8	C	10	TRCN0000076303	GCTCTGTGAAATCACAGAGTA	CCGGGCTCTGTGAAATCACAGAGTACTCGAGTACTCTGTGATTTCACAGAGCTTTTTG	3UTR	NM_027462	10090	70560	Wars2	tryptophanyl tRNA synthetase 2 (mitochondrial)	NM_027462.4	noAltMouse	noHumanHit
Sublib_SC_Proteome-P8	C	11	TRCN0000076304	GCCGATGCTGTGATTGAGAAA	CCGGGCCGATGCTGTGATTGAGAAACTCGAGTTTCTCAATCACAGCATCGGCTTTTTG	CDS	NM_027462	10090	70560	Wars2	tryptophanyl tRNA synthetase 2 (mitochondrial)	NM_027462.4	noAltMouse	noHumanHit
Sublib_SC_Proteome-P8	C	12	TRCN0000076305	GCAGCATTTACACCAGTGGAA	CCGGGCAGCATTTACACCAGTGGAACTCGAGTTCCACTGGTGTAAATGCTGCTTTTTG	CDS	NM_027462	10090	70560	Wars2	tryptophanyl tRNA synthetase 2 (mitochondrial)	NM_027462.4	noAltMouse	noHumanHit
Sublib_SC_Proteome-P8	D	1	TRCN0000076306	GAGGAATATGACACAGTGATA	CCGGGAGGAATATGACACAGTGATACTCGAGTATCACTGTGTCATATTCCTCTTTTTG	CDS	NM_027462	10090	70560	Wars2	tryptophanyl tRNA synthetase 2 (mitochondrial)	NM_027462.4	noAltMouse	noHumanHit
Sublib_SC_Proteome-P8	D	2	TRCN0000076307	CAGCAGTCTAAGGTGTCTGAA	CCGGCAGCAGTCTAAGGTGTCTGAACTCGAGTTCAGACACCTTAGACTGCTGTTTTTG	CDS	NM_027462	10090	70560	Wars2	tryptophanyl tRNA synthetase 2 (mitochondrial)	NM_027462.4	noAltMouse	noHumanHit
Sublib_SC_Proteome-P8	E	3	TRCN0000076408	GCCTGGTAATATGTTCTTATT	CCGGGCCTGGTAATATGTTCTTATTCTCGAGAATAAGAACATATTACCAGGCTTTTTG	3UTR	NM_011961	10090	26432	Plod2	procollagen lysine, 2-oxoglutarate 5-dioxygenase 2	NM_001142916.1,NM_011961.3	noAltMouse	noHumanHit
Sublib_SC_Proteome-P8	E	4	TRCN0000076409	GCTTCATTTCATCCGAGAGTT	CCGGGCTTCATTTCATCCGAGAGTTCTCGAGAACTCTCGGATGAAATGAAGCTTTTTG	CDS	NM_011961	10090	26432	Plod2	procollagen lysine, 2-oxoglutarate 5-dioxygenase 2	NM_001142916.1,NM_011961.3	noAltMouse	noHumanHit
Sublib_SC_Proteome-P8	E	5	TRCN0000076410	CCAAGGTTACACTGGGTGTTT	CCGGCCAAGGTTACACTGGGTGTTTCTCGAGAAACACCCAGTGTAACCTTGGTTTTTG	CDS	NM_011961	10090	26432	Plod2	procollagen lysine, 2-oxoglutarate 5-dioxygenase 2	NM_001142916.1,NM_011961.3	noAltMouse	noHumanHit
Sublib_SC_Proteome-P8	E	6	TRCN0000076411	GCGGTGATGGAATGAACAGTA	CCGGGCGGTGATGGAATGAACAGTACTCGAGTACTGTTCATTCCATCACCGCTTTTTG	CDS	NM_011961	10090	26432	Plod2	procollagen lysine, 2-oxoglutarate 5-dioxygenase 2	NM_001142916.1,NM_011961.3	noAltMouse	noHumanHit
Sublib_SC_Proteome-P8	E	8	TRCN0000076412	GCTAGAGATATGGGTGTGTTT	CCGGGCTAGAGATATGGGTGTGTTTCTCGAGAAACACACCCATATCTCTAGCTTTTTG	CDS	NM_011961	10090	26432	Plod2	procollagen lysine, 2-oxoglutarate 5-dioxygenase 2	NM_011961.3	noAltMouse	noHumanHit
Sublib_SC_Proteome-P8	D	3	TRCN0000076483	CACGTGGTTCAGTTTCATCAA	CCGGCACGTGGTTCAGTTTCATCAACTCGAGTTGATGAAACTGAACCACGTGTTTTTG	3UTR	NM_009945	10090	12866	Cox7a2	cytochrome c oxidase, subunit VIIa 2	NM_009945.3	noAltMouse	noHumanHit
Sublib_SC_Proteome-P8	D	4	TRCN0000076484	GCACCACTTCACGAAGGCATT	CCGGGCACCACTTCACGAAGGCATTCTCGAGAATGCCTTCGTGAAGTGGTGCTTTTTG	CDS	NM_009945	10090	12866	Cox7a2	cytochrome c oxidase, subunit VIIa 2	NM_009945.3	noAltMouse	noHumanHit
Sublib_SC_Proteome-P8	D	5	TRCN0000076485	CTGTTAGCTATGGCTGCATTT	CCGGCTGTTAGCTATGGCTGCATTTCTCGAGAAATGCAGCCATAGCTAACAGTTTTTG	CDS	NM_009945	10090	12866	Cox7a2	cytochrome c oxidase, subunit VIIa 2	NM_009945.3	noAltMouse	noHumanHit
Sublib_SC_Proteome-P8	D	7	TRCN0000076486	GAGGATAATGGGATGCCAGTT	CCGGGAGGATAATGGGATGCCAGTTCTCGAGAACTGGCATCCCATTATCCTCTTTTTG	CDS	NM_009945	10090	12866	Cox7a2	cytochrome c oxidase, subunit VIIa 2	NM_009945.3	noAltMouse	noHumanHit
Sublib_SC_Proteome-P8	D	8	TRCN0000076487	ATTTCCCAAGAAGCAGAACTA	CCGGATTTCCCAAGAAGCAGAACTACTCGAGTAGTTCTGCTTCTTGGGAAATTTTTTG	CDS	NM_009945	10090	12866	Cox7a2	cytochrome c oxidase, subunit VIIa 2	NM_009945.3	noAltMouse	noHumanHit
Sublib_SC_Proteome-P8	D	9	TRCN0000076493	GCCGCACCTTTCTTTATAGTA	CCGGGCCGCACCTTTCTTTATAGTACTCGAGTACTATAAAGAAAGGTGCGGCTTTTTG	CDS	NM_007749	10090	12867	Cox7c	cytochrome c oxidase, subunit VIIc	NM_007749.3	XM_001477263.1 (LOC:100041521),XM_001478176.1 (LOC:100043160),XM_001479891.1 (LOC:100043160)	noHumanHit
Sublib_SC_Proteome-P8	D	10	TRCN0000076494	CTTTATAGTAAGACACCAGCT	CCGGCTTTATAGTAAGACACCAGCTCTCGAGAGCTGGTGTCTTACTATAAAGTTTTTG	CDS	NM_007749	10090	12867	Cox7c	cytochrome c oxidase, subunit VIIc	NM_007749.3	XM_001478176.1 (LOC:100043160),XM_001479891.1 (LOC:100043160)	noHumanHit
Sublib_SC_Proteome-P8	D	11	TRCN0000076495	GCTATGATGACCGTGTACTTT	CCGGGCTATGATGACCGTGTACTTTCTCGAGAAAGTACACGGTCATCATAGCTTTTTG	CDS	NM_007749	10090	12867	Cox7c	cytochrome c oxidase, subunit VIIc	NM_007749.3	XM_001477253.1 (LOC:100041521),XM_001477263.1 (LOC:100041521),XM_001478176.1 (LOC:100043160),XM_001479891.1 (LOC:100043160)	noHumanHit
Sublib_SC_Proteome-P8	E	2	TRCN0000076497	CCGCACCTTTCTTTATAGTAA	CCGGCCGCACCTTTCTTTATAGTAACTCGAGTTACTATAAAGAAAGGTGCGGTTTTTG	CDS	NM_007749	10090	12867	Cox7c	cytochrome c oxidase, subunit VIIc	NM_007749.3	XM_001477263.1 (LOC:100041521),XM_001478176.1 (LOC:100043160),XM_001479891.1 (LOC:100043160)	noHumanHit
Sublib_SC_Proteome-P8	E	9	TRCN0000076648	CTGACCAAGCTCTGTTTGGTT	CCGGCTGACCAAGCTCTGTTTGGTTCTCGAGAACCAAACAGAGCTTGGTCAGTTTTTG	3UTR	NM_153783	10090	212503	Paox	polyamine oxidase (exo-N4-amino)	NM_153783.4	XR_033107.1 (LOC:624275),XR_035669.1 (LOC:624275)	noHumanHit
Sublib_SC_Proteome-P8	E	10	TRCN0000076649	CCGTCTGTTCTATGGACTGAT	CCGGCCGTCTGTTCTATGGACTGATCTCGAGATCAGTCCATAGAACAGACGGTTTTTG	CDS	NM_153783	10090	212503	Paox	polyamine oxidase (exo-N4-amino)	NM_153783.4	XR_033107.1 (LOC:624275),XR_035669.1 (LOC:624275)	noHumanHit
Sublib_SC_Proteome-P8	E	11	TRCN0000076650	CCAAGACACCTGGTTCAAGAA	CCGGCCAAGACACCTGGTTCAAGAACTCGAGTTCTTGAACCAGGTGTCTTGGTTTTTG	CDS	NM_153783	10090	212503	Paox	polyamine oxidase (exo-N4-amino)	NM_153783.4	XR_033107.1 (LOC:624275),XR_035669.1 (LOC:624275)	noHumanHit
Sublib_SC_Proteome-P8	E	12	TRCN0000076651	GAAGCCACACATCGGACATTT	CCGGGAAGCCACACATCGGACATTTCTCGAGAAATGTCCGATGTGTGGCTTCTTTTTG	CDS	NM_153783	10090	212503	Paox	polyamine oxidase (exo-N4-amino)	NM_153783.4	XR_033107.1 (LOC:624275),XR_035669.1 (LOC:624275)	noHumanHit
Sublib_SC_Proteome-P8	F	1	TRCN0000076652	AGCTGGCTATCCTGAATACTT	CCGGAGCTGGCTATCCTGAATACTTCTCGAGAAGTATTCAGGATAGCCAGCTTTTTTG	CDS	NM_153783	10090	212503	Paox	polyamine oxidase (exo-N4-amino)	NM_153783.4	XR_033107.1 (LOC:624275),XR_035669.1 (LOC:624275)	noHumanHit
Sublib_SC_Proteome-P8	F	2	TRCN0000076738	CCTTGGAAACTCATCACCAAA	CCGGCCTTGGAAACTCATCACCAAACTCGAGTTTGGTGATGAGTTTCCAAGGTTTTTG	3UTR	NM_144874	10090	226139	Cox15	COX15 homolog, cytochrome c oxidase assembly protein (yeast)	NM_144874.3	noAltMouse	noHumanHit
Sublib_SC_Proteome-P8	F	3	TRCN0000076739	CCTCAGCACAAGTTACCAGAA	CCGGCCTCAGCACAAGTTACCAGAACTCGAGTTCTGGTAACTTGTGCTGAGGTTTTTG	CDS	NM_144874	10090	226139	Cox15	COX15 homolog, cytochrome c oxidase assembly protein (yeast)	NM_144874.3	noAltMouse	noHumanHit
Sublib_SC_Proteome-P8	F	4	TRCN0000076740	CCTTCCTCGAAGAACCAAGAT	CCGGCCTTCCTCGAAGAACCAAGATCTCGAGATCTTGGTTCTTCGAGGAAGGTTTTTG	CDS	NM_144874	10090	226139	Cox15	COX15 homolog, cytochrome c oxidase assembly protein (yeast)	NM_144874.3	noAltMouse	noHumanHit
Sublib_SC_Proteome-P8	F	5	TRCN0000076741	GCTGGCGGAATTCAAGTTTAT	CCGGGCTGGCGGAATTCAAGTTTATCTCGAGATAAACTTGAATTCCGCCAGCTTTTTG	CDS	NM_144874	10090	226139	Cox15	COX15 homolog, cytochrome c oxidase assembly protein (yeast)	NM_144874.3	noAltMouse	noHumanHit
Sublib_SC_Proteome-P8	F	6	TRCN0000076742	TGAACTCCGAAGAGTCCCTAA	CCGGTGAACTCCGAAGAGTCCCTAACTCGAGTTAGGGACTCTTCGGAGTTCATTTTTG	CDS	NM_144874	10090	226139	Cox15	COX15 homolog, cytochrome c oxidase assembly protein (yeast)	NM_144874.3	noAltMouse	noHumanHit
Sublib_SC_Proteome-P8	F	7	TRCN0000076758	CGCCACACAGTTAGGACTAAA	CCGGCGCCACACAGTTAGGACTAAACTCGAGTTTAGTCCTAACTGTGTGGCGTTTTTG	CDS	NM_008911	10090	19044	Ppox	protoporphyrinogen oxidase	noHits	noAltMouse	noHumanHit
Sublib_SC_Proteome-P8	F	8	TRCN0000076759	CAGCCGGATTCCTCACTAATT	CCGGCAGCCGGATTCCTCACTAATTCTCGAGAATTAGTGAGGAATCCGGCTGTTTTTG	CDS	NM_008911	10090	19044	Ppox	protoporphyrinogen oxidase	NM_008911.2	noAltMouse	noHumanHit
Sublib_SC_Proteome-P8	F	9	TRCN0000076760	CCAGCCGGATTCCTCACTAAT	CCGGCCAGCCGGATTCCTCACTAATCTCGAGATTAGTGAGGAATCCGGCTGGTTTTTG	CDS	NM_008911	10090	19044	Ppox	protoporphyrinogen oxidase	NM_008911.2	noAltMouse	noHumanHit
Sublib_SC_Proteome-P8	F	10	TRCN0000076761	CAGTCCTCCTAAGGTGATCTT	CCGGCAGTCCTCCTAAGGTGATCTTCTCGAGAAGATCACCTTAGGAGGACTGTTTTTG	CDS	NM_008911	10090	19044	Ppox	protoporphyrinogen oxidase	NM_008911.2	noAltMouse	noHumanHit
Sublib_SC_Proteome-P8	F	11	TRCN0000076762	CCTGGTCCATCTACACAAGAA	CCGGCCTGGTCCATCTACACAAGAACTCGAGTTCTTGTGTAGATGGACCAGGTTTTTG	CDS	NM_008911	10090	19044	Ppox	protoporphyrinogen oxidase	NM_008911.2	noAltMouse	noHumanHit
Sublib_SC_Proteome-P8	F	12	TRCN0000077083	GCCAGATTGTTGCCTTGAAAT	CCGGGCCAGATTGTTGCCTTGAAATCTCGAGATTTCAAGGCAACAATCTGGCTTTTTG	3UTR	NM_010763	10090	17156	Man1a2	mannosidase, alpha, class 1A, member 2	NM_010763.2	noAltMouse	noHumanHit
Sublib_SC_Proteome-P8	G	1	TRCN0000077084	CCAGAAGTAATTGAAACCTAT	CCGGCCAGAAGTAATTGAAACCTATCTCGAGATAGGTTTCAATTACTTCTGGTTTTTG	CDS	NM_010763	10090	17156	Man1a2	mannosidase, alpha, class 1A, member 2	NM_010763.2	noAltMouse	NM_006699.3 (LOC:10905)
Sublib_SC_Proteome-P8	G	4	TRCN0000077085	CGGTGACTTGACTTACTATAA	CCGGCGGTGACTTGACTTACTATAACTCGAGTTATAGTAAGTCAAGTCACCGTTTTTG	CDS	NM_010763	10090	17156	Man1a2	mannosidase, alpha, class 1A, member 2	NM_010763.2	noAltMouse	noHumanHit
Sublib_SC_Proteome-P8	G	5	TRCN0000077086	CCTGGGATAATTACAGAACAT	CCGGCCTGGGATAATTACAGAACATCTCGAGATGTTCTGTAATTATCCCAGGTTTTTG	CDS	NM_010763	10090	17156	Man1a2	mannosidase, alpha, class 1A, member 2	NM_010763.2	noAltMouse	noHumanHit
Sublib_SC_Proteome-P8	G	6	TRCN0000077087	CTGGGCTTAGAAGATGTGTTA	CCGGCTGGGCTTAGAAGATGTGTTACTCGAGTAACACATCTTCTAAGCCCAGTTTTTG	CDS	NM_010763	10090	17156	Man1a2	mannosidase, alpha, class 1A, member 2	NM_010763.2	noAltMouse	noHumanHit
Sublib_SC_Proteome-P8	G	7	TRCN0000077233	CCTTTCACGTTCTCTACCATA	CCGGCCTTTCACGTTCTCTACCATACTCGAGTATGGTAGAGAACGTGAAAGGTTTTTG	3UTR	NM_010851	10090	17874	Myd88	myeloid differentiation primary response gene 88	NM_010851.2	noAltMouse	noHumanHit
Sublib_SC_Proteome-P8	G	8	TRCN0000077234	GCCAGCGAGCTAATTGAGAAA	CCGGGCCAGCGAGCTAATTGAGAAACTCGAGTTTCTCAATTAGCTCGCTGGCTTTTTG	CDS	NM_010851	10090	17874	Myd88	myeloid differentiation primary response gene 88	NM_010851.2	noAltMouse	noHumanHit
Sublib_SC_Proteome-P8	G	9	TRCN0000077235	CCTTGTTAGACCGTGAGGATA	CCGGCCTTGTTAGACCGTGAGGATACTCGAGTATCCTCACGGTCTAACAAGGTTTTTG	CDS	NM_010851	10090	17874	Myd88	myeloid differentiation primary response gene 88	NM_010851.2	noAltMouse	noHumanHit
Sublib_SC_Proteome-P8	G	12	TRCN0000077236	GCGACTGATTCCTATTAAATA	CCGGGCGACTGATTCCTATTAAATACTCGAGTATTTAATAGGAATCAGTCGCTTTTTG	CDS	NM_010851	10090	17874	Myd88	myeloid differentiation primary response gene 88	NM_010851.2	noAltMouse	noHumanHit
Sublib_SC_Proteome-P8	H	1	TRCN0000077237	CTTCATGTTCTCCATACCCTT	CCGGCTTCATGTTCTCCATACCCTTCTCGAGAAGGGTATGGAGAACATGAAGTTTTTG	CDS	NM_010851	10090	17874	Myd88	myeloid differentiation primary response gene 88	NM_010851.2	noAltMouse	noHumanHit
Sublib_SC_Proteome-P8	H	2	TRCN0000077333	CAGCAACATCTATGAGGTCTT	CCGGCAGCAACATCTATGAGGTCTTCTCGAGAAGACCTCATAGATGTTGCTGTTTTTG	CDS	NM_015783	10090	53606	Isg15	ISG15 ubiquitin-like modifier	noHits	NM_015783.3 (LOC:100038882)	noHumanHit
Sublib_SC_Proteome-P8	H	3	TRCN0000077334	AGCACAGTGATGCTAGTGGTA	CCGGAGCACAGTGATGCTAGTGGTACTCGAGTACCACTAGCATCACTGTGCTTTTTTG	CDS	NM_015783	10090	53606	Isg15	ISG15 ubiquitin-like modifier	noHits	NM_015783.3 (LOC:100038882)	noHumanHit
Sublib_SC_Proteome-P8	H	4	TRCN0000077335	CAAGTCACGAAGACCAGTTCT	CCGGCAAGTCACGAAGACCAGTTCTCTCGAGAGAACTGGTCTTCGTGACTTGTTTTTG	CDS	NM_015783	10090	53606	Isg15	ISG15 ubiquitin-like modifier	noHits	noAltMouse	noHumanHit
Sublib_SC_Proteome-P8	H	5	TRCN0000077353	CCAGACACTAAGTGCAGATTT	CCGGCCAGACACTAAGTGCAGATTTCTCGAGAAATCTGCACTTAGTGTCTGGTTTTTG	3UTR	NM_011890	10090	24051	Sgcb	sarcoglycan, beta (dystrophin-associated glycoprotein)	NM_011890.4	noAltMouse	noHumanHit
Sublib_SC_Proteome-P8	H	7	TRCN0000077354	GCCGTCATCAATCTACTCATT	CCGGGCCGTCATCAATCTACTCATTCTCGAGAATGAGTAGATTGATGACGGCTTTTTG	CDS	NM_011890	10090	24051	Sgcb	sarcoglycan, beta (dystrophin-associated glycoprotein)	NM_011890.4	noAltMouse	noHumanHit
Sublib_SC_Proteome-P8	H	8	TRCN0000077355	GCAATTTCAAAGCTGGATATA	CCGGGCAATTTCAAAGCTGGATATACTCGAGTATATCCAGCTTTGAAATTGCTTTTTG	CDS	NM_011890	10090	24051	Sgcb	sarcoglycan, beta (dystrophin-associated glycoprotein)	NM_011890.4	noAltMouse	noHumanHit
Sublib_SC_Proteome-P8	H	9	TRCN0000077356	CAATGCTACCAGTGACTTAAA	CCGGCAATGCTACCAGTGACTTAAACTCGAGTTTAAGTCACTGGTAGCATTGTTTTTG	CDS	NM_011890	10090	24051	Sgcb	sarcoglycan, beta (dystrophin-associated glycoprotein)	NM_011890.4	noAltMouse	noHumanHit
Sublib_SC_Proteome-P8	H	10	TRCN0000077357	AGTACAAGTAACAGGTCACAA	CCGGAGTACAAGTAACAGGTCACAACTCGAGTTGTGACCTGTTACTTGTACTTTTTTG	CDS	NM_011890	10090	24051	Sgcb	sarcoglycan, beta (dystrophin-associated glycoprotein)	NM_011890.4	noAltMouse	noHumanHit
Sublib_SC_Proteome-P8	H	11	TRCN0000077568	CCACTTCTAACTACAGCCCTT	CCGGCCACTTCTAACTACAGCCCTTCTCGAGAAGGGCTGTAGTTAGAAGTGGTTTTTG	3UTR	NM_008624	10090	17532	Mras	muscle and microspikes RAS	NM_008624.3	noAltMouse	noHumanHit
Sublib_SC_Proteome-P8	H	12	TRCN0000077569	CCATGACCTAGTTAGAGTAAT	CCGGCCATGACCTAGTTAGAGTAATCTCGAGATTACTCTAACTAGGTCATGGTTTTTG	CDS	NM_008624	10090	17532	Mras	muscle and microspikes RAS	NM_008624.3	noAltMouse	noHumanHit
Sublib_SC_Proteome-P9	A	1	TRCN0000077570	CAGGGAGTCATTCCCAATGAT	CCGGCAGGGAGTCATTCCCAATGATCTCGAGATCATTGGGAATGACTCCCTGTTTTTG	CDS	NM_008624	10090	17532	Mras	muscle and microspikes RAS	NM_008624.3	noAltMouse	noHumanHit
Sublib_SC_Proteome-P9	A	2	TRCN0000077571	CCGCCTCTCAACGTGGATAAA	CCGGCCGCCTCTCAACGTGGATAAACTCGAGTTTATCCACGTTGAGAGGCGGTTTTTG	CDS	NM_008624	10090	17532	Mras	muscle and microspikes RAS	NM_008624.3	noAltMouse	noHumanHit
Sublib_SC_Proteome-P9	A	3	TRCN0000077572	CATTGAAGACTCCTACCTGAA	CCGGCATTGAAGACTCCTACCTGAACTCGAGTTCAGGTAGGAGTCTTCAATGTTTTTG	CDS	NM_008624	10090	17532	Mras	muscle and microspikes RAS	NM_008624.3	noAltMouse	NM_001085049.1 (LOC:22808),NM_012219.3 (LOC:22808)
Sublib_SC_Proteome-P9	A	4	TRCN0000077653	CCGTGGTAATTCACACCATCA	CCGGCCGTGGTAATTCACACCATCACTCGAGTGATGGTGTGAATTACCACGGTTTTTG	3UTR	NM_145452	10090	218397	Rasa1	RAS p21 protein activator 1	NM_145452.3	noAltMouse	noHumanHit
Sublib_SC_Proteome-P9	A	5	TRCN0000077654	GCAAGCAATCATGTGAGTTAA	CCGGGCAAGCAATCATGTGAGTTAACTCGAGTTAACTCACATGATTGCTTGCTTTTTG	CDS	NM_145452	10090	218397	Rasa1	RAS p21 protein activator 1	NM_145452.3	noAltMouse	noHumanHit
Sublib_SC_Proteome-P9	A	6	TRCN0000077655	CCTCCTGACATCAATAGATTT	CCGGCCTCCTGACATCAATAGATTTCTCGAGAAATCTATTGATGTCAGGAGGTTTTTG	CDS	NM_145452	10090	218397	Rasa1	RAS p21 protein activator 1	NM_145452.3	noAltMouse	NM_002890.1 (LOC:5921),NM_022650.1 (LOC:5921)
Sublib_SC_Proteome-P9	A	8	TRCN0000077656	CGGACACTACAGAGCATTCTA	CCGGCGGACACTACAGAGCATTCTACTCGAGTAGAATGCTCTGTAGTGTCCGTTTTTG	CDS	NM_145452	10090	218397	Rasa1	RAS p21 protein activator 1	NM_145452.3	noAltMouse	NM_002890.1 (LOC:5921),NM_022650.1 (LOC:5921)
Sublib_SC_Proteome-P9	A	9	TRCN0000077657	GCCTTATATGGAAGGTGTCAA	CCGGGCCTTATATGGAAGGTGTCAACTCGAGTTGACACCTTCCATATAAGGCTTTTTG	CDS	NM_145452	10090	218397	Rasa1	RAS p21 protein activator 1	NM_145452.3	noAltMouse	noHumanHit
Sublib_SC_Proteome-P9	A	10	TRCN0000078918	CCTGTCACCAAATCAGTCATT	CCGGCCTGTCACCAAATCAGTCATTCTCGAGAATGACTGATTTGGTGACAGGTTTTTG	3UTR	NM_016865	10090	53415	Htatip2	HIV-1 tat interactive protein 2, homolog (human)	NM_001146049.1,NM_001146050.1,NM_001146052.1,NM_001146053.1,NM_016865.3	noAltMouse	noHumanHit
Sublib_SC_Proteome-P9	A	11	TRCN0000078919	GACTTCAAGATGCAGAATAAA	CCGGGACTTCAAGATGCAGAATAAACTCGAGTTTATTCTGCATCTTGAAGTCTTTTTG	CDS	NM_016865	10090	53415	Htatip2	HIV-1 tat interactive protein 2, homolog (human)	NM_001146049.1,NM_001146050.1,NM_001146052.1,NM_001146053.1,NM_016865.3	noAltMouse	noHumanHit
Sublib_SC_Proteome-P9	A	12	TRCN0000078920	CGATAAGTCCAGCAGTTTCTT	CCGGCGATAAGTCCAGCAGTTTCTTCTCGAGAAGAAACTGCTGGACTTATCGTTTTTG	CDS	NM_016865	10090	53415	Htatip2	HIV-1 tat interactive protein 2, homolog (human)	NM_001146049.1,NM_001146050.1,NM_001146052.1,NM_001146053.1,NM_016865.3	noAltMouse	noHumanHit
Sublib_SC_Proteome-P9	B	1	TRCN0000078921	TGTTCGTGTTGACCGAGATTA	CCGGTGTTCGTGTTGACCGAGATTACTCGAGTAATCTCGGTCAACACGAACATTTTTG	CDS	NM_016865	10090	53415	Htatip2	HIV-1 tat interactive protein 2, homolog (human)	NM_001146049.1,NM_001146050.1,NM_001146052.1,NM_001146053.1,NM_016865.3	noAltMouse	NM_001098520.1 (LOC:10553),NM_001098521.1 (LOC:10553),NM_001098522.1 (LOC:10553),NM_006410.4 (LOC:10553)
Sublib_SC_Proteome-P9	B	4	TRCN0000078922	GTTCGTGTTGACCGAGATTAT	CCGGGTTCGTGTTGACCGAGATTATCTCGAGATAATCTCGGTCAACACGAACTTTTTG	CDS	NM_016865	10090	53415	Htatip2	HIV-1 tat interactive protein 2, homolog (human)	NM_001146049.1,NM_001146050.1,NM_001146052.1,NM_001146053.1,NM_016865.3	noAltMouse	NM_001098520.1 (LOC:10553),NM_001098521.1 (LOC:10553),NM_001098522.1 (LOC:10553),NM_006410.4 (LOC:10553)
Sublib_SC_Proteome-P9	B	5	TRCN0000079093	GCCATTTACAAGTGGAAATAA	CCGGGCCATTTACAAGTGGAAATAACTCGAGTTATTTCCACTTGTAAATGGCTTTTTG	3UTR	XM_484053	10090	216965	Taok1	TAO kinase 1	NM_144825.2	noAltMouse	noHumanHit
Sublib_SC_Proteome-P9	B	6	TRCN0000079094	GCGCCCTGAAACAGTGTTAAT	CCGGGCGCCCTGAAACAGTGTTAATCTCGAGATTAACACTGTTTCAGGGCGCTTTTTG	CDS	XM_484053	10090	216965	Taok1	TAO kinase 1	NM_144825.2	noAltMouse	noHumanHit
Sublib_SC_Proteome-P9	B	7	TRCN0000079095	CCATCTCAACACTATTCAGAA	CCGGCCATCTCAACACTATTCAGAACTCGAGTTCTGAATAGTGTTGAGATGGTTTTTG	CDS	XM_484053	10090	216965	Taok1	TAO kinase 1	NM_144825.2	noAltMouse	noHumanHit
Sublib_SC_Proteome-P9	B	8	TRCN0000079096	GACTCGAAAGTTAGCCATCTT	CCGGGACTCGAAAGTTAGCCATCTTCTCGAGAAGATGGCTAACTTTCGAGTCTTTTTG	CDS	XM_484053	10090	216965	Taok1	TAO kinase 1	NM_144825.2	noAltMouse	noHumanHit
Sublib_SC_Proteome-P9	B	9	TRCN0000079097	CGGCTCAGATTAGACAAAGAT	CCGGCGGCTCAGATTAGACAAAGATCTCGAGATCTTTGTCTAATCTGAGCCGTTTTTG	CDS	XM_484053	10090	216965	Taok1	TAO kinase 1	NM_144825.2	noAltMouse	noHumanHit
Sublib_SC_Proteome-P9	B	12	TRCN0000079173	CCCAAGAAGAAACATTGCAAT	CCGGCCCAAGAAGAAACATTGCAATCTCGAGATTGCAATGTTTCTTCTTGGGTTTTTG	3UTR	NM_023420	10090	68018	Col4a3bp	collagen, type IV, alpha 3 (Goodpasture antigen) binding protein	NM_023420.1	noAltMouse	noHumanHit
Sublib_SC_Proteome-P9	C	1	TRCN0000079174	GCGTACAAGAATGTGATGGAA	CCGGGCGTACAAGAATGTGATGGAACTCGAGTTCCATCACATTCTTGTACGCTTTTTG	CDS	NM_023420	10090	68018	Col4a3bp	collagen, type IV, alpha 3 (Goodpasture antigen) binding protein	NM_023420.1	noAltMouse	noHumanHit
Sublib_SC_Proteome-P9	C	2	TRCN0000079175	CCGGTTTGATATCAGTGTAAA	CCGGCCGGTTTGATATCAGTGTAAACTCGAGTTTACACTGATATCAAACCGGTTTTTG	CDS	NM_023420	10090	68018	Col4a3bp	collagen, type IV, alpha 3 (Goodpasture antigen) binding protein	NM_023420.1	noAltMouse	noHumanHit
Sublib_SC_Proteome-P9	C	3	TRCN0000079176	GCACAATACCAATGGTAATAA	CCGGGCACAATACCAATGGTAATAACTCGAGTTATTACCATTGGTATTGTGCTTTTTG	CDS	NM_023420	10090	68018	Col4a3bp	collagen, type IV, alpha 3 (Goodpasture antigen) binding protein	NM_023420.1	noAltMouse	noHumanHit
Sublib_SC_Proteome-P9	C	4	TRCN0000079177	CACAAGACTGAATCGGGATAT	CCGGCACAAGACTGAATCGGGATATCTCGAGATATCCCGATTCAGTCTTGTGTTTTTG	CDS	NM_023420	10090	68018	Col4a3bp	collagen, type IV, alpha 3 (Goodpasture antigen) binding protein	NM_023420.1	noAltMouse	noHumanHit
Sublib_SC_Proteome-P9	C	5	TRCN0000079268	GCCCTTTGGATGATGTGTTAA	CCGGGCCCTTTGGATGATGTGTTAACTCGAGTTAACACATCATCCAAAGGGCTTTTTG	3UTR	NM_031406	10090	83704	Slc12a9	solute carrier family 12 (potassium/chloride transporters), member 9	NM_031406.2	noAltMouse	noHumanHit
Sublib_SC_Proteome-P9	C	6	TRCN0000079269	GCCCTGCTTCAAGAAGACTAT	CCGGGCCCTGCTTCAAGAAGACTATCTCGAGATAGTCTTCTTGAAGCAGGGCTTTTTG	CDS	NM_031406	10090	83704	Slc12a9	solute carrier family 12 (potassium/chloride transporters), member 9	NM_031406.2	noAltMouse	noHumanHit
Sublib_SC_Proteome-P9	C	7	TRCN0000079270	CCTTTGTGGATCTCACCCTAT	CCGGCCTTTGTGGATCTCACCCTATCTCGAGATAGGGTGAGATCCACAAAGGTTTTTG	CDS	NM_031406	10090	83704	Slc12a9	solute carrier family 12 (potassium/chloride transporters), member 9	NM_031406.2	noAltMouse	noHumanHit
Sublib_SC_Proteome-P9	C	8	TRCN0000079271	CCACGGTTCTGTCCATGTTTA	CCGGCCACGGTTCTGTCCATGTTTACTCGAGTAAACATGGACAGAACCGTGGTTTTTG	CDS	NM_031406	10090	83704	Slc12a9	solute carrier family 12 (potassium/chloride transporters), member 9	NM_031406.2	noAltMouse	noHumanHit
Sublib_SC_Proteome-P9	C	9	TRCN0000079272	CCATCATTGCAGTCGCCTATA	CCGGCCATCATTGCAGTCGCCTATACTCGAGTATAGGCGACTGCAATGATGGTTTTTG	CDS	NM_031406	10090	83704	Slc12a9	solute carrier family 12 (potassium/chloride transporters), member 9	NM_031406.2	noAltMouse	noHumanHit
Sublib_SC_Proteome-P9	C	10	TRCN0000079628	GCCAGCATAGAAATGTACCAT	CCGGGCCAGCATAGAAATGTACCATCTCGAGATGGTACATTTCTATGCTGGCTTTTTG	3UTR	NM_023214	10090	66500	Slc30a7	solute carrier family 30 (zinc transporter), member 7	NM_023214.6	noAltMouse	NM_001144884.1 (LOC:148867),NM_133496.4 (LOC:148867)
Sublib_SC_Proteome-P9	C	11	TRCN0000079629	CCACAGTCATTCCCTCTTTAA	CCGGCCACAGTCATTCCCTCTTTAACTCGAGTTAAAGAGGGAATGACTGTGGTTTTTG	CDS	NM_023214	10090	66500	Slc30a7	solute carrier family 30 (zinc transporter), member 7	NM_023214.6	noAltMouse	noHumanHit
Sublib_SC_Proteome-P9	C	12	TRCN0000079630	GCCGATACACTGGGAAGTATT	CCGGGCCGATACACTGGGAAGTATTCTCGAGAATACTTCCCAGTGTATCGGCTTTTTG	CDS	NM_023214	10090	66500	Slc30a7	solute carrier family 30 (zinc transporter), member 7	NM_023214.6	noAltMouse	noHumanHit
Sublib_SC_Proteome-P9	D	1	TRCN0000079631	GTGGAGAGATAATGACGCTTT	CCGGGTGGAGAGATAATGACGCTTTCTCGAGAAAGCGTCATTATCTCTCCACTTTTTG	CDS	NM_023214	10090	66500	Slc30a7	solute carrier family 30 (zinc transporter), member 7	NM_023214.6	noAltMouse	noHumanHit
Sublib_SC_Proteome-P9	D	2	TRCN0000079632	GCAGATCCTATCTGTTCGATT	CCGGGCAGATCCTATCTGTTCGATTCTCGAGAATCGAACAGATAGGATCTGCTTTTTG	CDS	NM_023214	10090	66500	Slc30a7	solute carrier family 30 (zinc transporter), member 7	NM_023214.6	noAltMouse	noHumanHit
Sublib_SC_Proteome-P9	D	3	TRCN0000079653	CCCATAGTTATCAGCCACCTA	CCGGCCCATAGTTATCAGCCACCTACTCGAGTAGGTGGCTGATAACTATGGGTTTTTG	3UTR	NM_030696	10090	80879	Slc16a3	solute carrier family 16 (monocarboxylic acid transporters), member 3	NM_001038653.1,NM_001038654.1,NM_030696.3	noAltMouse	noHumanHit
Sublib_SC_Proteome-P9	D	4	TRCN0000079654	GCTGGATGCAACCAAAGTTTA	CCGGGCTGGATGCAACCAAAGTTTACTCGAGTAAACTTTGGTTGCATCCAGCTTTTTG	CDS	NM_030696	10090	80879	Slc16a3	solute carrier family 16 (monocarboxylic acid transporters), member 3	NM_001038653.1,NM_001038654.1,NM_030696.3	noAltMouse	noHumanHit
Sublib_SC_Proteome-P9	D	5	TRCN0000079655	CTGGGCTTCATCGACATCTTT	CCGGCTGGGCTTCATCGACATCTTTCTCGAGAAAGATGTCGATGAAGCCCAGTTTTTG	CDS	NM_030696	10090	80879	Slc16a3	solute carrier family 16 (monocarboxylic acid transporters), member 3	NM_001038653.1,NM_001038654.1,NM_030696.3	noAltMouse	noHumanHit
Sublib_SC_Proteome-P9	D	7	TRCN0000079656	CCTCATCATGCTCAATCGATA	CCGGCCTCATCATGCTCAATCGATACTCGAGTATCGATTGAGCATGATGAGGTTTTTG	CDS	NM_030696	10090	80879	Slc16a3	solute carrier family 16 (monocarboxylic acid transporters), member 3	NM_001038653.1,NM_001038654.1,NM_030696.3	noAltMouse	noHumanHit
Sublib_SC_Proteome-P9	D	8	TRCN0000079657	GCTCAATCGATACTTCAACAA	CCGGGCTCAATCGATACTTCAACAACTCGAGTTGTTGAAGTATCGATTGAGCTTTTTG	CDS	NM_030696	10090	80879	Slc16a3	solute carrier family 16 (monocarboxylic acid transporters), member 3	NM_001038653.1,NM_001038654.1,NM_030696.3	noAltMouse	noHumanHit
Sublib_SC_Proteome-P9	D	9	TRCN0000079693	GCCTGTGTTGAACCATGAAAT	CCGGGCCTGTGTTGAACCATGAAATCTCGAGATTTCATGGTTCAACACAGGCTTTTTG	3UTR	NM_178651	10090	109108	Slc30a9	solute carrier family 30 (zinc transporter), member 9	NM_178651.3	noAltMouse	noHumanHit
Sublib_SC_Proteome-P9	D	10	TRCN0000079694	CCGAGTACAAATGTTATTCTA	CCGGCCGAGTACAAATGTTATTCTACTCGAGTAGAATAACATTTGTACTCGGTTTTTG	CDS	NM_178651	10090	109108	Slc30a9	solute carrier family 30 (zinc transporter), member 9	NM_178651.3	noAltMouse	noHumanHit
Sublib_SC_Proteome-P9	D	11	TRCN0000079695	CCCGACATTCACCCACATTTA	CCGGCCCGACATTCACCCACATTTACTCGAGTAAATGTGGGTGAATGTCGGGTTTTTG	CDS	NM_178651	10090	109108	Slc30a9	solute carrier family 30 (zinc transporter), member 9	NM_178651.3	noAltMouse	noHumanHit
Sublib_SC_Proteome-P9	E	2	TRCN0000079696	CGAGTTGTTACGAGATCATAT	CCGGCGAGTTGTTACGAGATCATATCTCGAGATATGATCTCGTAACAACTCGTTTTTG	CDS	NM_178651	10090	109108	Slc30a9	solute carrier family 30 (zinc transporter), member 9	NM_178651.3	noAltMouse	noHumanHit
Sublib_SC_Proteome-P9	E	3	TRCN0000079697	GACGAGTTGTTACGAGATCAT	CCGGGACGAGTTGTTACGAGATCATCTCGAGATGATCTCGTAACAACTCGTCTTTTTG	CDS	NM_178651	10090	109108	Slc30a9	solute carrier family 30 (zinc transporter), member 9	NM_178651.3	noAltMouse	noHumanHit
Sublib_SC_Proteome-P9	E	4	TRCN0000079803	GCCCTTTCTATTGGTGGAGAA	CCGGGCCCTTTCTATTGGTGGAGAACTCGAGTTCTCCACCAATAGAAAGGGCTTTTTG	3UTR	NM_172782	10090	237082	Nxt2	nuclear transport factor 2-like export factor 2	NM_001161430.1,NM_172782.3	noAltMouse	noHumanHit
Sublib_SC_Proteome-P9	E	5	TRCN0000079804	GCAGCACTTCTTTAACCAGAA	CCGGGCAGCACTTCTTTAACCAGAACTCGAGTTCTGGTTAAAGAAGTGCTGCTTTTTG	CDS	NM_172782	10090	237082	Nxt2	nuclear transport factor 2-like export factor 2	NM_001161430.1,NM_172782.3	noAltMouse	noHumanHit
Sublib_SC_Proteome-P9	E	6	TRCN0000079805	GCCGAGGAATTTGTCAATATT	CCGGGCCGAGGAATTTGTCAATATTCTCGAGAATATTGACAAATTCCTCGGCTTTTTG	CDS	NM_172782	10090	237082	Nxt2	nuclear transport factor 2-like export factor 2	NM_001161430.1,NM_172782.3	noAltMouse	noHumanHit
Sublib_SC_Proteome-P9	E	8	TRCN0000079806	CCAGCGAATTCCAGATCAATA	CCGGCCAGCGAATTCCAGATCAATACTCGAGTATTGATCTGGAATTCGCTGGTTTTTG	CDS	NM_172782	10090	237082	Nxt2	nuclear transport factor 2-like export factor 2	NM_001161430.1,NM_172782.3	noAltMouse	noHumanHit
Sublib_SC_Proteome-P9	E	9	TRCN0000079807	CACTCTAATCTGGAATGGAAA	CCGGCACTCTAATCTGGAATGGAAACTCGAGTTTCCATTCCAGATTAGAGTGTTTTTG	CDS	NM_172782	10090	237082	Nxt2	nuclear transport factor 2-like export factor 2	NM_001161430.1,NM_172782.3	noAltMouse	noHumanHit
Sublib_SC_Proteome-P9	E	10	TRCN0000080273	CCATCATCGAATGATCCACTT	CCGGCCATCATCGAATGATCCACTTCTCGAGAAGTGGATCATTCGATGATGGTTTTTG	CDS	NM_008645	10090	17836	Mug1	murinoglobulin 1	NM_008645.2	noAltMouse	noHumanHit
Sublib_SC_Proteome-P9	E	11	TRCN0000080275	CTTGGAGTTTACGCACAACAT	CCGGCTTGGAGTTTACGCACAACATCTCGAGATGTTGTGCGTAAACTCCAAGTTTTTG	CDS	NM_008645	10090	17836	Mug1	murinoglobulin 1	NM_008645.2	noAltMouse	noHumanHit
Sublib_SC_Proteome-P9	E	12	TRCN0000080276	CTCCATAGATACCACATGCAT	CCGGCTCCATAGATACCACATGCATCTCGAGATGCATGTGGTATCTATGGAGTTTTTG	CDS	NM_008645	10090	17836	Mug1	murinoglobulin 1	NM_008645.2	noAltMouse	noHumanHit
Sublib_SC_Proteome-P9	F	1	TRCN0000080277	GCCAGGACAATCAGTTAAATT	CCGGGCCAGGACAATCAGTTAAATTCTCGAGAATTTAACTGATTGTCCTGGCTTTTTG	CDS	NM_008645	10090	17836	Mug1	murinoglobulin 1	NM_008645.2	NM_008646.3 (LOC:17837),NR_027619.1 (LOC:17835)	noHumanHit
Sublib_SC_Proteome-P9	F	11	TRCN0000080548	GCACAGAATCTATGGGAAGTT	CCGGGCACAGAATCTATGGGAAGTTCTCGAGAACTTCCCATAGATTCTGTGCTTTTTG	CDS	NM_012023	10090	26931	Ppp2r5c	protein phosphatase 2, regulatory subunit B (B56), gamma isoform	NM_001081457.1,NM_001081458.1,NM_001135001.1,NM_012023.2	noAltMouse	noHumanHit
Sublib_SC_Proteome-P9	F	12	TRCN0000080549	CGTCCTTATACCGCAACTCAA	CCGGCGTCCTTATACCGCAACTCAACTCGAGTTGAGTTGCGGTATAAGGACGTTTTTG	CDS	NM_012023	10090	26931	Ppp2r5c	protein phosphatase 2, regulatory subunit B (B56), gamma isoform	NM_001081457.1,NM_001081458.1,NM_001135001.1,NM_012023.2	noAltMouse	noHumanHit
Sublib_SC_Proteome-P9	G	1	TRCN0000080550	CATGAGTTTAATCAGTGACAA	CCGGCATGAGTTTAATCAGTGACAACTCGAGTTGTCACTGATTAAACTCATGTTTTTG	CDS	NM_012023	10090	26931	Ppp2r5c	protein phosphatase 2, regulatory subunit B (B56), gamma isoform	NM_001081457.1,NM_001081458.1,NM_001135001.1,NM_012023.2	noAltMouse	NM_002719.2 (LOC:5527),NM_178586.1 (LOC:5527),NM_178587.1 (LOC:5527),NM_178588.1 (LOC:5527)
Sublib_SC_Proteome-P9	G	4	TRCN0000080551	GCGAGAAGAAGCATGGGTTAA	CCGGGCGAGAAGAAGCATGGGTTAACTCGAGTTAACCCATGCTTCTTCTCGCTTTTTG	CDS	NM_012023	10090	26931	Ppp2r5c	protein phosphatase 2, regulatory subunit B (B56), gamma isoform	NM_001081457.1,NM_001081458.1,NM_001135001.1,NM_012023.2	noAltMouse	noHumanHit
Sublib_SC_Proteome-P9	G	5	TRCN0000080552	CTTGATATACAACGCCCTGAA	CCGGCTTGATATACAACGCCCTGAACTCGAGTTCAGGGCGTTGTATATCAAGTTTTTG	CDS	NM_012023	10090	26931	Ppp2r5c	protein phosphatase 2, regulatory subunit B (B56), gamma isoform	NM_001081457.1,NM_001081458.1,NM_001135001.1,NM_012023.2	noAltMouse	NM_002719.2 (LOC:5527),NM_178586.1 (LOC:5527),NM_178587.1 (LOC:5527)
Sublib_SC_Proteome-P9	G	6	TRCN0000080563	CCCAGATGGAAGTGAATGAAT	CCGGCCCAGATGGAAGTGAATGAATCTCGAGATTCATTCACTTCCATCTGGGTTTTTG	3UTR	NM_008916	10090	19062	Inpp5k	inositol polyphosphate 5-phosphatase K	NM_008916.2	noAltMouse	noHumanHit
Sublib_SC_Proteome-P9	G	7	TRCN0000080564	CCCACTGAACTTTGTCAAGAT	CCGGCCCACTGAACTTTGTCAAGATCTCGAGATCTTGACAAAGTTCAGTGGGTTTTTG	CDS	NM_008916	10090	19062	Inpp5k	inositol polyphosphate 5-phosphatase K	NM_008916.2	noAltMouse	noHumanHit
Sublib_SC_Proteome-P9	G	8	TRCN0000080565	GCCTCCTCATATGTATAACAA	CCGGGCCTCCTCATATGTATAACAACTCGAGTTGTTATACATATGAGGAGGCTTTTTG	CDS	NM_008916	10090	19062	Inpp5k	inositol polyphosphate 5-phosphatase K	NM_008916.2	noAltMouse	noHumanHit
Sublib_SC_Proteome-P9	G	9	TRCN0000080566	CAACCCTTCAAGATCCCGATT	CCGGCAACCCTTCAAGATCCCGATTCTCGAGAATCGGGATCTTGAAGGGTTGTTTTTG	CDS	NM_008916	10090	19062	Inpp5k	inositol polyphosphate 5-phosphatase K	NM_008916.2	noAltMouse	noHumanHit
Sublib_SC_Proteome-P9	G	12	TRCN0000080567	GCCCAGATGGAAGTGAATGAA	CCGGGCCCAGATGGAAGTGAATGAACTCGAGTTCATTCACTTCCATCTGGGCTTTTTG	3UTR	NM_008916	10090	19062	Inpp5k	inositol polyphosphate 5-phosphatase K	NM_008916.2	noAltMouse	noHumanHit
Sublib_SC_Proteome-P9	F	2	TRCN0000080608	CCGGTTTATTAGTGAGAGCTA	CCGGCCGGTTTATTAGTGAGAGCTACTCGAGTAGCTCTCACTAATAAACCGGTTTTTG	3UTR	NM_133201	10090	170731	Mfn2	mitofusin 2	NM_133201.2	noAltMouse	noHumanHit
Sublib_SC_Proteome-P9	F	3	TRCN0000080609	GCGGGTTTATTGTCTAGAAAT	CCGGGCGGGTTTATTGTCTAGAAATCTCGAGATTTCTAGACAATAAACCCGCTTTTTG	CDS	NM_133201	10090	170731	Mfn2	mitofusin 2	noHits	noAltMouse	noHumanHit
Sublib_SC_Proteome-P9	F	4	TRCN0000080610	GCTACAGCTCATCATCAGTTA	CCGGGCTACAGCTCATCATCAGTTACTCGAGTAACTGATGATGAGCTGTAGCTTTTTG	CDS	NM_133201	10090	170731	Mfn2	mitofusin 2	NM_133201.2	noAltMouse	noHumanHit
Sublib_SC_Proteome-P9	F	5	TRCN0000080612	TGGATGGACTATGCTAGTGAA	CCGGTGGATGGACTATGCTAGTGAACTCGAGTTCACTAGCATAGTCCATCCATTTTTG	CDS	NM_133201	10090	170731	Mfn2	mitofusin 2	NM_133201.2	noAltMouse	noHumanHit
Sublib_SC_Proteome-P9	F	6	TRCN0000080623	GCCAGATATTTCCTCTGAATT	CCGGGCCAGATATTTCCTCTGAATTCTCGAGAATTCAGAGGAAATATCTGGCTTTTTG	3UTR	NM_019837	10090	56409	Nudt3	nudix (nucleotide diphosphate linked moiety X)-type motif 3	NM_019837.2	noAltMouse	noHumanHit
Sublib_SC_Proteome-P9	F	7	TRCN0000080624	CGCCATCCAGACCGATGGATT	CCGGCGCCATCCAGACCGATGGATTCTCGAGAATCCATCGGTCTGGATGGCGTTTTTG	CDS	NM_019837	10090	56409	Nudt3	nudix (nucleotide diphosphate linked moiety X)-type motif 3	NM_019837.2	noAltMouse	noHumanHit
Sublib_SC_Proteome-P9	F	8	TRCN0000080625	GACCTACGTGTATGTGCTCAT	CCGGGACCTACGTGTATGTGCTCATCTCGAGATGAGCACATACACGTAGGTCTTTTTG	CDS	NM_019837	10090	56409	Nudt3	nudix (nucleotide diphosphate linked moiety X)-type motif 3	NM_019837.2	noAltMouse	noHumanHit
Sublib_SC_Proteome-P9	F	9	TRCN0000080626	TGGGAAGACTAGTTGGAATTT	CCGGTGGGAAGACTAGTTGGAATTTCTCGAGAAATTCCAACTAGTCTTCCCATTTTTG	CDS	NM_019837	10090	56409	Nudt3	nudix (nucleotide diphosphate linked moiety X)-type motif 3	NM_019837.2	noAltMouse	noHumanHit
Sublib_SC_Proteome-P9	F	10	TRCN0000080627	CGTCATACTTTGAGACGTTGA	CCGGCGTCATACTTTGAGACGTTGACTCGAGTCAACGTCTCAAAGTATGACGTTTTTG	CDS	NM_019837	10090	56409	Nudt3	nudix (nucleotide diphosphate linked moiety X)-type motif 3	NM_019837.2	noAltMouse	noHumanHit
Sublib_SC_Proteome-P9	H	1	TRCN0000080773	CCCTGCTGAATTTGGCTATTT	CCGGCCCTGCTGAATTTGGCTATTTCTCGAGAAATAGCCAAATTCAGCAGGGTTTTTG	3UTR	NM_007647	10090	12499	Entpd5	ectonucleoside triphosphate diphosphohydrolase 5	NM_001026214.1,NM_007647.2	noAltMouse	noHumanHit
Sublib_SC_Proteome-P9	H	2	TRCN0000080774	GCTCACAAAGAAAGTGAACAA	CCGGGCTCACAAAGAAAGTGAACAACTCGAGTTGTTCACTTTCTTTGTGAGCTTTTTG	CDS	NM_007647	10090	12499	Entpd5	ectonucleoside triphosphate diphosphohydrolase 5	NM_001026214.1,NM_007647.2	noAltMouse	NM_001249.2 (LOC:957)
Sublib_SC_Proteome-P9	H	3	TRCN0000080775	GTCCACATCTTGGGAAGAATA	CCGGGTCCACATCTTGGGAAGAATACTCGAGTATTCTTCCCAAGATGTGGACTTTTTG	CDS	NM_007647	10090	12499	Entpd5	ectonucleoside triphosphate diphosphohydrolase 5	NM_001026214.1,NM_007647.2	noAltMouse	noHumanHit
Sublib_SC_Proteome-P9	H	4	TRCN0000080776	CGCCTTCTACGCTTTCTCTTA	CCGGCGCCTTCTACGCTTTCTCTTACTCGAGTAAGAGAAAGCGTAGAAGGCGTTTTTG	CDS	NM_007647	10090	12499	Entpd5	ectonucleoside triphosphate diphosphohydrolase 5	NM_001026214.1,NM_007647.2	noAltMouse	noHumanHit
Sublib_SC_Proteome-P9	H	5	TRCN0000080777	GATGGGTCCTATGAAGGCATA	CCGGGATGGGTCCTATGAAGGCATACTCGAGTATGCCTTCATAGGACCCATCTTTTTG	CDS	NM_007647	10090	12499	Entpd5	ectonucleoside triphosphate diphosphohydrolase 5	NM_001026214.1,NM_007647.2	noAltMouse	noHumanHit
Sublib_SC_Proteome-P10	A	5	TRCN0000080923	CCAACTTTCTTGTACCCTCTA	CCGGCCAACTTTCTTGTACCCTCTACTCGAGTAGAGGGTACAAGAAAGTTGGTTTTTG	3UTR	NM_024209	10090	67857	Ppp6c	protein phosphatase 6, catalytic subunit	NM_024209.2	noAltMouse	noHumanHit
Sublib_SC_Proteome-P10	A	6	TRCN0000080924	GCCTGGAGATACTGTACCAAA	CCGGGCCTGGAGATACTGTACCAAACTCGAGTTTGGTACAGTATCTCCAGGCTTTTTG	CDS	NM_024209	10090	67857	Ppp6c	protein phosphatase 6, catalytic subunit	NM_024209.2	noAltMouse	NM_001123355.1 (LOC:5537),NM_001123369.1 (LOC:5537),NM_002721.4 (LOC:5537)
Sublib_SC_Proteome-P10	A	8	TRCN0000080925	CCTGACACAAACTACATATTT	CCGGCCTGACACAAACTACATATTTCTCGAGAAATATGTAGTTTGTGTCAGGTTTTTG	CDS	NM_024209	10090	67857	Ppp6c	protein phosphatase 6, catalytic subunit	NM_024209.2	noAltMouse	NM_001123355.1 (LOC:5537),NM_002721.4 (LOC:5537)
Sublib_SC_Proteome-P10	A	9	TRCN0000080926	CCAAAGTTATTCCGAGCAGTT	CCGGCCAAAGTTATTCCGAGCAGTTCTCGAGAACTGCTCGGAATAACTTTGGTTTTTG	CDS	NM_024209	10090	67857	Ppp6c	protein phosphatase 6, catalytic subunit	NM_024209.2	noAltMouse	noHumanHit
Sublib_SC_Proteome-P10	A	10	TRCN0000080927	CGGTTTATCTCCTGATATCAA	CCGGCGGTTTATCTCCTGATATCAACTCGAGTTGATATCAGGAGATAAACCGTTTTTG	CDS	NM_024209	10090	67857	Ppp6c	protein phosphatase 6, catalytic subunit	NM_024209.2	noAltMouse	noHumanHit
Sublib_SC_Proteome-P9	H	7	TRCN0000080968	CCCTCTGTTTGCCCTTCAATT	CCGGCCCTCTGTTTGCCCTTCAATTCTCGAGAATTGAAGGGCAAACAGAGGGTTTTTG	3UTR	NM_177594	10090	210376	Mtmr9	myotubularin related protein 9	NM_177594.1	noAltMouse	noHumanHit
Sublib_SC_Proteome-P9	H	8	TRCN0000080969	CCCATGTTTGAAGTGATTGAA	CCGGCCCATGTTTGAAGTGATTGAACTCGAGTTCAATCACTTCAAACATGGGTTTTTG	CDS	NM_177594	10090	210376	Mtmr9	myotubularin related protein 9	NM_177594.1	noAltMouse	noHumanHit
Sublib_SC_Proteome-P9	H	9	TRCN0000080970	CCTTCGAGTTTAATGAGCATT	CCGGCCTTCGAGTTTAATGAGCATTCTCGAGAATGCTCATTAAACTCGAAGGTTTTTG	CDS	NM_177594	10090	210376	Mtmr9	myotubularin related protein 9	NM_177594.1	noAltMouse	noHumanHit
Sublib_SC_Proteome-P9	H	10	TRCN0000080971	CGAATCATTCAGTTGGATATT	CCGGCGAATCATTCAGTTGGATATTCTCGAGAATATCCAACTGAATGATTCGTTTTTG	CDS	NM_177594	10090	210376	Mtmr9	myotubularin related protein 9	NM_177594.1	noAltMouse	noHumanHit
Sublib_SC_Proteome-P9	H	11	TRCN0000080972	CCTTGCTCCTTCGAGTTTAAT	CCGGCCTTGCTCCTTCGAGTTTAATCTCGAGATTAAACTCGAAGGAGCAAGGTTTTTG	CDS	NM_177594	10090	210376	Mtmr9	myotubularin related protein 9	NM_177594.1	noAltMouse	noHumanHit
Sublib_SC_Proteome-P9	H	12	TRCN0000080978	CCCGGACTAAGTCAGGTCTCT	CCGGCCCGGACTAAGTCAGGTCTCTCTCGAGAGAGACCTGACTTAGTCCGGGTTTTTG	3UTR	XM_203853	10090	75454	Phpt1	phosphohistidine phosphatase 1	NM_029293.2	noAltMouse	noHumanHit
Sublib_SC_Proteome-P10	A	1	TRCN0000080979	GCACTCTGTTTCAACTGAGAA	CCGGGCACTCTGTTTCAACTGAGAACTCGAGTTCTCAGTTGAAACAGAGTGCTTTTTG	CDS	XM_203853	10090	75454	Phpt1	phosphohistidine phosphatase 1	NM_029293.2	noAltMouse	noHumanHit
Sublib_SC_Proteome-P10	A	2	TRCN0000080980	GAGAAGATCAAAGCCAAGTAT	CCGGGAGAAGATCAAAGCCAAGTATCTCGAGATACTTGGCTTTGATCTTCTCTTTTTG	CDS	XM_203853	10090	75454	Phpt1	phosphohistidine phosphatase 1	NM_029293.2	noAltMouse	noHumanHit
Sublib_SC_Proteome-P10	A	3	TRCN0000080981	CACGCGGACATCTATGACAAA	CCGGCACGCGGACATCTATGACAAACTCGAGTTTGTCATAGATGTCCGCGTGTTTTTG	CDS	XM_203853	10090	75454	Phpt1	phosphohistidine phosphatase 1	NM_029293.2	noAltMouse	noHumanHit
Sublib_SC_Proteome-P10	A	4	TRCN0000080982	GTATGGCTACTCTATGGGTTA	CCGGGTATGGCTACTCTATGGGTTACTCGAGTAACCCATAGAGTAGCCATACTTTTTG	CDS	XM_203853	10090	75454	Phpt1	phosphohistidine phosphatase 1	NM_029293.2	noAltMouse	noHumanHit
Sublib_SC_Proteome-P10	A	11	TRCN0000081348	CCGAAGACAAAGAGATGCAAA	CCGGCCGAAGACAAAGAGATGCAAACTCGAGTTTGCATCTCTTTGTCTTCGGTTTTTG	3UTR	XM_484831	10090	329095	UNK	hypothetical protein D430013K02	noHits	NM_001033636.4 (LOC:109294),NM_029525.1 (LOC:109294)	noHumanHit
Sublib_SC_Proteome-P10	A	12	TRCN0000081349	CCGGCTGATCACCTCATTTAT	CCGGCCGGCTGATCACCTCATTTATCTCGAGATAAATGAGGTGATCAGCCGGTTTTTG	CDS	XM_484831	10090	329095	UNK	hypothetical protein D430013K02	noHits	NM_001033636.4 (LOC:109294),NM_029525.1 (LOC:109294)	noHumanHit
Sublib_SC_Proteome-P10	B	1	TRCN0000081350	CACCTCCAGTAGGAGAAGAAT	CCGGCACCTCCAGTAGGAGAAGAATCTCGAGATTCTTCTCCTACTGGAGGTGTTTTTG	CDS	XM_484831	10090	329095	UNK	hypothetical protein D430013K02	noHits	NM_001033636.4 (LOC:109294),NM_029525.1 (LOC:109294)	noHumanHit
Sublib_SC_Proteome-P10	B	4	TRCN0000081351	CTAGAGCAAACCATCACTTTA	CCGGCTAGAGCAAACCATCACTTTACTCGAGTAAAGTGATGGTTTGCTCTAGTTTTTG	CDS	XM_484831	10090	329095	UNK	hypothetical protein D430013K02	noHits	NM_001033636.4 (LOC:109294),NM_029525.1 (LOC:109294)	noHumanHit
Sublib_SC_Proteome-P10	B	5	TRCN0000081352	ACCTCATTTATCAGATCCAAA	CCGGACCTCATTTATCAGATCCAAACTCGAGTTTGGATCTGATAAATGAGGTTTTTTG	CDS	XM_484831	10090	329095	UNK	hypothetical protein D430013K02	noHits	NM_001033636.4 (LOC:109294),NM_029525.1 (LOC:109294)	noHumanHit
Sublib_SC_Proteome-P10	B	6	TRCN0000081488	GCTTAGCTGATTCTCTCTAAT	CCGGGCTTAGCTGATTCTCTCTAATCTCGAGATTAGAGAGAATCAGCTAAGCTTTTTG	3UTR	NM_053261	10090	114663	Impa2	inositol (myo)-1(or 4)-monophosphatase 2	NM_053261.2	noAltMouse	noHumanHit
Sublib_SC_Proteome-P10	B	7	TRCN0000081489	GCCTATTATCAGTTTGGCCTT	CCGGGCCTATTATCAGTTTGGCCTTCTCGAGAAGGCCAAACTGATAATAGGCTTTTTG	CDS	NM_053261	10090	114663	Impa2	inositol (myo)-1(or 4)-monophosphatase 2	NM_053261.2	noAltMouse	noHumanHit
Sublib_SC_Proteome-P10	B	8	TRCN0000081490	CTGCCGATCTTGTGACAGAAA	CCGGCTGCCGATCTTGTGACAGAAACTCGAGTTTCTGTCACAAGATCGGCAGTTTTTG	CDS	NM_053261	10090	114663	Impa2	inositol (myo)-1(or 4)-monophosphatase 2	NM_053261.2	noAltMouse	noHumanHit
Sublib_SC_Proteome-P10	B	9	TRCN0000081491	GCCGACGCCTATTATCAGTTT	CCGGGCCGACGCCTATTATCAGTTTCTCGAGAAACTGATAATAGGCGTCGGCTTTTTG	CDS	NM_053261	10090	114663	Impa2	inositol (myo)-1(or 4)-monophosphatase 2	NM_053261.2	noAltMouse	noHumanHit
Sublib_SC_Proteome-P10	B	12	TRCN0000081492	CACCGAGTAGAAGATTTAATT	CCGGCACCGAGTAGAAGATTTAATTCTCGAGAATTAAATCTTCTACTCGGTGTTTTTG	CDS	NM_053261	10090	114663	Impa2	inositol (myo)-1(or 4)-monophosphatase 2	NM_053261.2	noAltMouse	noHumanHit
Sublib_SC_Proteome-P10	C	1	TRCN0000081538	CCGGCCAACAGGTGAAATTAA	CCGGCCGGCCAACAGGTGAAATTAACTCGAGTTAATTTCACCTGTTGGCCGGTTTTTG	3UTR	NM_019963	10090	20847	Stat2	signal transducer and activator of transcription 2	NM_019963.1	noAltMouse	noHumanHit
Sublib_SC_Proteome-P10	C	2	TRCN0000081539	GCCCAAGTCATGGAGTTACTT	CCGGGCCCAAGTCATGGAGTTACTTCTCGAGAAGTAACTCCATGACTTGGGCTTTTTG	CDS	NM_019963	10090	20847	Stat2	signal transducer and activator of transcription 2	NM_019963.1	noAltMouse	noHumanHit
Sublib_SC_Proteome-P10	C	3	TRCN0000081540	CGCTTCAGTGAAACTTCTGAA	CCGGCGCTTCAGTGAAACTTCTGAACTCGAGTTCAGAAGTTTCACTGAAGCGTTTTTG	CDS	NM_019963	10090	20847	Stat2	signal transducer and activator of transcription 2	NM_019963.1	noAltMouse	noHumanHit
Sublib_SC_Proteome-P10	C	4	TRCN0000081541	CCCTACACCAAGGAAGTGTTA	CCGGCCCTACACCAAGGAAGTGTTACTCGAGTAACACTTCCTTGGTGTAGGGTTTTTG	CDS	NM_019963	10090	20847	Stat2	signal transducer and activator of transcription 2	NM_019963.1	noAltMouse	noHumanHit
Sublib_SC_Proteome-P10	C	5	TRCN0000081963	CCCACTGTGTACAGTGTGTTA	CCGGCCCACTGTGTACAGTGTGTTACTCGAGTAACACACTGTACACAGTGGGTTTTTG	3UTR	NM_029510	10090	71458	Bcor	BCL6 interacting corepressor	NM_029510.2,NM_175044.2,NM_175045.2,NM_175046.2	noAltMouse	noHumanHit
Sublib_SC_Proteome-P10	C	6	TRCN0000081964	CCCAGTAGATTCCCACAGTTA	CCGGCCCAGTAGATTCCCACAGTTACTCGAGTAACTGTGGGAATCTACTGGGTTTTTG	CDS	NM_029510	10090	71458	Bcor	BCL6 interacting corepressor	NM_029510.2,NM_175044.2,NM_175045.2,NM_175046.2	noAltMouse	noHumanHit
Sublib_SC_Proteome-P10	C	7	TRCN0000081965	CCCGGATATTCCGTAGCAATT	CCGGCCCGGATATTCCGTAGCAATTCTCGAGAATTGCTACGGAATATCCGGGTTTTTG	CDS	NM_029510	10090	71458	Bcor	BCL6 interacting corepressor	NM_029510.2,NM_175044.2,NM_175045.2,NM_175046.2	noAltMouse	noHumanHit
Sublib_SC_Proteome-P10	C	8	TRCN0000081966	CCACTTAGAAATTGTACGATT	CCGGCCACTTAGAAATTGTACGATTCTCGAGAATCGTACAATTTCTAAGTGGTTTTTG	CDS	NM_029510	10090	71458	Bcor	BCL6 interacting corepressor	NM_029510.2,NM_175044.2,NM_175045.2,NM_175046.2	noAltMouse	noHumanHit
Sublib_SC_Proteome-P10	C	9	TRCN0000081967	CCAGAATTTGTGACCTACCAA	CCGGCCAGAATTTGTGACCTACCAACTCGAGTTGGTAGGTCACAAATTCTGGTTTTTG	CDS	NM_029510	10090	71458	Bcor	BCL6 interacting corepressor	NM_029510.2,NM_175044.2,NM_175045.2,NM_175046.2	noAltMouse	noHumanHit
Sublib_SC_Proteome-P10	C	10	TRCN0000082048	GCTTAGTCTTCTGTATGTATA	CCGGGCTTAGTCTTCTGTATGTATACTCGAGTATACATACAGAAGACTAAGCTTTTTG	3UTR	NM_145546	10090	229906	Gtf2b	general transcription factor IIB	NM_145546.1	noAltMouse	noHumanHit
Sublib_SC_Proteome-P10	C	11	TRCN0000082049	CGAATCATCCAGATGCAATTT	CCGGCGAATCATCCAGATGCAATTTCTCGAGAAATTGCATCTGGATGATTCGTTTTTG	CDS	NM_145546	10090	229906	Gtf2b	general transcription factor IIB	NM_145546.1	noAltMouse	noHumanHit
Sublib_SC_Proteome-P10	C	12	TRCN0000082050	GCGATATGATCTGTCCCGAAT	CCGGGCGATATGATCTGTCCCGAATCTCGAGATTCGGGACAGATCATATCGCTTTTTG	CDS	NM_145546	10090	229906	Gtf2b	general transcription factor IIB	NM_145546.1	noAltMouse	noHumanHit
Sublib_SC_Proteome-P10	D	1	TRCN0000082051	CAGCAATGACAAAGCAACAAA	CCGGCAGCAATGACAAAGCAACAAACTCGAGTTTGTTGCTTTGTCATTGCTGTTTTTG	CDS	NM_145546	10090	229906	Gtf2b	general transcription factor IIB	NM_145546.1	noAltMouse	NM_001514.5 (LOC:2959)
Sublib_SC_Proteome-P10	D	2	TRCN0000082052	GAAAGAAATTGGCCGCTGTTT	CCGGGAAAGAAATTGGCCGCTGTTTCTCGAGAAACAGCGGCCAATTTCTTTCTTTTTG	CDS	NM_145546	10090	229906	Gtf2b	general transcription factor IIB	NM_145546.1	noAltMouse	noHumanHit
Sublib_SC_Proteome-P10	D	3	TRCN0000084213	GCTAGGCCAGAGTGATTGTTT	CCGGGCTAGGCCAGAGTGATTGTTTCTCGAGAAACAATCACTCTGGCCTAGCTTTTTG	3UTR	NM_029834	10090	232807	Ppp1r12c	protein phosphatase 1, regulatory (inhibitor) subunit 12C	noHits	noAltMouse	noHumanHit
Sublib_SC_Proteome-P10	D	4	TRCN0000084214	GCTGAAGAAGAATTGCTGCTT	CCGGGCTGAAGAAGAATTGCTGCTTCTCGAGAAGCAGCAATTCTTCTTCAGCTTTTTG	CDS	NM_029834	10090	232807	Ppp1r12c	protein phosphatase 1, regulatory (inhibitor) subunit 12C	NM_029834.3	noAltMouse	noHumanHit
Sublib_SC_Proteome-P10	D	5	TRCN0000084215	GAAGAAGAATTGCTGCTTCAT	CCGGGAAGAAGAATTGCTGCTTCATCTCGAGATGAAGCAGCAATTCTTCTTCTTTTTG	CDS	NM_029834	10090	232807	Ppp1r12c	protein phosphatase 1, regulatory (inhibitor) subunit 12C	NM_029834.3	noAltMouse	noHumanHit
Sublib_SC_Proteome-P10	D	7	TRCN0000084216	GATGAGAACCTGGAAGTCGTT	CCGGGATGAGAACCTGGAAGTCGTTCTCGAGAACGACTTCCAGGTTCTCATCTTTTTG	CDS	NM_029834	10090	232807	Ppp1r12c	protein phosphatase 1, regulatory (inhibitor) subunit 12C	NM_029834.3	noAltMouse	noHumanHit
Sublib_SC_Proteome-P10	D	8	TRCN0000084217	CCTGGCTGAGTCAGATGCCAT	CCGGCCTGGCTGAGTCAGATGCCATCTCGAGATGGCATCTGACTCAGCCAGGTTTTTG	CDS	NM_029834	10090	232807	Ppp1r12c	protein phosphatase 1, regulatory (inhibitor) subunit 12C	NM_029834.3	noAltMouse	noHumanHit
Sublib_SC_Proteome-P10	E	2	TRCN0000085238	CGGAAAGAAGTGTTGCGGTTA	CCGGCGGAAAGAAGTGTTGCGGTTACTCGAGTAACCGCAACACTTCTTTCCGTTTTTG	CDS	NM_016849	10090	54131	Irf3	interferon regulatory factor 3	NM_016849.3	noAltMouse	noHumanHit
Sublib_SC_Proteome-P10	E	3	TRCN0000085239	CCCTCATAAAGTGTATGAGTT	CCGGCCCTCATAAAGTGTATGAGTTCTCGAGAACTCATACACTTTATGAGGGTTTTTG	CDS	NM_016849	10090	54131	Irf3	interferon regulatory factor 3	NM_016849.3	noAltMouse	noHumanHit
Sublib_SC_Proteome-P10	E	4	TRCN0000085240	CCCACGCTACACTCTGTGGTT	CCGGCCCACGCTACACTCTGTGGTTCTCGAGAACCACAGAGTGTAGCGTGGGTTTTTG	CDS	NM_016849	10090	54131	Irf3	interferon regulatory factor 3	NM_016849.3	noAltMouse	noHumanHit
Sublib_SC_Proteome-P10	E	5	TRCN0000085241	CGAAGTTATTTGATGGCCTGA	CCGGCGAAGTTATTTGATGGCCTGACTCGAGTCAGGCCATCAAATAACTTCGTTTTTG	CDS	NM_016849	10090	54131	Irf3	interferon regulatory factor 3	NM_016849.3	noAltMouse	noHumanHit
Sublib_SC_Proteome-P10	E	6	TRCN0000085242	CCAATGTGAACAACTTCCTAA	CCGGCCAATGTGAACAACTTCCTAACTCGAGTTAGGAAGTTGTTCACATTGGTTTTTG	CDS	NM_016849	10090	54131	Irf3	interferon regulatory factor 3	NM_016849.3	noAltMouse	noHumanHit
Sublib_SC_Proteome-P10	E	8	TRCN0000085268	GCACTACAGAGAAACAGTGTT	CCGGGCACTACAGAGAAACAGTGTTCTCGAGAACACTGTTTCTCTGTAGTGCTTTTTG	CDS	NM_133665	10090	17261	Mef2d	myocyte enhancer factor 2D	NM_133665.3	noAltMouse	noHumanHit
Sublib_SC_Proteome-P10	E	9	TRCN0000085269	GCGAATCACTGATGAACGGAA	CCGGGCGAATCACTGATGAACGGAACTCGAGTTCCGTTCATCAGTGATTCGCTTTTTG	CDS	NM_133665	10090	17261	Mef2d	myocyte enhancer factor 2D	NM_133665.3	noAltMouse	noHumanHit
Sublib_SC_Proteome-P10	E	10	TRCN0000085270	CACATCAGCATCAAGTCAGAA	CCGGCACATCAGCATCAAGTCAGAACTCGAGTTCTGACTTGATGCTGATGTGTTTTTG	CDS	NM_133665	10090	17261	Mef2d	myocyte enhancer factor 2D	NM_133665.3	noAltMouse	NM_005920.2 (LOC:4209)
Sublib_SC_Proteome-P10	E	11	TRCN0000085271	CAATGGCAACAGCCTAAACAA	CCGGCAATGGCAACAGCCTAAACAACTCGAGTTGTTTAGGCTGTTGCCATTGTTTTTG	CDS	NM_133665	10090	17261	Mef2d	myocyte enhancer factor 2D	NM_133665.3	noAltMouse	NM_005920.2 (LOC:4209)
Sublib_SC_Proteome-P10	E	12	TRCN0000085272	CCCTGGTGACATCATCCCTTA	CCGGCCCTGGTGACATCATCCCTTACTCGAGTAAGGGATGATGTCACCAGGGTTTTTG	CDS	NM_133665	10090	17261	Mef2d	myocyte enhancer factor 2D	NM_133665.3	noAltMouse	noHumanHit
Sublib_SC_Proteome-P10	D	9	TRCN0000085293	CCTAAGATACAGTTGAACAAA	CCGGCCTAAGATACAGTTGAACAAACTCGAGTTTGTTCAACTGTATCTTAGGTTTTTG	3UTR	NM_008065	10090	14390	Gabpa	GA repeat binding protein, alpha	NM_008065.2	noAltMouse	noHumanHit
Sublib_SC_Proteome-P10	D	10	TRCN0000085296	CGTGCATTACGGTATTATTAT	CCGGCGTGCATTACGGTATTATTATCTCGAGATAATAATACCGTAATGCACGTTTTTG	CDS	NM_008065	10090	14390	Gabpa	GA repeat binding protein, alpha	NM_008065.2	noAltMouse	noHumanHit
Sublib_SC_Proteome-P10	D	11	TRCN0000085297	CGAGACTGTATTTCTTGGGTT	CCGGCGAGACTGTATTTCTTGGGTTCTCGAGAACCCAAGAAATACAGTCTCGTTTTTG	CDS	NM_008065	10090	14390	Gabpa	GA repeat binding protein, alpha	NM_008065.2	noAltMouse	noHumanHit
Sublib_SC_Proteome-P10	F	1	TRCN0000085368	CCTACTCTTATGGGCTGTCTT	CCGGCCTACTCTTATGGGCTGTCTTCTCGAGAAGACAGCCCATAAGAGTAGGTTTTTG	3UTR	NM_173785	10090	216792	A230051G13Rik	RIKEN cDNA A230051G13 gene	NM_173785.5	noAltMouse	noHumanHit
Sublib_SC_Proteome-P10	F	2	TRCN0000085369	GCACCTCTCCATGTACAAGAT	CCGGGCACCTCTCCATGTACAAGATCTCGAGATCTTGTACATGGAGAGGTGCTTTTTG	CDS	NM_173785	10090	216792	A230051G13Rik	RIKEN cDNA A230051G13 gene	NM_173785.5	noAltMouse	noHumanHit
Sublib_SC_Proteome-P10	F	3	TRCN0000085370	GCTGCGGTCAGAGACAATCAA	CCGGGCTGCGGTCAGAGACAATCAACTCGAGTTGATTGTCTCTGACCGCAGCTTTTTG	CDS	NM_173785	10090	216792	A230051G13Rik	RIKEN cDNA A230051G13 gene	NM_173785.5	noAltMouse	noHumanHit
Sublib_SC_Proteome-P10	F	4	TRCN0000085371	CTGTTGGGACTATCGACCAAT	CCGGCTGTTGGGACTATCGACCAATCTCGAGATTGGTCGATAGTCCCAACAGTTTTTG	CDS	NM_173785	10090	216792	A230051G13Rik	RIKEN cDNA A230051G13 gene	NM_173785.5	noAltMouse	noHumanHit
Sublib_SC_Proteome-P10	F	5	TRCN0000085372	GACCCACCATACAGGTGTCAT	CCGGGACCCACCATACAGGTGTCATCTCGAGATGACACCTGTATGGTGGGTCTTTTTG	CDS	NM_173785	10090	216792	A230051G13Rik	RIKEN cDNA A230051G13 gene	NM_173785.5	noAltMouse	noHumanHit
Sublib_SC_Proteome-P10	F	6	TRCN0000085618	CTCAGGGTCATGTAGGGATAA	CCGGCTCAGGGTCATGTAGGGATAACTCGAGTTATCCCTACATGACCCTGAGTTTTTG	CDS	NM_177092	10090	320183	Msrb3	methionine sulfoxide reductase B3	NM_177092.4	noAltMouse	noHumanHit
Sublib_SC_Proteome-P10	F	7	TRCN0000085619	CATCGAGTTCACAGATGACTT	CCGGCATCGAGTTCACAGATGACTTCTCGAGAAGTCATCTGTGAACTCGATGTTTTTG	CDS	NM_177092	10090	320183	Msrb3	methionine sulfoxide reductase B3	NM_177092.4	noAltMouse	noHumanHit
Sublib_SC_Proteome-P10	F	8	TRCN0000085620	ACTCCGTTGTTCAAGTCAGAA	CCGGACTCCGTTGTTCAAGTCAGAACTCGAGTTCTGACTTGAACAACGGAGTTTTTTG	CDS	NM_177092	10090	320183	Msrb3	methionine sulfoxide reductase B3	NM_177092.4	noAltMouse	noHumanHit
Sublib_SC_Proteome-P10	F	9	TRCN0000085621	GTACCATGTCACTCAGGAGAA	CCGGGTACCATGTCACTCAGGAGAACTCGAGTTCTCCTGAGTGACATGGTACTTTTTG	CDS	NM_177092	10090	320183	Msrb3	methionine sulfoxide reductase B3	NM_177092.4	noAltMouse	NM_001031679.1 (LOC:253827),NM_198080.2 (LOC:253827)
Sublib_SC_Proteome-P10	F	10	TRCN0000085622	GATACTGCATCAACTCAGCAT	CCGGGATACTGCATCAACTCAGCATCTCGAGATGCTGAGTTGATGCAGTATCTTTTTG	CDS	NM_177092	10090	320183	Msrb3	methionine sulfoxide reductase B3	NM_177092.4	noAltMouse	noHumanHit
Sublib_SC_Proteome-P10	F	11	TRCN0000086018	CCCACAGATTTGGTTCGGTTT	CCGGCCCACAGATTTGGTTCGGTTTCTCGAGAAACCGAACCAAATCTGTGGGTTTTTG	3UTR	NM_013468	10090	107765	Ankrd1	ankyrin repeat domain 1 (cardiac muscle)	NM_013468.3	noAltMouse	noHumanHit
Sublib_SC_Proteome-P10	F	12	TRCN0000086019	GCCTACAAGAACTCTCGCATA	CCGGGCCTACAAGAACTCTCGCATACTCGAGTATGCGAGAGTTCTTGTAGGCTTTTTG	CDS	NM_013468	10090	107765	Ankrd1	ankyrin repeat domain 1 (cardiac muscle)	NM_013468.3	noAltMouse	noHumanHit
Sublib_SC_Proteome-P10	G	1	TRCN0000086020	CCCAGATTGAATTCCGAGATA	CCGGCCCAGATTGAATTCCGAGATACTCGAGTATCTCGGAATTCAATCTGGGTTTTTG	CDS	NM_013468	10090	107765	Ankrd1	ankyrin repeat domain 1 (cardiac muscle)	NM_013468.3	noAltMouse	noHumanHit
Sublib_SC_Proteome-P10	G	4	TRCN0000086021	GCAGAGTGGAACCAAAGCAAT	CCGGGCAGAGTGGAACCAAAGCAATCTCGAGATTGCTTTGGTTCCACTCTGCTTTTTG	CDS	NM_013468	10090	107765	Ankrd1	ankyrin repeat domain 1 (cardiac muscle)	NM_013468.3	noAltMouse	noHumanHit
Sublib_SC_Proteome-P10	G	5	TRCN0000086022	GCCAGTTGTAGAGAAATTCCT	CCGGGCCAGTTGTAGAGAAATTCCTCTCGAGAGGAATTTCTCTACAACTGGCTTTTTG	CDS	NM_013468	10090	107765	Ankrd1	ankyrin repeat domain 1 (cardiac muscle)	NM_013468.3	noAltMouse	noHumanHit
Sublib_SC_Proteome-P10	G	6	TRCN0000086393	CCATTGTTTGATTTGGGTCAA	CCGGCCATTGTTTGATTTGGGTCAACTCGAGTTGACCCAAATCAAACAATGGTTTTTG	3UTR	NM_148928	10090	70239	Gtf3c5	general transcription factor IIIC, polypeptide 5	NM_148928.2	noAltMouse	noHumanHit
Sublib_SC_Proteome-P10	G	7	TRCN0000086394	GCCAAGATTTATCAAGTCCTT	CCGGGCCAAGATTTATCAAGTCCTTCTCGAGAAGGACTTGATAAATCTTGGCTTTTTG	CDS	NM_148928	10090	70239	Gtf3c5	general transcription factor IIIC, polypeptide 5	NM_148928.2	noAltMouse	noHumanHit
Sublib_SC_Proteome-P10	G	8	TRCN0000086395	GCTTCCCTATATGGCTTATTA	CCGGGCTTCCCTATATGGCTTATTACTCGAGTAATAAGCCATATAGGGAAGCTTTTTG	CDS	NM_148928	10090	70239	Gtf3c5	general transcription factor IIIC, polypeptide 5	NM_148928.2	noAltMouse	noHumanHit
Sublib_SC_Proteome-P10	G	9	TRCN0000086396	CCGTCCTGTTTGGTCACGAAA	CCGGCCGTCCTGTTTGGTCACGAAACTCGAGTTTCGTGACCAAACAGGACGGTTTTTG	CDS	NM_148928	10090	70239	Gtf3c5	general transcription factor IIIC, polypeptide 5	NM_148928.2	noAltMouse	noHumanHit
Sublib_SC_Proteome-P10	G	12	TRCN0000086397	CGTCCTGTTTGGTCACGAAAT	CCGGCGTCCTGTTTGGTCACGAAATCTCGAGATTTCGTGACCAAACAGGACGTTTTTG	CDS	NM_148928	10090	70239	Gtf3c5	general transcription factor IIIC, polypeptide 5	NM_148928.2	noAltMouse	noHumanHit
Sublib_SC_Proteome-P10	H	1	TRCN0000086453	GCCTTGTAGATATGTATTGAA	CCGGGCCTTGTAGATATGTATTGAACTCGAGTTCAATACATATCTACAAGGCTTTTTG	3UTR	NM_008656	10090	17877	Myf5	myogenic factor 5	NM_008656.4	noAltMouse	noHumanHit
Sublib_SC_Proteome-P10	H	2	TRCN0000086454	CCAGACTTATCTATCACGTAT	CCGGCCAGACTTATCTATCACGTATCTCGAGATACGTGATAGATAAGTCTGGTTTTTG	CDS	NM_008656	10090	17877	Myf5	myogenic factor 5	NM_008656.4	noAltMouse	noHumanHit
Sublib_SC_Proteome-P10	H	3	TRCN0000086455	GACCAGTTTGAGCCAAGAGTA	CCGGGACCAGTTTGAGCCAAGAGTACTCGAGTACTCTTGGCTCAAACTGGTCTTTTTG	CDS	NM_008656	10090	17877	Myf5	myogenic factor 5	NM_008656.4	noAltMouse	noHumanHit
Sublib_SC_Proteome-P10	H	4	TRCN0000086456	CGAGCGTAGACGCCTGAAGAA	CCGGCGAGCGTAGACGCCTGAAGAACTCGAGTTCTTCAGGCGTCTACGCTCGTTTTTG	CDS	NM_008656	10090	17877	Myf5	myogenic factor 5	NM_008656.4	noAltMouse	noHumanHit
Sublib_SC_Proteome-P10	H	5	TRCN0000086457	GTCCTGATGTATCAAATGCAT	CCGGGTCCTGATGTATCAAATGCATCTCGAGATGCATTTGATACATCAGGACTTTTTG	CDS	NM_008656	10090	17877	Myf5	myogenic factor 5	NM_008656.4	noAltMouse	noHumanHit
Sublib_SC_Proteome-P10	H	7	TRCN0000086563	CCTTCAGTTGTTTGTTTGTTT	CCGGCCTTCAGTTGTTTGTTTGTTTCTCGAGAAACAAACAAACAACTGAAGGTTTTTG	3UTR	NM_010866	10090	17927	Myod1	myogenic differentiation 1	NM_010866.2	noAltMouse	noHumanHit
Sublib_SC_Proteome-P10	H	8	TRCN0000086564	GCATCCCTAAGCGACACAGAA	CCGGGCATCCCTAAGCGACACAGAACTCGAGTTCTGTGTCGCTTAGGGATGCTTTTTG	CDS	NM_010866	10090	17927	Myod1	myogenic differentiation 1	NM_010866.2	noAltMouse	noHumanHit
Sublib_SC_Proteome-P10	H	9	TRCN0000086565	ACTTCTATGATGATCCGTGTT	CCGGACTTCTATGATGATCCGTGTTCTCGAGAACACGGATCATCATAGAAGTTTTTTG	CDS	NM_010866	10090	17927	Myod1	myogenic differentiation 1	noHits	noAltMouse	noHumanHit
Sublib_SC_Proteome-P10	H	10	TRCN0000086566	ATGCGATTTATCAGGTGCTTT	CCGGATGCGATTTATCAGGTGCTTTCTCGAGAAAGCACCTGATAAATCGCATTTTTTG	CDS	NM_010866	10090	17927	Myod1	myogenic differentiation 1	NM_010866.2	noAltMouse	noHumanHit
Sublib_SC_Proteome-P10	H	11	TRCN0000086567	CTTTGAGACAGCAGACGACTT	CCGGCTTTGAGACAGCAGACGACTTCTCGAGAAGTCGTCTGCTGTCTCAAAGTTTTTG	CDS	NM_010866	10090	17927	Myod1	myogenic differentiation 1	NM_010866.2	noAltMouse	noHumanHit
Sublib_SC_Proteome-P10	H	12	TRCN0000086913	CCGCTGAATCTGAAGTGAAAT	CCGGCCGCTGAATCTGAAGTGAAATCTCGAGATTTCACTTCAGATTCAGCGGTTTTTG	3UTR	NM_030152	10090	78688	Nol3	nucleolar protein 3 (apoptosis repressor with CARD domain)	NM_030152.4	NM_028888.1 (LOC:74356)	noHumanHit
Sublib_SC_Proteome-P11	A	1	TRCN0000086914	GAGCCAGAACTAGAAGCTGAA	CCGGGAGCCAGAACTAGAAGCTGAACTCGAGTTCAGCTTCTAGTTCTGGCTCTTTTTG	CDS	NM_030152	10090	78688	Nol3	nucleolar protein 3 (apoptosis repressor with CARD domain)	NM_030152.4	noAltMouse	noHumanHit
Sublib_SC_Proteome-P11	A	2	TRCN0000086915	CCCGACTTCCAAGAAGAGGAT	CCGGCCCGACTTCCAAGAAGAGGATCTCGAGATCCTCTTCTTGGAAGTCGGGTTTTTG	CDS	NM_030152	10090	78688	Nol3	nucleolar protein 3 (apoptosis repressor with CARD domain)	NM_030152.4	noAltMouse	noHumanHit
Sublib_SC_Proteome-P11	A	3	TRCN0000086916	CCCGAGTACGAAGCCTTGGAT	CCGGCCCGAGTACGAAGCCTTGGATCTCGAGATCCAAGGCTTCGTACTCGGGTTTTTG	CDS	NM_030152	10090	78688	Nol3	nucleolar protein 3 (apoptosis repressor with CARD domain)	NM_030152.4	noAltMouse	noHumanHit
Sublib_SC_Proteome-P11	A	4	TRCN0000086917	CAAGAAATGAATCCAGAACAA	CCGGCAAGAAATGAATCCAGAACAACTCGAGTTGTTCTGGATTCATTTCTTGTTTTTG	CDS	NM_030152	10090	78688	Nol3	nucleolar protein 3 (apoptosis repressor with CARD domain)	NM_030152.4	noAltMouse	noHumanHit
Sublib_SC_Proteome-P11	A	5	TRCN0000087013	GCAGTCAGCTTCATACCATTT	CCGGGCAGTCAGCTTCATACCATTTCTCGAGAAATGGTATGAAGCTGACTGCTTTTTG	3UTR	NM_138589	10090	28018	Ubfd1	ubiquitin family domain containing 1	NM_138589.2	noAltMouse	NM_019116.2 (LOC:56061)
Sublib_SC_Proteome-P11	A	6	TRCN0000087014	GAAGCAACACAGGAAAGTGTT	CCGGGAAGCAACACAGGAAAGTGTTCTCGAGAACACTTTCCTGTGTTGCTTCTTTTTG	CDS	NM_138589	10090	28018	Ubfd1	ubiquitin family domain containing 1	NM_138589.2	noAltMouse	noHumanHit
Sublib_SC_Proteome-P11	A	8	TRCN0000087015	GAAGACAAGACTTTGAGAGAA	CCGGGAAGACAAGACTTTGAGAGAACTCGAGTTCTCTCAAAGTCTTGTCTTCTTTTTG	CDS	NM_138589	10090	28018	Ubfd1	ubiquitin family domain containing 1	NM_138589.2	noAltMouse	noHumanHit
Sublib_SC_Proteome-P11	A	9	TRCN0000087016	GTCATGTATAAAGGACTTGTT	CCGGGTCATGTATAAAGGACTTGTTCTCGAGAACAAGTCCTTTATACATGACTTTTTG	CDS	NM_138589	10090	28018	Ubfd1	ubiquitin family domain containing 1	NM_138589.2	noAltMouse	noHumanHit
Sublib_SC_Proteome-P11	A	10	TRCN0000087017	CAAGACCAAACACGACGTGAA	CCGGCAAGACCAAACACGACGTGAACTCGAGTTCACGTCGTGTTTGGTCTTGTTTTTG	CDS	NM_138589	10090	28018	Ubfd1	ubiquitin family domain containing 1	NM_138589.2	noAltMouse	noHumanHit
Sublib_SC_Proteome-P11	A	11	TRCN0000087103	GCAAGAGATTTCCCACACCTT	CCGGGCAAGAGATTTCCCACACCTTCTCGAGAAGGTGTGGGAAATCTCTTGCTTTTTG	CDS	NM_015797	10090	50762	Fbxo6	F-box protein 6	NM_015797.3	noAltMouse	noHumanHit
Sublib_SC_Proteome-P11	A	12	TRCN0000087104	CTACCGGAAGAAACTGTAGTA	CCGGCTACCGGAAGAAACTGTAGTACTCGAGTACTACAGTTTCTTCCGGTAGTTTTTG	CDS	NM_015797	10090	50762	Fbxo6	F-box protein 6	NM_015797.3	noAltMouse	noHumanHit
Sublib_SC_Proteome-P11	B	1	TRCN0000087105	CCAACAATGGAATGATGCCAA	CCGGCCAACAATGGAATGATGCCAACTCGAGTTGGCATCATTCCATTGTTGGTTTTTG	CDS	NM_015797	10090	50762	Fbxo6	F-box protein 6	noHits	noAltMouse	noHumanHit
Sublib_SC_Proteome-P11	B	4	TRCN0000087106	ACCGGAAGAAACTGTAGTAAT	CCGGACCGGAAGAAACTGTAGTAATCTCGAGATTACTACAGTTTCTTCCGGTTTTTTG	CDS	NM_015797	10090	50762	Fbxo6	F-box protein 6	NM_015797.3	noAltMouse	noHumanHit
Sublib_SC_Proteome-P11	B	5	TRCN0000087107	GCCTGACATTGTGGTTAAGGA	CCGGGCCTGACATTGTGGTTAAGGACTCGAGTCCTTAACCACAATGTCAGGCTTTTTG	CDS	NM_015797	10090	50762	Fbxo6	F-box protein 6	NM_015797.3	noAltMouse	noHumanHit
Sublib_SC_Proteome-P11	B	6	TRCN0000087548	CCCGTAGACAACCGTCAGCAT	CCGGCCCGTAGACAACCGTCAGCATCTCGAGATGCTGACGGTTGTCTACGGGTTTTTG	3UTR	NM_016753	10090	17035	Lxn	latexin	NM_016753.4	noAltMouse	noHumanHit
Sublib_SC_Proteome-P11	B	7	TRCN0000087549	CGGTTATGTAATGTGGCAGAA	CCGGCGGTTATGTAATGTGGCAGAACTCGAGTTCTGCCACATTACATAACCGTTTTTG	CDS	NM_016753	10090	17035	Lxn	latexin	NM_016753.4	noAltMouse	noHumanHit
Sublib_SC_Proteome-P11	B	8	TRCN0000087550	GTTATGTAATGTGGCAGAATT	CCGGGTTATGTAATGTGGCAGAATTCTCGAGAATTCTGCCACATTACATAACTTTTTG	CDS	NM_016753	10090	17035	Lxn	latexin	NM_016753.4	noAltMouse	noHumanHit
Sublib_SC_Proteome-P11	B	9	TRCN0000087551	CTGTGGAAGAAATTATCCAAA	CCGGCTGTGGAAGAAATTATCCAAACTCGAGTTTGGATAATTTCTTCCACAGTTTTTG	CDS	NM_016753	10090	17035	Lxn	latexin	NM_016753.4	noAltMouse	noHumanHit
Sublib_SC_Proteome-P11	B	12	TRCN0000087552	CGACTGAAGACACATGGTATA	CCGGCGACTGAAGACACATGGTATACTCGAGTATACCATGTGTCTTCAGTCGTTTTTG	CDS	NM_016753	10090	17035	Lxn	latexin	NM_016753.4	noAltMouse	noHumanHit
Sublib_SC_Proteome-P11	C	1	TRCN0000087783	CCTTGCACTTTACCTGTTCTT	CCGGCCTTGCACTTTACCTGTTCTTCTCGAGAAGAACAGGTAAAGTGCAAGGTTTTTG	3UTR	NM_133350	10090	100732	Mapre3	microtubule-associated protein, RP/EB family, member 3	NM_133350.1	noAltMouse	NM_012326.2 (LOC:22924)
Sublib_SC_Proteome-P11	C	2	TRCN0000087784	CCCGTAGAGAAGTTAGTGAAA	CCGGCCCGTAGAGAAGTTAGTGAAACTCGAGTTTCACTAACTTCTCTACGGGTTTTTG	CDS	NM_133350	10090	100732	Mapre3	microtubule-associated protein, RP/EB family, member 3	NM_133350.1	noAltMouse	noHumanHit
Sublib_SC_Proteome-P11	C	3	TRCN0000087785	GCACCTCAATTATACCAAGAT	CCGGGCACCTCAATTATACCAAGATCTCGAGATCTTGGTATAATTGAGGTGCTTTTTG	CDS	NM_133350	10090	100732	Mapre3	microtubule-associated protein, RP/EB family, member 3	NM_133350.1	noAltMouse	noHumanHit
Sublib_SC_Proteome-P11	C	4	TRCN0000087786	CGAGATTTCTATTTCAGCAAA	CCGGCGAGATTTCTATTTCAGCAAACTCGAGTTTGCTGAAATAGAAATCTCGTTTTTG	CDS	NM_133350	10090	100732	Mapre3	microtubule-associated protein, RP/EB family, member 3	NM_133350.1	noAltMouse	noHumanHit
Sublib_SC_Proteome-P11	C	5	TRCN0000087787	CACCTCAATTATACCAAGATT	CCGGCACCTCAATTATACCAAGATTCTCGAGAATCTTGGTATAATTGAGGTGTTTTTG	CDS	NM_133350	10090	100732	Mapre3	microtubule-associated protein, RP/EB family, member 3	NM_133350.1	noAltMouse	noHumanHit
Sublib_SC_Proteome-P11	C	6	TRCN0000088158	GCCTCATTACAACTTTATGAT	CCGGGCCTCATTACAACTTTATGATCTCGAGATCATAAAGTTGTAATGAGGCTTTTTG	3UTR	NM_019994	10090	56784	Garnl1	GTPase activating RANGAP domain-like 1	NM_001003719.1,NM_001112714.1,NM_019994.4	noAltMouse	noHumanHit
Sublib_SC_Proteome-P11	C	7	TRCN0000088159	CCAGCCTAACTACGCTTCATT	CCGGCCAGCCTAACTACGCTTCATTCTCGAGAATGAAGCGTAGTTAGGCTGGTTTTTG	CDS	NM_019994	10090	56784	Garnl1	GTPase activating RANGAP domain-like 1	NM_001003719.1,NM_001112714.1,NM_019994.4	noAltMouse	noHumanHit
Sublib_SC_Proteome-P11	C	8	TRCN0000088160	CCTGGATCAAAGCAAATCTAA	CCGGCCTGGATCAAAGCAAATCTAACTCGAGTTAGATTTGCTTTGATCCAGGTTTTTG	CDS	NM_019994	10090	56784	Garnl1	GTPase activating RANGAP domain-like 1	NM_001003719.1,NM_001112714.1,NM_019994.4	noAltMouse	noHumanHit
Sublib_SC_Proteome-P11	C	9	TRCN0000088161	CCTCATTGTAATATACCCAAT	CCGGCCTCATTGTAATATACCCAATCTCGAGATTGGGTATATTACAATGAGGTTTTTG	CDS	NM_019994	10090	56784	Garnl1	GTPase activating RANGAP domain-like 1	NM_001003719.1,NM_001112714.1,NM_019994.4	noAltMouse	noHumanHit
Sublib_SC_Proteome-P11	C	10	TRCN0000088162	CCTCGGACTTTAGATAATCTT	CCGGCCTCGGACTTTAGATAATCTTCTCGAGAAGATTATCTAAAGTCCGAGGTTTTTG	CDS	NM_019994	10090	56784	Garnl1	GTPase activating RANGAP domain-like 1	NM_001003719.1,NM_001112714.1,NM_019994.4	noAltMouse	noHumanHit
Sublib_SC_Proteome-P11	C	11	TRCN0000088598	GAAGGCATATAGTGGCGCATA	CCGGGAAGGCATATAGTGGCGCATACTCGAGTATGCGCCACTATATGCCTTCTTTTTG	3UTR	NM_008837	10090	18693	Pick1	protein interacting with C kinase 1	NM_001045558.1,NM_008837.2	noAltMouse	noHumanHit
Sublib_SC_Proteome-P11	C	12	TRCN0000088599	CGAAGAGGATAAATTAGGAAT	CCGGCGAAGAGGATAAATTAGGAATCTCGAGATTCCTAATTTATCCTCTTCGTTTTTG	CDS	NM_008837	10090	18693	Pick1	protein interacting with C kinase 1	NM_001045558.1,NM_008837.2	noAltMouse	noHumanHit
Sublib_SC_Proteome-P11	D	1	TRCN0000088600	CCTGAACACGTACCTCAATAA	CCGGCCTGAACACGTACCTCAATAACTCGAGTTATTGAGGTACGTGTTCAGGTTTTTG	CDS	NM_008837	10090	18693	Pick1	protein interacting with C kinase 1	NM_001045558.1,NM_008837.2	noAltMouse	noHumanHit
Sublib_SC_Proteome-P11	D	2	TRCN0000088601	CCCTGGACATTGTGTTGAAGA	CCGGCCCTGGACATTGTGTTGAAGACTCGAGTCTTCAACACAATGTCCAGGGTTTTTG	CDS	NM_008837	10090	18693	Pick1	protein interacting with C kinase 1	NM_001045558.1,NM_008837.2	noAltMouse	NM_001039583.1 (LOC:9463),NM_001039584.1 (LOC:9463),NM_012407.3 (LOC:9463)
Sublib_SC_Proteome-P11	D	3	TRCN0000088602	CTGGACATTGTGTTGAAGAAA	CCGGCTGGACATTGTGTTGAAGAAACTCGAGTTTCTTCAACACAATGTCCAGTTTTTG	CDS	NM_008837	10090	18693	Pick1	protein interacting with C kinase 1	NM_001045558.1,NM_008837.2	noAltMouse	NM_001039583.1 (LOC:9463),NM_001039584.1 (LOC:9463),NM_012407.3 (LOC:9463)
Sublib_SC_Proteome-P11	D	4	TRCN0000088768	CCTCTATTTGTGCAGGATTAT	CCGGCCTCTATTTGTGCAGGATTATCTCGAGATAATCCTGCACAAATAGAGGTTTTTG	3UTR	NM_019774	10090	56399	Akap8	A kinase (PRKA) anchor protein 8	NM_019774.4	noAltMouse	noHumanHit
Sublib_SC_Proteome-P11	D	5	TRCN0000088769	CCAAAGATATTCCCACCGAAT	CCGGCCAAAGATATTCCCACCGAATCTCGAGATTCGGTGGGAATATCTTTGGTTTTTG	CDS	NM_019774	10090	56399	Akap8	A kinase (PRKA) anchor protein 8	NM_019774.4	noAltMouse	noHumanHit
Sublib_SC_Proteome-P11	D	7	TRCN0000088770	GCCCGACAAGACAGTAGAATT	CCGGGCCCGACAAGACAGTAGAATTCTCGAGAATTCTACTGTCTTGTCGGGCTTTTTG	CDS	NM_019774	10090	56399	Akap8	A kinase (PRKA) anchor protein 8	NM_019774.4	noAltMouse	noHumanHit
Sublib_SC_Proteome-P11	D	8	TRCN0000088771	GCCTGTTCTGTATGCAAGTTT	CCGGGCCTGTTCTGTATGCAAGTTTCTCGAGAAACTTGCATACAGAACAGGCTTTTTG	CDS	NM_019774	10090	56399	Akap8	A kinase (PRKA) anchor protein 8	NM_019774.4	noAltMouse	noHumanHit
Sublib_SC_Proteome-P11	D	9	TRCN0000088772	GCCCTGTATACCTGAGCATAA	CCGGGCCCTGTATACCTGAGCATAACTCGAGTTATGCTCAGGTATACAGGGCTTTTTG	CDS	NM_019774	10090	56399	Akap8	A kinase (PRKA) anchor protein 8	NM_019774.4	noAltMouse	noHumanHit
Sublib_SC_Proteome-P11	D	10	TRCN0000088773	CCTCAGTTCCTGTTGTTCATA	CCGGCCTCAGTTCCTGTTGTTCATACTCGAGTATGAACAACAGGAACTGAGGTTTTTG	3UTR	NM_026079	10090	230233	Ikbkap	inhibitor of kappa light polypeptide enhancer in B-cells, kinase complex-associated protein	NM_026079.3	noAltMouse	noHumanHit
Sublib_SC_Proteome-P11	D	11	TRCN0000088774	CGGAAGTAGATCCTGTGAGAA	CCGGCGGAAGTAGATCCTGTGAGAACTCGAGTTCTCACAGGATCTACTTCCGTTTTTG	CDS	NM_026079	10090	230233	Ikbkap	inhibitor of kappa light polypeptide enhancer in B-cells, kinase complex-associated protein	NM_026079.3	noAltMouse	noHumanHit
Sublib_SC_Proteome-P11	E	2	TRCN0000088775	CGCTGAGTGAAGTGGTACAAA	CCGGCGCTGAGTGAAGTGGTACAAACTCGAGTTTGTACCACTTCACTCAGCGTTTTTG	CDS	NM_026079	10090	230233	Ikbkap	inhibitor of kappa light polypeptide enhancer in B-cells, kinase complex-associated protein	NM_026079.3	noAltMouse	noHumanHit
Sublib_SC_Proteome-P11	E	3	TRCN0000088776	CGCATCAAATATCACGTCATT	CCGGCGCATCAAATATCACGTCATTCTCGAGAATGACGTGATATTTGATGCGTTTTTG	CDS	NM_026079	10090	230233	Ikbkap	inhibitor of kappa light polypeptide enhancer in B-cells, kinase complex-associated protein	NM_026079.3	noAltMouse	noHumanHit
Sublib_SC_Proteome-P11	E	4	TRCN0000088777	GCATCAAATATCACGTCATTT	CCGGGCATCAAATATCACGTCATTTCTCGAGAAATGACGTGATATTTGATGCTTTTTG	CDS	NM_026079	10090	230233	Ikbkap	inhibitor of kappa light polypeptide enhancer in B-cells, kinase complex-associated protein	NM_026079.3	noAltMouse	noHumanHit
Sublib_SC_Proteome-P11	E	5	TRCN0000088848	CCGACCACAATAGTACTTGTA	CCGGCCGACCACAATAGTACTTGTACTCGAGTACAAGTACTATTGTGGTCGGTTTTTG	3UTR	NM_019920	10090	56692	Mapksp1	MAPK scaffold protein 1	NM_019920.2	XM_899834.2 (LOC:545987),XM_921576.2 (LOC:545987)	noHumanHit
Sublib_SC_Proteome-P11	E	6	TRCN0000088849	CCGTTATTTGAAGAACTGATA	CCGGCCGTTATTTGAAGAACTGATACTCGAGTATCAGTTCTTCAAATAACGGTTTTTG	CDS	NM_019920	10090	56692	Mapksp1	MAPK scaffold protein 1	NM_019920.2	noAltMouse	noHumanHit
Sublib_SC_Proteome-P11	E	8	TRCN0000088850	CAGGTGGTTCAGTTCAATCGT	CCGGCAGGTGGTTCAGTTCAATCGTCTCGAGACGATTGAACTGAACCACCTGTTTTTG	CDS	NM_019920	10090	56692	Mapksp1	MAPK scaffold protein 1	NM_019920.2	XM_899834.2 (LOC:545987),XM_921576.2 (LOC:545987)	noHumanHit
Sublib_SC_Proteome-P11	E	9	TRCN0000088851	CATCTGCTACTATAACACCTA	CCGGCATCTGCTACTATAACACCTACTCGAGTAGGTGTTATAGTAGCAGATGTTTTTG	CDS	NM_019920	10090	56692	Mapksp1	MAPK scaffold protein 1	NM_019920.2	XM_899834.2 (LOC:545987),XM_921576.2 (LOC:545987)	noHumanHit
Sublib_SC_Proteome-P11	E	10	TRCN0000088852	CATGCAATTGTTGTGTCAGAT	CCGGCATGCAATTGTTGTGTCAGATCTCGAGATCTGACACAACAATTGCATGTTTTTG	CDS	NM_019920	10090	56692	Mapksp1	MAPK scaffold protein 1	NM_019920.2	XM_899834.2 (LOC:545987),XM_921576.2 (LOC:545987)	noHumanHit
Sublib_SC_Proteome-P11	E	11	TRCN0000089023	CCCATGTTTCTGCATGGATTT	CCGGCCCATGTTTCTGCATGGATTTCTCGAGAAATCCATGCAGAAACATGGGTTTTTG	3UTR	NM_016769	10090	17127	Smad3	MAD homolog 3 (Drosophila)	NM_016769.3	noAltMouse	noHumanHit
Sublib_SC_Proteome-P11	E	12	TRCN0000089024	GCACACAATAACTTGGACCTA	CCGGGCACACAATAACTTGGACCTACTCGAGTAGGTCCAAGTTATTGTGTGCTTTTTG	CDS	NM_016769	10090	17127	Smad3	MAD homolog 3 (Drosophila)	NM_016769.3	noAltMouse	noHumanHit
Sublib_SC_Proteome-P11	F	1	TRCN0000089025	CCTTACCACTATCAGAGAGTA	CCGGCCTTACCACTATCAGAGAGTACTCGAGTACTCTCTGATAGTGGTAAGGTTTTTG	CDS	NM_016769	10090	17127	Smad3	MAD homolog 3 (Drosophila)	NM_016769.3	noAltMouse	noHumanHit
Sublib_SC_Proteome-P11	F	2	TRCN0000089026	CTGTCCAATGTCAACCGGAAT	CCGGCTGTCCAATGTCAACCGGAATCTCGAGATTCCGGTTGACATTGGACAGTTTTTG	CDS	NM_016769	10090	17127	Smad3	MAD homolog 3 (Drosophila)	NM_016769.3	noAltMouse	noHumanHit
Sublib_SC_Proteome-P11	F	3	TRCN0000089027	CATCCGTATGAGCTTCGTCAA	CCGGCATCCGTATGAGCTTCGTCAACTCGAGTTGACGAAGCTCATACGGATGTTTTTG	CDS	NM_016769	10090	17127	Smad3	MAD homolog 3 (Drosophila)	NM_016769.3	noAltMouse	noHumanHit
Sublib_SC_Proteome-P11	F	4	TRCN0000089334	CGGTTAGATGAGCTTGAGAAA	CCGGCGGTTAGATGAGCTTGAGAAACTCGAGTTTCTCAAGCTCATCTAACCGTTTTTG	CDS	NM_010754	10090	17126	Smad2	MAD homolog 2 (Drosophila)	NM_010754.4	noAltMouse	noHumanHit
Sublib_SC_Proteome-P11	F	5	TRCN0000089335	CCACTGTAGAAATGACAAGAA	CCGGCCACTGTAGAAATGACAAGAACTCGAGTTCTTGTCATTTCTACAGTGGTTTTTG	CDS	NM_010754	10090	17126	Smad2	MAD homolog 2 (Drosophila)	NM_010754.4	noAltMouse	noHumanHit
Sublib_SC_Proteome-P11	F	6	TRCN0000089336	TGGTGTTCAATCGCATACTAT	CCGGTGGTGTTCAATCGCATACTATCTCGAGATAGTATGCGATTGAACACCATTTTTG	CDS	NM_010754	10090	17126	Smad2	MAD homolog 2 (Drosophila)	NM_010754.4	noAltMouse	noHumanHit
Sublib_SC_Proteome-P11	F	7	TRCN0000089337	CTAAGTGATAGTGCAATCTTT	CCGGCTAAGTGATAGTGCAATCTTTCTCGAGAAAGATTGCACTATCACTTAGTTTTTG	CDS	NM_010754	10090	17126	Smad2	MAD homolog 2 (Drosophila)	NM_010754.4	noAltMouse	NM_001003652.2 (LOC:4087),NM_001135937.1 (LOC:4087),NM_005901.4 (LOC:4087)
Sublib_SC_Proteome-P11	F	8	TRCN0000089998	CCCAGAGAGAACAAAGGGAAA	CCGGCCCAGAGAGAACAAAGGGAAACTCGAGTTTCCCTTTGTTCTCTCTGGGTTTTTG	3UTR	NM_015734	10090	12831	Col5a1	collagen, type V, alpha 1	NM_015734.2	noAltMouse	noHumanHit
Sublib_SC_Proteome-P11	F	9	TRCN0000089999	CCTATTACTATGAGTATCCAT	CCGGCCTATTACTATGAGTATCCATCTCGAGATGGATACTCATAGTAATAGGTTTTTG	CDS	NM_015734	10090	12831	Col5a1	collagen, type V, alpha 1	NM_015734.2	noAltMouse	noHumanHit
Sublib_SC_Proteome-P11	F	10	TRCN0000090000	CCCGGATTCTGGATGATGAAA	CCGGCCCGGATTCTGGATGATGAAACTCGAGTTTCATCATCCAGAATCCGGGTTTTTG	CDS	NM_015734	10090	12831	Col5a1	collagen, type V, alpha 1	NM_015734.2	noAltMouse	noHumanHit
Sublib_SC_Proteome-P11	F	11	TRCN0000090001	GACATCATGTTCAACGACTTT	CCGGGACATCATGTTCAACGACTTTCTCGAGAAAGTCGTTGAACATGATGTCTTTTTG	CDS	NM_015734	10090	12831	Col5a1	collagen, type V, alpha 1	NM_015734.2	noAltMouse	noHumanHit
Sublib_SC_Proteome-P11	F	12	TRCN0000090002	GCCTACCGAGTCTCTAAAGAT	CCGGGCCTACCGAGTCTCTAAAGATCTCGAGATCTTTAGAGACTCGGTAGGCTTTTTG	CDS	NM_015734	10090	12831	Col5a1	collagen, type V, alpha 1	NM_015734.2	noAltMouse	noHumanHit
Sublib_SC_Proteome-P11	G	1	TRCN0000090223	CAAGACCATAGGAACAGCGAA	CCGGCAAGACCATAGGAACAGCGAACTCGAGTTCGCTGTTCCTATGGTCTTGTTTTTG	3UTR	NM_016749	10090	53311	Mybph	myosin binding protein H	NM_016749.2	NM_001008533.2 (LOC:11539),NM_001039510.1 (LOC:11539)	noHumanHit
Sublib_SC_Proteome-P11	G	4	TRCN0000090224	CACATCCACAAGGCAGATATT	CCGGCACATCCACAAGGCAGATATTCTCGAGAATATCTGCCTTGTGGATGTGTTTTTG	CDS	NM_016749	10090	53311	Mybph	myosin binding protein H	NM_016749.2	noAltMouse	noHumanHit
Sublib_SC_Proteome-P11	G	5	TRCN0000090226	CACATCCAAGAGATCACTGAA	CCGGCACATCCAAGAGATCACTGAACTCGAGTTCAGTGATCTCTTGGATGTGTTTTTG	CDS	NM_016749	10090	53311	Mybph	myosin binding protein H	NM_016749.2	noAltMouse	noHumanHit
Sublib_SC_Proteome-P11	G	6	TRCN0000090227	CATTGGCAACTCGTACTCTTT	CCGGCATTGGCAACTCGTACTCTTTCTCGAGAAAGAGTACGAGTTGCCAATGTTTTTG	CDS	NM_016749	10090	53311	Mybph	myosin binding protein H	NM_016749.2	noAltMouse	noHumanHit
Sublib_SC_Proteome-P11	G	7	TRCN0000090303	CCTCCTCAATGTGTGTCCATT	CCGGCCTCCTCAATGTGTGTCCATTCTCGAGAATGGACACACATTGAGGAGGTTTTTG	3UTR	NM_029802	10090	76932	Arfip2	ADP-ribosylation factor interacting protein 2	NM_029802.4	noAltMouse	noHumanHit
Sublib_SC_Proteome-P11	G	8	TRCN0000090304	GCAGACTCTTCAGCAGTTCAA	CCGGGCAGACTCTTCAGCAGTTCAACTCGAGTTGAACTGCTGAAGAGTCTGCTTTTTG	CDS	NM_029802	10090	76932	Arfip2	ADP-ribosylation factor interacting protein 2	NM_029802.4	noAltMouse	noHumanHit
Sublib_SC_Proteome-P11	G	9	TRCN0000090305	GAACTTCTTTGTCTCTAGCAT	CCGGGAACTTCTTTGTCTCTAGCATCTCGAGATGCTAGAGACAAAGAAGTTCTTTTTG	CDS	NM_029802	10090	76932	Arfip2	ADP-ribosylation factor interacting protein 2	NM_029802.4	noAltMouse	NM_012402.2 (LOC:23647)
Sublib_SC_Proteome-P11	G	12	TRCN0000090306	CGTGAGACGAAGCGCAAGTAT	CCGGCGTGAGACGAAGCGCAAGTATCTCGAGATACTTGCGCTTCGTCTCACGTTTTTG	CDS	NM_029802	10090	76932	Arfip2	ADP-ribosylation factor interacting protein 2	NM_029802.4	noAltMouse	NM_012402.2 (LOC:23647)
Sublib_SC_Proteome-P11	H	1	TRCN0000090307	GAGATTCCCATCCACGGAAAT	CCGGGAGATTCCCATCCACGGAAATCTCGAGATTTCCGTGGATGGGAATCTCTTTTTG	CDS	NM_029802	10090	76932	Arfip2	ADP-ribosylation factor interacting protein 2	NM_029802.4	noAltMouse	noHumanHit
Sublib_SC_Proteome-P11	H	2	TRCN0000090308	CCTCAGTCTATCGCTCTCTAT	CCGGCCTCAGTCTATCGCTCTCTATCTCGAGATAGAGAGCGATAGACTGAGGTTTTTG	3UTR	NM_028351	10090	72780	Rspo3	R-spondin 3 homolog (Xenopus laevis)	noHits	noAltMouse	noHumanHit
Sublib_SC_Proteome-P11	H	3	TRCN0000090309	CCAACAATCATACTATGGAAT	CCGGCCAACAATCATACTATGGAATCTCGAGATTCCATAGTATGATTGTTGGTTTTTG	CDS	NM_028351	10090	72780	Rspo3	R-spondin 3 homolog (Xenopus laevis)	NM_028351.2	noAltMouse	noHumanHit
Sublib_SC_Proteome-P11	H	4	TRCN0000090310	CGAGACAAGAACTTGTATAGT	CCGGCGAGACAAGAACTTGTATAGTCTCGAGACTATACAAGTTCTTGTCTCGTTTTTG	CDS	NM_028351	10090	72780	Rspo3	R-spondin 3 homolog (Xenopus laevis)	NM_028351.2	noAltMouse	noHumanHit
Sublib_SC_Proteome-P11	H	5	TRCN0000090311	CAGCGAGACAAGAACTTGTAT	CCGGCAGCGAGACAAGAACTTGTATCTCGAGATACAAGTTCTTGTCTCGCTGTTTTTG	CDS	NM_028351	10090	72780	Rspo3	R-spondin 3 homolog (Xenopus laevis)	NM_028351.2	noAltMouse	noHumanHit
Sublib_SC_Proteome-P11	H	7	TRCN0000090312	TGCAACGTGTTCAGATTACAA	CCGGTGCAACGTGTTCAGATTACAACTCGAGTTGTAATCTGAACACGTTGCATTTTTG	CDS	NM_028351	10090	72780	Rspo3	R-spondin 3 homolog (Xenopus laevis)	NM_028351.2	noAltMouse	noHumanHit
Sublib_SC_Proteome-P11	H	8	TRCN0000090368	GCCTAGAAATACCTTTCTCTT	CCGGGCCTAGAAATACCTTTCTCTTCTCGAGAAGAGAAAGGTATTTCTAGGCTTTTTG	3UTR	XM_129845	10090	14268	Fn1	fibronectin 1	NM_010233.1	noAltMouse	noHumanHit
Sublib_SC_Proteome-P11	H	9	TRCN0000090369	GCCAGGATTACTGGCTACATT	CCGGGCCAGGATTACTGGCTACATTCTCGAGAATGTAGCCAGTAATCCTGGCTTTTTG	CDS	XM_129845	10090	14268	Fn1	fibronectin 1	NM_010233.1	noAltMouse	noHumanHit
Sublib_SC_Proteome-P11	H	10	TRCN0000090370	GCTAAACTCTTCCACCATTAT	CCGGGCTAAACTCTTCCACCATTATCTCGAGATAATGGTGGAAGAGTTTAGCTTTTTG	CDS	XM_129845	10090	14268	Fn1	fibronectin 1	NM_010233.1	noAltMouse	NM_212475.1 (LOC:2335),NM_212482.1 (LOC:2335)
Sublib_SC_Proteome-P11	H	11	TRCN0000090371	CCTGTCAACAGAAATACCTTT	CCGGCCTGTCAACAGAAATACCTTTCTCGAGAAAGGTATTTCTGTTGACAGGTTTTTG	CDS	XM_129845	10090	14268	Fn1	fibronectin 1	NM_010233.1	noAltMouse	noHumanHit
Sublib_SC_Proteome-P11	H	12	TRCN0000090372	GCCAGTTTCCATCAATTATAA	CCGGGCCAGTTTCCATCAATTATAACTCGAGTTATAATTGATGGAAACTGGCTTTTTG	CDS	XM_129845	10090	14268	Fn1	fibronectin 1	NM_010233.1	noAltMouse	noHumanHit
Sublib_SC_Proteome-P12	A	1	TRCN0000090848	CCGGTGTTCATTGCTGCTTTA	CCGGCCGGTGTTCATTGCTGCTTTACTCGAGTAAAGCAGCAATGAACACCGGTTTTTG	3UTR	NM_178655	10090	109676	Ank2	ankyrin 2, brain	NM_001034168.1,NM_178655.3	noAltMouse	noHumanHit
Sublib_SC_Proteome-P12	A	2	TRCN0000090849	GCCTGGTCATTGTTGAGTCAA	CCGGGCCTGGTCATTGTTGAGTCAACTCGAGTTGACTCAACAATGACCAGGCTTTTTG	CDS	NM_178655	10090	109676	Ank2	ankyrin 2, brain	NM_001034168.1,NM_178655.3	noAltMouse	noHumanHit
Sublib_SC_Proteome-P12	A	3	TRCN0000090850	CGACAGATTCAGGAGTCTGTT	CCGGCGACAGATTCAGGAGTCTGTTCTCGAGAACAGACTCCTGAATCTGTCGTTTTTG	CDS	NM_178655	10090	109676	Ank2	ankyrin 2, brain	NM_178655.3	noAltMouse	noHumanHit
Sublib_SC_Proteome-P12	A	4	TRCN0000090851	CGTTCCTGACTCTCTCTGTAA	CCGGCGTTCCTGACTCTCTCTGTAACTCGAGTTACAGAGAGAGTCAGGAACGTTTTTG	CDS	NM_178655	10090	109676	Ank2	ankyrin 2, brain	NM_001034168.1,NM_178655.3	noAltMouse	noHumanHit
Sublib_SC_Proteome-P12	A	5	TRCN0000090852	GCATAGTGAATTGGTAAAGAA	CCGGGCATAGTGAATTGGTAAAGAACTCGAGTTCTTTACCAATTCACTATGCTTTTTG	CDS	NM_178655	10090	109676	Ank2	ankyrin 2, brain	NM_178655.3	noAltMouse	noHumanHit
Sublib_SC_Proteome-P12	A	6	TRCN0000091113	CCCTCCTGTATTTCTGGATTT	CCGGCCCTCCTGTATTTCTGGATTTCTCGAGAAATCCAGAAATACAGGAGGGTTTTTG	3UTR	NM_007730	10090	12816	Col12a1	collagen, type XII, alpha 1	noHits	noAltMouse	noHumanHit
Sublib_SC_Proteome-P12	A	8	TRCN0000091114	GCACCGACTAACTTAGTAATT	CCGGGCACCGACTAACTTAGTAATTCTCGAGAATTACTAAGTTAGTCGGTGCTTTTTG	CDS	NM_007730	10090	12816	Col12a1	collagen, type XII, alpha 1	NM_007730.2	noAltMouse	noHumanHit
Sublib_SC_Proteome-P12	A	9	TRCN0000091115	CCAGGCTTTAAGATGCTTGAA	CCGGCCAGGCTTTAAGATGCTTGAACTCGAGTTCAAGCATCTTAAAGCCTGGTTTTTG	CDS	NM_007730	10090	12816	Col12a1	collagen, type XII, alpha 1	NM_007730.2	noAltMouse	noHumanHit
Sublib_SC_Proteome-P12	A	10	TRCN0000091116	CGGATTAGATACAGACCAGTT	CCGGCGGATTAGATACAGACCAGTTCTCGAGAACTGGTCTGTATCTAATCCGTTTTTG	CDS	NM_007730	10090	12816	Col12a1	collagen, type XII, alpha 1	NM_007730.2	noAltMouse	noHumanHit
Sublib_SC_Proteome-P12	A	11	TRCN0000091117	GCTGGAAATATAACAACTGAT	CCGGGCTGGAAATATAACAACTGATCTCGAGATCAGTTGTTATATTTCCAGCTTTTTG	CDS	NM_007730	10090	12816	Col12a1	collagen, type XII, alpha 1	NM_007730.2	noAltMouse	NM_004370.5 (LOC:1303),NM_080645.2 (LOC:1303)
Sublib_SC_Proteome-P12	B	6	TRCN0000091268	TGACTTCATACATTCCCAATT	CCGGTGACTTCATACATTCCCAATTCTCGAGAATTGGGAATGTATGAAGTCATTTTTG	3UTR	NM_144872	10090	225898	Eml3	echinoderm microtubule associated protein like 3	NM_144872.1	noAltMouse	noHumanHit
Sublib_SC_Proteome-P12	B	7	TRCN0000091269	GCTGAGATTAAGAGTACAAAT	CCGGGCTGAGATTAAGAGTACAAATCTCGAGATTTGTACTCTTAATCTCAGCTTTTTG	CDS	NM_144872	10090	225898	Eml3	echinoderm microtubule associated protein like 3	NM_144872.1	noAltMouse	noHumanHit
Sublib_SC_Proteome-P12	B	8	TRCN0000091270	GACAACATGATCTACATCTAT	CCGGGACAACATGATCTACATCTATCTCGAGATAGATGTAGATCATGTTGTCTTTTTG	CDS	NM_144872	10090	225898	Eml3	echinoderm microtubule associated protein like 3	NM_144872.1	noAltMouse	noHumanHit
Sublib_SC_Proteome-P12	B	9	TRCN0000091271	GTCTACTTTATTGCCTGTGTA	CCGGGTCTACTTTATTGCCTGTGTACTCGAGTACACAGGCAATAAAGTAGACTTTTTG	CDS	NM_144872	10090	225898	Eml3	echinoderm microtubule associated protein like 3	NM_144872.1	noAltMouse	noHumanHit
Sublib_SC_Proteome-P12	B	12	TRCN0000091272	CGACTCATACCTTGTCTCCTT	CCGGCGACTCATACCTTGTCTCCTTCTCGAGAAGGAGACAAGGTATGAGTCGTTTTTG	CDS	NM_144872	10090	225898	Eml3	echinoderm microtubule associated protein like 3	NM_144872.1	noAltMouse	noHumanHit
Sublib_SC_Proteome-P12	A	12	TRCN0000091293	CCAAAGTTGATCTTAGTGTTT	CCGGCCAAAGTTGATCTTAGTGTTTCTCGAGAAACACTAAGATCAACTTTGGTTTTTG	3UTR	NM_009932	10090	12827	Col4a2	collagen, type IV, alpha 2	NM_009932.3	noAltMouse	noHumanHit
Sublib_SC_Proteome-P12	B	1	TRCN0000091294	CGGATATTCATTCCTCATGTA	CCGGCGGATATTCATTCCTCATGTACTCGAGTACATGAGGAATGAATATCCGTTTTTG	CDS	NM_009932	10090	12827	Col4a2	collagen, type IV, alpha 2	noHits	noAltMouse	noHumanHit
Sublib_SC_Proteome-P12	B	4	TRCN0000091296	CGTCGGAGATGAAGATTCAAT	CCGGCGTCGGAGATGAAGATTCAATCTCGAGATTGAATCTTCATCTCCGACGTTTTTG	CDS	NM_009932	10090	12827	Col4a2	collagen, type IV, alpha 2	NM_009932.3	noAltMouse	noHumanHit
Sublib_SC_Proteome-P12	B	5	TRCN0000091297	CCATCTGACATCACACTTGTT	CCGGCCATCTGACATCACACTTGTTCTCGAGAACAAGTGTGATGTCAGATGGTTTTTG	CDS	NM_009932	10090	12827	Col4a2	collagen, type IV, alpha 2	NM_009932.3	noAltMouse	noHumanHit
Sublib_SC_Proteome-P12	C	1	TRCN0000091483	CCAGTGCAAGTGACCAACTAA	CCGGCCAGTGCAAGTGACCAACTAACTCGAGTTAGTTGGTCACTTGCACTGGTTTTTG	3UTR	NM_009930	10090	12825	Col3a1	collagen, type III, alpha 1	NM_009930.2	noAltMouse	noHumanHit
Sublib_SC_Proteome-P12	C	2	TRCN0000091484	CGTGGCTCTAATGGCATCAAA	CCGGCGTGGCTCTAATGGCATCAAACTCGAGTTTGATGCCATTAGAGCCACGTTTTTG	CDS	NM_009930	10090	12825	Col3a1	collagen, type III, alpha 1	NM_009930.2	noAltMouse	noHumanHit
Sublib_SC_Proteome-P12	C	3	TRCN0000091485	CCAACGTAGATGAATTGGGAT	CCGGCCAACGTAGATGAATTGGGATCTCGAGATCCCAATTCATCTACGTTGGTTTTTG	CDS	NM_009930	10090	12825	Col3a1	collagen, type III, alpha 1	NM_009930.2	noAltMouse	noHumanHit
Sublib_SC_Proteome-P12	C	4	TRCN0000091486	CGAACTCAAGAGTGGAGAATA	CCGGCGAACTCAAGAGTGGAGAATACTCGAGTATTCTCCACTCTTGAGTTCGTTTTTG	CDS	NM_009930	10090	12825	Col3a1	collagen, type III, alpha 1	NM_009930.2	noAltMouse	noHumanHit
Sublib_SC_Proteome-P12	C	5	TRCN0000091487	CTCAAGTCTGTTAATGGACAA	CCGGCTCAAGTCTGTTAATGGACAACTCGAGTTGTCCATTAACAGACTTGAGTTTTTG	CDS	NM_009930	10090	12825	Col3a1	collagen, type III, alpha 1	NM_009930.2	noAltMouse	NM_000090.3 (LOC:1281)
Sublib_SC_Proteome-P12	C	6	TRCN0000091753	CGCTCAGATTTCATCGGTGAA	CCGGCGCTCAGATTTCATCGGTGAACTCGAGTTCACCGATGAAATCTGAGCGTTTTTG	3UTR	NM_013805	10090	12741	Cldn5	claudin 5	NM_013805.3	noAltMouse	noHumanHit
Sublib_SC_Proteome-P12	C	7	TRCN0000091754	CAATGGCGATTACGACAAGAA	CCGGCAATGGCGATTACGACAAGAACTCGAGTTCTTGTCGTAATCGCCATTGTTTTTG	CDS	NM_013805	10090	12741	Cldn5	claudin 5	NM_013805.3	noAltMouse	noHumanHit
Sublib_SC_Proteome-P12	C	8	TRCN0000091755	TGGCGATTACGACAAGAAGAA	CCGGTGGCGATTACGACAAGAAGAACTCGAGTTCTTCTTGTCGTAATCGCCATTTTTG	CDS	NM_013805	10090	12741	Cldn5	claudin 5	NM_013805.3	noAltMouse	noHumanHit
Sublib_SC_Proteome-P12	C	9	TRCN0000091756	GCTCTGCTGGTTCGCCAACAT	CCGGGCTCTGCTGGTTCGCCAACATCTCGAGATGTTGGCGAACCAGCAGAGCTTTTTG	CDS	NM_013805	10090	12741	Cldn5	claudin 5	NM_013805.3	noAltMouse	noHumanHit
Sublib_SC_Proteome-P12	C	10	TRCN0000091757	TGGCACTCTTTGTTACCTTGA	CCGGTGGCACTCTTTGTTACCTTGACTCGAGTCAAGGTAACAAAGAGTGCCATTTTTG	CDS	NM_013805	10090	12741	Cldn5	claudin 5	NM_013805.3	noAltMouse	noHumanHit
Sublib_SC_Proteome-P12	C	11	TRCN0000092113	CCTGTGATTAGAATTTGGCAT	CCGGCCTGTGATTAGAATTTGGCATCTCGAGATGCCAAATTCTAATCACAGGTTTTTG	3UTR	NM_021504	10090	59007	Ngly1	N-glycanase 1	NM_021504.3	noAltMouse	noHumanHit
Sublib_SC_Proteome-P12	C	12	TRCN0000092114	CCCTCCTTTATGAAATAGGAT	CCGGCCCTCCTTTATGAAATAGGATCTCGAGATCCTATTTCATAAAGGAGGGTTTTTG	CDS	NM_021504	10090	59007	Ngly1	N-glycanase 1	NM_021504.3	noAltMouse	noHumanHit
Sublib_SC_Proteome-P12	D	1	TRCN0000092115	GCTTATATTTCCTGGAAGTTT	CCGGGCTTATATTTCCTGGAAGTTTCTCGAGAAACTTCCAGGAAATATAAGCTTTTTG	CDS	NM_021504	10090	59007	Ngly1	N-glycanase 1	NM_021504.3	noAltMouse	NM_001145293.1 (LOC:55768),NM_001145294.1 (LOC:55768),NM_018297.3 (LOC:55768)
Sublib_SC_Proteome-P12	D	2	TRCN0000092117	GCAACCGCTTCCCAAGATATA	CCGGGCAACCGCTTCCCAAGATATACTCGAGTATATCTTGGGAAGCGGTTGCTTTTTG	CDS	NM_021504	10090	59007	Ngly1	N-glycanase 1	NM_021504.3	noAltMouse	noHumanHit
Sublib_SC_Proteome-P12	D	3	TRCN0000092163	CCAGCTCTGAACTCAATAATA	CCGGCCAGCTCTGAACTCAATAATACTCGAGTATTATTGAGTTCAGAGCTGGTTTTTG	3UTR	NM_028835	10090	74244	Atg7	autophagy-related 7 (yeast)	NM_028835.3	noAltMouse	noHumanHit
Sublib_SC_Proteome-P12	D	4	TRCN0000092164	GCCTGGCATTTGATAAATGTA	CCGGGCCTGGCATTTGATAAATGTACTCGAGTACATTTATCAAATGCCAGGCTTTTTG	CDS	NM_028835	10090	74244	Atg7	autophagy-related 7 (yeast)	NM_028835.3	noAltMouse	noHumanHit
Sublib_SC_Proteome-P12	D	5	TRCN0000092165	CGTGACACATAGCATCATCTT	CCGGCGTGACACATAGCATCATCTTCTCGAGAAGATGATGCTATGTGTCACGTTTTTG	CDS	NM_028835	10090	74244	Atg7	autophagy-related 7 (yeast)	NM_028835.3	XM_001481241.1 (LOC:100043926)	noHumanHit
Sublib_SC_Proteome-P12	D	7	TRCN0000092166	CCTAAAGAAGTACCACTTCTA	CCGGCCTAAAGAAGTACCACTTCTACTCGAGTAGAAGTGGTACTTCTTTAGGTTTTTG	CDS	NM_028835	10090	74244	Atg7	autophagy-related 7 (yeast)	NM_028835.3	XM_001481241.1 (LOC:100043926)	noHumanHit
Sublib_SC_Proteome-P12	D	8	TRCN0000092167	CCAAGGTCAAAGGACAAAGAT	CCGGCCAAGGTCAAAGGACAAAGATCTCGAGATCTTTGTCCTTTGACCTTGGTTTTTG	CDS	NM_028835	10090	74244	Atg7	autophagy-related 7 (yeast)	NM_028835.3	XM_001481241.1 (LOC:100043926)	noHumanHit
Sublib_SC_Proteome-P12	D	9	TRCN0000093249	GCAGTGGAATAGATACATTAT	CCGGGCAGTGGAATAGATACATTATCTCGAGATAATGTATCTATTCCACTGCTTTTTG	3UTR	NM_080557	10090	69150	Snx4	sorting nexin 4	NM_080557.2	noAltMouse	noHumanHit
Sublib_SC_Proteome-P12	D	10	TRCN0000093250	GCTGATATTGAACGCTTCAAA	CCGGGCTGATATTGAACGCTTCAAACTCGAGTTTGAAGCGTTCAATATCAGCTTTTTG	CDS	NM_080557	10090	69150	Snx4	sorting nexin 4	NM_080557.2	XR_033824.1 (LOC:671007)	NM_003794.2 (LOC:8723)
Sublib_SC_Proteome-P12	D	11	TRCN0000093251	CGACACGATGACGGGAAATAA	CCGGCGACACGATGACGGGAAATAACTCGAGTTATTTCCCGTCATCGTGTCGTTTTTG	CDS	NM_080557	10090	69150	Snx4	sorting nexin 4	NM_080557.2	noAltMouse	noHumanHit
Sublib_SC_Proteome-P12	E	2	TRCN0000093252	GCAGAGTTCGTGTGGCATAAA	CCGGGCAGAGTTCGTGTGGCATAAACTCGAGTTTATGCCACACGAACTCTGCTTTTTG	CDS	NM_080557	10090	69150	Snx4	sorting nexin 4	NM_080557.2	XR_033824.1 (LOC:671007)	noHumanHit
Sublib_SC_Proteome-P12	E	3	TRCN0000093429	CCTGAGATATTACCTCATTAT	CCGGCCTGAGATATTACCTCATTATCTCGAGATAATGAGGTAATATCTCAGGTTTTTG	3UTR	NM_010026	10090	13196	Asap1	ArfGAP with SH# domain, ankyrin repeat and PH domain1	NM_010026.2	noAltMouse	noHumanHit
Sublib_SC_Proteome-P12	E	4	TRCN0000093430	GCACAAGTTCTGGATAAGTTT	CCGGGCACAAGTTCTGGATAAGTTTCTCGAGAAACTTATCCAGAACTTGTGCTTTTTG	CDS	NM_010026	10090	13196	Asap1	ArfGAP with SH# domain, ankyrin repeat and PH domain1	NM_010026.2	noAltMouse	noHumanHit
Sublib_SC_Proteome-P12	E	5	TRCN0000093431	CCTGAAAGGAAGGGTGTCTTT	CCGGCCTGAAAGGAAGGGTGTCTTTCTCGAGAAAGACACCCTTCCTTTCAGGTTTTTG	CDS	NM_010026	10090	13196	Asap1	ArfGAP with SH# domain, ankyrin repeat and PH domain1	NM_010026.2	noAltMouse	noHumanHit
Sublib_SC_Proteome-P12	E	6	TRCN0000093432	CCAGGGACTTACTTGCATTAA	CCGGCCAGGGACTTACTTGCATTAACTCGAGTTAATGCAAGTAAGTCCCTGGTTTTTG	CDS	NM_010026	10090	13196	Asap1	ArfGAP with SH# domain, ankyrin repeat and PH domain1	NM_010026.2	XM_001472104.1 (LOC:100039024)	noHumanHit
Sublib_SC_Proteome-P12	E	8	TRCN0000093433	CCATTTGACAAAGCCTGGAAA	CCGGCCATTTGACAAAGCCTGGAAACTCGAGTTTCCAGGCTTTGTCAAATGGTTTTTG	CDS	NM_010026	10090	13196	Asap1	ArfGAP with SH# domain, ankyrin repeat and PH domain1	NM_010026.2	noAltMouse	NM_018482.2 (LOC:50807)
Sublib_SC_Proteome-P12	E	9	TRCN0000093590	CATCTACAACACAGTGATGAA	CCGGCATCTACAACACAGTGATGAACTCGAGTTCATCACTGTGTTGTAGATGTTTTTG	CDS	NM_134090	10090	105785	Kdelr3	KDEL (Lys-Asp-Glu-Leu) endoplasmic reticulum protein retention receptor 3	NM_134090.1	noAltMouse	noHumanHit
Sublib_SC_Proteome-P12	E	10	TRCN0000093591	CCTTTCCTTTCTGGTGAACTA	CCGGCCTTTCCTTTCTGGTGAACTACTCGAGTAGTTCACCAGAAAGGAAAGGTTTTTG	CDS	NM_134090	10090	105785	Kdelr3	KDEL (Lys-Asp-Glu-Leu) endoplasmic reticulum protein retention receptor 3	NM_134090.1	noAltMouse	noHumanHit
Sublib_SC_Proteome-P12	E	11	TRCN0000093592	TGGCCTTTCCTTTCTGGTGAA	CCGGTGGCCTTTCCTTTCTGGTGAACTCGAGTTCACCAGAAAGGAAAGGCCATTTTTG	CDS	NM_134090	10090	105785	Kdelr3	KDEL (Lys-Asp-Glu-Leu) endoplasmic reticulum protein retention receptor 3	NM_134090.1	noAltMouse	noHumanHit
Sublib_SC_Proteome-P12	E	12	TRCN0000093593	CCAGACAGAGAACTTCTATGA	CCGGCCAGACAGAGAACTTCTATGACTCGAGTCATAGAAGTTCTCTGTCTGGTTTTTG	CDS	NM_134090	10090	105785	Kdelr3	KDEL (Lys-Asp-Glu-Leu) endoplasmic reticulum protein retention receptor 3	NM_134090.1	noAltMouse	noHumanHit
Sublib_SC_Proteome-P12	F	1	TRCN0000093619	CCTGGGTTGATCAGTTTACAA	CCGGCCTGGGTTGATCAGTTTACAACTCGAGTTGTAAACTGATCAACCCAGGTTTTTG	CDS	NM_008995	10090	19305	Pex5	peroxisomal biogenesis factor 5	NM_008995.2,NM_175933.2	noAltMouse	noHumanHit
Sublib_SC_Proteome-P12	F	2	TRCN0000093621	CGATGGTACGATGAATATCAT	CCGGCGATGGTACGATGAATATCATCTCGAGATGATATTCATCGTACCATCGTTTTTG	CDS	NM_008995	10090	19305	Pex5	peroxisomal biogenesis factor 5	NM_008995.2,NM_175933.2	noAltMouse	noHumanHit
Sublib_SC_Proteome-P12	F	3	TRCN0000093622	CTGTTGTCTGACTCCCTGTTT	CCGGCTGTTGTCTGACTCCCTGTTTCTCGAGAAACAGGGAGTCAGACAACAGTTTTTG	CDS	NM_008995	10090	19305	Pex5	peroxisomal biogenesis factor 5	NM_008995.2,NM_175933.2	noAltMouse	noHumanHit
Sublib_SC_Proteome-P12	F	4	TRCN0000093623	CCTTTGGGAGTAGGAACTGAA	CCGGCCTTTGGGAGTAGGAACTGAACTCGAGTTCAGTTCCTACTCCCAAAGGTTTTTG	CDS	NM_008995	10090	19305	Pex5	peroxisomal biogenesis factor 5	NM_008995.2,NM_175933.2	noAltMouse	noHumanHit
Sublib_SC_Proteome-P12	F	5	TRCN0000094099	CCACTCAGAGACTCCCTATAA	CCGGCCACTCAGAGACTCCCTATAACTCGAGTTATAGGGAGTCTCTGAGTGGTTTTTG	3UTR	NM_007542	10090	12111	Bgn	biglycan	NM_007542.4	noAltMouse	noHumanHit
Sublib_SC_Proteome-P12	F	6	TRCN0000094100	GCCATCCAATTTGGAAATTAT	CCGGGCCATCCAATTTGGAAATTATCTCGAGATAATTTCCAAATTGGATGGCTTTTTG	CDS	NM_007542	10090	12111	Bgn	biglycan	NM_007542.4	noAltMouse	noHumanHit
Sublib_SC_Proteome-P12	F	7	TRCN0000094101	GCCCTGGTCTTGGTAAACAAT	CCGGGCCCTGGTCTTGGTAAACAATCTCGAGATTGTTTACCAAGACCAGGGCTTTTTG	CDS	NM_007542	10090	12111	Bgn	biglycan	NM_007542.4	noAltMouse	noHumanHit
Sublib_SC_Proteome-P12	F	8	TRCN0000094102	GCTATTGAGTTGGAGGACCTA	CCGGGCTATTGAGTTGGAGGACCTACTCGAGTAGGTCCTCCAACTCAATAGCTTTTTG	CDS	NM_007542	10090	12111	Bgn	biglycan	NM_007542.4	noAltMouse	noHumanHit
Sublib_SC_Proteome-P12	F	9	TRCN0000094103	CTCCCTGGTAGAACTACGAAT	CCGGCTCCCTGGTAGAACTACGAATCTCGAGATTCGTAGTTCTACCAGGGAGTTTTTG	CDS	NM_007542	10090	12111	Bgn	biglycan	NM_007542.4	noAltMouse	noHumanHit
Sublib_SC_Proteome-P12	F	10	TRCN0000094774	CATCCCATCAAAGACATATAA	CCGGCATCCCATCAAAGACATATAACTCGAGTTATATGTCTTTGATGGGATGTTTTTG	3UTR	NM_181564	10090	16769	Dsg4	desmoglein 4	NM_181564.2	noAltMouse	noHumanHit
Sublib_SC_Proteome-P12	F	11	TRCN0000094775	CCTAACATTTACCTCAGCATT	CCGGCCTAACATTTACCTCAGCATTCTCGAGAATGCTGAGGTAAATGTTAGGTTTTTG	CDS	NM_181564	10090	16769	Dsg4	desmoglein 4	NM_181564.2	noAltMouse	noHumanHit
Sublib_SC_Proteome-P12	F	12	TRCN0000094776	CCAGAAATTCAAGTGACACAA	CCGGCCAGAAATTCAAGTGACACAACTCGAGTTGTGTCACTTGAATTTCTGGTTTTTG	CDS	NM_181564	10090	16769	Dsg4	desmoglein 4	NM_181564.2	noAltMouse	noHumanHit
Sublib_SC_Proteome-P12	G	1	TRCN0000094777	CCAGAGGATAACCTATCGAAT	CCGGCCAGAGGATAACCTATCGAATCTCGAGATTCGATAGGTTATCCTCTGGTTTTTG	CDS	NM_181564	10090	16769	Dsg4	desmoglein 4	NM_181564.2	noAltMouse	noHumanHit
Sublib_SC_Proteome-P12	G	4	TRCN0000094778	GCCAGAGGATAACCTATCGAA	CCGGGCCAGAGGATAACCTATCGAACTCGAGTTCGATAGGTTATCCTCTGGCTTTTTG	CDS	NM_181564	10090	16769	Dsg4	desmoglein 4	NM_181564.2	noAltMouse	noHumanHit
Sublib_SC_Proteome-P12	G	5	TRCN0000095244	CCTTACATAAAGCTGGAGAAT	CCGGCCTTACATAAAGCTGGAGAATCTCGAGATTCTCCAGCTTTATGTAAGGTTTTTG	3UTR	NM_008328	10090	15950	Ifi203	interferon activated gene 203	NM_001045481.1,NM_008328.2	noAltMouse	noHumanHit
Sublib_SC_Proteome-P12	G	6	TRCN0000095245	GAGTGCATTTGCTATGGAATT	CCGGGAGTGCATTTGCTATGGAATTCTCGAGAATTCCATAGCAAATGCACTCTTTTTG	CDS	NM_008328	10090	15950	Ifi203	interferon activated gene 203	NM_001045481.1,NM_008328.2	noAltMouse	noHumanHit
Sublib_SC_Proteome-P12	G	7	TRCN0000095246	CCCAACAATGATTATCTCAAA	CCGGCCCAACAATGATTATCTCAAACTCGAGTTTGAGATAATCATTGTTGGGTTTTTG	CDS	NM_008328	10090	15950	Ifi203	interferon activated gene 203	NM_001045481.1,NM_008328.2	noAltMouse	noHumanHit
Sublib_SC_Proteome-P12	G	8	TRCN0000095247	GAGGCATGAGTGCATTTGCTA	CCGGGAGGCATGAGTGCATTTGCTACTCGAGTAGCAAATGCACTCATGCCTCTTTTTG	CDS	NM_008328	10090	15950	Ifi203	interferon activated gene 203	NM_001045481.1,NM_008328.2	noAltMouse	noHumanHit
Sublib_SC_Proteome-P12	G	9	TRCN0000095248	CCCAGGAAAGATCATTGCCAT	CCGGCCCAGGAAAGATCATTGCCATCTCGAGATGGCAATGATCTTTCCTGGGTTTTTG	CDS	NM_008328	10090	15950	Ifi203	interferon activated gene 203	NM_001045481.1,NM_008328.2	noAltMouse	noHumanHit
Sublib_SC_Proteome-P12	G	12	TRCN0000095959	CCCTTAATGAATTGATGACTA	CCGGCCCTTAATGAATTGATGACTACTCGAGTAGTCATCAATTCATTAAGGGTTTTTG	3UTR	NM_194070	10090	17258	Mef2a	myocyte enhancer factor 2A	NM_001033713.1	noAltMouse	noHumanHit
Sublib_SC_Proteome-P12	H	1	TRCN0000095960	CCAGCTCAACATTAGCAGATT	CCGGCCAGCTCAACATTAGCAGATTCTCGAGAATCTGCTAATGTTGAGCTGGTTTTTG	CDS	NM_194070	10090	17258	Mef2a	myocyte enhancer factor 2A	NM_001033713.1	noAltMouse	noHumanHit
Sublib_SC_Proteome-P12	H	2	TRCN0000095961	GCAGTTATCTCAGGGTTCAAA	CCGGGCAGTTATCTCAGGGTTCAAACTCGAGTTTGAACCCTGAGATAACTGCTTTTTG	CDS	NM_194070	10090	17258	Mef2a	myocyte enhancer factor 2A	NM_001033713.1	noAltMouse	noHumanHit
Sublib_SC_Proteome-P12	H	3	TRCN0000095962	GATTGGAAATACTGGTGCAAA	CCGGGATTGGAAATACTGGTGCAAACTCGAGTTTGCACCAGTATTTCCAATCTTTTTG	CDS	NM_194070	10090	17258	Mef2a	myocyte enhancer factor 2A	NM_001033713.1	noAltMouse	noHumanHit
Sublib_SC_Proteome-P12	H	4	TRCN0000095963	CCAAATACTGAGGACAGAGAA	CCGGCCAAATACTGAGGACAGAGAACTCGAGTTCTCTGTCCTCAGTATTTGGTTTTTG	CDS	NM_194070	10090	17258	Mef2a	myocyte enhancer factor 2A	NM_001033713.1	noAltMouse	noHumanHit
Sublib_SC_Proteome-P12	H	5	TRCN0000096319	GCAACTTCTGAAGAAGGTGAT	CCGGGCAACTTCTGAAGAAGGTGATCTCGAGATCACCTTCTTCAGAAGTTGCTTTTTG	3UTR	NM_145455	10090	218490	Btf3	basic transcription factor 3	NM_145455.2	NM_021318.3 (LOC:57756),XM_001476253.1 (LOC:100041823),XM_001477813.1 (LOC:100041823),XR_030556.1 (LOC:668700),XR_034970.1 (LOC:668700)	noHumanHit
Sublib_SC_Proteome-P12	H	7	TRCN0000096320	ACAATCATGAACCAGGAGAAA	CCGGACAATCATGAACCAGGAGAAACTCGAGTTTCTCCTGGTTCATGATTGTTTTTTG	CDS	NM_145455	10090	218490	Btf3	basic transcription factor 3	NM_145455.2	noAltMouse	noHumanHit
Sublib_SC_Proteome-P12	H	8	TRCN0000096321	CGTAGGAAGAAGAAGGTGGTT	CCGGCGTAGGAAGAAGAAGGTGGTTCTCGAGAACCACCTTCTTCTTCCTACGTTTTTG	CDS	NM_145455	10090	218490	Btf3	basic transcription factor 3	NM_145455.2	XM_001476253.1 (LOC:100041823),XM_001477813.1 (LOC:100041823)	noHumanHit
Sublib_SC_Proteome-P12	H	9	TRCN0000096322	CGGGAGTCTCAGATGAAAGAA	CCGGCGGGAGTCTCAGATGAAAGAACTCGAGTTCTTTCATCTGAGACTCCCGTTTTTG	CDS	NM_145455	10090	218490	Btf3	basic transcription factor 3	NM_145455.2	noAltMouse	noHumanHit
Sublib_SC_Proteome-P12	H	10	TRCN0000096323	GCAGCAAACACCTTCACCATT	CCGGGCAGCAAACACCTTCACCATTCTCGAGAATGGTGAAGGTGTTTGCTGCTTTTTG	CDS	NM_145455	10090	218490	Btf3	basic transcription factor 3	NM_145455.2	XM_001476253.1 (LOC:100041823),XM_001477813.1 (LOC:100041823),XM_357814.6 (LOC:384719),XR_030556.1 (LOC:668700),XR_031217.1 (LOC:666196),XR_032046.1 (LOC:666196),XR_034970.1 (LOC:668700)	noHumanHit
Sublib_SC_Proteome-P12	H	11	TRCN0000096384	CCAGAGAATAAAGCCTTCTTT	CCGGCCAGAGAATAAAGCCTTCTTTCTCGAGAAAGAAGGCTTTATTCTCTGGTTTTTG	3UTR	NM_028152	10090	72199	Mms19	MMS19 (MET18 S. cerevisiae)	NM_028152.3	noAltMouse	noHumanHit
Sublib_SC_Proteome-P12	H	12	TRCN0000096385	GCGTCGGACAATCCTTGAAAT	CCGGGCGTCGGACAATCCTTGAAATCTCGAGATTTCAAGGATTGTCCGACGCTTTTTG	CDS	NM_028152	10090	72199	Mms19	MMS19 (MET18 S. cerevisiae)	NM_028152.3	noAltMouse	noHumanHit
Sublib_SC_Proteome-P13	A	1	TRCN0000096386	GCCATACAAATCTCAGGTCAT	CCGGGCCATACAAATCTCAGGTCATCTCGAGATGACCTGAGATTTGTATGGCTTTTTG	CDS	NM_028152	10090	72199	Mms19	MMS19 (MET18 S. cerevisiae)	NM_028152.3	noAltMouse	noHumanHit
Sublib_SC_Proteome-P13	A	2	TRCN0000096387	CCTGCCACGAAATGTGGAAAT	CCGGCCTGCCACGAAATGTGGAAATCTCGAGATTTCCACATTTCGTGGCAGGTTTTTG	CDS	NM_028152	10090	72199	Mms19	MMS19 (MET18 S. cerevisiae)	NM_028152.3	noAltMouse	noHumanHit
Sublib_SC_Proteome-P13	A	3	TRCN0000096388	CCCTGAGAGCTACTGGTATTT	CCGGCCCTGAGAGCTACTGGTATTTCTCGAGAAATACCAGTAGCTCTCAGGGTTTTTG	CDS	NM_028152	10090	72199	Mms19	MMS19 (MET18 S. cerevisiae)	NM_028152.3	noAltMouse	noHumanHit
Sublib_SC_Proteome-P13	A	4	TRCN0000097564	GCTAAGAATAAGAGTGACTTT	CCGGGCTAAGAATAAGAGTGACTTTCTCGAGAAAGTCACTCTTATTCTTAGCTTTTTG	3UTR	NM_020577	10090	57344	As3mt	arsenic (+3 oxidation state) methyltransferase	NM_020577.2	noAltMouse	noHumanHit
Sublib_SC_Proteome-P13	A	5	TRCN0000097565	GCCGATATCATTACTGTTGAA	CCGGGCCGATATCATTACTGTTGAACTCGAGTTCAACAGTAATGATATCGGCTTTTTG	CDS	NM_020577	10090	57344	As3mt	arsenic (+3 oxidation state) methyltransferase	NM_020577.2	noAltMouse	noHumanHit
Sublib_SC_Proteome-P13	A	6	TRCN0000097566	GTTCAGAACTACTATGGGAAT	CCGGGTTCAGAACTACTATGGGAATCTCGAGATTCCCATAGTAGTTCTGAACTTTTTG	CDS	NM_020577	10090	57344	As3mt	arsenic (+3 oxidation state) methyltransferase	NM_020577.2	noAltMouse	noHumanHit
Sublib_SC_Proteome-P13	A	8	TRCN0000097567	CGAAGACGTTAGTTCGAGGTA	CCGGCGAAGACGTTAGTTCGAGGTACTCGAGTACCTCGAACTAACGTCTTCGTTTTTG	CDS	NM_020577	10090	57344	As3mt	arsenic (+3 oxidation state) methyltransferase	NM_020577.2	noAltMouse	noHumanHit
Sublib_SC_Proteome-P13	A	9	TRCN0000097568	CCGATATCATTACTGTTGAAA	CCGGCCGATATCATTACTGTTGAAACTCGAGTTTCAACAGTAATGATATCGGTTTTTG	CDS	NM_020577	10090	57344	As3mt	arsenic (+3 oxidation state) methyltransferase	NM_020577.2	noAltMouse	noHumanHit
Sublib_SC_Proteome-P13	A	10	TRCN0000097835	GCTCTCTGATTGAGTCTGTAA	CCGGGCTCTCTGATTGAGTCTGTAACTCGAGTTACAGACTCAATCAGAGAGCTTTTTG	3UTR	NM_007834	10090	13185	Dscr3	Down syndrome critical region gene 3	NM_007834.3	noAltMouse	noHumanHit
Sublib_SC_Proteome-P13	A	11	TRCN0000097836	CCAGATTATCAACAGCACCAT	CCGGCCAGATTATCAACAGCACCATCTCGAGATGGTGCTGTTGATAATCTGGTTTTTG	CDS	NM_007834	10090	13185	Dscr3	Down syndrome critical region gene 3	NM_007834.3	noAltMouse	NM_006052.1 (LOC:10311)
Sublib_SC_Proteome-P13	A	12	TRCN0000097837	CCAGGGAGTCTCTTTGACAAT	CCGGCCAGGGAGTCTCTTTGACAATCTCGAGATTGTCAAAGAGACTCCCTGGTTTTTG	CDS	NM_007834	10090	13185	Dscr3	Down syndrome critical region gene 3	NM_007834.3	noAltMouse	noHumanHit
Sublib_SC_Proteome-P13	B	1	TRCN0000097838	CCTGACCAAGACCTGTGAATT	CCGGCCTGACCAAGACCTGTGAATTCTCGAGAATTCACAGGTCTTGGTCAGGTTTTTG	CDS	NM_007834	10090	13185	Dscr3	Down syndrome critical region gene 3	NM_007834.3	noAltMouse	noHumanHit
Sublib_SC_Proteome-P13	B	4	TRCN0000098065	CGCCTGGATTTCTTCGTTGTT	CCGGCGCCTGGATTTCTTCGTTGTTCTCGAGAACAACGAAGAAATCCAGGCGTTTTTG	3UTR	NM_025783	10090	66700	Vps24	vacuolar protein sorting 24 (yeast)	NM_025783.3	noAltMouse	noHumanHit
Sublib_SC_Proteome-P13	B	5	TRCN0000098066	CCTCCCAAAGAGCTGGTTAAT	CCGGCCTCCCAAAGAGCTGGTTAATCTCGAGATTAACCAGCTCTTTGGGAGGTTTTTG	CDS	NM_025783	10090	66700	Vps24	vacuolar protein sorting 24 (yeast)	NM_025783.3	XR_031091.1 (LOC:665047),XR_031092.1 (LOC:665047)	noHumanHit
Sublib_SC_Proteome-P13	B	6	TRCN0000098067	TCTTGTGAAGATCCCAGAAAT	CCGGTCTTGTGAAGATCCCAGAAATCTCGAGATTTCTGGGATCTTCACAAGATTTTTG	CDS	NM_025783	10090	66700	Vps24	vacuolar protein sorting 24 (yeast)	NM_025783.3	noAltMouse	noHumanHit
Sublib_SC_Proteome-P13	B	7	TRCN0000098068	CCAAGGAGATGATCAGGTCAA	CCGGCCAAGGAGATGATCAGGTCAACTCGAGTTGACCTGATCATCTCCTTGGTTTTTG	CDS	NM_025783	10090	66700	Vps24	vacuolar protein sorting 24 (yeast)	NM_025783.3	noAltMouse	NM_001005753.1 (LOC:51652),NM_016079.2 (LOC:51652)
Sublib_SC_Proteome-P13	B	8	TRCN0000098069	TGCCTCCAAAGCACACATGAA	CCGGTGCCTCCAAAGCACACATGAACTCGAGTTCATGTGTGCTTTGGAGGCATTTTTG	CDS	NM_025783	10090	66700	Vps24	vacuolar protein sorting 24 (yeast)	NM_025783.3	noAltMouse	noHumanHit
Sublib_SC_Proteome-P13	B	9	TRCN0000098185	CCAGTATATCATGGAAGCGTA	CCGGCCAGTATATCATGGAAGCGTACTCGAGTACGCTTCCATGATATACTGGTTTTTG	3UTR	NM_012039	10090	26951	Zw10	ZW10 homolog (Drosophila), centromere/kinetochore protein	NM_012039.1	noAltMouse	noHumanHit
Sublib_SC_Proteome-P13	B	12	TRCN0000098186	CCCGATTGTAAGGAAGCCTTA	CCGGCCCGATTGTAAGGAAGCCTTACTCGAGTAAGGCTTCCTTACAATCGGGTTTTTG	CDS	NM_012039	10090	26951	Zw10	ZW10 homolog (Drosophila), centromere/kinetochore protein	NM_012039.1	noAltMouse	noHumanHit
Sublib_SC_Proteome-P13	C	1	TRCN0000098187	GCTCGCAATATCAATTCTCAT	CCGGGCTCGCAATATCAATTCTCATCTCGAGATGAGAATTGATATTGCGAGCTTTTTG	CDS	NM_012039	10090	26951	Zw10	ZW10 homolog (Drosophila), centromere/kinetochore protein	NM_012039.1	noAltMouse	noHumanHit
Sublib_SC_Proteome-P13	C	2	TRCN0000098188	CGACTGAAGATGGTGATAGAT	CCGGCGACTGAAGATGGTGATAGATCTCGAGATCTATCACCATCTTCAGTCGTTTTTG	CDS	NM_012039	10090	26951	Zw10	ZW10 homolog (Drosophila), centromere/kinetochore protein	NM_012039.1	noAltMouse	noHumanHit
Sublib_SC_Proteome-P13	C	3	TRCN0000098189	GCTGAAGTCATTTGGTCAGAT	CCGGGCTGAAGTCATTTGGTCAGATCTCGAGATCTGACCAAATGACTTCAGCTTTTTG	CDS	NM_012039	10090	26951	Zw10	ZW10 homolog (Drosophila), centromere/kinetochore protein	NM_012039.1	noAltMouse	noHumanHit
Sublib_SC_Proteome-P13	C	4	TRCN0000098475	CCACAGGAAGTTCTGCACATA	CCGGCCACAGGAAGTTCTGCACATACTCGAGTATGTGCAGAACTTCCTGTGGTTTTTG	3UTR	NM_021503	10090	59006	Myoz2	myozenin 2	NM_021503.1	noAltMouse	noHumanHit
Sublib_SC_Proteome-P13	C	5	TRCN0000098476	CTGACAAATACACCTTTGAAA	CCGGCTGACAAATACACCTTTGAAACTCGAGTTTCAAAGGTGTATTTGTCAGTTTTTG	CDS	NM_021503	10090	59006	Myoz2	myozenin 2	NM_021503.1	noAltMouse	noHumanHit
Sublib_SC_Proteome-P13	C	6	TRCN0000098477	GATAGAAGAATTGTCCCATTT	CCGGGATAGAAGAATTGTCCCATTTCTCGAGAAATGGGACAATTCTTCTATCTTTTTG	CDS	NM_021503	10090	59006	Myoz2	myozenin 2	NM_021503.1	noAltMouse	noHumanHit
Sublib_SC_Proteome-P13	C	7	TRCN0000098478	GCGGGATTACAGGAGCTTTAA	CCGGGCGGGATTACAGGAGCTTTAACTCGAGTTAAAGCTCCTGTAATCCCGCTTTTTG	CDS	NM_021503	10090	59006	Myoz2	myozenin 2	NM_021503.1	noAltMouse	noHumanHit
Sublib_SC_Proteome-P13	C	8	TRCN0000098479	TGCGGGATTACAGGAGCTTTA	CCGGTGCGGGATTACAGGAGCTTTACTCGAGTAAAGCTCCTGTAATCCCGCATTTTTG	CDS	NM_021503	10090	59006	Myoz2	myozenin 2	NM_021503.1	noAltMouse	noHumanHit
Sublib_SC_Proteome-P13	C	9	TRCN0000098585	CCCTTCTTAGTATGCTTCATA	CCGGCCCTTCTTAGTATGCTTCATACTCGAGTATGAAGCATACTAAGAAGGGTTTTTG	3UTR	NM_172952	10090	268566	Gphn	gephyrin	NM_172952.2	noAltMouse	NM_001024218.1 (LOC:10243),NM_020806.4 (LOC:10243)
Sublib_SC_Proteome-P13	C	10	TRCN0000098586	CCCAACAATCAACCTGGGAAT	CCGGCCCAACAATCAACCTGGGAATCTCGAGATTCCCAGGTTGATTGTTGGGTTTTTG	CDS	NM_172952	10090	268566	Gphn	gephyrin	NM_172952.2	noAltMouse	noHumanHit
Sublib_SC_Proteome-P13	C	11	TRCN0000098587	GCATACAAGATAGTACCAGAT	CCGGGCATACAAGATAGTACCAGATCTCGAGATCTGGTACTATCTTGTATGCTTTTTG	CDS	NM_172952	10090	268566	Gphn	gephyrin	NM_172952.2	noAltMouse	NM_001024218.1 (LOC:10243),NM_020806.4 (LOC:10243)
Sublib_SC_Proteome-P13	C	12	TRCN0000098588	CCATCATCAAAGCCAGGTTAT	CCGGCCATCATCAAAGCCAGGTTATCTCGAGATAACCTGGCTTTGATGATGGTTTTTG	CDS	NM_172952	10090	268566	Gphn	gephyrin	NM_172952.2	noAltMouse	noHumanHit
Sublib_SC_Proteome-P13	D	1	TRCN0000098589	GCAAGAAAGGATCTCAGGAAT	CCGGGCAAGAAAGGATCTCAGGAATCTCGAGATTCCTGAGATCCTTTCTTGCTTTTTG	CDS	NM_172952	10090	268566	Gphn	gephyrin	NM_172952.2	noAltMouse	NM_001024218.1 (LOC:10243),NM_020806.4 (LOC:10243)
Sublib_SC_Proteome-P13	D	2	TRCN0000098825	CGTCACAAACACAAGTTGTTA	CCGGCGTCACAAACACAAGTTGTTACTCGAGTAACAACTTGTGTTTGTGACGTTTTTG	3UTR	NM_026603	10090	68184	Denr	density-regulated protein	NM_026603.4	noAltMouse	noHumanHit
Sublib_SC_Proteome-P13	D	3	TRCN0000098826	GTGCCAAGTTAGATGCGGATT	CCGGGTGCCAAGTTAGATGCGGATTCTCGAGAATCCGCATCTAACTTGGCACTTTTTG	CDS	NM_026603	10090	68184	Denr	density-regulated protein	NM_026603.4	noAltMouse	noHumanHit
Sublib_SC_Proteome-P13	D	4	TRCN0000098827	GTACCACAGAAGGTCACGATA	CCGGGTACCACAGAAGGTCACGATACTCGAGTATCGTGACCTTCTGTGGTACTTTTTG	CDS	NM_026603	10090	68184	Denr	density-regulated protein	NM_026603.4	noAltMouse	noHumanHit
Sublib_SC_Proteome-P13	D	5	TRCN0000098828	CAATGGCTAGAGAAGAACTTT	CCGGCAATGGCTAGAGAAGAACTTTCTCGAGAAAGTTCTTCTCTAGCCATTGTTTTTG	CDS	NM_026603	10090	68184	Denr	density-regulated protein	NM_026603.4	noAltMouse	noHumanHit
Sublib_SC_Proteome-P13	D	7	TRCN0000098829	CGATACGAAGAACAGTGCCAA	CCGGCGATACGAAGAACAGTGCCAACTCGAGTTGGCACTGTTCTTCGTATCGTTTTTG	CDS	NM_026603	10090	68184	Denr	density-regulated protein	NM_026603.4	noAltMouse	noHumanHit
Sublib_SC_Proteome-P13	D	8	TRCN0000099000	GCACACATATACACATGCTTT	CCGGGCACACATATACACATGCTTTCTCGAGAAAGCATGTGTATATGTGTGCTTTTTG	3UTR	NM_026490	10090	56284	Mrpl19	mitochondrial ribosomal protein L19	NM_026490.2	NM_177884.3 (LOC:330361)	noHumanHit
Sublib_SC_Proteome-P13	D	9	TRCN0000099001	GAGTTCTATGTTGGAAGCATA	CCGGGAGTTCTATGTTGGAAGCATACTCGAGTATGCTTCCAACATAGAACTCTTTTTG	CDS	NM_026490	10090	56284	Mrpl19	mitochondrial ribosomal protein L19	NM_026490.2	noAltMouse	noHumanHit
Sublib_SC_Proteome-P13	D	10	TRCN0000099002	GCCATGGATTGAGTTTGATAT	CCGGGCCATGGATTGAGTTTGATATCTCGAGATATCAAACTCAATCCATGGCTTTTTG	CDS	NM_026490	10090	56284	Mrpl19	mitochondrial ribosomal protein L19	NM_026490.2	noAltMouse	noHumanHit
Sublib_SC_Proteome-P13	D	11	TRCN0000099003	CCTGTTAACAAGCTGAAAGTT	CCGGCCTGTTAACAAGCTGAAAGTTCTCGAGAACTTTCAGCTTGTTAACAGGTTTTTG	CDS	NM_026490	10090	56284	Mrpl19	mitochondrial ribosomal protein L19	NM_026490.2	noAltMouse	noHumanHit
Sublib_SC_Proteome-P13	E	2	TRCN0000099004	GAAGCTGCATTGTGGGAAGAA	CCGGGAAGCTGCATTGTGGGAAGAACTCGAGTTCTTCCCACAATGCAGCTTCTTTTTG	CDS	NM_026490	10090	56284	Mrpl19	mitochondrial ribosomal protein L19	NM_026490.2	noAltMouse	noHumanHit
Sublib_SC_Proteome-P13	E	3	TRCN0000099360	CCTATTGTAACGACCGCTATA	CCGGCCTATTGTAACGACCGCTATACTCGAGTATAGCGGTCGTTACAATAGGTTTTTG	3UTR	NM_011722	10090	22428	Dctn6	dynactin 6	noHits	noAltMouse	noHumanHit
Sublib_SC_Proteome-P13	E	4	TRCN0000099361	CCACCCTAAAGCACGAATTAT	CCGGCCACCCTAAAGCACGAATTATCTCGAGATAATTCGTGCTTTAGGGTGGTTTTTG	CDS	NM_011722	10090	22428	Dctn6	dynactin 6	NM_011722.3	noAltMouse	noHumanHit
Sublib_SC_Proteome-P13	E	5	TRCN0000099362	CGGATAACATCATCCCAGATA	CCGGCGGATAACATCATCCCAGATACTCGAGTATCTGGGATGATGTTATCCGTTTTTG	CDS	NM_011722	10090	22428	Dctn6	dynactin 6	NM_011722.3	noAltMouse	noHumanHit
Sublib_SC_Proteome-P13	E	6	TRCN0000099363	CCAGACTTTACAACTGGATTT	CCGGCCAGACTTTACAACTGGATTTCTCGAGAAATCCAGTTGTAAAGTCTGGTTTTTG	CDS	NM_011722	10090	22428	Dctn6	dynactin 6	noHits	noAltMouse	noHumanHit
Sublib_SC_Proteome-P13	E	8	TRCN0000099364	GATCCACCCTAAAGCACGAAT	CCGGGATCCACCCTAAAGCACGAATCTCGAGATTCGTGCTTTAGGGTGGATCTTTTTG	CDS	NM_011722	10090	22428	Dctn6	dynactin 6	NM_011722.3	noAltMouse	noHumanHit
Sublib_SC_Proteome-P13	E	9	TRCN0000099445	GCACTGACAACAGGACAGAAA	CCGGGCACTGACAACAGGACAGAAACTCGAGTTTCTGTCCTGTTGTCAGTGCTTTTTG	3UTR	NM_016679	10090	50868	Keap1	kelch-like ECH-associated protein 1	NM_001110305.1,NM_001110306.1,NM_001110307.1,NM_016679.4	noAltMouse	noHumanHit
Sublib_SC_Proteome-P13	E	10	TRCN0000099446	GCCCAATTCATGGCTCACAAA	CCGGGCCCAATTCATGGCTCACAAACTCGAGTTTGTGAGCCATGAATTGGGCTTTTTG	CDS	NM_016679	10090	50868	Keap1	kelch-like ECH-associated protein 1	NM_001110305.1,NM_001110306.1,NM_001110307.1,NM_016679.4	noAltMouse	noHumanHit
Sublib_SC_Proteome-P13	E	11	TRCN0000099447	CGGAAGCAAATTGATCAACAA	CCGGCGGAAGCAAATTGATCAACAACTCGAGTTGTTGATCAATTTGCTTCCGTTTTTG	CDS	NM_016679	10090	50868	Keap1	kelch-like ECH-associated protein 1	NM_001110305.1,NM_001110306.1,NM_001110307.1,NM_016679.4	noAltMouse	noHumanHit
Sublib_SC_Proteome-P13	E	12	TRCN0000099448	CCAATGTTGACACGGAGGATT	CCGGCCAATGTTGACACGGAGGATTCTCGAGAATCCTCCGTGTCAACATTGGTTTTTG	CDS	NM_016679	10090	50868	Keap1	kelch-like ECH-associated protein 1	NM_001110305.1,NM_001110306.1,NM_001110307.1,NM_016679.4	noAltMouse	noHumanHit
Sublib_SC_Proteome-P13	F	1	TRCN0000099449	CCTAAGGTCATGGAAAGGCTT	CCGGCCTAAGGTCATGGAAAGGCTTCTCGAGAAGCCTTTCCATGACCTTAGGTTTTTG	CDS	NM_016679	10090	50868	Keap1	kelch-like ECH-associated protein 1	NM_001110305.1,NM_001110306.1,NM_001110307.1,NM_016679.4	noAltMouse	noHumanHit
Sublib_SC_Proteome-P13	F	2	TRCN0000099495	CCTGACTCAGTTCATCAGTTA	CCGGCCTGACTCAGTTCATCAGTTACTCGAGTAACTGATGAACTGAGTCAGGTTTTTG	3UTR	NM_138585	10090	27967	Cherp	calcium homeostasis endoplasmic reticulum protein	NM_138585.3	noAltMouse	noHumanHit
Sublib_SC_Proteome-P13	F	3	TRCN0000099496	CCCTAAGTTCTCGTTTCTGTT	CCGGCCCTAAGTTCTCGTTTCTGTTCTCGAGAACAGAAACGAGAACTTAGGGTTTTTG	CDS	NM_138585	10090	27967	Cherp	calcium homeostasis endoplasmic reticulum protein	NM_138585.3	noAltMouse	noHumanHit
Sublib_SC_Proteome-P13	F	4	TRCN0000099497	CCTAAGTTCTCGTTTCTGTTT	CCGGCCTAAGTTCTCGTTTCTGTTTCTCGAGAAACAGAAACGAGAACTTAGGTTTTTG	CDS	NM_138585	10090	27967	Cherp	calcium homeostasis endoplasmic reticulum protein	NM_138585.3	noAltMouse	noHumanHit
Sublib_SC_Proteome-P13	F	5	TRCN0000099498	CCCAATTGGAATAACCAGTTT	CCGGCCCAATTGGAATAACCAGTTTCTCGAGAAACTGGTTATTCCAATTGGGTTTTTG	CDS	NM_138585	10090	27967	Cherp	calcium homeostasis endoplasmic reticulum protein	NM_138585.3	noAltMouse	noHumanHit
Sublib_SC_Proteome-P13	F	6	TRCN0000099499	CCGGGATAAATGGGACCAGTA	CCGGCCGGGATAAATGGGACCAGTACTCGAGTACTGGTCCCATTTATCCCGGTTTTTG	CDS	NM_138585	10090	27967	Cherp	calcium homeostasis endoplasmic reticulum protein	NM_138585.3	noAltMouse	noHumanHit
Sublib_SC_Proteome-P13	F	7	TRCN0000099615	GCAGTGTTTAAGGAAGTTGTT	CCGGGCAGTGTTTAAGGAAGTTGTTCTCGAGAACAACTTCCTTAAACACTGCTTTTTG	3UTR	NM_134072	10090	105387	Akr1c14	aldo-keto reductase family 1, member C14	NM_134072.1	noAltMouse	noHumanHit
Sublib_SC_Proteome-P13	F	8	TRCN0000099616	GCACTTTCCATCGACCAGAAT	CCGGGCACTTTCCATCGACCAGAATCTCGAGATTCTGGTCGATGGAAAGTGCTTTTTG	CDS	NM_134072	10090	105387	Akr1c14	aldo-keto reductase family 1, member C14	NM_134072.1	noAltMouse	noHumanHit
Sublib_SC_Proteome-P13	F	9	TRCN0000099617	CCCGATAAGGTTCCTAAGGAT	CCGGCCCGATAAGGTTCCTAAGGATCTCGAGATCCTTAGGAACCTTATCGGGTTTTTG	CDS	NM_134072	10090	105387	Akr1c14	aldo-keto reductase family 1, member C14	NM_134072.1	noAltMouse	noHumanHit
Sublib_SC_Proteome-P13	F	10	TRCN0000099618	CAGCACTGATTGCCATTCGTT	CCGGCAGCACTGATTGCCATTCGTTCTCGAGAACGAATGGCAATCAGTGCTGTTTTTG	CDS	NM_134072	10090	105387	Akr1c14	aldo-keto reductase family 1, member C14	NM_134072.1	noAltMouse	noHumanHit
Sublib_SC_Proteome-P13	F	11	TRCN0000099619	GCTGGACTATTGTAAGTCAAA	CCGGGCTGGACTATTGTAAGTCAAACTCGAGTTTGACTTACAATAGTCCAGCTTTTTG	CDS	NM_134072	10090	105387	Akr1c14	aldo-keto reductase family 1, member C14	NM_134072.1	noAltMouse	noHumanHit
Sublib_SC_Proteome-P13	F	12	TRCN0000099685	GCCTTGTGTATACAAGGTATT	CCGGGCCTTGTGTATACAAGGTATTCTCGAGAATACCTTGTATACACAAGGCTTTTTG	3UTR	NM_010270	10090	14548	Mrps33	mitochondrial ribosomal protein S33	NM_001010930.1,NM_010270.2	noAltMouse	noHumanHit
Sublib_SC_Proteome-P13	G	1	TRCN0000099686	CAGGACTTTAAGGATGAGCAA	CCGGCAGGACTTTAAGGATGAGCAACTCGAGTTGCTCATCCTTAAAGTCCTGTTTTTG	CDS	NM_010270	10090	14548	Mrps33	mitochondrial ribosomal protein S33	NM_001010930.1,NM_010270.2	XR_032593.1 (LOC:100041328),XR_033062.1 (LOC:100041328)	noHumanHit
Sublib_SC_Proteome-P13	G	4	TRCN0000099687	GTCTACTGACTCAAAGTCCAT	CCGGGTCTACTGACTCAAAGTCCATCTCGAGATGGACTTTGAGTCAGTAGACTTTTTG	CDS	NM_010270	10090	14548	Mrps33	mitochondrial ribosomal protein S33	NM_001010930.1,NM_010270.2	noAltMouse	noHumanHit
Sublib_SC_Proteome-P13	G	5	TRCN0000099688	GCCAAGAAGAAAGAGACTTAT	CCGGGCCAAGAAGAAAGAGACTTATCTCGAGATAAGTCTCTTTCTTCTTGGCTTTTTG	CDS	NM_010270	10090	14548	Mrps33	mitochondrial ribosomal protein S33	NM_010270.2	XR_032593.1 (LOC:100041328),XR_033062.1 (LOC:100041328)	noHumanHit
Sublib_SC_Proteome-P13	G	6	TRCN0000099689	AGAAGGGAAGAGAGCTACAAA	CCGGAGAAGGGAAGAGAGCTACAAACTCGAGTTTGTAGCTCTCTTCCCTTCTTTTTTG	CDS	NM_010270	10090	14548	Mrps33	mitochondrial ribosomal protein S33	NM_001010930.1,NM_010270.2	noAltMouse	noHumanHit
Sublib_SC_Proteome-P13	G	7	TRCN0000100120	GTGGGAGTAGTGTGTGAAATA	CCGGGTGGGAGTAGTGTGTGAAATACTCGAGTATTTCACACACTACTCCCACTTTTTG	3UTR	NM_010738	10090	110454	Ly6a	lymphocyte antigen 6 complex, locus A	NM_010738.2	noAltMouse	noHumanHit
Sublib_SC_Proteome-P13	G	8	TRCN0000100121	CCCTCCTAATATTGAAAGTAT	CCGGCCCTCCTAATATTGAAAGTATCTCGAGATACTTTCAATATTAGGAGGGTTTTTG	CDS	NM_010738	10090	110454	Ly6a	lymphocyte antigen 6 complex, locus A	NM_010738.2	noAltMouse	noHumanHit
Sublib_SC_Proteome-P13	G	9	TRCN0000100122	GCCCTCCTAATATTGAAAGTA	CCGGGCCCTCCTAATATTGAAAGTACTCGAGTACTTTCAATATTAGGAGGGCTTTTTG	CDS	NM_010738	10090	110454	Ly6a	lymphocyte antigen 6 complex, locus A	NM_010738.2	noAltMouse	noHumanHit
Sublib_SC_Proteome-P13	G	12	TRCN0000100123	GAACAATCTTTGCTTACCCAT	CCGGGAACAATCTTTGCTTACCCATCTCGAGATGGGTAAGCAAAGATTGTTCTTTTTG	CDS	NM_010738	10090	110454	Ly6a	lymphocyte antigen 6 complex, locus A	NM_010738.2	noAltMouse	noHumanHit
Sublib_SC_Proteome-P13	H	1	TRCN0000100525	CCTCCTTAAGATTGTGAACAA	CCGGCCTCCTTAAGATTGTGAACAACTCGAGTTGTTCACAATCTTAAGGAGGTTTTTG	3UTR	NM_175255	10090	77371	Sec24a	Sec24 related gene family, member A (S. cerevisiae)	NM_175255.3	noAltMouse	noHumanHit
Sublib_SC_Proteome-P13	H	2	TRCN0000100526	CGCAATAGAAACTGGATACTT	CCGGCGCAATAGAAACTGGATACTTCTCGAGAAGTATCCAGTTTCTATTGCGTTTTTG	CDS	NM_175255	10090	77371	Sec24a	Sec24 related gene family, member A (S. cerevisiae)	NM_175255.3	noAltMouse	noHumanHit
Sublib_SC_Proteome-P13	H	3	TRCN0000100527	CGGATCATCAATATGTTTCTT	CCGGCGGATCATCAATATGTTTCTTCTCGAGAAGAAACATATTGATGATCCGTTTTTG	CDS	NM_175255	10090	77371	Sec24a	Sec24 related gene family, member A (S. cerevisiae)	NM_175255.3	noAltMouse	noHumanHit
Sublib_SC_Proteome-P13	H	4	TRCN0000100528	GCAGGCTCATTACTGATGCTT	CCGGGCAGGCTCATTACTGATGCTTCTCGAGAAGCATCAGTAATGAGCCTGCTTTTTG	CDS	NM_175255	10090	77371	Sec24a	Sec24 related gene family, member A (S. cerevisiae)	NM_175255.3	noAltMouse	noHumanHit
Sublib_SC_Proteome-P13	H	5	TRCN0000100529	GCGGCTCATAATACTTATGAT	CCGGGCGGCTCATAATACTTATGATCTCGAGATCATAAGTATTATGAGCCGCTTTTTG	CDS	NM_175255	10090	77371	Sec24a	Sec24 related gene family, member A (S. cerevisiae)	NM_175255.3	noAltMouse	noHumanHit
Sublib_SC_Proteome-P13	H	7	TRCN0000100540	GCTCACCAAGAGCTAGAACTT	CCGGGCTCACCAAGAGCTAGAACTTCTCGAGAAGTTCTAGCTCTTGGTGAGCTTTTTG	3UTR	NM_023854	10090	77038	Arfgap2	ADP-ribosylation factor GTPase activating protein 2	NM_023854.1	noAltMouse	noHumanHit
Sublib_SC_Proteome-P13	H	8	TRCN0000100541	CCAGTTTAAGCAGGGTGTCAA	CCGGCCAGTTTAAGCAGGGTGTCAACTCGAGTTGACACCCTGCTTAAACTGGTTTTTG	CDS	NM_023854	10090	77038	Arfgap2	ADP-ribosylation factor GTPase activating protein 2	NM_023854.1	noAltMouse	NM_032389.3 (LOC:84364)
Sublib_SC_Proteome-P13	H	9	TRCN0000100542	CCAGAGAAGAAAGACTCTGAT	CCGGCCAGAGAAGAAAGACTCTGATCTCGAGATCAGAGTCTTTCTTCTCTGGTTTTTG	CDS	NM_023854	10090	77038	Arfgap2	ADP-ribosylation factor GTPase activating protein 2	NM_023854.1	noAltMouse	noHumanHit
Sublib_SC_Proteome-P13	H	10	TRCN0000100543	CCAGCATCACTTACGGTGTAT	CCGGCCAGCATCACTTACGGTGTATCTCGAGATACACCGTAAGTGATGCTGGTTTTTG	CDS	NM_023854	10090	77038	Arfgap2	ADP-ribosylation factor GTPase activating protein 2	NM_023854.1	XR_034537.1 (LOC:434076),XR_035710.1 (LOC:434076)	noHumanHit
Sublib_SC_Proteome-P13	H	11	TRCN0000100544	CAGAGAAGAAAGACTCTGATT	CCGGCAGAGAAGAAAGACTCTGATTCTCGAGAATCAGAGTCTTTCTTCTCTGTTTTTG	CDS	NM_023854	10090	77038	Arfgap2	ADP-ribosylation factor GTPase activating protein 2	NM_023854.1	noAltMouse	noHumanHit
Sublib_SC_Proteome-P13	H	12	TRCN0000100655	CGCAGCAAATAGTATGTGTTT	CCGGCGCAGCAAATAGTATGTGTTTCTCGAGAAACACATACTATTTGCTGCGTTTTTG	3UTR	NM_145509	10090	226421	5430435G22Rik	RIKEN cDNA 5430435G22 gene	NM_145509.2	noAltMouse	noHumanHit
Sublib_SC_Proteome-P14	A	1	TRCN0000100656	CCGCTCAATGGTATCAACATT	CCGGCCGCTCAATGGTATCAACATTCTCGAGAATGTTGATACCATTGAGCGGTTTTTG	CDS	NM_145509	10090	226421	5430435G22Rik	RIKEN cDNA 5430435G22 gene	NM_145509.2	noAltMouse	noHumanHit
Sublib_SC_Proteome-P14	A	2	TRCN0000100657	GATGGCTGTATCCTGGCATTT	CCGGGATGGCTGTATCCTGGCATTTCTCGAGAAATGCCAGGATACAGCCATCTTTTTG	CDS	NM_145509	10090	226421	5430435G22Rik	RIKEN cDNA 5430435G22 gene	NM_145509.2	noAltMouse	noHumanHit
Sublib_SC_Proteome-P14	A	3	TRCN0000100658	AGAGAAGGATATGCCATATTT	CCGGAGAGAAGGATATGCCATATTTCTCGAGAAATATGGCATATCCTTCTCTTTTTTG	CDS	NM_145509	10090	226421	5430435G22Rik	RIKEN cDNA 5430435G22 gene	NM_145509.2	noAltMouse	noHumanHit
Sublib_SC_Proteome-P14	A	4	TRCN0000100659	CTGGCATTTGATGTTACTGAT	CCGGCTGGCATTTGATGTTACTGATCTCGAGATCAGTAACATCAAATGCCAGTTTTTG	CDS	NM_145509	10090	226421	5430435G22Rik	RIKEN cDNA 5430435G22 gene	NM_145509.2	noAltMouse	noHumanHit
Sublib_SC_Proteome-P14	A	5	TRCN0000100750	GCCCTCAGTTAAATGGGACAA	CCGGGCCCTCAGTTAAATGGGACAACTCGAGTTGTCCCATTTAACTGAGGGCTTTTTG	3UTR	NM_145760	10090	228998	Arfgap1	ADP-ribosylation factor GTPase activating protein 1	NM_145760.2	noAltMouse	noHumanHit
Sublib_SC_Proteome-P14	A	6	TRCN0000100751	GCGCTCTGTTACAATGGACAA	CCGGGCGCTCTGTTACAATGGACAACTCGAGTTGTCCATTGTAACAGAGCGCTTTTTG	CDS	NM_145760	10090	228998	Arfgap1	ADP-ribosylation factor GTPase activating protein 1	NM_145760.2	noAltMouse	noHumanHit
Sublib_SC_Proteome-P14	A	8	TRCN0000100752	GCGTGATGTCACTACTTTCTT	CCGGGCGTGATGTCACTACTTTCTTCTCGAGAAGAAAGTAGTGACATCACGCTTTTTG	CDS	NM_145760	10090	228998	Arfgap1	ADP-ribosylation factor GTPase activating protein 1	NM_145760.2	noAltMouse	noHumanHit
Sublib_SC_Proteome-P14	A	9	TRCN0000100753	GCTCAGGAGAATCGCTATGTA	CCGGGCTCAGGAGAATCGCTATGTACTCGAGTACATAGCGATTCTCCTGAGCTTTTTG	CDS	NM_145760	10090	228998	Arfgap1	ADP-ribosylation factor GTPase activating protein 1	NM_145760.2	noAltMouse	noHumanHit
Sublib_SC_Proteome-P14	A	10	TRCN0000100754	GCACAGGATGAGAATAATGTT	CCGGGCACAGGATGAGAATAATGTTCTCGAGAACATTATTCTCATCCTGTGCTTTTTG	CDS	NM_145760	10090	228998	Arfgap1	ADP-ribosylation factor GTPase activating protein 1	NM_145760.2	noAltMouse	noHumanHit
Sublib_SC_Proteome-P14	B	6	TRCN0000100755	GCCACGAGATTGGATGTGAAT	CCGGGCCACGAGATTGGATGTGAATCTCGAGATTCACATCCAATCTCGTGGCTTTTTG	3UTR	NM_016810	10090	53334	Gosr1	golgi SNAP receptor complex member 1	NM_016810.3	noAltMouse	noHumanHit
Sublib_SC_Proteome-P14	B	7	TRCN0000100756	GCAGGATTATACACACGAATT	CCGGGCAGGATTATACACACGAATTCTCGAGAATTCGTGTGTATAATCCTGCTTTTTG	CDS	NM_016810	10090	53334	Gosr1	golgi SNAP receptor complex member 1	NM_016810.3	noAltMouse	noHumanHit
Sublib_SC_Proteome-P14	B	8	TRCN0000100757	CGAAACTCTGATCGTCTGATA	CCGGCGAAACTCTGATCGTCTGATACTCGAGTATCAGACGATCAGAGTTTCGTTTTTG	CDS	NM_016810	10090	53334	Gosr1	golgi SNAP receptor complex member 1	NM_016810.3	noAltMouse	noHumanHit
Sublib_SC_Proteome-P14	B	9	TRCN0000100758	CAGGATTATACACACGAATTT	CCGGCAGGATTATACACACGAATTTCTCGAGAAATTCGTGTGTATAATCCTGTTTTTG	CDS	NM_016810	10090	53334	Gosr1	golgi SNAP receptor complex member 1	NM_016810.3	noAltMouse	noHumanHit
Sublib_SC_Proteome-P14	B	12	TRCN0000100759	GCTCAAGTCAATTCACAGCAA	CCGGGCTCAAGTCAATTCACAGCAACTCGAGTTGCTGTGAATTGACTTGAGCTTTTTG	CDS	NM_016810	10090	53334	Gosr1	golgi SNAP receptor complex member 1	NM_016810.3	noAltMouse	noHumanHit
Sublib_SC_Proteome-P14	A	11	TRCN0000100775	CCCACACAACACACACTTAAA	CCGGCCCACACAACACACACTTAAACTCGAGTTTAAGTGTGTGTTGTGTGGGTTTTTG	3UTR	NM_025445	10090	66251	Arfgap3	ADP-ribosylation factor GTPase activating protein 3	NM_025445.4	noAltMouse	noHumanHit
Sublib_SC_Proteome-P14	A	12	TRCN0000100776	GCCGATTCCTACTGGAAGAAA	CCGGGCCGATTCCTACTGGAAGAAACTCGAGTTTCTTCCAGTAGGAATCGGCTTTTTG	CDS	NM_025445	10090	66251	Arfgap3	ADP-ribosylation factor GTPase activating protein 3	NM_025445.4	noAltMouse	noHumanHit
Sublib_SC_Proteome-P14	B	1	TRCN0000100777	CCAGAGGTTTCATCGATTATA	CCGGCCAGAGGTTTCATCGATTATACTCGAGTATAATCGATGAAACCTCTGGTTTTTG	CDS	NM_025445	10090	66251	Arfgap3	ADP-ribosylation factor GTPase activating protein 3	NM_025445.4	noAltMouse	noHumanHit
Sublib_SC_Proteome-P14	B	4	TRCN0000100778	TGCCGATTCCTACTGGAAGAA	CCGGTGCCGATTCCTACTGGAAGAACTCGAGTTCTTCCAGTAGGAATCGGCATTTTTG	CDS	NM_025445	10090	66251	Arfgap3	ADP-ribosylation factor GTPase activating protein 3	NM_025445.4	noAltMouse	noHumanHit
Sublib_SC_Proteome-P14	B	5	TRCN0000100779	CCAAAGGAGGAGTCTATTGTT	CCGGCCAAAGGAGGAGTCTATTGTTCTCGAGAACAATAGACTCCTCCTTTGGTTTTTG	CDS	NM_025445	10090	66251	Arfgap3	ADP-ribosylation factor GTPase activating protein 3	NM_025445.4	noAltMouse	noHumanHit
Sublib_SC_Proteome-P14	C	1	TRCN0000100840	GCCATCTCAATATCCTATCAT	CCGGGCCATCTCAATATCCTATCATCTCGAGATGATAGGATATTGAGATGGCTTTTTG	3UTR	NM_019665	10090	56297	Arl6	ADP-ribosylation factor-like 6	NM_019665.3	noAltMouse	noHumanHit
Sublib_SC_Proteome-P14	C	2	TRCN0000100841	CCAACGCTCAATCTCAAGATA	CCGGCCAACGCTCAATCTCAAGATACTCGAGTATCTTGAGATTGAGCGTTGGTTTTTG	CDS	NM_019665	10090	56297	Arl6	ADP-ribosylation factor-like 6	NM_019665.3	noAltMouse	noHumanHit
Sublib_SC_Proteome-P14	C	3	TRCN0000100842	CAACGCTCAATCTCAAGATAT	CCGGCAACGCTCAATCTCAAGATATCTCGAGATATCTTGAGATTGAGCGTTGTTTTTG	CDS	NM_019665	10090	56297	Arl6	ADP-ribosylation factor-like 6	NM_019665.3	noAltMouse	noHumanHit
Sublib_SC_Proteome-P14	C	4	TRCN0000100844	CCAGATATTAAGCACCGTCGA	CCGGCCAGATATTAAGCACCGTCGACTCGAGTCGACGGTGCTTAATATCTGGTTTTTG	CDS	NM_019665	10090	56297	Arl6	ADP-ribosylation factor-like 6	NM_019665.3	noAltMouse	noHumanHit
Sublib_SC_Proteome-P14	C	9	TRCN0000100905	GCAGAAGAGTTCATTTACTAA	CCGGGCAGAAGAGTTCATTTACTAACTCGAGTTAGTAAATGAACTCTTCTGCTTTTTG	3UTR	NM_019773	10090	56382	Rab9	RAB9, member RAS oncogene family	NM_019773.1	noAltMouse	noHumanHit
Sublib_SC_Proteome-P14	C	10	TRCN0000100906	GAGTTCTCTTATGAACAGATA	CCGGGAGTTCTCTTATGAACAGATACTCGAGTATCTGTTCATAAGAGAACTCTTTTTG	CDS	NM_019773	10090	56382	Rab9	RAB9, member RAS oncogene family	NM_019773.1	XR_031996.1 (LOC:668458),XR_034298.1 (LOC:668458)	noHumanHit
Sublib_SC_Proteome-P14	C	11	TRCN0000100907	CTGCTTACATTTAGTGTCGAT	CCGGCTGCTTACATTTAGTGTCGATCTCGAGATCGACACTAAATGTAAGCAGTTTTTG	CDS	NM_019773	10090	56382	Rab9	RAB9, member RAS oncogene family	NM_019773.1	noAltMouse	noHumanHit
Sublib_SC_Proteome-P14	C	12	TRCN0000100908	GCGACTATCCTTACTTTGAAA	CCGGGCGACTATCCTTACTTTGAAACTCGAGTTTCAAAGTAAGGATAGTCGCTTTTTG	CDS	NM_019773	10090	56382	Rab9	RAB9, member RAS oncogene family	NM_019773.1	XR_031996.1 (LOC:668458),XR_034298.1 (LOC:668458)	noHumanHit
Sublib_SC_Proteome-P14	D	1	TRCN0000100909	CCAGAATTTGAGCAACTGGAA	CCGGCCAGAATTTGAGCAACTGGAACTCGAGTTCCAGTTGCTCAAATTCTGGTTTTTG	CDS	NM_019773	10090	56382	Rab9	RAB9, member RAS oncogene family	NM_019773.1	XR_031996.1 (LOC:668458),XR_034298.1 (LOC:668458)	noHumanHit
Sublib_SC_Proteome-P14	C	5	TRCN0000100975	CCATGTATAGAACGATGCTTA	CCGGCCATGTATAGAACGATGCTTACTCGAGTAAGCATCGTTCTATACATGGTTTTTG	CDS	NM_019401	10090	64685	Nmi	N-myc (and STAT) interactor	NM_001141948.1,NM_001141949.1,NM_019401.2	noAltMouse	noHumanHit
Sublib_SC_Proteome-P14	C	6	TRCN0000100976	CGAAGTGGAAAGCGTGGATTA	CCGGCGAAGTGGAAAGCGTGGATTACTCGAGTAATCCACGCTTTCCACTTCGTTTTTG	CDS	NM_019401	10090	64685	Nmi	N-myc (and STAT) interactor	NM_001141948.1,NM_001141949.1,NM_019401.2	noAltMouse	noHumanHit
Sublib_SC_Proteome-P14	C	7	TRCN0000100977	GAAGTGGAAAGCGTGGATTAT	CCGGGAAGTGGAAAGCGTGGATTATCTCGAGATAATCCACGCTTTCCACTTCTTTTTG	CDS	NM_019401	10090	64685	Nmi	N-myc (and STAT) interactor	NM_001141948.1,NM_001141949.1,NM_019401.2	noAltMouse	noHumanHit
Sublib_SC_Proteome-P14	C	8	TRCN0000100979	CCACTTCCAACGGAAGAATAA	CCGGCCACTTCCAACGGAAGAATAACTCGAGTTATTCTTCCGTTGGAAGTGGTTTTTG	CDS	NM_019401	10090	64685	Nmi	N-myc (and STAT) interactor	NM_001141948.1,NM_001141949.1,NM_019401.2	noAltMouse	noHumanHit
Sublib_SC_Proteome-P14	D	2	TRCN0000101000	GCAGATAAATGTGTTTAGCAA	CCGGGCAGATAAATGTGTTTAGCAACTCGAGTTGCTAAACACATTTATCTGCTTTTTG	3UTR	NM_008533	10090	17079	Cd180	CD180 antigen	NM_008533.2	noAltMouse	noHumanHit
Sublib_SC_Proteome-P14	D	3	TRCN0000101001	GCTAGTTATCTTCAAGGGTTT	CCGGGCTAGTTATCTTCAAGGGTTTCTCGAGAAACCCTTGAAGATAACTAGCTTTTTG	CDS	NM_008533	10090	17079	Cd180	CD180 antigen	NM_008533.2	noAltMouse	noHumanHit
Sublib_SC_Proteome-P14	D	4	TRCN0000101002	GCTATCCATTACCTGTCTAAA	CCGGGCTATCCATTACCTGTCTAAACTCGAGTTTAGACAGGTAATGGATAGCTTTTTG	CDS	NM_008533	10090	17079	Cd180	CD180 antigen	NM_008533.2	noAltMouse	noHumanHit
Sublib_SC_Proteome-P14	D	5	TRCN0000101003	GCATTTGAACTTACAGGGAAA	CCGGGCATTTGAACTTACAGGGAAACTCGAGTTTCCCTGTAAGTTCAAATGCTTTTTG	CDS	NM_008533	10090	17079	Cd180	CD180 antigen	NM_008533.2	noAltMouse	noHumanHit
Sublib_SC_Proteome-P14	D	7	TRCN0000101004	CATTTGAACTTACAGGGAAAT	CCGGCATTTGAACTTACAGGGAAATCTCGAGATTTCCCTGTAAGTTCAAATGTTTTTG	CDS	NM_008533	10090	17079	Cd180	CD180 antigen	NM_008533.2	noAltMouse	noHumanHit
Sublib_SC_Proteome-P14	D	8	TRCN0000101205	CCTCCAATACTTTCCAGACAT	CCGGCCTCCAATACTTTCCAGACATCTCGAGATGTCTGGAAAGTATTGGAGGTTTTTG	3UTR	NM_026141	10090	67418	Ppil4	peptidylprolyl isomerase (cyclophilin)-like 4	noHits	noAltMouse	noHumanHit
Sublib_SC_Proteome-P14	D	9	TRCN0000101206	GCAGAAATTAAACCTCCAGAA	CCGGGCAGAAATTAAACCTCCAGAACTCGAGTTCTGGAGGTTTAATTTCTGCTTTTTG	CDS	NM_026141	10090	67418	Ppil4	peptidylprolyl isomerase (cyclophilin)-like 4	noHits	noAltMouse	noHumanHit
Sublib_SC_Proteome-P14	D	10	TRCN0000101207	CCAGCCAATTTGGTTCTGAAA	CCGGCCAGCCAATTTGGTTCTGAAACTCGAGTTTCAGAACCAAATTGGCTGGTTTTTG	CDS	NM_026141	10090	67418	Ppil4	peptidylprolyl isomerase (cyclophilin)-like 4	NM_026141.3	noAltMouse	noHumanHit
Sublib_SC_Proteome-P14	D	11	TRCN0000101208	CCGAGCCTACAAAGGAACAAT	CCGGCCGAGCCTACAAAGGAACAATCTCGAGATTGTTCCTTTGTAGGCTCGGTTTTTG	CDS	NM_026141	10090	67418	Ppil4	peptidylprolyl isomerase (cyclophilin)-like 4	NM_026141.3	noAltMouse	noHumanHit
Sublib_SC_Proteome-P14	E	2	TRCN0000101209	CGAGCCTACAAAGGAACAATT	CCGGCGAGCCTACAAAGGAACAATTCTCGAGAATTGTTCCTTTGTAGGCTCGTTTTTG	CDS	NM_026141	10090	67418	Ppil4	peptidylprolyl isomerase (cyclophilin)-like 4	NM_026141.3	noAltMouse	noHumanHit
Sublib_SC_Proteome-P14	E	8	TRCN0000101280	CCTGGACAGATACTTGGTGAA	CCGGCCTGGACAGATACTTGGTGAACTCGAGTTCACCAAGTATCTGTCCAGGTTTTTG	3UTR	NM_027351	10090	70225	Ppil3	peptidylprolyl isomerase (cyclophilin)-like 3	NM_027351.3	noAltMouse	noHumanHit
Sublib_SC_Proteome-P14	E	9	TRCN0000101282	CCACACTTGGACATGAAATAT	CCGGCCACACTTGGACATGAAATATCTCGAGATATTTCATGTCCAAGTGTGGTTTTTG	CDS	NM_027351	10090	70225	Ppil3	peptidylprolyl isomerase (cyclophilin)-like 3	NM_027351.3,NM_027374.3	noAltMouse	noHumanHit
Sublib_SC_Proteome-P14	E	10	TRCN0000101283	GCCACACTTGGACATGAAATA	CCGGGCCACACTTGGACATGAAATACTCGAGTATTTCATGTCCAAGTGTGGCTTTTTG	CDS	NM_027351	10090	70225	Ppil3	peptidylprolyl isomerase (cyclophilin)-like 3	NM_027351.3,NM_027374.3	noAltMouse	noHumanHit
Sublib_SC_Proteome-P14	E	11	TRCN0000101284	CCTCTTAATGATGTACACATT	CCGGCCTCTTAATGATGTACACATTCTCGAGAATGTGTACATCATTAAGAGGTTTTTG	CDS	NM_027351	10090	70225	Ppil3	peptidylprolyl isomerase (cyclophilin)-like 3	NM_027351.3	noAltMouse	NM_032472.3 (LOC:53938),NM_130906.2 (LOC:53938),NM_131916.1 (LOC:53938)
Sublib_SC_Proteome-P14	E	3	TRCN0000101321	CTGGTCATCATAGAGACTGAT	CCGGCTGGTCATCATAGAGACTGATCTCGAGATCAGTCTCTATGATGACCAGTTTTTG	CDS	NM_130904	10090	170779	Cd209d	CD209d antigen	NM_130904.2	noAltMouse	noHumanHit
Sublib_SC_Proteome-P14	E	4	TRCN0000101322	GAATGATCTCAGTTGTGATAA	CCGGGAATGATCTCAGTTGTGATAACTCGAGTTATCACAACTGAGATCATTCTTTTTG	CDS	NM_130904	10090	170779	Cd209d	CD209d antigen	NM_130904.2	noAltMouse	noHumanHit
Sublib_SC_Proteome-P14	E	5	TRCN0000101323	GTCCCAAAGAAATTGGCACAA	CCGGGTCCCAAAGAAATTGGCACAACTCGAGTTGTGCCAATTTCTTTGGGACTTTTTG	CDS	NM_130904	10090	170779	Cd209d	CD209d antigen	NM_130904.2	noAltMouse	noHumanHit
Sublib_SC_Proteome-P14	E	6	TRCN0000101324	CACCCAGCTTTACACGCTATT	CCGGCACCCAGCTTTACACGCTATTCTCGAGAATAGCGTGTAAAGCTGGGTGTTTTTG	CDS	NM_130904	10090	170779	Cd209d	CD209d antigen	NM_130904.2	noAltMouse	noHumanHit
Sublib_SC_Proteome-P14	E	12	TRCN0000101406	GCACTTTGTATATCTTTCCTT	CCGGGCACTTTGTATATCTTTCCTTCTCGAGAAGGAAAGATATACAAAGTGCTTTTTG	CDS	NM_025295	10090	26363	Btd	biotinidase	NM_025295.3	noAltMouse	noHumanHit
Sublib_SC_Proteome-P14	F	1	TRCN0000101408	CCTGAGTTGTATGGCCATCAA	CCGGCCTGAGTTGTATGGCCATCAACTCGAGTTGATGGCCATACAACTCAGGTTTTTG	CDS	NM_025295	10090	26363	Btd	biotinidase	NM_025295.3	noAltMouse	noHumanHit
Sublib_SC_Proteome-P14	F	2	TRCN0000101409	GCAGATTATAGTGTTCCCAGA	CCGGGCAGATTATAGTGTTCCCAGACTCGAGTCTGGGAACACTATAATCTGCTTTTTG	CDS	NM_025295	10090	26363	Btd	biotinidase	NM_025295.3	noAltMouse	noHumanHit
Sublib_SC_Proteome-P14	F	3	TRCN0000101530	GCATCCTATTACCTTAGCAAT	CCGGGCATCCTATTACCTTAGCAATCTCGAGATTGCTAAGGTAATAGGATGCTTTTTG	CDS	NM_015804	10090	50770	Atp11a	ATPase, class VI, type 11A	NM_015804.3	noAltMouse	noHumanHit
Sublib_SC_Proteome-P14	F	4	TRCN0000101531	CGAGTGATAGAAGGCAAAGTA	CCGGCGAGTGATAGAAGGCAAAGTACTCGAGTACTTTGCCTTCTATCACTCGTTTTTG	CDS	NM_015804	10090	50770	Atp11a	ATPase, class VI, type 11A	NM_015804.3	noAltMouse	noHumanHit
Sublib_SC_Proteome-P14	F	5	TRCN0000101532	CCAGAGGATGTACTATGTGTT	CCGGCCAGAGGATGTACTATGTGTTCTCGAGAACACATAGTACATCCTCTGGTTTTTG	CDS	NM_015804	10090	50770	Atp11a	ATPase, class VI, type 11A	NM_015804.3	noAltMouse	noHumanHit
Sublib_SC_Proteome-P14	F	6	TRCN0000101533	CCAGATCGTTAAGTTAATCAA	CCGGCCAGATCGTTAAGTTAATCAACTCGAGTTGATTAACTTAACGATCTGGTTTTTG	CDS	NM_015804	10090	50770	Atp11a	ATPase, class VI, type 11A	NM_015804.3	noAltMouse	noHumanHit
Sublib_SC_Proteome-P14	F	7	TRCN0000101534	CCTTTGATTCTGTGCGGAGAA	CCGGCCTTTGATTCTGTGCGGAGAACTCGAGTTCTCCGCACAGAATCAAAGGTTTTTG	CDS	NM_015804	10090	50770	Atp11a	ATPase, class VI, type 11A	NM_015804.3	noAltMouse	noHumanHit
Sublib_SC_Proteome-P14	F	8	TRCN0000102015	CCTCTCTAGATTTCTCCTCTA	CCGGCCTCTCTAGATTTCTCCTCTACTCGAGTAGAGGAGAAATCTAGAGAGGTTTTTG	3UTR	NM_008035	10090	14276	Folr2	folate receptor 2 (fetal)	NM_008035.1	noAltMouse	noHumanHit
Sublib_SC_Proteome-P14	F	9	TRCN0000102016	AGGCATTAACAAGTGCCCAAA	CCGGAGGCATTAACAAGTGCCCAAACTCGAGTTTGGGCACTTGTTAATGCCTTTTTTG	CDS	NM_008035	10090	14276	Folr2	folate receptor 2 (fetal)	NM_008035.1	noAltMouse	noHumanHit
Sublib_SC_Proteome-P14	F	10	TRCN0000102017	TGCCTGTAAGAGTCACTTCAT	CCGGTGCCTGTAAGAGTCACTTCATCTCGAGATGAAGTGACTCTTACAGGCATTTTTG	CDS	NM_008035	10090	14276	Folr2	folate receptor 2 (fetal)	NM_008035.1	noAltMouse	noHumanHit
Sublib_SC_Proteome-P14	F	11	TRCN0000102018	GAGTTGGCGTAAAGAGCGTTT	CCGGGAGTTGGCGTAAAGAGCGTTTCTCGAGAAACGCTCTTTACGCCAACTCTTTTTG	CDS	NM_008035	10090	14276	Folr2	folate receptor 2 (fetal)	NM_008035.1	noAltMouse	noHumanHit
Sublib_SC_Proteome-P14	F	12	TRCN0000102019	ACAAGCTGCATGACCAGTGTA	CCGGACAAGCTGCATGACCAGTGTACTCGAGTACACTGGTCATGCAGCTTGTTTTTTG	CDS	NM_008035	10090	14276	Folr2	folate receptor 2 (fetal)	NM_008035.1	noAltMouse	noHumanHit
Sublib_SC_Proteome-P14	G	1	TRCN0000102070	GCTGACCTGATAGGACCTAAT	CCGGGCTGACCTGATAGGACCTAATCTCGAGATTAGGTCCTATCAGGTCAGCTTTTTG	3UTR	NM_011622	10090	21968	Tom1	target of myb1 homolog (chicken)	NM_001136259.1,NM_011622.3	XM_001003823.1 (LOC:545878),XM_620367.3 (LOC:545878)	noHumanHit
Sublib_SC_Proteome-P14	G	4	TRCN0000102071	CCAGTGAAGAATTTGACAAAT	CCGGCCAGTGAAGAATTTGACAAATCTCGAGATTTGTCAAATTCTTCACTGGTTTTTG	CDS	NM_011622	10090	21968	Tom1	target of myb1 homolog (chicken)	NM_001136259.1,NM_011622.3	XM_001003823.1 (LOC:545878),XM_620367.3 (LOC:545878)	noHumanHit
Sublib_SC_Proteome-P14	G	5	TRCN0000102072	CGAGCAGTGAAGAAGCGAATT	CCGGCGAGCAGTGAAGAAGCGAATTCTCGAGAATTCGCTTCTTCACTGCTCGTTTTTG	CDS	NM_011622	10090	21968	Tom1	target of myb1 homolog (chicken)	NM_001136259.1,NM_011622.3	XM_001003823.1 (LOC:545878),XM_620367.3 (LOC:545878)	noHumanHit
Sublib_SC_Proteome-P14	G	6	TRCN0000102073	CGGATCGAGAAAGCTACAGAT	CCGGCGGATCGAGAAAGCTACAGATCTCGAGATCTGTAGCTTTCTCGATCCGTTTTTG	CDS	NM_011622	10090	21968	Tom1	target of myb1 homolog (chicken)	NM_001136259.1,NM_011622.3	XM_001003823.1 (LOC:545878),XM_620367.3 (LOC:545878)	noHumanHit
Sublib_SC_Proteome-P14	G	7	TRCN0000102074	GCCCGCATCATGGAGGACATT	CCGGGCCCGCATCATGGAGGACATTCTCGAGAATGTCCTCCATGATGCGGGCTTTTTG	CDS	NM_011622	10090	21968	Tom1	target of myb1 homolog (chicken)	NM_001136259.1,NM_011622.3	XM_001003823.1 (LOC:545878),XM_620367.3 (LOC:545878)	noHumanHit
Sublib_SC_Proteome-P14	G	8	TRCN0000102105	CCATCATGCTTTCATGACCAT	CCGGCCATCATGCTTTCATGACCATCTCGAGATGGTCATGAAAGCATGATGGTTTTTG	3UTR	NM_009775	10090	12257	Tspo	translocator protein	noHits	noAltMouse	noHumanHit
Sublib_SC_Proteome-P14	G	9	TRCN0000102106	CCGTGCTCAACTACTATGTAT	CCGGCCGTGCTCAACTACTATGTATCTCGAGATACATAGTAGTTGAGCACGGTTTTTG	CDS	NM_009775	10090	12257	Tspo	translocator protein	NM_009775.4	noAltMouse	noHumanHit
Sublib_SC_Proteome-P14	G	12	TRCN0000102107	ACTACTATGTATGGCGTGATA	CCGGACTACTATGTATGGCGTGATACTCGAGTATCACGCCATACATAGTAGTTTTTTG	CDS	NM_009775	10090	12257	Tspo	translocator protein	NM_009775.4	noAltMouse	noHumanHit
Sublib_SC_Proteome-P14	H	1	TRCN0000102108	TGGCTCCTACATAGTCTGGAA	CCGGTGGCTCCTACATAGTCTGGAACTCGAGTTCCAGACTATGTAGGAGCCATTTTTG	CDS	NM_009775	10090	12257	Tspo	translocator protein	NM_009775.4	noAltMouse	noHumanHit
Sublib_SC_Proteome-P14	H	2	TRCN0000102109	GTGGTATGCTAGCTTGCAGAA	CCGGGTGGTATGCTAGCTTGCAGAACTCGAGTTCTGCAAGCTAGCATACCACTTTTTG	CDS	NM_009775	10090	12257	Tspo	translocator protein	NM_009775.4	noAltMouse	noHumanHit
Sublib_SC_Proteome-P14	H	3	TRCN0000102150	GCTGGAGACTTGTGTGAAGAA	CCGGGCTGGAGACTTGTGTGAAGAACTCGAGTTCTTCACACAAGTCTCCAGCTTTTTG	CDS	NM_153080	10090	216810	Tom1l2	target of myb1-like 2 (chicken)	NM_001039092.3,NM_001039093.1,NM_153080.2	noAltMouse	noHumanHit
Sublib_SC_Proteome-P14	H	4	TRCN0000102151	CGTCAACGATGACCTCAACAA	CCGGCGTCAACGATGACCTCAACAACTCGAGTTGTTGAGGTCATCGTTGACGTTTTTG	CDS	NM_153080	10090	216810	Tom1l2	target of myb1-like 2 (chicken)	NM_001039092.3,NM_001039093.1,NM_153080.2	noAltMouse	noHumanHit
Sublib_SC_Proteome-P14	H	5	TRCN0000102152	CAAGAATAACCCTCCCACTAT	CCGGCAAGAATAACCCTCCCACTATCTCGAGATAGTGGGAGGGTTATTCTTGTTTTTG	CDS	NM_153080	10090	216810	Tom1l2	target of myb1-like 2 (chicken)	NM_001039092.3,NM_001039093.1,NM_153080.2	noAltMouse	noHumanHit
Sublib_SC_Proteome-P14	H	7	TRCN0000102153	TCACAAGTGAAGAGTTCGATA	CCGGTCACAAGTGAAGAGTTCGATACTCGAGTATCGAACTCTTCACTTGTGATTTTTG	CDS	NM_153080	10090	216810	Tom1l2	target of myb1-like 2 (chicken)	NM_001039092.3,NM_153080.2	noAltMouse	noHumanHit
Sublib_SC_Proteome-P14	H	8	TRCN0000102154	CCAAGAATAACCCTCCCACTA	CCGGCCAAGAATAACCCTCCCACTACTCGAGTAGTGGGAGGGTTATTCTTGGTTTTTG	CDS	NM_153080	10090	216810	Tom1l2	target of myb1-like 2 (chicken)	NM_001039092.3,NM_001039093.1,NM_153080.2	noAltMouse	noHumanHit
Sublib_SC_Proteome-P14	H	9	TRCN0000102305	GCTGGCTTCTTCAGATACTTT	CCGGGCTGGCTTCTTCAGATACTTTCTCGAGAAAGTATCTGAAGAAGCCAGCTTTTTG	3UTR	NM_011490	10090	20853	Stau1	staufen (RNA binding protein) homolog 1 (Drosophila)	NM_001109905.1,NM_001109906.1,NM_011490.3	noAltMouse	noHumanHit
Sublib_SC_Proteome-P14	H	10	TRCN0000102306	CCAGGTTGAATACAAAGATTT	CCGGCCAGGTTGAATACAAAGATTTCTCGAGAAATCTTTGTATTCAACCTGGTTTTTG	CDS	NM_011490	10090	20853	Stau1	staufen (RNA binding protein) homolog 1 (Drosophila)	NM_001109905.1,NM_001109906.1,NM_011490.3	noAltMouse	noHumanHit
Sublib_SC_Proteome-P14	H	11	TRCN0000102307	GCCAGAAAGGTTGGAGGTAAA	CCGGGCCAGAAAGGTTGGAGGTAAACTCGAGTTTACCTCCAACCTTTCTGGCTTTTTG	CDS	NM_011490	10090	20853	Stau1	staufen (RNA binding protein) homolog 1 (Drosophila)	NM_001109905.1,NM_001109906.1,NM_011490.3	noAltMouse	noHumanHit
Sublib_SC_Proteome-P14	H	12	TRCN0000102308	CCACCACACATGAAGAACTTT	CCGGCCACCACACATGAAGAACTTTCTCGAGAAAGTTCTTCATGTGTGGTGGTTTTTG	CDS	NM_011490	10090	20853	Stau1	staufen (RNA binding protein) homolog 1 (Drosophila)	NM_001109905.1,NM_001109906.1,NM_011490.3	noAltMouse	noHumanHit
Sublib_SC_Proteome-P15	A	1	TRCN0000102309	CCCAGGGATTCCAGGTTGAAT	CCGGCCCAGGGATTCCAGGTTGAATCTCGAGATTCAACCTGGAATCCCTGGGTTTTTG	CDS	NM_011490	10090	20853	Stau1	staufen (RNA binding protein) homolog 1 (Drosophila)	NM_001109905.1,NM_001109906.1,NM_011490.3	noAltMouse	noHumanHit
Sublib_SC_Proteome-P15	A	2	TRCN0000102485	CCAGGTTAGAACCTGTGGATT	CCGGCCAGGTTAGAACCTGTGGATTCTCGAGAATCCACAGGTTCTAACCTGGTTTTTG	3UTR	NM_029397	10090	75710	Rbm12	RNA binding motif protein 12	NM_029397.3,NM_170598.2	noAltMouse	NM_006047.4 (LOC:10137),NM_152838.2 (LOC:10137)
Sublib_SC_Proteome-P15	A	3	TRCN0000102487	CGCCAGCAAATGCTAGTAGAT	CCGGCGCCAGCAAATGCTAGTAGATCTCGAGATCTACTAGCATTTGCTGGCGTTTTTG	CDS	NM_029397	10090	75710	Rbm12	RNA binding motif protein 12	NM_029397.3,NM_170598.2	noAltMouse	noHumanHit
Sublib_SC_Proteome-P15	A	4	TRCN0000102488	CCCATATAACAAACATTCCAT	CCGGCCCATATAACAAACATTCCATCTCGAGATGGAATGTTTGTTATATGGGTTTTTG	CDS	NM_029397	10090	75710	Rbm12	RNA binding motif protein 12	NM_029397.3,NM_170598.2	noAltMouse	noHumanHit
Sublib_SC_Proteome-P15	A	5	TRCN0000102489	GCCAGCAATAGTACCCAACTT	CCGGGCCAGCAATAGTACCCAACTTCTCGAGAAGTTGGGTACTATTGCTGGCTTTTTG	CDS	NM_029397	10090	75710	Rbm12	RNA binding motif protein 12	NM_029397.3,NM_170598.2	noAltMouse	noHumanHit
Sublib_SC_Proteome-P15	A	12	TRCN0000102520	GCAGTGACAACCTTTGCAGAA	CCGGGCAGTGACAACCTTTGCAGAACTCGAGTTCTGCAAAGGTTGTCACTGCTTTTTG	3UTR	NM_027204	10090	56282	Mrpl12	mitochondrial ribosomal protein L12	NM_027204.2	noAltMouse	noHumanHit
Sublib_SC_Proteome-P15	B	1	TRCN0000102521	CCTCTGGATAATGCTCCCAAA	CCGGCCTCTGGATAATGCTCCCAAACTCGAGTTTGGGAGCATTATCCAGAGGTTTTTG	CDS	NM_027204	10090	56282	Mrpl12	mitochondrial ribosomal protein L12	NM_027204.2	noAltMouse	noHumanHit
Sublib_SC_Proteome-P15	B	4	TRCN0000102522	CGAGAAGATCAAAGCAGCCTT	CCGGCGAGAAGATCAAAGCAGCCTTCTCGAGAAGGCTGCTTTGATCTTCTCGTTTTTG	CDS	NM_027204	10090	56282	Mrpl12	mitochondrial ribosomal protein L12	NM_027204.2	noAltMouse	noHumanHit
Sublib_SC_Proteome-P15	B	5	TRCN0000102523	CTCAACGAACTCCTGAAGAAA	CCGGCTCAACGAACTCCTGAAGAAACTCGAGTTTCTTCAGGAGTTCGTTGAGTTTTTG	CDS	NM_027204	10090	56282	Mrpl12	mitochondrial ribosomal protein L12	NM_027204.2	noAltMouse	noHumanHit
Sublib_SC_Proteome-P15	B	6	TRCN0000102524	GCAAAGCCTGTGGACAAAGTA	CCGGGCAAAGCCTGTGGACAAAGTACTCGAGTACTTTGTCCACAGGCTTTGCTTTTTG	CDS	NM_027204	10090	56282	Mrpl12	mitochondrial ribosomal protein L12	NM_027204.2	noAltMouse	noHumanHit
Sublib_SC_Proteome-P15	A	6	TRCN0000102585	CCTCCCATCCTCTCATCTATT	CCGGCCTCCCATCCTCTCATCTATTCTCGAGAATAGATGAGAGGATGGGAGGTTTTTG	3UTR	NM_183020	10090	233871	Atxn2l	ataxin 2-like	NM_183020.1	noAltMouse	NM_007245.2 (LOC:11273),NM_145714.1 (LOC:11273),NM_148414.1 (LOC:11273),NM_148415.1 (LOC:11273),NM_148416.1 (LOC:11273)
Sublib_SC_Proteome-P15	A	8	TRCN0000102586	CCCGTGTTTGAAGGTGTCTAT	CCGGCCCGTGTTTGAAGGTGTCTATCTCGAGATAGACACCTTCAAACACGGGTTTTTG	CDS	NM_183020	10090	233871	Atxn2l	ataxin 2-like	NM_183020.1	noAltMouse	noHumanHit
Sublib_SC_Proteome-P15	A	9	TRCN0000102587	GCCACTGTTCACCAATCCTAT	CCGGGCCACTGTTCACCAATCCTATCTCGAGATAGGATTGGTGAACAGTGGCTTTTTG	CDS	NM_183020	10090	233871	Atxn2l	ataxin 2-like	NM_183020.1	noAltMouse	noHumanHit
Sublib_SC_Proteome-P15	A	10	TRCN0000102588	GCCTACGGATTGCTATGGAAA	CCGGGCCTACGGATTGCTATGGAAACTCGAGTTTCCATAGCAATCCGTAGGCTTTTTG	CDS	NM_183020	10090	233871	Atxn2l	ataxin 2-like	NM_183020.1	noAltMouse	noHumanHit
Sublib_SC_Proteome-P15	A	11	TRCN0000102589	CCCGTACTCATTCAACACCTT	CCGGCCCGTACTCATTCAACACCTTCTCGAGAAGGTGTTGAATGAGTACGGGTTTTTG	CDS	NM_183020	10090	233871	Atxn2l	ataxin 2-like	NM_183020.1	noAltMouse	noHumanHit
Sublib_SC_Proteome-P15	B	7	TRCN0000102610	GCCAACACTATGACTTGGTTT	CCGGGCCAACACTATGACTTGGTTTCTCGAGAAACCAAGTCATAGTGTTGGCTTTTTG	CDS	NM_172644	10090	226539	Dars2	aspartyl-tRNA synthetase 2 (mitochondrial)	NM_172644.3	noAltMouse	NM_018122.3 (LOC:55157)
Sublib_SC_Proteome-P15	B	8	TRCN0000102611	CCCTTTGAGATTAAAGACTTT	CCGGCCCTTTGAGATTAAAGACTTTCTCGAGAAAGTCTTTAATCTCAAAGGGTTTTTG	CDS	NM_172644	10090	226539	Dars2	aspartyl-tRNA synthetase 2 (mitochondrial)	NM_172644.3	noAltMouse	noHumanHit
Sublib_SC_Proteome-P15	B	9	TRCN0000102612	CCTGGTGATAAAGACCCTCTA	CCGGCCTGGTGATAAAGACCCTCTACTCGAGTAGAGGGTCTTTATCACCAGGTTTTTG	CDS	NM_172644	10090	226539	Dars2	aspartyl-tRNA synthetase 2 (mitochondrial)	NM_172644.3	noAltMouse	noHumanHit
Sublib_SC_Proteome-P15	B	12	TRCN0000102613	GCCTTACCATATCCACGTCTT	CCGGGCCTTACCATATCCACGTCTTCTCGAGAAGACGTGGATATGGTAAGGCTTTTTG	CDS	NM_172644	10090	226539	Dars2	aspartyl-tRNA synthetase 2 (mitochondrial)	NM_172644.3	noAltMouse	noHumanHit
Sublib_SC_Proteome-P15	C	1	TRCN0000102614	GTTACCGAGATGAAGGCTCAA	CCGGGTTACCGAGATGAAGGCTCAACTCGAGTTGAGCCTTCATCTCGGTAACTTTTTG	CDS	NM_172644	10090	226539	Dars2	aspartyl-tRNA synthetase 2 (mitochondrial)	NM_172644.3	noAltMouse	noHumanHit
Sublib_SC_Proteome-P15	C	2	TRCN0000102730	CTCTGAGTCATTCCAATTCTT	CCGGCTCTGAGTCATTCCAATTCTTCTCGAGAAGAATTGGAATGACTCAGAGTTTTTG	3UTR	NM_144875	10090	226422	Rab7l1	RAB7, member RAS oncogene family-like 1	NM_144875.2	noAltMouse	noHumanHit
Sublib_SC_Proteome-P15	C	3	TRCN0000102731	CCATGACACGACTCTACTATA	CCGGCCATGACACGACTCTACTATACTCGAGTATAGTAGAGTCGTGTCATGGTTTTTG	CDS	NM_144875	10090	226422	Rab7l1	RAB7, member RAS oncogene family-like 1	NM_144875.2	noAltMouse	noHumanHit
Sublib_SC_Proteome-P15	C	4	TRCN0000102732	GTTCAGTAAAGAGAATGGCTT	CCGGGTTCAGTAAAGAGAATGGCTTCTCGAGAAGCCATTCTCTTTACTGAACTTTTTG	CDS	NM_144875	10090	226422	Rab7l1	RAB7, member RAS oncogene family-like 1	NM_144875.2	noAltMouse	noHumanHit
Sublib_SC_Proteome-P15	C	5	TRCN0000102733	GACTCTACTATAGAGATGCTT	CCGGGACTCTACTATAGAGATGCTTCTCGAGAAGCATCTCTATAGTAGAGTCTTTTTG	CDS	NM_144875	10090	226422	Rab7l1	RAB7, member RAS oncogene family-like 1	NM_144875.2	noAltMouse	noHumanHit
Sublib_SC_Proteome-P15	C	6	TRCN0000102734	CAATGCCACTACTTTCAGCAA	CCGGCAATGCCACTACTTTCAGCAACTCGAGTTGCTGAAAGTAGTGGCATTGTTTTTG	CDS	NM_144875	10090	226422	Rab7l1	RAB7, member RAS oncogene family-like 1	NM_144875.2	noAltMouse	noHumanHit
Sublib_SC_Proteome-P15	C	12	TRCN0000103085	GCCCAATGTGTGATAAAGAAA	CCGGGCCCAATGTGTGATAAAGAAACTCGAGTTTCTTTATCACACATTGGGCTTTTTG	3UTR	NM_013755	10090	27357	Gyg	glycogenin	noHits	noAltMouse	noHumanHit
Sublib_SC_Proteome-P15	D	1	TRCN0000103086	CGGCATTTAAAGCGTTTGGTA	CCGGCGGCATTTAAAGCGTTTGGTACTCGAGTACCAAACGCTTTAAATGCCGTTTTTG	CDS	NM_013755	10090	27357	Gyg	glycogenin	NM_013755.2	noAltMouse	noHumanHit
Sublib_SC_Proteome-P15	D	2	TRCN0000103087	GCCGATTACATGGGAGCAGAT	CCGGGCCGATTACATGGGAGCAGATCTCGAGATCTGCTCCCATGTAATCGGCTTTTTG	CDS	NM_013755	10090	27357	Gyg	glycogenin	NM_013755.2	noAltMouse	noHumanHit
Sublib_SC_Proteome-P15	D	3	TRCN0000103088	GCAGCATTTCAATATACTCCT	CCGGGCAGCATTTCAATATACTCCTCTCGAGAGGAGTATATTGAAATGCTGCTTTTTG	CDS	NM_013755	10090	27357	Gyg	glycogenin	NM_013755.2	noAltMouse	noHumanHit
Sublib_SC_Proteome-P15	D	4	TRCN0000103089	CAGGGCCTACTGAATACATAT	CCGGCAGGGCCTACTGAATACATATCTCGAGATATGTATTCAGTAGGCCCTGTTTTTG	CDS	NM_013755	10090	27357	Gyg	glycogenin	NM_013755.2	noAltMouse	noHumanHit
Sublib_SC_Proteome-P15	C	7	TRCN0000103125	GCCCATATTTATGTAGGCTTT	CCGGGCCCATATTTATGTAGGCTTTCTCGAGAAAGCCTACATAAATATGGGCTTTTTG	3UTR	NM_011828	10090	23908	Hs2st1	heparan sulfate 2-O-sulfotransferase 1	NM_011828.3	noAltMouse	noHumanHit
Sublib_SC_Proteome-P15	C	8	TRCN0000103126	GCAGTCTGACATTTGGAAGAT	CCGGGCAGTCTGACATTTGGAAGATCTCGAGATCTTCCAAATGTCAGACTGCTTTTTG	CDS	NM_011828	10090	23908	Hs2st1	heparan sulfate 2-O-sulfotransferase 1	NM_011828.3	noAltMouse	noHumanHit
Sublib_SC_Proteome-P15	C	9	TRCN0000103127	GCTAGTTTCCTACTATTACTT	CCGGGCTAGTTTCCTACTATTACTTCTCGAGAAGTAATAGTAGGAAACTAGCTTTTTG	CDS	NM_011828	10090	23908	Hs2st1	heparan sulfate 2-O-sulfotransferase 1	NM_011828.3	noAltMouse	noHumanHit
Sublib_SC_Proteome-P15	C	10	TRCN0000103128	GCTAAGTCTAACCTCATTAAT	CCGGGCTAAGTCTAACCTCATTAATCTCGAGATTAATGAGGTTAGACTTAGCTTTTTG	CDS	NM_011828	10090	23908	Hs2st1	heparan sulfate 2-O-sulfotransferase 1	NM_011828.3	noAltMouse	noHumanHit
Sublib_SC_Proteome-P15	C	11	TRCN0000103129	GAGACGGAAACAAGGAGACAA	CCGGGAGACGGAAACAAGGAGACAACTCGAGTTGTCTCCTTGTTTCCGTCTCTTTTTG	CDS	NM_011828	10090	23908	Hs2st1	heparan sulfate 2-O-sulfotransferase 1	NM_011828.3	noAltMouse	noHumanHit
Sublib_SC_Proteome-P15	D	5	TRCN0000103165	GCTTAGTGTAATAGAGTGAAA	CCGGGCTTAGTGTAATAGAGTGAAACTCGAGTTTCACTCTATTACACTAAGCTTTTTG	3UTR	NM_025961	10090	67092	Gatm	glycine amidinotransferase (L-arginine:glycine amidinotransferase)	NM_025961.5	noAltMouse	noHumanHit
Sublib_SC_Proteome-P15	D	7	TRCN0000103166	CCGAGCATACAGGTCAATTAT	CCGGCCGAGCATACAGGTCAATTATCTCGAGATAATTGACCTGTATGCTCGGTTTTTG	CDS	NM_025961	10090	67092	Gatm	glycine amidinotransferase (L-arginine:glycine amidinotransferase)	noHits	noAltMouse	noHumanHit
Sublib_SC_Proteome-P15	D	8	TRCN0000103167	GCTGGGTATCAGTACCATTAA	CCGGGCTGGGTATCAGTACCATTAACTCGAGTTAATGGTACTGATACCCAGCTTTTTG	CDS	NM_025961	10090	67092	Gatm	glycine amidinotransferase (L-arginine:glycine amidinotransferase)	NM_025961.5	noAltMouse	noHumanHit
Sublib_SC_Proteome-P15	D	9	TRCN0000103168	GCCAATGAAGTTCCAATTCAA	CCGGGCCAATGAAGTTCCAATTCAACTCGAGTTGAATTGGAACTTCATTGGCTTTTTG	CDS	NM_025961	10090	67092	Gatm	glycine amidinotransferase (L-arginine:glycine amidinotransferase)	NM_025961.5	noAltMouse	NM_001482.2 (LOC:2628)
Sublib_SC_Proteome-P15	D	10	TRCN0000103169	CGAACTGTATGACCAGAATTA	CCGGCGAACTGTATGACCAGAATTACTCGAGTAATTCTGGTCATACAGTTCGTTTTTG	CDS	NM_025961	10090	67092	Gatm	glycine amidinotransferase (L-arginine:glycine amidinotransferase)	NM_025961.5	noAltMouse	noHumanHit
Sublib_SC_Proteome-P15	E	6	TRCN0000103320	CGGCTCTTACTGTATCTGATA	CCGGCGGCTCTTACTGTATCTGATACTCGAGTATCAGATACAGTAAGAGCCGTTTTTG	3UTR	NM_027652	10090	28042	D5Wsu178e	DNA segment, Chr 5, Wayne State University 178, expressed	NM_027652.2	noAltMouse	noHumanHit
Sublib_SC_Proteome-P15	E	8	TRCN0000103321	CCCTAGAATATTCTACTTCAT	CCGGCCCTAGAATATTCTACTTCATCTCGAGATGAAGTAGAATATTCTAGGGTTTTTG	CDS	NM_027652	10090	28042	D5Wsu178e	DNA segment, Chr 5, Wayne State University 178, expressed	NM_027652.2	noAltMouse	noHumanHit
Sublib_SC_Proteome-P15	E	9	TRCN0000103322	GCTCCCAATCTTATAACCTTT	CCGGGCTCCCAATCTTATAACCTTTCTCGAGAAAGGTTATAAGATTGGGAGCTTTTTG	CDS	NM_027652	10090	28042	D5Wsu178e	DNA segment, Chr 5, Wayne State University 178, expressed	NM_027652.2	noAltMouse	noHumanHit
Sublib_SC_Proteome-P15	E	10	TRCN0000103323	GCTCACATCCATTATGGCGTA	CCGGGCTCACATCCATTATGGCGTACTCGAGTACGCCATAATGGATGTGAGCTTTTTG	CDS	NM_027652	10090	28042	D5Wsu178e	DNA segment, Chr 5, Wayne State University 178, expressed	NM_027652.2	noAltMouse	noHumanHit
Sublib_SC_Proteome-P15	E	11	TRCN0000103324	TCAATTTCCTACTCCTGACAT	CCGGTCAATTTCCTACTCCTGACATCTCGAGATGTCAGGAGTAGGAAATTGATTTTTG	CDS	NM_027652	10090	28042	D5Wsu178e	DNA segment, Chr 5, Wayne State University 178, expressed	NM_027652.2	noAltMouse	noHumanHit
Sublib_SC_Proteome-P15	D	11	TRCN0000103345	CCAGTGGTTATTAAAGCCATA	CCGGCCAGTGGTTATTAAAGCCATACTCGAGTATGGCTTTAATAACCACTGGTTTTTG	3UTR	NM_028117	10090	72136	Chst14	carbohydrate (N-acetylgalactosamine 4-0) sulfotransferase 14	NM_028117.2	noAltMouse	noHumanHit
Sublib_SC_Proteome-P15	E	2	TRCN0000103346	CCTGTCTGCTTACCGTAACAA	CCGGCCTGTCTGCTTACCGTAACAACTCGAGTTGTTACGGTAAGCAGACAGGTTTTTG	CDS	NM_028117	10090	72136	Chst14	carbohydrate (N-acetylgalactosamine 4-0) sulfotransferase 14	NM_028117.2	noAltMouse	noHumanHit
Sublib_SC_Proteome-P15	E	3	TRCN0000103347	CCATGCTGATGTTCGCTGTAA	CCGGCCATGCTGATGTTCGCTGTAACTCGAGTTACAGCGAACATCAGCATGGTTTTTG	CDS	NM_028117	10090	72136	Chst14	carbohydrate (N-acetylgalactosamine 4-0) sulfotransferase 14	NM_028117.2	noAltMouse	noHumanHit
Sublib_SC_Proteome-P15	E	4	TRCN0000103348	CATGCTGATGTTCGCTGTAAT	CCGGCATGCTGATGTTCGCTGTAATCTCGAGATTACAGCGAACATCAGCATGTTTTTG	CDS	NM_028117	10090	72136	Chst14	carbohydrate (N-acetylgalactosamine 4-0) sulfotransferase 14	NM_028117.2	noAltMouse	noHumanHit
Sublib_SC_Proteome-P15	E	5	TRCN0000103349	CTGCATTACCACTTGTGCAAT	CCGGCTGCATTACCACTTGTGCAATCTCGAGATTGCACAAGTGGTAATGCAGTTTTTG	CDS	NM_028117	10090	72136	Chst14	carbohydrate (N-acetylgalactosamine 4-0) sulfotransferase 14	NM_028117.2	noAltMouse	noHumanHit
Sublib_SC_Proteome-P15	E	12	TRCN0000103595	CTCGTAGAACATTCTCCTCTA	CCGGCTCGTAGAACATTCTCCTCTACTCGAGTAGAGGAGAATGTTCTACGAGTTTTTG	3UTR	NM_080643	10090	140721	Caskin2	CASK-interacting protein 2	NM_080643.2	noAltMouse	noHumanHit
Sublib_SC_Proteome-P15	F	1	TRCN0000103596	GCAGCTCTTGAAAGCTGGTAT	CCGGGCAGCTCTTGAAAGCTGGTATCTCGAGATACCAGCTTTCAAGAGCTGCTTTTTG	CDS	NM_080643	10090	140721	Caskin2	CASK-interacting protein 2	NM_080643.2	noAltMouse	noHumanHit
Sublib_SC_Proteome-P15	F	2	TRCN0000103597	CAGCTCTTGAAAGCTGGTATT	CCGGCAGCTCTTGAAAGCTGGTATTCTCGAGAATACCAGCTTTCAAGAGCTGTTTTTG	CDS	NM_080643	10090	140721	Caskin2	CASK-interacting protein 2	NM_080643.2	noAltMouse	noHumanHit
Sublib_SC_Proteome-P15	F	3	TRCN0000103598	CGGGAAATCAAGCAGCTACTT	CCGGCGGGAAATCAAGCAGCTACTTCTCGAGAAGTAGCTGCTTGATTTCCCGTTTTTG	CDS	NM_080643	10090	140721	Caskin2	CASK-interacting protein 2	NM_080643.2	noAltMouse	noHumanHit
Sublib_SC_Proteome-P15	F	4	TRCN0000103599	CCTAGTCAACAAGTTGAAGAA	CCGGCCTAGTCAACAAGTTGAAGAACTCGAGTTCTTCAACTTGTTGACTAGGTTTTTG	CDS	NM_080643	10090	140721	Caskin2	CASK-interacting protein 2	NM_080643.2	noAltMouse	noHumanHit
Sublib_SC_Proteome-P15	F	5	TRCN0000103625	CCCGCCTCTTTAAGAGCTTTA	CCGGCCCGCCTCTTTAAGAGCTTTACTCGAGTAAAGCTCTTAAAGAGGCGGGTTTTTG	3UTR	NM_008225	10090	15163	Hcls1	hematopoietic cell specific Lyn substrate 1	NM_008225.1	noAltMouse	noHumanHit
Sublib_SC_Proteome-P15	F	6	TRCN0000103626	CCACGGCGTATAAGAAGACAA	CCGGCCACGGCGTATAAGAAGACAACTCGAGTTGTCTTCTTATACGCCGTGGTTTTTG	CDS	NM_008225	10090	15163	Hcls1	hematopoietic cell specific Lyn substrate 1	NM_008225.1	noAltMouse	noHumanHit
Sublib_SC_Proteome-P15	F	7	TRCN0000103627	GAGAAGGATAAACGGGACAAA	CCGGGAGAAGGATAAACGGGACAAACTCGAGTTTGTCCCGTTTATCCTTCTCTTTTTG	CDS	NM_008225	10090	15163	Hcls1	hematopoietic cell specific Lyn substrate 1	NM_008225.1	noAltMouse	noHumanHit
Sublib_SC_Proteome-P15	F	8	TRCN0000103628	CCCTGACTTTGTGAATGACAT	CCGGCCCTGACTTTGTGAATGACATCTCGAGATGTCATTCACAAAGTCAGGGTTTTTG	CDS	NM_008225	10090	15163	Hcls1	hematopoietic cell specific Lyn substrate 1	NM_008225.1	noAltMouse	noHumanHit
Sublib_SC_Proteome-P15	F	9	TRCN0000103629	GCCCTGTATGATTACCAAGGA	CCGGGCCCTGTATGATTACCAAGGACTCGAGTCCTTGGTAATCATACAGGGCTTTTTG	CDS	NM_008225	10090	15163	Hcls1	hematopoietic cell specific Lyn substrate 1	NM_008225.1	noAltMouse	noHumanHit
Sublib_SC_Proteome-P15	G	4	TRCN0000103770	GAAGTATAGGAGCACAGGAAA	CCGGGAAGTATAGGAGCACAGGAAACTCGAGTTTCCTGTGCTCCTATACTTCTTTTTG	3UTR	NM_008307	10090	15547	Trmt2a	TRM2 tRNA methyltransferase 2 homolog A (S. cerevisiae)	NM_001080999.1,NM_001081000.1,NM_008307.2	noAltMouse	noHumanHit
Sublib_SC_Proteome-P15	G	5	TRCN0000103773	GATGACTTGTTCACATCAGAA	CCGGGATGACTTGTTCACATCAGAACTCGAGTTCTGATGTGAACAAGTCATCTTTTTG	CDS	NM_008307	10090	15547	Trmt2a	TRM2 tRNA methyltransferase 2 homolog A (S. cerevisiae)	NM_001080999.1,NM_001081000.1,NM_008307.2	noAltMouse	noHumanHit
Sublib_SC_Proteome-P15	G	6	TRCN0000103774	GACTCCTGTATGTTTCCTGTA	CCGGGACTCCTGTATGTTTCCTGTACTCGAGTACAGGAAACATACAGGAGTCTTTTTG	CDS	NM_008307	10090	15547	Trmt2a	TRM2 tRNA methyltransferase 2 homolog A (S. cerevisiae)	NM_001080999.1,NM_001081000.1,NM_008307.2	noAltMouse	noHumanHit
Sublib_SC_Proteome-P15	F	10	TRCN0000103785	CGAGGAAACTTTCAAGCTAAT	CCGGCGAGGAAACTTTCAAGCTAATCTCGAGATTAGCTTGAAAGTTTCCTCGTTTTTG	CDS	NM_027191	10090	69736	Nup37	nucleoporin 37	NM_027191.2,NM_028334.4	noAltMouse	noHumanHit
Sublib_SC_Proteome-P15	F	11	TRCN0000103786	GCAGGAAATGATTGGATTATT	CCGGGCAGGAAATGATTGGATTATTCTCGAGAATAATCCAATCATTTCCTGCTTTTTG	CDS	NM_027191	10090	69736	Nup37	nucleoporin 37	NM_027191.2,NM_028334.4	noAltMouse	noHumanHit
Sublib_SC_Proteome-P15	F	12	TRCN0000103787	CCCGAGGAAACTTTCAAGCTA	CCGGCCCGAGGAAACTTTCAAGCTACTCGAGTAGCTTGAAAGTTTCCTCGGGTTTTTG	CDS	NM_027191	10090	69736	Nup37	nucleoporin 37	NM_027191.2,NM_028334.4	noAltMouse	noHumanHit
Sublib_SC_Proteome-P15	G	1	TRCN0000103789	CACCGTGGATTGCGAAGATTA	CCGGCACCGTGGATTGCGAAGATTACTCGAGTAATCTTCGCAATCCACGGTGTTTTTG	CDS	NM_027191	10090	69736	Nup37	nucleoporin 37	NM_027191.2,NM_028334.4	noAltMouse	noHumanHit
Sublib_SC_Proteome-P15	G	7	TRCN0000103865	GCCCATCTTCTGAGCAATTAA	CCGGGCCCATCTTCTGAGCAATTAACTCGAGTTAATTGCTCAGAAGATGGGCTTTTTG	3UTR	XM_135073	10090	67958	2610101N10Rik	RIKEN cDNA 2610101N10 gene	NM_001114977.1,NM_026476.2	noAltMouse	noHumanHit
Sublib_SC_Proteome-P15	G	8	TRCN0000103866	CGACTGAGTCTAAGTTCTCTA	CCGGCGACTGAGTCTAAGTTCTCTACTCGAGTAGAGAACTTAGACTCAGTCGTTTTTG	CDS	XM_135073	10090	67958	2610101N10Rik	RIKEN cDNA 2610101N10 gene	NM_001114977.1,NM_026476.2	noAltMouse	noHumanHit
Sublib_SC_Proteome-P15	G	9	TRCN0000103867	CCACCTTTAAATCCATACCTT	CCGGCCACCTTTAAATCCATACCTTCTCGAGAAGGTATGGATTTAAAGGTGGTTTTTG	CDS	XM_135073	10090	67958	2610101N10Rik	RIKEN cDNA 2610101N10 gene	NM_001114977.1,NM_026476.2	noAltMouse	noHumanHit
Sublib_SC_Proteome-P15	G	12	TRCN0000103868	GCGGGATAAGTTAGAAGAAAT	CCGGGCGGGATAAGTTAGAAGAAATCTCGAGATTTCTTCTAACTTATCCCGCTTTTTG	CDS	XM_135073	10090	67958	2610101N10Rik	RIKEN cDNA 2610101N10 gene	NM_001114977.1,NM_026476.2	noAltMouse	noHumanHit
Sublib_SC_Proteome-P15	H	1	TRCN0000103869	GCAATTTATCCAGAACCATTT	CCGGGCAATTTATCCAGAACCATTTCTCGAGAAATGGTTCTGGATAAATTGCTTTTTG	CDS	XM_135073	10090	67958	2610101N10Rik	RIKEN cDNA 2610101N10 gene	NM_001114977.1,NM_026476.2	noAltMouse	NM_001080415.1 (LOC:23350)
Sublib_SC_Proteome-P15	H	2	TRCN0000104280	CCTGCCCTGGTCACCTAGGGA	CCGGCCTGCCCTGGTCACCTAGGGACTCGAGTCCCTAGGTGACCAGGGCAGGTTTTTG	3UTR	NM_023167	10090	66163	Mrpl4	mitochondrial ribosomal protein L4	NM_023167.2	noAltMouse	noHumanHit
Sublib_SC_Proteome-P15	H	3	TRCN0000104281	CCGTGCTCCTTGTAGACTTAA	CCGGCCGTGCTCCTTGTAGACTTAACTCGAGTTAAGTCTACAAGGAGCACGGTTTTTG	CDS	NM_023167	10090	66163	Mrpl4	mitochondrial ribosomal protein L4	NM_023167.2	noAltMouse	noHumanHit
Sublib_SC_Proteome-P15	H	4	TRCN0000104282	CTCAAGATACACTCCGCTCTA	CCGGCTCAAGATACACTCCGCTCTACTCGAGTAGAGCGGAGTGTATCTTGAGTTTTTG	CDS	NM_023167	10090	66163	Mrpl4	mitochondrial ribosomal protein L4	NM_023167.2	noAltMouse	noHumanHit
Sublib_SC_Proteome-P15	H	5	TRCN0000104283	TCCTACAAGTTACTACTACAT	CCGGTCCTACAAGTTACTACTACATCTCGAGATGTAGTAGTAACTTGTAGGATTTTTG	CDS	NM_023167	10090	66163	Mrpl4	mitochondrial ribosomal protein L4	NM_023167.2	noAltMouse	noHumanHit
Sublib_SC_Proteome-P15	H	7	TRCN0000104284	CCTGACAGAGTTGGCCCAGTA	CCGGCCTGACAGAGTTGGCCCAGTACTCGAGTACTGGGCCAACTCTGTCAGGTTTTTG	CDS	NM_023167	10090	66163	Mrpl4	mitochondrial ribosomal protein L4	NM_023167.2	noAltMouse	noHumanHit
Sublib_SC_Proteome-P15	H	8	TRCN0000104440	GACTGAATGTTTCCTGAAGTA	CCGGGACTGAATGTTTCCTGAAGTACTCGAGTACTTCAGGAAACATTCAGTCTTTTTG	3UTR	NM_026759	10090	68537	Mrpl13	mitochondrial ribosomal protein L13	NM_026759.3	noAltMouse	noHumanHit
Sublib_SC_Proteome-P15	H	9	TRCN0000104441	CCGGAAGATATTCTTAAGAAT	CCGGCCGGAAGATATTCTTAAGAATCTCGAGATTCTTAAGAATATCTTCCGGTTTTTG	CDS	NM_026759	10090	68537	Mrpl13	mitochondrial ribosomal protein L13	NM_026759.3	noAltMouse	noHumanHit
Sublib_SC_Proteome-P15	H	10	TRCN0000104442	CCTGGCAAACTTGCGGTTATA	CCGGCCTGGCAAACTTGCGGTTATACTCGAGTATAACCGCAAGTTTGCCAGGTTTTTG	CDS	NM_026759	10090	68537	Mrpl13	mitochondrial ribosomal protein L13	NM_026759.3	noAltMouse	noHumanHit
Sublib_SC_Proteome-P15	H	11	TRCN0000104443	CGATTGTGAAATTGGCTATTT	CCGGCGATTGTGAAATTGGCTATTTCTCGAGAAATAGCCAATTTCACAATCGTTTTTG	CDS	NM_026759	10090	68537	Mrpl13	mitochondrial ribosomal protein L13	NM_026759.3	noAltMouse	noHumanHit
Sublib_SC_Proteome-P15	H	12	TRCN0000104444	ACGAGGATATTCCGGAAGATA	CCGGACGAGGATATTCCGGAAGATACTCGAGTATCTTCCGGAATATCCTCGTTTTTTG	CDS	NM_026759	10090	68537	Mrpl13	mitochondrial ribosomal protein L13	NM_026759.3	noAltMouse	noHumanHit
Sublib_SC_Proteome-P16	A	1	TRCN0000104575	GCATCTCTGGTACTGAACTTT	CCGGGCATCTCTGGTACTGAACTTTCTCGAGAAAGTTCAGTACCAGAGATGCTTTTTG	3UTR	NM_134093	10090	68614	Letmd1	LETM1 domain containing 1	NM_134093.1	noAltMouse	noHumanHit
Sublib_SC_Proteome-P16	A	2	TRCN0000104576	GCGGACGTGAAGAACTTGATT	CCGGGCGGACGTGAAGAACTTGATTCTCGAGAATCAAGTTCTTCACGTCCGCTTTTTG	CDS	NM_134093	10090	68614	Letmd1	LETM1 domain containing 1	NM_134093.1	noAltMouse	noHumanHit
Sublib_SC_Proteome-P16	A	3	TRCN0000104577	CCACCAACTACCTTGAGACAA	CCGGCCACCAACTACCTTGAGACAACTCGAGTTGTCTCAAGGTAGTTGGTGGTTTTTG	CDS	NM_134093	10090	68614	Letmd1	LETM1 domain containing 1	NM_134093.1	noAltMouse	noHumanHit
Sublib_SC_Proteome-P16	A	4	TRCN0000104578	CTATGCCTTATACACAACCTT	CCGGCTATGCCTTATACACAACCTTCTCGAGAAGGTTGTGTATAAGGCATAGTTTTTG	CDS	NM_134093	10090	68614	Letmd1	LETM1 domain containing 1	NM_134093.1	noAltMouse	noHumanHit
Sublib_SC_Proteome-P16	A	5	TRCN0000104579	CGGATCGTACCATCGTTTCTT	CCGGCGGATCGTACCATCGTTTCTTCTCGAGAAGAAACGATGGTACGATCCGTTTTTG	CDS	NM_134093	10090	68614	Letmd1	LETM1 domain containing 1	NM_134093.1	noAltMouse	noHumanHit
Sublib_SC_Proteome-P16	A	12	TRCN0000104630	CCGAATTGACTATGACGAGTT	CCGGCCGAATTGACTATGACGAGTTCTCGAGAACTCGTCATAGTCAATTCGGTTTTTG	CDS	NM_009393	10090	21924	Tnnc1	troponin C, cardiac/slow skeletal	NM_009393.2	noAltMouse	noHumanHit
Sublib_SC_Proteome-P16	B	1	TRCN0000104631	ACAGTGGACTTCGATGAGTTT	CCGGACAGTGGACTTCGATGAGTTTCTCGAGAAACTCATCGAAGTCCACTGTTTTTTG	CDS	NM_009393	10090	21924	Tnnc1	troponin C, cardiac/slow skeletal	NM_009393.2	noAltMouse	noHumanHit
Sublib_SC_Proteome-P16	B	4	TRCN0000104632	CAGGAGATGATCGACGAAGTA	CCGGCAGGAGATGATCGACGAAGTACTCGAGTACTTCGTCGATCATCTCCTGTTTTTG	CDS	NM_009393	10090	21924	Tnnc1	troponin C, cardiac/slow skeletal	noHits	noAltMouse	noHumanHit
Sublib_SC_Proteome-P16	B	5	TRCN0000104633	ACAGGTGAGACCATTACGGAA	CCGGACAGGTGAGACCATTACGGAACTCGAGTTCCGTAATGGTCTCACCTGTTTTTTG	CDS	NM_009393	10090	21924	Tnnc1	troponin C, cardiac/slow skeletal	NM_009393.2	noAltMouse	noHumanHit
Sublib_SC_Proteome-P16	B	6	TRCN0000104634	GTCGGATCTCTTCCGCATGTT	CCGGGTCGGATCTCTTCCGCATGTTCTCGAGAACATGCGGAAGAGATCCGACTTTTTG	CDS	NM_009393	10090	21924	Tnnc1	troponin C, cardiac/slow skeletal	NM_009393.2	noAltMouse	noHumanHit
Sublib_SC_Proteome-P16	A	6	TRCN0000104655	GCTGTGGATTTATAGTAGCAA	CCGGGCTGTGGATTTATAGTAGCAACTCGAGTTGCTACTATAAATCCACAGCTTTTTG	3UTR	NM_144822	10090	216001	Cbara1	calcium binding atopy-related autoantigen 1	NM_144822.2	noAltMouse	noHumanHit
Sublib_SC_Proteome-P16	A	8	TRCN0000104656	CCCTCAAGTCTGGCTTATGTT	CCGGCCCTCAAGTCTGGCTTATGTTCTCGAGAACATAAGCCAGACTTGAGGGTTTTTG	CDS	NM_144822	10090	216001	Cbara1	calcium binding atopy-related autoantigen 1	NM_144822.2	noAltMouse	noHumanHit
Sublib_SC_Proteome-P16	A	9	TRCN0000104657	GCTCTGGATTCAGAGACAGAA	CCGGGCTCTGGATTCAGAGACAGAACTCGAGTTCTGTCTCTGAATCCAGAGCTTTTTG	CDS	NM_144822	10090	216001	Cbara1	calcium binding atopy-related autoantigen 1	NM_144822.2	noAltMouse	noHumanHit
Sublib_SC_Proteome-P16	A	10	TRCN0000104658	CGCAAACTTCAGCATGACGTT	CCGGCGCAAACTTCAGCATGACGTTCTCGAGAACGTCATGCTGAAGTTTGCGTTTTTG	CDS	NM_144822	10090	216001	Cbara1	calcium binding atopy-related autoantigen 1	NM_144822.2	noAltMouse	noHumanHit
Sublib_SC_Proteome-P16	A	11	TRCN0000104659	ACAGACCAAACGAAGATTGAT	CCGGACAGACCAAACGAAGATTGATCTCGAGATCAATCTTCGTTTGGTCTGTTTTTTG	CDS	NM_144822	10090	216001	Cbara1	calcium binding atopy-related autoantigen 1	NM_144822.2	noAltMouse	noHumanHit
Sublib_SC_Proteome-P16	B	7	TRCN0000104700	CGGCAACAGATCAGTTGCTTT	CCGGCGGCAACAGATCAGTTGCTTTCTCGAGAAAGCAACTGATCTGTTGCCGTTTTTG	3UTR	NM_138310	10090	171504	UNK	apolipoprotein B48 receptor	NM_138310.1	noAltMouse	noHumanHit
Sublib_SC_Proteome-P16	B	8	TRCN0000104701	GCCAAAGACATGGTTGCAGAA	CCGGGCCAAAGACATGGTTGCAGAACTCGAGTTCTGCAACCATGTCTTTGGCTTTTTG	CDS	NM_138310	10090	171504	UNK	apolipoprotein B48 receptor	NM_138310.1	noAltMouse	noHumanHit
Sublib_SC_Proteome-P16	B	9	TRCN0000104702	CCAGATGACACCAGAGGTATT	CCGGCCAGATGACACCAGAGGTATTCTCGAGAATACCTCTGGTGTCATCTGGTTTTTG	CDS	NM_138310	10090	171504	UNK	apolipoprotein B48 receptor	NM_138310.1	noAltMouse	noHumanHit
Sublib_SC_Proteome-P16	B	12	TRCN0000104703	GAAGGAAGTTTAGCTGGTGAA	CCGGGAAGGAAGTTTAGCTGGTGAACTCGAGTTCACCAGCTAAACTTCCTTCTTTTTG	CDS	NM_138310	10090	171504	UNK	apolipoprotein B48 receptor	NM_138310.1	noAltMouse	noHumanHit
Sublib_SC_Proteome-P16	C	1	TRCN0000104704	CTGAGGAGATTATTGTGGGTA	CCGGCTGAGGAGATTATTGTGGGTACTCGAGTACCCACAATAATCTCCTCAGTTTTTG	CDS	NM_138310	10090	171504	UNK	apolipoprotein B48 receptor	NM_138310.1	noAltMouse	noHumanHit
Sublib_SC_Proteome-P16	C	2	TRCN0000104905	CCGCTCCTCTTCCCTCCTCTT	CCGGCCGCTCCTCTTCCCTCCTCTTCTCGAGAAGAGGAGGGAAGAGGAGCGGTTTTTG	3UTR	NM_001029877	10090	384569	Nova2	neuro-oncological ventral antigen 2	NM_001029877.1	noAltMouse	noHumanHit
Sublib_SC_Proteome-P16	C	3	TRCN0000104906	CAGGAACTACAGAACGGGTAT	CCGGCAGGAACTACAGAACGGGTATCTCGAGATACCCGTTCTGTAGTTCCTGTTTTTG	CDS	NM_001029877	10090	384569	Nova2	neuro-oncological ventral antigen 2	NM_001029877.1	noAltMouse	noHumanHit
Sublib_SC_Proteome-P16	C	4	TRCN0000104907	GCCGGCTCAATCATCGGCAAA	CCGGGCCGGCTCAATCATCGGCAAACTCGAGTTTGCCGATGATTGAGCCGGCTTTTTG	CDS	NM_001029877	10090	384569	Nova2	neuro-oncological ventral antigen 2	NM_001029877.1	noAltMouse	noHumanHit
Sublib_SC_Proteome-P16	C	5	TRCN0000104908	CAAACCCACAGAAAGTGGGAT	CCGGCAAACCCACAGAAAGTGGGATCTCGAGATCCCACTTTCTGTGGGTTTGTTTTTG	CDS	NM_001029877	10090	384569	Nova2	neuro-oncological ventral antigen 2	NM_001029877.1	noAltMouse	noHumanHit
Sublib_SC_Proteome-P16	C	6	TRCN0000104909	GTCCACAGCTTTATCGCAGAA	CCGGGTCCACAGCTTTATCGCAGAACTCGAGTTCTGCGATAAAGCTGTGGACTTTTTG	CDS	NM_001029877	10090	384569	Nova2	neuro-oncological ventral antigen 2	NM_001029877.1	noAltMouse	noHumanHit
Sublib_SC_Proteome-P16	C	7	TRCN0000105015	TCCACCAGAACGATATGCTAT	CCGGTCCACCAGAACGATATGCTATCTCGAGATAGCATATCGTTCTGGTGGATTTTTG	3UTR	NM_008642	10090	17777	Mttp	microsomal triglyceride transfer protein	NM_008642.1	noAltMouse	noHumanHit
Sublib_SC_Proteome-P16	C	8	TRCN0000105016	CCCATCCTACATGGATGTGAA	CCGGCCCATCCTACATGGATGTGAACTCGAGTTCACATCCATGTAGGATGGGTTTTTG	CDS	NM_008642	10090	17777	Mttp	microsomal triglyceride transfer protein	NM_008642.1	noAltMouse	noHumanHit
Sublib_SC_Proteome-P16	C	9	TRCN0000105017	GCCCTCCTTAGTAAGTTCAAA	CCGGGCCCTCCTTAGTAAGTTCAAACTCGAGTTTGAACTTACTAAGGAGGGCTTTTTG	CDS	NM_008642	10090	17777	Mttp	microsomal triglyceride transfer protein	NM_008642.1	noAltMouse	noHumanHit
Sublib_SC_Proteome-P16	C	10	TRCN0000105018	CCTGAACATCTTCCAGTACAT	CCGGCCTGAACATCTTCCAGTACATCTCGAGATGTACTGGAAGATGTTCAGGTTTTTG	CDS	NM_008642	10090	17777	Mttp	microsomal triglyceride transfer protein	NM_008642.1	noAltMouse	noHumanHit
Sublib_SC_Proteome-P16	C	11	TRCN0000105019	CCAACAAACCATAGCAGGAAA	CCGGCCAACAAACCATAGCAGGAAACTCGAGTTTCCTGCTATGGTTTGTTGGTTTTTG	CDS	NM_008642	10090	17777	Mttp	microsomal triglyceride transfer protein	NM_008642.1	noAltMouse	noHumanHit
Sublib_SC_Proteome-P16	C	12	TRCN0000105195	GCTCTGAGAAACCGTTCTCTT	CCGGGCTCTGAGAAACCGTTCTCTTCTCGAGAAGAGAACGGTTTCTCAGAGCTTTTTG	3UTR	NM_176840	10090	106326	Osbpl11	oxysterol binding protein-like 11	NM_176840.2	noAltMouse	noHumanHit
Sublib_SC_Proteome-P16	D	1	TRCN0000105196	CGCTGGCATCTAGTGGTAATT	CCGGCGCTGGCATCTAGTGGTAATTCTCGAGAATTACCACTAGATGCCAGCGTTTTTG	CDS	NM_176840	10090	106326	Osbpl11	oxysterol binding protein-like 11	NM_176840.2	noAltMouse	noHumanHit
Sublib_SC_Proteome-P16	D	2	TRCN0000105197	GCAACTATGAACTGCTTAAAT	CCGGGCAACTATGAACTGCTTAAATCTCGAGATTTAAGCAGTTCATAGTTGCTTTTTG	CDS	NM_176840	10090	106326	Osbpl11	oxysterol binding protein-like 11	NM_176840.2	noAltMouse	NM_022776.4 (LOC:114885)
Sublib_SC_Proteome-P16	D	3	TRCN0000105198	GCATGTCAATAGGTGTGACAA	CCGGGCATGTCAATAGGTGTGACAACTCGAGTTGTCACACCTATTGACATGCTTTTTG	CDS	NM_176840	10090	106326	Osbpl11	oxysterol binding protein-like 11	NM_176840.2	noAltMouse	noHumanHit
Sublib_SC_Proteome-P16	D	4	TRCN0000105199	GAGGACCGAATGATTCGATTT	CCGGGAGGACCGAATGATTCGATTTCTCGAGAAATCGAATCATTCGGTCCTCTTTTTG	CDS	NM_176840	10090	106326	Osbpl11	oxysterol binding protein-like 11	NM_176840.2	noAltMouse	noHumanHit
Sublib_SC_Proteome-P16	D	5	TRCN0000105245	GCCTATTCATTGATGTGATAT	CCGGGCCTATTCATTGATGTGATATCTCGAGATATCACATCAATGAATAGGCTTTTTG	3UTR	NM_175489	10090	237542	Osbpl8	oxysterol binding protein-like 8	NM_001003717.1,NM_175489.3	noAltMouse	noHumanHit
Sublib_SC_Proteome-P16	D	7	TRCN0000105246	GCAGTCTATTTGGGCAGTGAA	CCGGGCAGTCTATTTGGGCAGTGAACTCGAGTTCACTGCCCAAATAGACTGCTTTTTG	CDS	NM_175489	10090	237542	Osbpl8	oxysterol binding protein-like 8	NM_001003717.1,NM_175489.3	noAltMouse	noHumanHit
Sublib_SC_Proteome-P16	D	8	TRCN0000105247	CGTTTGAAGAAAGTCGTGAAA	CCGGCGTTTGAAGAAAGTCGTGAAACTCGAGTTTCACGACTTTCTTCAAACGTTTTTG	CDS	NM_175489	10090	237542	Osbpl8	oxysterol binding protein-like 8	NM_001003717.1,NM_175489.3	noAltMouse	noHumanHit
Sublib_SC_Proteome-P16	D	9	TRCN0000105248	CCAAGATTTGTACTCTGATAA	CCGGCCAAGATTTGTACTCTGATAACTCGAGTTATCAGAGTACAAATCTTGGTTTTTG	CDS	NM_175489	10090	237542	Osbpl8	oxysterol binding protein-like 8	NM_001003717.1,NM_175489.3	noAltMouse	noHumanHit
Sublib_SC_Proteome-P16	D	10	TRCN0000105249	AGATCGAAAGACAGCACTTTA	CCGGAGATCGAAAGACAGCACTTTACTCGAGTAAAGTGCTGTCTTTCGATCTTTTTTG	CDS	NM_175489	10090	237542	Osbpl8	oxysterol binding protein-like 8	NM_001003717.1,NM_175489.3	noAltMouse	noHumanHit
Sublib_SC_Proteome-P16	D	11	TRCN0000105295	CCTCTCCCTTACTGTAGCATT	CCGGCCTCTCCCTTACTGTAGCATTCTCGAGAATGCTACAGTAAGGGAGAGGTTTTTG	3UTR	NM_011179	10090	19156	Psap	prosaposin	NM_001146120.1,NM_001146121.1,NM_001146122.1,NM_001146123.1,NM_001146124.1,NM_011179.3	noAltMouse	noHumanHit
Sublib_SC_Proteome-P16	E	2	TRCN0000105296	CCTGGATTTGTGTGCTCGAAA	CCGGCCTGGATTTGTGTGCTCGAAACTCGAGTTTCGAGCACACAAATCCAGGTTTTTG	CDS	NM_011179	10090	19156	Psap	prosaposin	NM_001146120.1,NM_001146121.1,NM_001146122.1,NM_001146123.1,NM_001146124.1,NM_011179.3	noAltMouse	noHumanHit
Sublib_SC_Proteome-P16	E	3	TRCN0000105297	CCTAGTTAAAGGTTTGAGCAA	CCGGCCTAGTTAAAGGTTTGAGCAACTCGAGTTGCTCAAACCTTTAACTAGGTTTTTG	CDS	NM_011179	10090	19156	Psap	prosaposin	NM_001146120.1,NM_001146121.1,NM_001146122.1,NM_001146123.1,NM_001146124.1,NM_011179.3	noAltMouse	noHumanHit
Sublib_SC_Proteome-P16	E	4	TRCN0000105298	CCCTCCCTGTTGGACATCTTT	CCGGCCCTCCCTGTTGGACATCTTTCTCGAGAAAGATGTCCAACAGGGAGGGTTTTTG	CDS	NM_011179	10090	19156	Psap	prosaposin	NM_001146120.1,NM_001146121.1,NM_001146122.1,NM_001146123.1,NM_001146124.1,NM_011179.3	noAltMouse	noHumanHit
Sublib_SC_Proteome-P16	E	5	TRCN0000105299	GCAAGAAACTGGTCCTCTATT	CCGGGCAAGAAACTGGTCCTCTATTCTCGAGAATAGAGGACCAGTTTCTTGCTTTTTG	CDS	NM_011179	10090	19156	Psap	prosaposin	NM_001146120.1,NM_001146121.1,NM_001146122.1,NM_001146123.1,NM_001146124.1,NM_011179.3	noAltMouse	noHumanHit
Sublib_SC_Proteome-P16	E	6	TRCN0000105425	GCCTTCTTTCTGAGGGTTCTT	CCGGGCCTTCTTTCTGAGGGTTCTTCTCGAGAAGAACCCTCAGAAAGAAGGCTTTTTG	3UTR	NM_022813	10090	24044	Scamp2	secretory carrier membrane protein 2	NM_022813.3	noAltMouse	noHumanHit
Sublib_SC_Proteome-P16	E	8	TRCN0000105426	GCAGCCCTATCTACGATGAAA	CCGGGCAGCCCTATCTACGATGAAACTCGAGTTTCATCGTAGATAGGGCTGCTTTTTG	CDS	NM_022813	10090	24044	Scamp2	secretory carrier membrane protein 2	NM_022813.3	noAltMouse	noHumanHit
Sublib_SC_Proteome-P16	E	9	TRCN0000105427	TCCAGTTGATTGGCTTGCCTA	CCGGTCCAGTTGATTGGCTTGCCTACTCGAGTAGGCAAGCCAATCAACTGGATTTTTG	CDS	NM_022813	10090	24044	Scamp2	secretory carrier membrane protein 2	NM_022813.3	noAltMouse	noHumanHit
Sublib_SC_Proteome-P16	E	10	TRCN0000105428	CCGACCCATCTACAAGGCTTT	CCGGCCGACCCATCTACAAGGCTTTCTCGAGAAAGCCTTGTAGATGGGTCGGTTTTTG	CDS	NM_022813	10090	24044	Scamp2	secretory carrier membrane protein 2	NM_022813.3	noAltMouse	noHumanHit
Sublib_SC_Proteome-P16	E	11	TRCN0000105429	GCAGAACACTGCAGCGAATTT	CCGGGCAGAACACTGCAGCGAATTTCTCGAGAAATTCGCTGCAGTGTTCTGCTTTTTG	CDS	NM_022813	10090	24044	Scamp2	secretory carrier membrane protein 2	NM_022813.3	noAltMouse	noHumanHit
Sublib_SC_Proteome-P16	E	12	TRCN0000105735	GCAGCCTGTTTAGAGCGTAAA	CCGGGCAGCCTGTTTAGAGCGTAAACTCGAGTTTACGCTCTAAACAGGCTGCTTTTTG	CDS	NM_010949	10090	18222	Numb	numb gene homolog (Drosophila)	NM_001136075.1,NM_010949.1	noAltMouse	noHumanHit
Sublib_SC_Proteome-P16	F	1	TRCN0000105736	GCTGGTTAGAAGAAGTGTCAA	CCGGGCTGGTTAGAAGAAGTGTCAACTCGAGTTGACACTTCTTCTAACCAGCTTTTTG	CDS	NM_010949	10090	18222	Numb	numb gene homolog (Drosophila)	NM_001136075.1,NM_010949.1	noAltMouse	noHumanHit
Sublib_SC_Proteome-P16	F	2	TRCN0000105737	GCGATGGATCTGTCATTGTTT	CCGGGCGATGGATCTGTCATTGTTTCTCGAGAAACAATGACAGATCCATCGCTTTTTG	CDS	NM_010949	10090	18222	Numb	numb gene homolog (Drosophila)	NM_001136075.1,NM_010949.1	noAltMouse	noHumanHit
Sublib_SC_Proteome-P16	F	3	TRCN0000105738	GCCAGAAGATGTCACCCTTTA	CCGGGCCAGAAGATGTCACCCTTTACTCGAGTAAAGGGTGACATCTTCTGGCTTTTTG	CDS	NM_010949	10090	18222	Numb	numb gene homolog (Drosophila)	NM_001136075.1,NM_010949.1	noAltMouse	NM_001005743.1 (LOC:8650),NM_001005744.1 (LOC:8650),NM_001005745.1 (LOC:8650),NM_003744.5 (LOC:8650)
Sublib_SC_Proteome-P16	F	4	TRCN0000105739	CAGCAGACATTCCCTCAATAT	CCGGCAGCAGACATTCCCTCAATATCTCGAGATATTGAGGGAATGTCTGCTGTTTTTG	CDS	NM_010949	10090	18222	Numb	numb gene homolog (Drosophila)	NM_001136075.1,NM_010949.1	noAltMouse	noHumanHit
Sublib_SC_Proteome-P16	F	5	TRCN0000105865	CCACCAGAGCATAATGACGTT	CCGGCCACCAGAGCATAATGACGTTCTCGAGAACGTCATTATGCTCTGGTGGTTTTTG	3UTR	NM_177707	10090	237611	Stac3	SH3 and cysteine rich domain 3	NM_177707.3	noAltMouse	noHumanHit
Sublib_SC_Proteome-P16	F	6	TRCN0000105866	CCCGGATGATTGTGCTCAATA	CCGGCCCGGATGATTGTGCTCAATACTCGAGTATTGAGCACAATCATCCGGGTTTTTG	CDS	NM_177707	10090	237611	Stac3	SH3 and cysteine rich domain 3	NM_177707.3	noAltMouse	noHumanHit
Sublib_SC_Proteome-P16	F	7	TRCN0000105867	CGGAGAGAAAGTCGGATTCTT	CCGGCGGAGAGAAAGTCGGATTCTTCTCGAGAAGAATCCGACTTTCTCTCCGTTTTTG	CDS	NM_177707	10090	237611	Stac3	SH3 and cysteine rich domain 3	NM_177707.3	noAltMouse	noHumanHit
Sublib_SC_Proteome-P16	F	8	TRCN0000105868	GCCCGGATGATTGTGCTCAAT	CCGGGCCCGGATGATTGTGCTCAATCTCGAGATTGAGCACAATCATCCGGGCTTTTTG	CDS	NM_177707	10090	237611	Stac3	SH3 and cysteine rich domain 3	NM_177707.3	noAltMouse	noHumanHit
Sublib_SC_Proteome-P16	F	9	TRCN0000105869	GCGACTGAAGCAGTTATTCAA	CCGGGCGACTGAAGCAGTTATTCAACTCGAGTTGAATAACTGCTTCAGTCGCTTTTTG	CDS	NM_177707	10090	237611	Stac3	SH3 and cysteine rich domain 3	NM_177707.3	noAltMouse	noHumanHit
Sublib_SC_Proteome-P16	F	10	TRCN0000105985	GCCCTCTGTTCAAGCTACTTT	CCGGGCCCTCTGTTCAAGCTACTTTCTCGAGAAAGTAGCTTGAACAGAGGGCTTTTTG	3UTR	NM_010950	10090	18223	Numbl	numb-like	NM_010950.2	noAltMouse	noHumanHit
Sublib_SC_Proteome-P16	F	11	TRCN0000105986	CAGTCAGAAGAACTCACCTTT	CCGGCAGTCAGAAGAACTCACCTTTCTCGAGAAAGGTGAGTTCTTCTGACTGTTTTTG	CDS	NM_010950	10090	18223	Numbl	numb-like	NM_010950.2	noAltMouse	noHumanHit
Sublib_SC_Proteome-P16	F	12	TRCN0000105987	CACACAGATCAGCTCGTCTTT	CCGGCACACAGATCAGCTCGTCTTTCTCGAGAAAGACGAGCTGATCTGTGTGTTTTTG	CDS	NM_010950	10090	18223	Numbl	numb-like	NM_010950.2	noAltMouse	noHumanHit
Sublib_SC_Proteome-P16	G	1	TRCN0000105988	CTTGCAGAAGACCTTCGAGAT	CCGGCTTGCAGAAGACCTTCGAGATCTCGAGATCTCGAAGGTCTTCTGCAAGTTTTTG	CDS	NM_010950	10090	18223	Numbl	numb-like	NM_010950.2	noAltMouse	noHumanHit
Sublib_SC_Proteome-P16	G	4	TRCN0000105989	GACCATTGAGAAGGTGTCCTT	CCGGGACCATTGAGAAGGTGTCCTTCTCGAGAAGGACACCTTCTCAATGGTCTTTTTG	CDS	NM_010950	10090	18223	Numbl	numb-like	noHits	noAltMouse	noHumanHit
Sublib_SC_Proteome-P16	G	5	TRCN0000106000	CCTCCCATTCTAACAGGACTA	CCGGCCTCCCATTCTAACAGGACTACTCGAGTAGTCCTGTTAGAATGGGAGGTTTTTG	3UTR	NM_153537	10090	102693	Phldb1	pleckstrin homology-like domain, family B, member 1	NM_153537.3	noAltMouse	noHumanHit
Sublib_SC_Proteome-P16	G	6	TRCN0000106001	GCAGGAAATCATGGATTCATT	CCGGGCAGGAAATCATGGATTCATTCTCGAGAATGAATCCATGATTTCCTGCTTTTTG	CDS	NM_153537	10090	102693	Phldb1	pleckstrin homology-like domain, family B, member 1	NM_153537.3	noAltMouse	noHumanHit
Sublib_SC_Proteome-P16	G	7	TRCN0000106002	CGCTCCAAGATGGATAGTGAT	CCGGCGCTCCAAGATGGATAGTGATCTCGAGATCACTATCCATCTTGGAGCGTTTTTG	CDS	NM_153537	10090	102693	Phldb1	pleckstrin homology-like domain, family B, member 1	NM_153537.3	noAltMouse	noHumanHit
Sublib_SC_Proteome-P16	G	8	TRCN0000106003	GCCTGAGTGAATACCCATCTT	CCGGGCCTGAGTGAATACCCATCTTCTCGAGAAGATGGGTATTCACTCAGGCTTTTTG	CDS	NM_153537	10090	102693	Phldb1	pleckstrin homology-like domain, family B, member 1	NM_153537.3	noAltMouse	noHumanHit
Sublib_SC_Proteome-P16	G	9	TRCN0000106004	CGAGGGCTACACTCAATTCAT	CCGGCGAGGGCTACACTCAATTCATCTCGAGATGAATTGAGTGTAGCCCTCGTTTTTG	CDS	NM_153537	10090	102693	Phldb1	pleckstrin homology-like domain, family B, member 1	NM_153537.3	noAltMouse	noHumanHit
Sublib_SC_Proteome-P16	H	5	TRCN0000106080	GCCAAATATGAATGCCTCTTA	CCGGGCCAAATATGAATGCCTCTTACTCGAGTAAGAGGCATTCATATTTGGCTTTTTG	3UTR	NM_026484	10090	67974	Ccny	cyclin Y	NM_026484.3	noAltMouse	noHumanHit
Sublib_SC_Proteome-P16	H	7	TRCN0000106081	GCGATATATTACCACATCAAA	CCGGGCGATATATTACCACATCAAACTCGAGTTTGATGTGGTAATATATCGCTTTTTG	CDS	NM_026484	10090	67974	Ccny	cyclin Y	NM_026484.3	noAltMouse	noHumanHit
Sublib_SC_Proteome-P16	H	8	TRCN0000106082	CGACGATTTAAACATGGAATT	CCGGCGACGATTTAAACATGGAATTCTCGAGAATTCCATGTTTAAATCGTCGTTTTTG	CDS	NM_026484	10090	67974	Ccny	cyclin Y	NM_026484.3	noAltMouse	noHumanHit
Sublib_SC_Proteome-P16	H	9	TRCN0000106083	CTCTTGACATACGCAGAGATT	CCGGCTCTTGACATACGCAGAGATTCTCGAGAATCTCTGCGTATGTCAAGAGTTTTTG	CDS	NM_026484	10090	67974	Ccny	cyclin Y	NM_026484.3	noAltMouse	noHumanHit
Sublib_SC_Proteome-P16	H	10	TRCN0000106084	GCCAATTGGAAGCGCATTGTT	CCGGGCCAATTGGAAGCGCATTGTTCTCGAGAACAATGCGCTTCCAATTGGCTTTTTG	CDS	NM_026484	10090	67974	Ccny	cyclin Y	NM_026484.3	noAltMouse	noHumanHit
Sublib_SC_Proteome-P16	G	12	TRCN0000106100	CCCACACTTTACTCTTTAGAT	CCGGCCCACACTTTACTCTTTAGATCTCGAGATCTAAAGAGTAAAGTGTGGGTTTTTG	3UTR	XM_358819	10090	78618	Acap2	ArfGAP with coiled-coil, ankyrin repeat and PH domains 2	NM_030138.2	noAltMouse	noHumanHit
Sublib_SC_Proteome-P16	H	1	TRCN0000106101	GCTTATGTGTGAATTGGGAAA	CCGGGCTTATGTGTGAATTGGGAAACTCGAGTTTCCCAATTCACACATAAGCTTTTTG	CDS	XM_358819	10090	78618	Acap2	ArfGAP with coiled-coil, ankyrin repeat and PH domains 2	NM_030138.2	noAltMouse	noHumanHit
Sublib_SC_Proteome-P16	H	2	TRCN0000106102	GCGAAATATGTGGAAAGGAAA	CCGGGCGAAATATGTGGAAAGGAAACTCGAGTTTCCTTTCCACATATTTCGCTTTTTG	CDS	XM_358819	10090	78618	Acap2	ArfGAP with coiled-coil, ankyrin repeat and PH domains 2	NM_030138.2	noAltMouse	noHumanHit
Sublib_SC_Proteome-P16	H	3	TRCN0000106103	GCGATGATTGACACTGGCAAA	CCGGGCGATGATTGACACTGGCAAACTCGAGTTTGCCAGTGTCAATCATCGCTTTTTG	CDS	XM_358819	10090	78618	Acap2	ArfGAP with coiled-coil, ankyrin repeat and PH domains 2	NM_030138.2	noAltMouse	noHumanHit
Sublib_SC_Proteome-P16	H	4	TRCN0000106104	CTGTTGCAGAATGGTGCTAAT	CCGGCTGTTGCAGAATGGTGCTAATCTCGAGATTAGCACCATTCTGCAACAGTTTTTG	CDS	XM_358819	10090	78618	Acap2	ArfGAP with coiled-coil, ankyrin repeat and PH domains 2	NM_030138.2	noAltMouse	noHumanHit
Sublib_SC_Proteome-P16	H	11	TRCN0000108780	GCTTAGGTAGAAGGTGATTAA	CCGGGCTTAGGTAGAAGGTGATTAACTCGAGTTAATCACCTTCTACCTAAGCTTTTTG	3UTR	NM_017398	10090	54004	Diap2	diaphanous homolog 2 (Drosophila)	NM_017398.3	noAltMouse	noHumanHit
Sublib_SC_Proteome-P16	H	12	TRCN0000108781	GCCTGTTATTCAACATTCTAT	CCGGGCCTGTTATTCAACATTCTATCTCGAGATAGAATGTTGAATAACAGGCTTTTTG	CDS	NM_017398	10090	54004	Diap2	diaphanous homolog 2 (Drosophila)	NM_017398.3,NM_172493.1	noAltMouse	noHumanHit
Sublib_SC_Proteome-P17	A	1	TRCN0000108782	GCCCTAATCCAGAATCTTGTA	CCGGGCCCTAATCCAGAATCTTGTACTCGAGTACAAGATTCTGGATTAGGGCTTTTTG	CDS	NM_017398	10090	54004	Diap2	diaphanous homolog 2 (Drosophila)	NM_017398.3,NM_172493.1	noAltMouse	noHumanHit
Sublib_SC_Proteome-P17	A	2	TRCN0000108783	GCTCATCAGAAATGATTACTA	CCGGGCTCATCAGAAATGATTACTACTCGAGTAGTAATCATTTCTGATGAGCTTTTTG	CDS	NM_017398	10090	54004	Diap2	diaphanous homolog 2 (Drosophila)	NM_017398.3,NM_172493.1	noAltMouse	noHumanHit
Sublib_SC_Proteome-P17	A	3	TRCN0000108784	GATGGAAGATATGAACCTTAA	CCGGGATGGAAGATATGAACCTTAACTCGAGTTAAGGTTCATATCTTCCATCTTTTTG	CDS	NM_017398	10090	54004	Diap2	diaphanous homolog 2 (Drosophila)	NM_017398.3,NM_172493.1	noAltMouse	noHumanHit
Sublib_SC_Proteome-P17	A	4	TRCN0000109195	AGGGAAACTCTTTGAAGATAT	CCGGAGGGAAACTCTTTGAAGATATCTCGAGATATCTTCAAAGAGTTTCCCTTTTTTG	3UTR	NM_025520	10090	66373	Lsm5	LSM5 homolog, U6 small nuclear RNA associated (S. cerevisiae)	NM_025520.3	XR_001800.1 (LOC:665903),XR_032058.1 (LOC:665903)	noHumanHit
Sublib_SC_Proteome-P17	A	5	TRCN0000109196	CCACTAGAGCTTGTGGACAAA	CCGGCCACTAGAGCTTGTGGACAAACTCGAGTTTGTCCACAAGCTCTAGTGGTTTTTG	CDS	NM_025520	10090	66373	Lsm5	LSM5 homolog, U6 small nuclear RNA associated (S. cerevisiae)	NM_025520.3	XR_001800.1 (LOC:665903),XR_032058.1 (LOC:665903)	noHumanHit
Sublib_SC_Proteome-P17	A	6	TRCN0000109197	TGTTGGAAGATGTCACAGAAT	CCGGTGTTGGAAGATGTCACAGAATCTCGAGATTCTGTGACATCTTCCAACATTTTTG	CDS	NM_025520	10090	66373	Lsm5	LSM5 homolog, U6 small nuclear RNA associated (S. cerevisiae)	NM_025520.3	XR_001800.1 (LOC:665903),XR_032058.1 (LOC:665903)	noHumanHit
Sublib_SC_Proteome-P17	A	8	TRCN0000109198	CAAATGTATAGGGTCAAGAAT	CCGGCAAATGTATAGGGTCAAGAATCTCGAGATTCTTGACCCTATACATTTGTTTTTG	CDS	NM_025520	10090	66373	Lsm5	LSM5 homolog, U6 small nuclear RNA associated (S. cerevisiae)	NM_025520.3	XR_001800.1 (LOC:665903),XR_032058.1 (LOC:665903)	noHumanHit
Sublib_SC_Proteome-P17	A	9	TRCN0000109199	CACCAGAAGGAAGAAGAATTA	CCGGCACCAGAAGGAAGAAGAATTACTCGAGTAATTCTTCTTCCTTCTGGTGTTTTTG	CDS	NM_025520	10090	66373	Lsm5	LSM5 homolog, U6 small nuclear RNA associated (S. cerevisiae)	NM_025520.3	XR_001800.1 (LOC:665903),XR_032058.1 (LOC:665903)	noHumanHit
Sublib_SC_Proteome-P17	B	5	TRCN0000110120	GCTGTTTCAAACTTGGGTTAA	CCGGGCTGTTTCAAACTTGGGTTAACTCGAGTTAACCCAAGTTTGAAACAGCTTTTTG	3UTR	NM_011182	10090	19159	Cyth3	cytohesin 3	NM_011182.3	noAltMouse	noHumanHit
Sublib_SC_Proteome-P17	B	6	TRCN0000110121	CCATCAAAGCAAGCATCAGTA	CCGGCCATCAAAGCAAGCATCAGTACTCGAGTACTGATGCTTGCTTTGATGGTTTTTG	CDS	NM_011182	10090	19159	Cyth3	cytohesin 3	NM_011182.3	noAltMouse	noHumanHit
Sublib_SC_Proteome-P17	B	7	TRCN0000110123	CCTGAAGACCTGTCATTAGAA	CCGGCCTGAAGACCTGTCATTAGAACTCGAGTTCTAATGACAGGTCTTCAGGTTTTTG	CDS	NM_011182	10090	19159	Cyth3	cytohesin 3	NM_011182.3	noAltMouse	noHumanHit
Sublib_SC_Proteome-P17	B	8	TRCN0000110124	CTGTCATTAGAAGAGCGAGAA	CCGGCTGTCATTAGAAGAGCGAGAACTCGAGTTCTCGCTCTTCTAATGACAGTTTTTG	CDS	NM_011182	10090	19159	Cyth3	cytohesin 3	NM_011182.3	noAltMouse	noHumanHit
Sublib_SC_Proteome-P17	A	10	TRCN0000110130	GCAGACTTGTTGGTACTAATA	CCGGGCAGACTTGTTGGTACTAATACTCGAGTATTAGTACCAACAAGTCTGCTTTTTG	3UTR	NM_145510	10090	98710	Rabif	RAB interacting factor	NM_145510.1	noAltMouse	noHumanHit
Sublib_SC_Proteome-P17	A	11	TRCN0000110131	CCTAGATGACAAGAACAGCTT	CCGGCCTAGATGACAAGAACAGCTTCTCGAGAAGCTGTTCTTGTCATCTAGGTTTTTG	CDS	NM_145510	10090	98710	Rabif	RAB interacting factor	NM_145510.1	noAltMouse	noHumanHit
Sublib_SC_Proteome-P17	A	12	TRCN0000110132	CACCTTTGAGAATGTGGGCTT	CCGGCACCTTTGAGAATGTGGGCTTCTCGAGAAGCCCACATTCTCAAAGGTGTTTTTG	CDS	NM_145510	10090	98710	Rabif	RAB interacting factor	NM_145510.1	noAltMouse	noHumanHit
Sublib_SC_Proteome-P17	B	1	TRCN0000110133	GAACAGCTTCTATGTGGCCTT	CCGGGAACAGCTTCTATGTGGCCTTCTCGAGAAGGCCACATAGAAGCTGTTCTTTTTG	CDS	NM_145510	10090	98710	Rabif	RAB interacting factor	NM_145510.1	noAltMouse	noHumanHit
Sublib_SC_Proteome-P17	B	4	TRCN0000110134	GCATTGCCTAGATGACAAGAA	CCGGGCATTGCCTAGATGACAAGAACTCGAGTTCTTGTCATCTAGGCAATGCTTTTTG	CDS	NM_145510	10090	98710	Rabif	RAB interacting factor	NM_145510.1	noAltMouse	NM_002871.3 (LOC:5877)
Sublib_SC_Proteome-P17	B	9	TRCN0000110160	CCCACTTGATTACTGAGTGTT	CCGGCCCACTTGATTACTGAGTGTTCTCGAGAACACTCAGTAATCAAGTGGGTTTTTG	3UTR	NM_178769	10090	319934	Sbf2	SET binding factor 2	noHits	noAltMouse	noHumanHit
Sublib_SC_Proteome-P17	B	12	TRCN0000110161	CCCGTTGTTTCAATAATGGAA	CCGGCCCGTTGTTTCAATAATGGAACTCGAGTTCCATTATTGAAACAACGGGTTTTTG	CDS	NM_178769	10090	319934	Sbf2	SET binding factor 2	XM_001477215.1,XM_001478567.1	noAltMouse	noHumanHit
Sublib_SC_Proteome-P17	C	1	TRCN0000110162	CCGTTGTTTCAATAATGGAAA	CCGGCCGTTGTTTCAATAATGGAAACTCGAGTTTCCATTATTGAAACAACGGTTTTTG	CDS	NM_178769	10090	319934	Sbf2	SET binding factor 2	XM_001477215.1,XM_001478567.1	noAltMouse	noHumanHit
Sublib_SC_Proteome-P17	C	2	TRCN0000110163	CATCAACAGTTTGACTACATA	CCGGCATCAACAGTTTGACTACATACTCGAGTATGTAGTCAAACTGTTGATGTTTTTG	CDS	NM_178769	10090	319934	Sbf2	SET binding factor 2	XM_001477215.1,XM_001478567.1	noAltMouse	NM_030962.3 (LOC:81846)
Sublib_SC_Proteome-P17	C	3	TRCN0000110690	GCCGACTATCAGTGTCTTCAA	CCGGGCCGACTATCAGTGTCTTCAACTCGAGTTGAAGACACTGATAGTCGGCTTTTTG	3UTR	NM_026908	10090	69008	Cab39l	calcium binding protein 39-like	NM_026908.3	noAltMouse	noHumanHit
Sublib_SC_Proteome-P17	C	4	TRCN0000110691	CGAGAAGAACTACCTGATTAA	CCGGCGAGAAGAACTACCTGATTAACTCGAGTTAATCAGGTAGTTCTTCTCGTTTTTG	CDS	NM_026908	10090	69008	Cab39l	calcium binding protein 39-like	NM_026908.3	noAltMouse	noHumanHit
Sublib_SC_Proteome-P17	C	5	TRCN0000110692	CCTCACATCCTGTTTATGCTT	CCGGCCTCACATCCTGTTTATGCTTCTCGAGAAGCATAAACAGGATGTGAGGTTTTTG	CDS	NM_026908	10090	69008	Cab39l	calcium binding protein 39-like	NM_026908.3	noAltMouse	noHumanHit
Sublib_SC_Proteome-P17	C	6	TRCN0000110693	ACCGCCACAATTTCACCATTA	CCGGACCGCCACAATTTCACCATTACTCGAGTAATGGTGAAATTGTGGCGGTTTTTTG	CDS	NM_026908	10090	69008	Cab39l	calcium binding protein 39-like	NM_026908.3	noAltMouse	noHumanHit
Sublib_SC_Proteome-P17	C	7	TRCN0000110694	CACCATTATGACCAAGTATAT	CCGGCACCATTATGACCAAGTATATCTCGAGATATACTTGGTCATAATGGTGTTTTTG	CDS	NM_026908	10090	69008	Cab39l	calcium binding protein 39-like	NM_026908.3	noAltMouse	noHumanHit
Sublib_SC_Proteome-P17	C	8	TRCN0000110710	CCATCCTAATAGCACGCATTA	CCGGCCATCCTAATAGCACGCATTACTCGAGTAATGCGTGCTATTAGGATGGTTTTTG	3UTR	NM_013473	10090	11752	Anxa8	annexin A8	NM_013473.3	noAltMouse	noHumanHit
Sublib_SC_Proteome-P17	C	9	TRCN0000110711	CGCTGATAAGGAACATTGTTT	CCGGCGCTGATAAGGAACATTGTTTCTCGAGAAACAATGTTCCTTATCAGCGTTTTTG	CDS	NM_013473	10090	11752	Anxa8	annexin A8	NM_013473.3	noAltMouse	noHumanHit
Sublib_SC_Proteome-P17	C	10	TRCN0000110712	CGTGAAGGGTAGTTCTCATTT	CCGGCGTGAAGGGTAGTTCTCATTTCTCGAGAAATGAGAACTACCCTTCACGTTTTTG	CDS	NM_013473	10090	11752	Anxa8	annexin A8	NM_013473.3	noAltMouse	noHumanHit
Sublib_SC_Proteome-P17	C	11	TRCN0000110713	AGGAGTGAGATTGACTTAAAT	CCGGAGGAGTGAGATTGACTTAAATCTCGAGATTTAAGTCAATCTCACTCCTTTTTTG	CDS	NM_013473	10090	11752	Anxa8	annexin A8	NM_013473.3	noAltMouse	noHumanHit
Sublib_SC_Proteome-P17	C	12	TRCN0000110714	GAGAAGATTATGGGAACCGAT	CCGGGAGAAGATTATGGGAACCGATCTCGAGATCGGTTCCCATAATCTTCTCTTTTTG	CDS	NM_013473	10090	11752	Anxa8	annexin A8	NM_013473.3	noAltMouse	noHumanHit
Sublib_SC_Proteome-P17	D	7	TRCN0000110805	GCCTCGGTATTCCATCTTTAA	CCGGGCCTCGGTATTCCATCTTTAACTCGAGTTAAAGATGGAATACCGAGGCTTTTTG	CDS	NM_011920	10090	26357	Abcg2	ATP-binding cassette, sub-family G (WHITE), member 2	NM_011920.3	noAltMouse	noHumanHit
Sublib_SC_Proteome-P17	D	8	TRCN0000110806	CCCTGGCTTGTATGATTATTA	CCGGCCCTGGCTTGTATGATTATTACTCGAGTAATAATCATACAAGCCAGGGTTTTTG	CDS	NM_011920	10090	26357	Abcg2	ATP-binding cassette, sub-family G (WHITE), member 2	NM_011920.3	noAltMouse	noHumanHit
Sublib_SC_Proteome-P17	D	9	TRCN0000110807	CCAAAGGGATTATCTGGAGAT	CCGGCCAAAGGGATTATCTGGAGATCTCGAGATCTCCAGATAATCCCTTTGGTTTTTG	CDS	NM_011920	10090	26357	Abcg2	ATP-binding cassette, sub-family G (WHITE), member 2	NM_011920.3	noAltMouse	noHumanHit
Sublib_SC_Proteome-P17	D	10	TRCN0000110808	GCCAGTCTATGTTACCTCTTT	CCGGGCCAGTCTATGTTACCTCTTTCTCGAGAAAGAGGTAACATAGACTGGCTTTTTG	CDS	NM_011920	10090	26357	Abcg2	ATP-binding cassette, sub-family G (WHITE), member 2	NM_011920.3	noAltMouse	noHumanHit
Sublib_SC_Proteome-P17	D	11	TRCN0000110809	TCAGGTTATGTGGTTCAAGAT	CCGGTCAGGTTATGTGGTTCAAGATCTCGAGATCTTGAACCACATAACCTGATTTTTG	CDS	NM_011920	10090	26357	Abcg2	ATP-binding cassette, sub-family G (WHITE), member 2	NM_011920.3	noAltMouse	noHumanHit
Sublib_SC_Proteome-P17	D	1	TRCN0000110830	GCTCGAATGTAGGGTAAAGAT	CCGGGCTCGAATGTAGGGTAAAGATCTCGAGATCTTTACCCTACATTCGAGCTTTTTG	3UTR	NM_178162	10090	231801	Agfg2	ArfGAP with FG repeats 2	NM_178162.2	noAltMouse	noHumanHit
Sublib_SC_Proteome-P17	D	2	TRCN0000110831	CGGACATCGTTGATACCAGAT	CCGGCGGACATCGTTGATACCAGATCTCGAGATCTGGTATCAACGATGTCCGTTTTTG	CDS	NM_178162	10090	231801	Agfg2	ArfGAP with FG repeats 2	NM_145566.1,NM_178162.2	noAltMouse	noHumanHit
Sublib_SC_Proteome-P17	D	3	TRCN0000110832	CCTTCTACCAACCCATTCCAA	CCGGCCTTCTACCAACCCATTCCAACTCGAGTTGGAATGGGTTGGTAGAAGGTTTTTG	CDS	NM_178162	10090	231801	Agfg2	ArfGAP with FG repeats 2	NM_178162.2	noAltMouse	noHumanHit
Sublib_SC_Proteome-P17	D	4	TRCN0000110833	GTTCCTCCAATCTCGTGGAAA	CCGGGTTCCTCCAATCTCGTGGAAACTCGAGTTTCCACGAGATTGGAGGAACTTTTTG	CDS	NM_178162	10090	231801	Agfg2	ArfGAP with FG repeats 2	NM_145566.1,NM_178162.2	noAltMouse	noHumanHit
Sublib_SC_Proteome-P17	D	5	TRCN0000110834	CTGGGATCTCTACCAATCCTT	CCGGCTGGGATCTCTACCAATCCTTCTCGAGAAGGATTGGTAGAGATCCCAGTTTTTG	CDS	NM_178162	10090	231801	Agfg2	ArfGAP with FG repeats 2	NM_178162.2	noAltMouse	noHumanHit
Sublib_SC_Proteome-P17	E	2	TRCN0000111145	GCGTGTTTACAGACAGCAGAT	CCGGGCGTGTTTACAGACAGCAGATCTCGAGATCTGCTGTCTGTAAACACGCTTTTTG	3UTR	NM_028973	10090	74488	Lrrc15	leucine rich repeat containing 15	NM_028973.2	noAltMouse	noHumanHit
Sublib_SC_Proteome-P17	E	3	TRCN0000111146	GCCATTGTGATTGGCATCATA	CCGGGCCATTGTGATTGGCATCATACTCGAGTATGATGCCAATCACAATGGCTTTTTG	CDS	NM_028973	10090	74488	Lrrc15	leucine rich repeat containing 15	NM_028973.2	noAltMouse	noHumanHit
Sublib_SC_Proteome-P17	E	4	TRCN0000111147	CCCTGGCTTGTTCCACAATAA	CCGGCCCTGGCTTGTTCCACAATAACTCGAGTTATTGTGGAACAAGCCAGGGTTTTTG	CDS	NM_028973	10090	74488	Lrrc15	leucine rich repeat containing 15	NM_028973.2	noAltMouse	noHumanHit
Sublib_SC_Proteome-P17	E	5	TRCN0000111148	CTCCAGTTGTATGGCAACAAT	CCGGCTCCAGTTGTATGGCAACAATCTCGAGATTGTTGCCATACAACTGGAGTTTTTG	CDS	NM_028973	10090	74488	Lrrc15	leucine rich repeat containing 15	NM_028973.2	noAltMouse	noHumanHit
Sublib_SC_Proteome-P17	E	6	TRCN0000111149	CTGTGTGAGCTTCGTCTCTAT	CCGGCTGTGTGAGCTTCGTCTCTATCTCGAGATAGAGACGAAGCTCACACAGTTTTTG	CDS	NM_028973	10090	74488	Lrrc15	leucine rich repeat containing 15	NM_028973.2	noAltMouse	noHumanHit
Sublib_SC_Proteome-P17	E	8	TRCN0000111170	GAGGCAGAGAAGAGAGAACTT	CCGGGAGGCAGAGAAGAGAGAACTTCTCGAGAAGTTCTCTCTTCTCTGCCTCTTTTTG	3UTR	NM_019636	10090	57915	Tbc1d1	TBC1 domain family, member 1	NM_019636.2	noAltMouse	noHumanHit
Sublib_SC_Proteome-P17	E	9	TRCN0000111171	CCGAGCAGATATGAAGATTAT	CCGGCCGAGCAGATATGAAGATTATCTCGAGATAATCTTCATATCTGCTCGGTTTTTG	CDS	NM_019636	10090	57915	Tbc1d1	TBC1 domain family, member 1	NM_019636.2	noAltMouse	noHumanHit
Sublib_SC_Proteome-P17	E	10	TRCN0000111172	CGTGTCTTAAAGAAGTCACTA	CCGGCGTGTCTTAAAGAAGTCACTACTCGAGTAGTGACTTCTTTAAGACACGTTTTTG	CDS	NM_019636	10090	57915	Tbc1d1	TBC1 domain family, member 1	NM_019636.2	noAltMouse	noHumanHit
Sublib_SC_Proteome-P17	E	11	TRCN0000111174	CGCACTGATTGACGAGTGTAT	CCGGCGCACTGATTGACGAGTGTATCTCGAGATACACTCGTCAATCAGTGCGTTTTTG	CDS	NM_019636	10090	57915	Tbc1d1	TBC1 domain family, member 1	NM_019636.2	noAltMouse	noHumanHit
Sublib_SC_Proteome-P17	E	12	TRCN0000111210	CCAGTTTAGATCCTGTAGTAA	CCGGCCAGTTTAGATCCTGTAGTAACTCGAGTTACTACAGGATCTAAACTGGTTTTTG	3UTR	NM_011521	10090	20971	Sdc4	syndecan 4	NM_011521.2	noAltMouse	noHumanHit
Sublib_SC_Proteome-P17	F	1	TRCN0000111211	GATTCGAGAGACAGAGGTCAT	CCGGGATTCGAGAGACAGAGGTCATCTCGAGATGACCTCTGTCTCTCGAATCTTTTTG	CDS	NM_011521	10090	20971	Sdc4	syndecan 4	NM_011521.2	noAltMouse	noHumanHit
Sublib_SC_Proteome-P17	F	2	TRCN0000111212	AGTTACGACTTGGGCAAGAAA	CCGGAGTTACGACTTGGGCAAGAAACTCGAGTTTCTTGCCCAAGTCGTAACTTTTTTG	CDS	NM_011521	10090	20971	Sdc4	syndecan 4	NM_011521.2	noAltMouse	noHumanHit
Sublib_SC_Proteome-P17	F	3	TRCN0000111213	GATAACCACATCCCTGAGAAT	CCGGGATAACCACATCCCTGAGAATCTCGAGATTCTCAGGGATGTGGTTATCTTTTTG	CDS	NM_011521	10090	20971	Sdc4	syndecan 4	NM_011521.2	noAltMouse	noHumanHit
Sublib_SC_Proteome-P17	F	4	TRCN0000111214	CCACCAATGAGTTCTACGCAT	CCGGCCACCAATGAGTTCTACGCATCTCGAGATGCGTAGAACTCATTGGTGGTTTTTG	CDS	NM_011521	10090	20971	Sdc4	syndecan 4	NM_011521.2	noAltMouse	noHumanHit
Sublib_SC_Proteome-P17	F	5	TRCN0000111270	GCAGAGTTCTATGTCCCGTTT	CCGGGCAGAGTTCTATGTCCCGTTTCTCGAGAAACGGGACATAGAACTCTGCTTTTTG	3UTR	NM_013463	10090	11605	Gla	galactosidase, alpha	NM_013463.2	noAltMouse	noHumanHit
Sublib_SC_Proteome-P17	F	6	TRCN0000111271	CCACTTTATTTGAGACCCTTT	CCGGCCACTTTATTTGAGACCCTTTCTCGAGAAAGGGTCTCAAATAAAGTGGTTTTTG	CDS	NM_013463	10090	11605	Gla	galactosidase, alpha	NM_013463.2	noAltMouse	noHumanHit
Sublib_SC_Proteome-P17	F	7	TRCN0000111272	GCAAATTACGTCCACAGCAAA	CCGGGCAAATTACGTCCACAGCAAACTCGAGTTTGCTGTGGACGTAATTTGCTTTTTG	CDS	NM_013463	10090	11605	Gla	galactosidase, alpha	NM_013463.2	noAltMouse	noHumanHit
Sublib_SC_Proteome-P17	F	8	TRCN0000111273	GCTCTGCTTCAGAATAAGGAT	CCGGGCTCTGCTTCAGAATAAGGATCTCGAGATCCTTATTCTGAAGCAGAGCTTTTTG	CDS	NM_013463	10090	11605	Gla	galactosidase, alpha	NM_013463.2	noAltMouse	noHumanHit
Sublib_SC_Proteome-P17	F	9	TRCN0000111274	CCTTTCATAAGCCCAATTATA	CCGGCCTTTCATAAGCCCAATTATACTCGAGTATAATTGGGCTTATGAAAGGTTTTTG	CDS	NM_013463	10090	11605	Gla	galactosidase, alpha	NM_013463.2	noAltMouse	noHumanHit
Sublib_SC_Proteome-P17	F	10	TRCN0000111395	GCTGTGGTAAAGAACCTCATA	CCGGGCTGTGGTAAAGAACCTCATACTCGAGTATGAGGTTCTTTACCACAGCTTTTTG	CDS	NM_145480	10090	106344	Rfc4	replication factor C (activator 1) 4	NM_145480.1	noAltMouse	noHumanHit
Sublib_SC_Proteome-P17	F	11	TRCN0000111396	CGGAAAGCCATCACATTTCTT	CCGGCGGAAAGCCATCACATTTCTTCTCGAGAAGAAATGTGATGGCTTTCCGTTTTTG	CDS	NM_145480	10090	106344	Rfc4	replication factor C (activator 1) 4	NM_145480.1	noAltMouse	noHumanHit
Sublib_SC_Proteome-P17	F	12	TRCN0000111397	GCTGCAACCATTGATGGAATA	CCGGGCTGCAACCATTGATGGAATACTCGAGTATTCCATCAATGGTTGCAGCTTTTTG	CDS	NM_145480	10090	106344	Rfc4	replication factor C (activator 1) 4	NM_145480.1	noAltMouse	noHumanHit
Sublib_SC_Proteome-P17	G	1	TRCN0000111398	CCTCTGTCAGATAAGATTCAA	CCGGCCTCTGTCAGATAAGATTCAACTCGAGTTGAATCTTATCTGACAGAGGTTTTTG	CDS	NM_145480	10090	106344	Rfc4	replication factor C (activator 1) 4	NM_145480.1	noAltMouse	noHumanHit
Sublib_SC_Proteome-P17	G	4	TRCN0000111399	GTCCTCCCTTTAAGATTGTAA	CCGGGTCCTCCCTTTAAGATTGTAACTCGAGTTACAATCTTAAAGGGAGGACTTTTTG	CDS	NM_145480	10090	106344	Rfc4	replication factor C (activator 1) 4	NM_145480.1	noAltMouse	noHumanHit
Sublib_SC_Proteome-P17	G	5	TRCN0000111480	GCTCACACAATTCCAAAGGAA	CCGGGCTCACACAATTCCAAAGGAACTCGAGTTCCTTTGGAATTGTGTGAGCTTTTTG	3UTR	NM_024229	10090	68671	Pcyt2	phosphate cytidylyltransferase 2, ethanolamine	NM_024229.2	noAltMouse	noHumanHit
Sublib_SC_Proteome-P17	G	6	TRCN0000111481	CCGGGAATATGCTGACAGTTT	CCGGCCGGGAATATGCTGACAGTTTCTCGAGAAACTGTCAGCATATTCCCGGTTTTTG	CDS	NM_024229	10090	68671	Pcyt2	phosphate cytidylyltransferase 2, ethanolamine	NM_024229.2	noAltMouse	noHumanHit
Sublib_SC_Proteome-P17	G	7	TRCN0000111482	CCAGGAAGTAAACCGGTACAA	CCGGCCAGGAAGTAAACCGGTACAACTCGAGTTGTACCGGTTTACTTCCTGGTTTTTG	CDS	NM_024229	10090	68671	Pcyt2	phosphate cytidylyltransferase 2, ethanolamine	NM_024229.2	noAltMouse	noHumanHit
Sublib_SC_Proteome-P17	G	8	TRCN0000111483	CTGGAGTATGAAGCACGGAAT	CCGGCTGGAGTATGAAGCACGGAATCTCGAGATTCCGTGCTTCATACTCCAGTTTTTG	CDS	NM_024229	10090	68671	Pcyt2	phosphate cytidylyltransferase 2, ethanolamine	NM_024229.2	noAltMouse	noHumanHit
Sublib_SC_Proteome-P17	G	9	TRCN0000111484	CTGCTATGACATGGTGCATTA	CCGGCTGCTATGACATGGTGCATTACTCGAGTAATGCACCATGTCATAGCAGTTTTTG	CDS	NM_024229	10090	68671	Pcyt2	phosphate cytidylyltransferase 2, ethanolamine	NM_024229.2	noAltMouse	NM_002861.2 (LOC:5833)
Sublib_SC_Proteome-P17	G	12	TRCN0000111561	CAGCAAGACAACCAAGACTTT	CCGGCAGCAAGACAACCAAGACTTTCTCGAGAAAGTCTTGGTTGTCTTGCTGTTTTTG	CDS	NM_016872	10090	53620	Vamp5	vesicle-associated membrane protein 5	NM_001080742.1,NM_016872.3	noAltMouse	noHumanHit
Sublib_SC_Proteome-P17	H	1	TRCN0000111562	CGGAAATCATGCTCAACAATT	CCGGCGGAAATCATGCTCAACAATTCTCGAGAATTGTTGAGCATGATTTCCGTTTTTG	CDS	NM_016872	10090	53620	Vamp5	vesicle-associated membrane protein 5	NM_001080742.1,NM_016872.3	noAltMouse	noHumanHit
Sublib_SC_Proteome-P17	H	2	TRCN0000111563	GTGTTGCTGGTCGTCTTTCTT	CCGGGTGTTGCTGGTCGTCTTTCTTCTCGAGAAGAAAGACGACCAGCAACACTTTTTG	CDS	NM_016872	10090	53620	Vamp5	vesicle-associated membrane protein 5	NM_001080742.1,NM_016872.3	noAltMouse	noHumanHit
Sublib_SC_Proteome-P17	H	3	TRCN0000111564	CAAGACTTTAGCCCAGCAGAA	CCGGCAAGACTTTAGCCCAGCAGAACTCGAGTTCTGCTGGGCTAAAGTCTTGTTTTTG	CDS	NM_016872	10090	53620	Vamp5	vesicle-associated membrane protein 5	NM_001080742.1,NM_016872.3	noAltMouse	noHumanHit
Sublib_SC_Proteome-P18	A	3	TRCN0000111605	GCTCTTCCCATGCCATGAAAT	CCGGGCTCTTCCCATGCCATGAAATCTCGAGATTTCATGGCATGGGAAGAGCTTTTTG	3UTR	NM_172120	10090	218035	Vps41	vacuolar protein sorting 41 (yeast)	NM_172120.3	noAltMouse	noHumanHit
Sublib_SC_Proteome-P18	A	4	TRCN0000111606	CCACCGAATTAAGGAAGGAAT	CCGGCCACCGAATTAAGGAAGGAATCTCGAGATTCCTTCCTTAATTCGGTGGTTTTTG	CDS	NM_172120	10090	218035	Vps41	vacuolar protein sorting 41 (yeast)	NM_172120.3	noAltMouse	noHumanHit
Sublib_SC_Proteome-P18	A	5	TRCN0000111607	CGACATAAGATTCTGGATATT	CCGGCGACATAAGATTCTGGATATTCTCGAGAATATCCAGAATCTTATGTCGTTTTTG	CDS	NM_172120	10090	218035	Vps41	vacuolar protein sorting 41 (yeast)	NM_172120.3	noAltMouse	noHumanHit
Sublib_SC_Proteome-P18	A	6	TRCN0000111608	CCTGTGAAGATAAACCAAATT	CCGGCCTGTGAAGATAAACCAAATTCTCGAGAATTTGGTTTATCTTCACAGGTTTTTG	CDS	NM_172120	10090	218035	Vps41	vacuolar protein sorting 41 (yeast)	NM_172120.3	noAltMouse	noHumanHit
Sublib_SC_Proteome-P18	A	8	TRCN0000111609	CCACTCATCTATGAAATGATT	CCGGCCACTCATCTATGAAATGATTCTCGAGAATCATTTCATAGATGAGTGGTTTTTG	CDS	NM_172120	10090	218035	Vps41	vacuolar protein sorting 41 (yeast)	NM_172120.3	noAltMouse	noHumanHit
Sublib_SC_Proteome-P17	H	10	TRCN0000111620	CCCACACTAATAATTGGCTTT	CCGGCCCACACTAATAATTGGCTTTCTCGAGAAAGCCAATTATTAGTGTGGGTTTTTG	3UTR	NM_025673	10090	66629	Golph3	golgi phosphoprotein 3	NM_025673.2	noAltMouse	noHumanHit
Sublib_SC_Proteome-P17	H	11	TRCN0000111621	CGTGGCTGTATGTTAATTGAA	CCGGCGTGGCTGTATGTTAATTGAACTCGAGTTCAATTAACATACAGCCACGTTTTTG	CDS	NM_025673	10090	66629	Golph3	golgi phosphoprotein 3	NM_025673.2	noAltMouse	NM_022130.3 (LOC:64083)
Sublib_SC_Proteome-P17	H	12	TRCN0000111622	GCTGTTCTTGACAAATGGGTA	CCGGGCTGTTCTTGACAAATGGGTACTCGAGTACCCATTTGTCAAGAACAGCTTTTTG	CDS	NM_025673	10090	66629	Golph3	golgi phosphoprotein 3	NM_025673.2	noAltMouse	noHumanHit
Sublib_SC_Proteome-P18	A	1	TRCN0000111623	CCGAGAGGGTTACACATCATT	CCGGCCGAGAGGGTTACACATCATTCTCGAGAATGATGTGTAACCCTCTCGGTTTTTG	CDS	NM_025673	10090	66629	Golph3	golgi phosphoprotein 3	NM_025673.2	noAltMouse	noHumanHit
Sublib_SC_Proteome-P18	A	2	TRCN0000111624	GCAGTATGATCTAGCCACCAA	CCGGGCAGTATGATCTAGCCACCAACTCGAGTTGGTGGCTAGATCATACTGCTTTTTG	CDS	NM_025673	10090	66629	Golph3	golgi phosphoprotein 3	NM_025673.2	noAltMouse	noHumanHit
Sublib_SC_Proteome-P17	H	4	TRCN0000111660	CGGAGCTTTAAGCTAAGGAAA	CCGGCGGAGCTTTAAGCTAAGGAAACTCGAGTTTCCTTAGCTTAAAGCTCCGTTTTTG	3UTR	NM_018829	10090	55946	Ap3m1	adaptor-related protein complex 3, mu 1 subunit	NM_018829.3	noAltMouse	noHumanHit
Sublib_SC_Proteome-P17	H	5	TRCN0000111661	CCCGATGTTGTTGAAGAGATA	CCGGCCCGATGTTGTTGAAGAGATACTCGAGTATCTCTTCAACAACATCGGGTTTTTG	CDS	NM_018829	10090	55946	Ap3m1	adaptor-related protein complex 3, mu 1 subunit	NM_018829.3	noAltMouse	noHumanHit
Sublib_SC_Proteome-P17	H	7	TRCN0000111662	GCTTGCTATTTCAGGCTTAAA	CCGGGCTTGCTATTTCAGGCTTAAACTCGAGTTTAAGCCTGAAATAGCAAGCTTTTTG	CDS	NM_018829	10090	55946	Ap3m1	adaptor-related protein complex 3, mu 1 subunit	NM_018829.3	XR_034379.1 (LOC:544716)	NM_012095.4 (LOC:26985),NM_207012.2 (LOC:26985)
Sublib_SC_Proteome-P17	H	8	TRCN0000111663	GAAGCCTATCCCGATGTTGTT	CCGGGAAGCCTATCCCGATGTTGTTCTCGAGAACAACATCGGGATAGGCTTCTTTTTG	CDS	NM_018829	10090	55946	Ap3m1	adaptor-related protein complex 3, mu 1 subunit	NM_018829.3	noAltMouse	noHumanHit
Sublib_SC_Proteome-P17	H	9	TRCN0000111664	CCAGTCAGTGTGTGACTATTT	CCGGCCAGTCAGTGTGTGACTATTTCTCGAGAAATAGTCACACACTGACTGGTTTTTG	CDS	NM_018829	10090	55946	Ap3m1	adaptor-related protein complex 3, mu 1 subunit	NM_018829.3	XR_034379.1 (LOC:544716)	noHumanHit
Sublib_SC_Proteome-P18	A	9	TRCN0000111750	GCTGGGTCTAAAGACAGATTT	CCGGGCTGGGTCTAAAGACAGATTTCTCGAGAAATCTGTCTTTAGACCCAGCTTTTTG	3UTR	NM_011365	10090	20403	Itsn2	intersectin 2	NM_011365.2	noAltMouse	noHumanHit
Sublib_SC_Proteome-P18	A	10	TRCN0000111751	CGCTCAAGTAACTTCAGCATA	CCGGCGCTCAAGTAACTTCAGCATACTCGAGTATGCTGAAGTTACTTGAGCGTTTTTG	CDS	NM_011365	10090	20403	Itsn2	intersectin 2	NM_011365.2	noAltMouse	noHumanHit
Sublib_SC_Proteome-P18	A	11	TRCN0000111752	GCAGACTACAAGATGTCCAAA	CCGGGCAGACTACAAGATGTCCAAACTCGAGTTTGGACATCTTGTAGTCTGCTTTTTG	CDS	NM_011365	10090	20403	Itsn2	intersectin 2	NM_011365.2	noAltMouse	noHumanHit
Sublib_SC_Proteome-P18	A	12	TRCN0000111753	CCCTATGTTCTCTCCACTAAT	CCGGCCCTATGTTCTCTCCACTAATCTCGAGATTAGTGGAGAGAACATAGGGTTTTTG	CDS	NM_011365	10090	20403	Itsn2	intersectin 2	NM_011365.2	noAltMouse	noHumanHit
Sublib_SC_Proteome-P18	B	1	TRCN0000111754	CCTGGAAATTATGGAAATCAA	CCGGCCTGGAAATTATGGAAATCAACTCGAGTTGATTTCCATAATTTCCAGGTTTTTG	CDS	NM_011365	10090	20403	Itsn2	intersectin 2	NM_011365.2	noAltMouse	noHumanHit
Sublib_SC_Proteome-P18	B	4	TRCN0000111900	CCCTGGAGACTAGCTTTCATA	CCGGCCCTGGAGACTAGCTTTCATACTCGAGTATGAAAGCTAGTCTCCAGGGTTTTTG	3UTR	NM_029858	10090	100126241	Ston1-Gtf2a1l	STON1-GTF2A1L	noHits	noAltMouse	noHumanHit
Sublib_SC_Proteome-P18	B	5	TRCN0000111901	GCGGAATGTTTCTTAGCCTTA	CCGGGCGGAATGTTTCTTAGCCTTACTCGAGTAAGGCTAAGAAACATTCCGCTTTTTG	CDS	NM_029858	10090	100126241	Ston1-Gtf2a1l	STON1-GTF2A1L	noHits	NM_029858.2 (LOC:77057)	noHumanHit
Sublib_SC_Proteome-P18	B	6	TRCN0000111902	TCCCGTGAAGAAGAACATGAT	CCGGTCCCGTGAAGAAGAACATGATCTCGAGATCATGTTCTTCTTCACGGGATTTTTG	CDS	NM_029858	10090	100126241	Ston1-Gtf2a1l	STON1-GTF2A1L	noHits	noAltMouse	noHumanHit
Sublib_SC_Proteome-P18	B	7	TRCN0000111903	ACAGTCCAGAATCATTAAGTT	CCGGACAGTCCAGAATCATTAAGTTCTCGAGAACTTAATGATTCTGGACTGTTTTTTG	CDS	NM_029858	10090	100126241	Ston1-Gtf2a1l	STON1-GTF2A1L	noHits	NM_029858.2 (LOC:77057)	noHumanHit
Sublib_SC_Proteome-P18	B	8	TRCN0000111904	CTACAACATCCAGGTTGAAAT	CCGGCTACAACATCCAGGTTGAAATCTCGAGATTTCAACCTGGATGTTGTAGTTTTTG	CDS	NM_029858	10090	100126241	Ston1-Gtf2a1l	STON1-GTF2A1L	noHits	NM_029858.2 (LOC:77057)	NM_006873.2 (LOC:11037)
Sublib_SC_Proteome-P18	B	9	TRCN0000112000	CTGCTGGAATAGGTCCTCAAA	CCGGCTGCTGGAATAGGTCCTCAAACTCGAGTTTGAGGACCTATTCCAGCAGTTTTTG	3UTR	NM_013792	10090	27419	Naglu	alpha-N-acetylglucosaminidase (Sanfilippo disease IIIB)	NM_013792.1	noAltMouse	noHumanHit
Sublib_SC_Proteome-P18	B	12	TRCN0000112001	CCTACTCAGAAGTGTCTACAA	CCGGCCTACTCAGAAGTGTCTACAACTCGAGTTGTAGACACTTCTGAGTAGGTTTTTG	CDS	NM_013792	10090	27419	Naglu	alpha-N-acetylglucosaminidase (Sanfilippo disease IIIB)	NM_013792.1	noAltMouse	noHumanHit
Sublib_SC_Proteome-P18	C	1	TRCN0000112002	CCAGTCAGAGATCGATACGTA	CCGGCCAGTCAGAGATCGATACGTACTCGAGTACGTATCGATCTCTGACTGGTTTTTG	CDS	NM_013792	10090	27419	Naglu	alpha-N-acetylglucosaminidase (Sanfilippo disease IIIB)	NM_013792.1	noAltMouse	noHumanHit
Sublib_SC_Proteome-P18	C	2	TRCN0000112003	GTCTGGTACAACAGATCAGAT	CCGGGTCTGGTACAACAGATCAGATCTCGAGATCTGATCTGTTGTACCAGACTTTTTG	CDS	NM_013792	10090	27419	Naglu	alpha-N-acetylglucosaminidase (Sanfilippo disease IIIB)	NM_013792.1	noAltMouse	noHumanHit
Sublib_SC_Proteome-P18	C	3	TRCN0000112004	CGTTTACAACAAGAAGAGGTA	CCGGCGTTTACAACAAGAAGAGGTACTCGAGTACCTCTTCTTGTTGTAAACGTTTTTG	CDS	NM_013792	10090	27419	Naglu	alpha-N-acetylglucosaminidase (Sanfilippo disease IIIB)	NM_013792.1	noAltMouse	noHumanHit
Sublib_SC_Proteome-P18	C	4	TRCN0000112185	CGCGATCCTGTATTGCTATAA	CCGGCGCGATCCTGTATTGCTATAACTCGAGTTATAGCAATACAGGATCGCGTTTTTG	3UTR	NM_028419	10090	73046	Glrx5	glutaredoxin 5 homolog (S. cerevisiae)	NM_028419.2	noAltMouse	noHumanHit
Sublib_SC_Proteome-P18	C	5	TRCN0000112186	GAGGCAAGGTATTAAAGACTA	CCGGGAGGCAAGGTATTAAAGACTACTCGAGTAGTCTTTAATACCTTGCCTCTTTTTG	CDS	NM_028419	10090	73046	Glrx5	glutaredoxin 5 homolog (S. cerevisiae)	NM_028419.2	noAltMouse	noHumanHit
Sublib_SC_Proteome-P18	C	6	TRCN0000112187	GACCTAGTGGAAGAACTGAAA	CCGGGACCTAGTGGAAGAACTGAAACTCGAGTTTCAGTTCTTCCACTAGGTCTTTTTG	CDS	NM_028419	10090	73046	Glrx5	glutaredoxin 5 homolog (S. cerevisiae)	NM_028419.2	noAltMouse	noHumanHit
Sublib_SC_Proteome-P18	C	7	TRCN0000112188	CGCGCTGGTGAAGAAGGACAA	CCGGCGCGCTGGTGAAGAAGGACAACTCGAGTTGTCCTTCTTCACCAGCGCGTTTTTG	CDS	NM_028419	10090	73046	Glrx5	glutaredoxin 5 homolog (S. cerevisiae)	NM_028419.2	noAltMouse	NM_016417.2 (LOC:51218)
Sublib_SC_Proteome-P18	C	8	TRCN0000112189	CCTTCTGCAGATGCATCAGAA	CCGGCCTTCTGCAGATGCATCAGAACTCGAGTTCTGATGCATCTGCAGAAGGTTTTTG	CDS	NM_028419	10090	73046	Glrx5	glutaredoxin 5 homolog (S. cerevisiae)	NM_028419.2	noAltMouse	noHumanHit
Sublib_SC_Proteome-P18	C	9	TRCN0000112236	CCGGATGAACACGGATTCATT	CCGGCCGGATGAACACGGATTCATTCTCGAGAATGAATCCGTGTTCATCCGGTTTTTG	CDS	NM_001012401	10090	243912	Hspb6	heat shock protein, alpha-crystallin-related, B6	NM_001012401.2	noAltMouse	noHumanHit
Sublib_SC_Proteome-P18	C	10	TRCN0000112239	GCACTTCTTGCCAGAGGAAAT	CCGGGCACTTCTTGCCAGAGGAAATCTCGAGATTTCCTCTGGCAAGAAGTGCTTTTTG	CDS	NM_001012401	10090	243912	Hspb6	heat shock protein, alpha-crystallin-related, B6	NM_001012401.2	noAltMouse	noHumanHit
Sublib_SC_Proteome-P18	C	11	TRCN0000112240	GCGTCTTTGATGTTTGAATTA	CCGGGCGTCTTTGATGTTTGAATTACTCGAGTAATTCAAACATCAAAGACGCTTTTTG	3UTR	NM_008410	10090	16432	Itm2b	integral membrane protein 2B	noHits	noAltMouse	noHumanHit
Sublib_SC_Proteome-P18	C	12	TRCN0000112241	CGGGAAACAATTAGAGGTATT	CCGGCGGGAAACAATTAGAGGTATTCTCGAGAATACCTCTAATTGTTTCCCGTTTTTG	CDS	NM_008410	10090	16432	Itm2b	integral membrane protein 2B	NM_008410.2	noAltMouse	noHumanHit
Sublib_SC_Proteome-P18	D	1	TRCN0000112242	CACTGCTTATTTGGACCTTAA	CCGGCACTGCTTATTTGGACCTTAACTCGAGTTAAGGTCCAAATAAGCAGTGTTTTTG	CDS	NM_008410	10090	16432	Itm2b	integral membrane protein 2B	NM_008410.2	noAltMouse	noHumanHit
Sublib_SC_Proteome-P18	D	2	TRCN0000112244	CCTCAGTCCTACCTTATCCAT	CCGGCCTCAGTCCTACCTTATCCATCTCGAGATGGATAAGGTAGGACTGAGGTTTTTG	CDS	NM_008410	10090	16432	Itm2b	integral membrane protein 2B	NM_008410.2	noAltMouse	noHumanHit
Sublib_SC_Proteome-P18	D	3	TRCN0000113060	CCTGTGAACAAGATATTGAAA	CCGGCCTGTGAACAAGATATTGAAACTCGAGTTTCAATATCTTGTTCACAGGTTTTTG	CDS	NM_133941	10090	101437	Dhx32	DEAH (Asp-Glu-Ala-His) box polypeptide 32	NM_133941.2	noAltMouse	noHumanHit
Sublib_SC_Proteome-P18	D	4	TRCN0000113061	CGGGTCAGGTAACTACTTGAT	CCGGCGGGTCAGGTAACTACTTGATCTCGAGATCAAGTAGTTACCTGACCCGTTTTTG	CDS	NM_133941	10090	101437	Dhx32	DEAH (Asp-Glu-Ala-His) box polypeptide 32	NM_133941.2	noAltMouse	noHumanHit
Sublib_SC_Proteome-P18	D	5	TRCN0000113062	CCTGTCATAGAAGTGAGAAAT	CCGGCCTGTCATAGAAGTGAGAAATCTCGAGATTTCTCACTTCTATGACAGGTTTTTG	CDS	NM_133941	10090	101437	Dhx32	DEAH (Asp-Glu-Ala-His) box polypeptide 32	NM_133941.2	noAltMouse	noHumanHit
Sublib_SC_Proteome-P18	D	7	TRCN0000113063	GCCTGTCATAGAAGTGAGAAA	CCGGGCCTGTCATAGAAGTGAGAAACTCGAGTTTCTCACTTCTATGACAGGCTTTTTG	CDS	NM_133941	10090	101437	Dhx32	DEAH (Asp-Glu-Ala-His) box polypeptide 32	NM_133941.2	noAltMouse	noHumanHit
Sublib_SC_Proteome-P18	D	8	TRCN0000113064	GCCTGTGAACAAGATATTGAA	CCGGGCCTGTGAACAAGATATTGAACTCGAGTTCAATATCTTGTTCACAGGCTTTTTG	CDS	NM_133941	10090	101437	Dhx32	DEAH (Asp-Glu-Ala-His) box polypeptide 32	NM_133941.2	noAltMouse	noHumanHit
Sublib_SC_Proteome-P18	D	9	TRCN0000113080	GCTACTAATTCAGGGTCTCAT	CCGGGCTACTAATTCAGGGTCTCATCTCGAGATGAGACCCTGAATTAGTAGCTTTTTG	3UTR	NM_023061	10090	84004	Mcam	melanoma cell adhesion molecule	NM_023061.2	noAltMouse	noHumanHit
Sublib_SC_Proteome-P18	D	10	TRCN0000113081	CGCCTAGTTAAGGAAGACAAA	CCGGCGCCTAGTTAAGGAAGACAAACTCGAGTTTGTCTTCCTTAACTAGGCGTTTTTG	CDS	NM_023061	10090	84004	Mcam	melanoma cell adhesion molecule	NM_023061.2	noAltMouse	noHumanHit
Sublib_SC_Proteome-P18	D	11	TRCN0000113082	CCGACTCGTAAGAGTGAATTT	CCGGCCGACTCGTAAGAGTGAATTTCTCGAGAAATTCACTCTTACGAGTCGGTTTTTG	CDS	NM_023061	10090	84004	Mcam	melanoma cell adhesion molecule	NM_023061.2	noAltMouse	noHumanHit
Sublib_SC_Proteome-P18	E	2	TRCN0000113083	GCAGAAAGTAACCAGGACCTT	CCGGGCAGAAAGTAACCAGGACCTTCTCGAGAAGGTCCTGGTTACTTTCTGCTTTTTG	CDS	NM_023061	10090	84004	Mcam	melanoma cell adhesion molecule	NM_023061.2	noAltMouse	noHumanHit
Sublib_SC_Proteome-P18	E	3	TRCN0000113084	ACCGAGTTCATATCCAGTCAT	CCGGACCGAGTTCATATCCAGTCATCTCGAGATGACTGGATATGAACTCGGTTTTTTG	CDS	NM_023061	10090	84004	Mcam	melanoma cell adhesion molecule	NM_023061.2	noAltMouse	noHumanHit
Sublib_SC_Proteome-P18	E	4	TRCN0000113250	CCCAGCTGTAATCTTTGCAAA	CCGGCCCAGCTGTAATCTTTGCAAACTCGAGTTTGCAAAGATTACAGCTGGGTTTTTG	CDS	NM_146027	10090	217140	Scrn2	secernin 2	NM_146027.1	noAltMouse	noHumanHit
Sublib_SC_Proteome-P18	E	5	TRCN0000113251	GCTGAGCATTGGTACAGACAT	CCGGGCTGAGCATTGGTACAGACATCTCGAGATGTCTGTACCAATGCTCAGCTTTTTG	CDS	NM_146027	10090	217140	Scrn2	secernin 2	NM_146027.1	noAltMouse	noHumanHit
Sublib_SC_Proteome-P18	E	6	TRCN0000113252	AGCTGTAATCTTTGCAAAGAA	CCGGAGCTGTAATCTTTGCAAAGAACTCGAGTTCTTTGCAAAGATTACAGCTTTTTTG	CDS	NM_146027	10090	217140	Scrn2	secernin 2	NM_146027.1	noAltMouse	noHumanHit
Sublib_SC_Proteome-P18	E	8	TRCN0000113253	TGTACCTATATCGAGGTGGAA	CCGGTGTACCTATATCGAGGTGGAACTCGAGTTCCACCTCGATATAGGTACATTTTTG	CDS	NM_146027	10090	217140	Scrn2	secernin 2	NM_146027.1	noAltMouse	noHumanHit
Sublib_SC_Proteome-P18	E	9	TRCN0000113254	CCCATCCAGGTCGGTATTCAA	CCGGCCCATCCAGGTCGGTATTCAACTCGAGTTGAATACCGACCTGGATGGGTTTTTG	CDS	NM_146027	10090	217140	Scrn2	secernin 2	NM_146027.1	noAltMouse	noHumanHit
Sublib_SC_Proteome-P18	F	3	TRCN0000113375	CTCCTCCTAAGCAATACAATT	CCGGCTCCTCCTAAGCAATACAATTCTCGAGAATTGTATTGCTTAGGAGGAGTTTTTG	3UTR	NM_025410	10090	66192	Lage3	L antigen family, member 3	NM_025410.2	XM_001480349.1 (LOC:100043886),XM_001481192.1 (LOC:100043886)	noHumanHit
Sublib_SC_Proteome-P18	F	4	TRCN0000113376	GCAGGCACAAAGGCAGTTATT	CCGGGCAGGCACAAAGGCAGTTATTCTCGAGAATAACTGCCTTTGTGCCTGCTTTTTG	CDS	NM_025410	10090	66192	Lage3	L antigen family, member 3	NM_025410.2	XM_001480349.1 (LOC:100043886),XM_001481192.1 (LOC:100043886),XM_891575.3 (LOC:626952),XM_911780.3 (LOC:626952)	noHumanHit
Sublib_SC_Proteome-P18	F	5	TRCN0000113377	CCTCCGACTTTCCATCATCAA	CCGGCCTCCGACTTTCCATCATCAACTCGAGTTGATGATGGAAAGTCGGAGGTTTTTG	CDS	NM_025410	10090	66192	Lage3	L antigen family, member 3	NM_025410.2	noAltMouse	noHumanHit
Sublib_SC_Proteome-P18	F	6	TRCN0000113379	CCGACTTTCCATCATCAACTT	CCGGCCGACTTTCCATCATCAACTTCTCGAGAAGTTGATGATGGAAAGTCGGTTTTTG	CDS	NM_025410	10090	66192	Lage3	L antigen family, member 3	NM_025410.2	noAltMouse	noHumanHit
Sublib_SC_Proteome-P18	E	10	TRCN0000113395	CGTTCCTTATTGCTTCTGGTT	CCGGCGTTCCTTATTGCTTCTGGTTCTCGAGAACCAGAAGCAATAAGGAACGTTTTTG	3UTR	NM_013853	10090	27407	Abcf2	ATP-binding cassette, sub-family F (GCN20), member 2	NM_013853.1	noAltMouse	noHumanHit
Sublib_SC_Proteome-P18	E	11	TRCN0000113396	GCGACACCAAACTGGAATTAA	CCGGGCGACACCAAACTGGAATTAACTCGAGTTAATTCCAGTTTGGTGTCGCTTTTTG	CDS	NM_013853	10090	27407	Abcf2	ATP-binding cassette, sub-family F (GCN20), member 2	NM_013853.1	noAltMouse	noHumanHit
Sublib_SC_Proteome-P18	E	12	TRCN0000113397	CGGGCCTTGCATCTACAATAA	CCGGCGGGCCTTGCATCTACAATAACTCGAGTTATTGTAGATGCAAGGCCCGTTTTTG	CDS	NM_013853	10090	27407	Abcf2	ATP-binding cassette, sub-family F (GCN20), member 2	NM_013853.1	noAltMouse	noHumanHit
Sublib_SC_Proteome-P18	F	1	TRCN0000113398	CGTGAGCTTCAAATATACGAA	CCGGCGTGAGCTTCAAATATACGAACTCGAGTTCGTATATTTGAAGCTCACGTTTTTG	CDS	NM_013853	10090	27407	Abcf2	ATP-binding cassette, sub-family F (GCN20), member 2	NM_013853.1	noAltMouse	noHumanHit
Sublib_SC_Proteome-P18	F	2	TRCN0000113399	CACAACAAGAAACTCAAGTAT	CCGGCACAACAAGAAACTCAAGTATCTCGAGATACTTGAGTTTCTTGTTGTGTTTTTG	CDS	NM_013853	10090	27407	Abcf2	ATP-binding cassette, sub-family F (GCN20), member 2	NM_013853.1	noAltMouse	noHumanHit
Sublib_SC_Proteome-P18	F	7	TRCN0000113525	CCCTGCTATGAGAACAAGTTT	CCGGCCCTGCTATGAGAACAAGTTTCTCGAGAAACTTGTTCTCATAGCAGGGTTTTTG	CDS	NM_010213	10090	14201	Fhl3	four and a half LIM domains 3	noHits	noAltMouse	NM_004468.3 (LOC:2275)
Sublib_SC_Proteome-P18	F	8	TRCN0000113526	CCGCAAATACATCCAGACAGA	CCGGCCGCAAATACATCCAGACAGACTCGAGTCTGTCTGGATGTATTTGCGGTTTTTG	CDS	NM_010213	10090	14201	Fhl3	four and a half LIM domains 3	NM_010213.2	noAltMouse	noHumanHit
Sublib_SC_Proteome-P18	F	9	TRCN0000113527	GTTCTATGAAGACCGCCATTT	CCGGGTTCTATGAAGACCGCCATTTCTCGAGAAATGGCGGTCTTCATAGAACTTTTTG	CDS	NM_010213	10090	14201	Fhl3	four and a half LIM domains 3	noHits	noAltMouse	NM_004468.3 (LOC:2275)
Sublib_SC_Proteome-P18	F	10	TRCN0000113528	CTATGACAACACCTTCGCCAA	CCGGCTATGACAACACCTTCGCCAACTCGAGTTGGCGAAGGTGTTGTCATAGTTTTTG	CDS	NM_010213	10090	14201	Fhl3	four and a half LIM domains 3	NM_010213.2	noAltMouse	noHumanHit
Sublib_SC_Proteome-P18	F	11	TRCN0000113529	CTGTTCTATGAAGACCGCCAT	CCGGCTGTTCTATGAAGACCGCCATCTCGAGATGGCGGTCTTCATAGAACAGTTTTTG	CDS	NM_010213	10090	14201	Fhl3	four and a half LIM domains 3	noHits	noAltMouse	NM_004468.3 (LOC:2275)
Sublib_SC_Proteome-P18	F	12	TRCN0000114151	GCTCCCAATTAGGTCAGCTAT	CCGGGCTCCCAATTAGGTCAGCTATCTCGAGATAGCTGACCTAATTGGGAGCTTTTTG	3UTR	NM_016918	10090	53893	Nudt5	nudix (nucleoside diphosphate linked moiety X)-type motif 5	NM_016918.3	noAltMouse	noHumanHit
Sublib_SC_Proteome-P18	G	1	TRCN0000114153	GTGACCATCAATGGAGATGAT	CCGGGTGACCATCAATGGAGATGATCTCGAGATCATCTCCATTGATGGTCACTTTTTG	CDS	NM_016918	10090	53893	Nudt5	nudix (nucleoside diphosphate linked moiety X)-type motif 5	NM_016918.3	noAltMouse	noHumanHit
Sublib_SC_Proteome-P18	G	4	TRCN0000114154	ACAAAGGTGAAGTTGCGGAAT	CCGGACAAAGGTGAAGTTGCGGAATCTCGAGATTCCGCAACTTCACCTTTGTTTTTTG	CDS	NM_016918	10090	53893	Nudt5	nudix (nucleoside diphosphate linked moiety X)-type motif 5	NM_016918.3	noAltMouse	noHumanHit
Sublib_SC_Proteome-P18	G	5	TRCN0000114155	ACTTACAACCAGGAAGGGAAA	CCGGACTTACAACCAGGAAGGGAAACTCGAGTTTCCCTTCCTGGTTGTAAGTTTTTTG	CDS	NM_016918	10090	53893	Nudt5	nudix (nucleoside diphosphate linked moiety X)-type motif 5	NM_016918.3	noAltMouse	noHumanHit
Sublib_SC_Proteome-P18	G	6	TRCN0000114201	GCCTCTGTTTAGTTTCTGTTT	CCGGGCCTCTGTTTAGTTTCTGTTTCTCGAGAAACAGAAACTAAACAGAGGCTTTTTG	3UTR	NM_178766	10090	319653	Slc25a40	solute carrier family 25, member 40	noHits	noAltMouse	noHumanHit
Sublib_SC_Proteome-P18	G	7	TRCN0000114202	GCTTTGTGAGAAATCTGGTTT	CCGGGCTTTGTGAGAAATCTGGTTTCTCGAGAAACCAGATTTCTCACAAAGCTTTTTG	CDS	NM_178766	10090	319653	Slc25a40	solute carrier family 25, member 40	NM_178766.4	noAltMouse	noHumanHit
Sublib_SC_Proteome-P18	G	8	TRCN0000114203	GCTCCTACGATTCTTAGAGAT	CCGGGCTCCTACGATTCTTAGAGATCTCGAGATCTCTAAGAATCGTAGGAGCTTTTTG	CDS	NM_178766	10090	319653	Slc25a40	solute carrier family 25, member 40	NM_178766.4	noAltMouse	noHumanHit
Sublib_SC_Proteome-P18	G	9	TRCN0000114204	CTGGGTTATTTACAGGTCTAA	CCGGCTGGGTTATTTACAGGTCTAACTCGAGTTAGACCTGTAAATAACCCAGTTTTTG	CDS	NM_178766	10090	319653	Slc25a40	solute carrier family 25, member 40	NM_178766.4	noAltMouse	noHumanHit
Sublib_SC_Proteome-P18	G	12	TRCN0000114205	GATTCTTAGAGATGTGCCTTT	CCGGGATTCTTAGAGATGTGCCTTTCTCGAGAAAGGCACATCTCTAAGAATCTTTTTG	CDS	NM_178766	10090	319653	Slc25a40	solute carrier family 25, member 40	NM_178766.4	noAltMouse	noHumanHit
Sublib_SC_Proteome-P18	H	1	TRCN0000114336	CCCACATCATCGTCATGGAAA	CCGGCCCACATCATCGTCATGGAAACTCGAGTTTCCATGACGATGATGTGGGTTTTTG	CDS	NM_019699	10090	56473	Fads2	fatty acid desaturase 2	NM_019699.1	noAltMouse	noHumanHit
Sublib_SC_Proteome-P18	H	2	TRCN0000114337	GCGTTTCTTCTACACCTACAT	CCGGGCGTTTCTTCTACACCTACATCTCGAGATGTAGGTGTAGAAGAAACGCTTTTTG	CDS	NM_019699	10090	56473	Fads2	fatty acid desaturase 2	NM_019699.1	noAltMouse	noHumanHit
Sublib_SC_Proteome-P18	H	3	TRCN0000114338	CACCTTTCTGTCTATAAGAAA	CCGGCACCTTTCTGTCTATAAGAAACTCGAGTTTCTTATAGACAGAAAGGTGTTTTTG	CDS	NM_019699	10090	56473	Fads2	fatty acid desaturase 2	NM_019699.1	noAltMouse	noHumanHit
Sublib_SC_Proteome-P18	H	4	TRCN0000114340	GAAGCTGAAATACCTGCCCTA	CCGGGAAGCTGAAATACCTGCCCTACTCGAGTAGGGCAGGTATTTCAGCTTCTTTTTG	CDS	NM_019699	10090	56473	Fads2	fatty acid desaturase 2	NM_019699.1	noAltMouse	NM_004265.2 (LOC:9415)
Sublib_SC_Proteome-P18	H	5	TRCN0000114426	GCAGTCTCTATACCTGCACAT	CCGGGCAGTCTCTATACCTGCACATCTCGAGATGTGCAGGTATAGAGACTGCTTTTTG	CDS	NM_019513	10090	56078	Car5b	carbonic anhydrase 5b, mitochondrial	NM_181315.4	noAltMouse	noHumanHit
Sublib_SC_Proteome-P18	H	7	TRCN0000114427	GCCATGACTATGTGCTCAATA	CCGGGCCATGACTATGTGCTCAATACTCGAGTATTGAGCACATAGTCATGGCTTTTTG	CDS	NM_019513	10090	56078	Car5b	carbonic anhydrase 5b, mitochondrial	NM_181315.4	noAltMouse	noHumanHit
Sublib_SC_Proteome-P18	H	8	TRCN0000114428	CCATGACTATGTGCTCAATAT	CCGGCCATGACTATGTGCTCAATATCTCGAGATATTGAGCACATAGTCATGGTTTTTG	CDS	NM_019513	10090	56078	Car5b	carbonic anhydrase 5b, mitochondrial	NM_181315.4	noAltMouse	noHumanHit
Sublib_SC_Proteome-P18	H	9	TRCN0000114429	CGCAGTCAAATTTGAAAGTTT	CCGGCGCAGTCAAATTTGAAAGTTTCTCGAGAAACTTTCAAATTTGACTGCGTTTTTG	CDS	NM_019513	10090	56078	Car5b	carbonic anhydrase 5b, mitochondrial	NM_181315.4	noAltMouse	noHumanHit
Sublib_SC_Proteome-P18	H	10	TRCN0000114430	CTGGTGGAATTTGGATCATTT	CCGGCTGGTGGAATTTGGATCATTTCTCGAGAAATGATCCAAATTCCACCAGTTTTTG	CDS	NM_019513	10090	56078	Car5b	carbonic anhydrase 5b, mitochondrial	NM_181315.4	noAltMouse	noHumanHit
Sublib_SC_Proteome-P18	H	11	TRCN0000115076	GCTGGGTAAGAGTTGAGATTA	CCGGGCTGGGTAAGAGTTGAGATTACTCGAGTAATCTCAACTCTTACCCAGCTTTTTG	3UTR	NM_021433	10090	58244	Stx6	syntaxin 6	NM_021433.3	noAltMouse	noHumanHit
Sublib_SC_Proteome-P18	H	12	TRCN0000115077	CCATCAGCATAGTTGAAGCAA	CCGGCCATCAGCATAGTTGAAGCAACTCGAGTTGCTTCAACTATGCTGATGGTTTTTG	CDS	NM_021433	10090	58244	Stx6	syntaxin 6	NM_021433.3	noAltMouse	NM_005819.4 (LOC:10228)
Sublib_SC_Proteome-P19	A	1	TRCN0000115078	CGTGATGAAGAAACTTGCAAA	CCGGCGTGATGAAGAAACTTGCAAACTCGAGTTTGCAAGTTTCTTCATCACGTTTTTG	CDS	NM_021433	10090	58244	Stx6	syntaxin 6	NM_021433.3	noAltMouse	noHumanHit
Sublib_SC_Proteome-P19	A	2	TRCN0000115079	CATCAGCATAGTTGAAGCAAA	CCGGCATCAGCATAGTTGAAGCAAACTCGAGTTTGCTTCAACTATGCTGATGTTTTTG	CDS	NM_021433	10090	58244	Stx6	syntaxin 6	NM_021433.3	noAltMouse	NM_005819.4 (LOC:10228)
Sublib_SC_Proteome-P19	A	3	TRCN0000115080	AGGAACAATCTCCGCAGCATA	CCGGAGGAACAATCTCCGCAGCATACTCGAGTATGCTGCGGAGATTGTTCCTTTTTTG	CDS	NM_021433	10090	58244	Stx6	syntaxin 6	NM_021433.3	noAltMouse	noHumanHit
Sublib_SC_Proteome-P19	A	4	TRCN0000115291	GCTTGCAAGAAAGAATGGTTT	CCGGGCTTGCAAGAAAGAATGGTTTCTCGAGAAACCATTCTTTCTTGCAAGCTTTTTG	3UTR	NM_177003	10090	319801	9630033F20Rik	RIKEN cDNA 9630033F20 gene	NM_177003.4	noAltMouse	noHumanHit
Sublib_SC_Proteome-P19	A	5	TRCN0000115292	CGGAAAGGATTTCTTTGATTT	CCGGCGGAAAGGATTTCTTTGATTTCTCGAGAAATCAAAGAAATCCTTTCCGTTTTTG	CDS	NM_177003	10090	319801	9630033F20Rik	RIKEN cDNA 9630033F20 gene	NM_177003.4	noAltMouse	noHumanHit
Sublib_SC_Proteome-P19	A	6	TRCN0000115293	CGAGAGACAAATTGGAACTTT	CCGGCGAGAGACAAATTGGAACTTTCTCGAGAAAGTTCCAATTTGTCTCTCGTTTTTG	CDS	NM_177003	10090	319801	9630033F20Rik	RIKEN cDNA 9630033F20 gene	NM_177003.4	noAltMouse	noHumanHit
Sublib_SC_Proteome-P19	A	8	TRCN0000115294	ACGAGGACTAAGCAGACCATA	CCGGACGAGGACTAAGCAGACCATACTCGAGTATGGTCTGCTTAGTCCTCGTTTTTTG	CDS	NM_177003	10090	319801	9630033F20Rik	RIKEN cDNA 9630033F20 gene	NM_177003.4	noAltMouse	noHumanHit
Sublib_SC_Proteome-P19	A	9	TRCN0000115295	CCATGGTGAAACAAGACTTAA	CCGGCCATGGTGAAACAAGACTTAACTCGAGTTAAGTCTTGTTTCACCATGGTTTTTG	CDS	NM_177003	10090	319801	9630033F20Rik	RIKEN cDNA 9630033F20 gene	NM_177003.4	noAltMouse	noHumanHit
Sublib_SC_Proteome-P19	A	10	TRCN0000115326	CCAGAGTTCCATGCTCCATTA	CCGGCCAGAGTTCCATGCTCCATTACTCGAGTAATGGAGCATGGAACTCTGGTTTTTG	3UTR	NM_145929	10090	106039	Gga1	golgi associated, gamma adaptin ear containing, ARF binding protein 1	NM_145929.1	noAltMouse	noHumanHit
Sublib_SC_Proteome-P19	A	11	TRCN0000115327	CGGCCCAAGAATGTGATCTTT	CCGGCGGCCCAAGAATGTGATCTTTCTCGAGAAAGATCACATTCTTGGGCCGTTTTTG	CDS	NM_145929	10090	106039	Gga1	golgi associated, gamma adaptin ear containing, ARF binding protein 1	NM_145929.1	noAltMouse	noHumanHit
Sublib_SC_Proteome-P19	A	12	TRCN0000115328	GCTGCCAATAAGCTCATCAAA	CCGGGCTGCCAATAAGCTCATCAAACTCGAGTTTGATGAGCTTATTGGCAGCTTTTTG	CDS	NM_145929	10090	106039	Gga1	golgi associated, gamma adaptin ear containing, ARF binding protein 1	NM_145929.1	noAltMouse	noHumanHit
Sublib_SC_Proteome-P19	B	1	TRCN0000115329	CCAGGTGATCAACCTGTACAA	CCGGCCAGGTGATCAACCTGTACAACTCGAGTTGTACAGGTTGATCACCTGGTTTTTG	CDS	NM_145929	10090	106039	Gga1	golgi associated, gamma adaptin ear containing, ARF binding protein 1	NM_145929.1	noAltMouse	noHumanHit
Sublib_SC_Proteome-P19	C	2	TRCN0000115401	CACCAACCAGATGGTGTTCAA	CCGGCACCAACCAGATGGTGTTCAACTCGAGTTGAACACCATCTGGTTGGTGTTTTTG	CDS	NM_026568	10090	68126	Fahd2a	fumarylacetoacetate hydrolase domain containing 2A	NM_029629.1	noAltMouse	noHumanHit
Sublib_SC_Proteome-P19	C	3	TRCN0000115402	CCATAGCAGATCCACACAATT	CCGGCCATAGCAGATCCACACAATTCTCGAGAATTGTGTGGATCTGCTATGGTTTTTG	CDS	NM_026568	10090	68126	Fahd2a	fumarylacetoacetate hydrolase domain containing 2A	NM_029629.1	noAltMouse	noHumanHit
Sublib_SC_Proteome-P19	C	4	TRCN0000115403	CCTGCCTTGGTTACCAAGGAT	CCGGCCTGCCTTGGTTACCAAGGATCTCGAGATCCTTGGTAACCAAGGCAGGTTTTTG	CDS	NM_026568	10090	68126	Fahd2a	fumarylacetoacetate hydrolase domain containing 2A	NM_029629.1	noAltMouse	noHumanHit
Sublib_SC_Proteome-P19	C	5	TRCN0000115404	CTGGCAAATGAGAAATGGAAA	CCGGCTGGCAAATGAGAAATGGAAACTCGAGTTTCCATTTCTCATTTGCCAGTTTTTG	CDS	NM_026568	10090	68126	Fahd2a	fumarylacetoacetate hydrolase domain containing 2A	NM_029629.1	noAltMouse	noHumanHit
Sublib_SC_Proteome-P19	C	6	TRCN0000115405	AGATGGTGTTCAAGACTGAAT	CCGGAGATGGTGTTCAAGACTGAATCTCGAGATTCAGTCTTGAACACCATCTTTTTTG	CDS	NM_026568	10090	68126	Fahd2a	fumarylacetoacetate hydrolase domain containing 2A	NM_029629.1	noAltMouse	noHumanHit
Sublib_SC_Proteome-P19	B	9	TRCN0000115406	CGCAGCTTAAAGCTCAGACTA	CCGGCGCAGCTTAAAGCTCAGACTACTCGAGTAGTCTGAGCTTTAAGCTGCGTTTTTG	3UTR	NM_019966	10090	56690	Mlycd	malonyl-CoA decarboxylase	NM_019966.2	noAltMouse	noHumanHit
Sublib_SC_Proteome-P19	B	12	TRCN0000115408	CCAGTTCCAGAACAACAGCAA	CCGGCCAGTTCCAGAACAACAGCAACTCGAGTTGCTGTTGTTCTGGAACTGGTTTTTG	CDS	NM_019966	10090	56690	Mlycd	malonyl-CoA decarboxylase	NM_019966.2	noAltMouse	noHumanHit
Sublib_SC_Proteome-P19	C	1	TRCN0000115410	GCCAACTTCCATCTGCAGAAT	CCGGGCCAACTTCCATCTGCAGAATCTCGAGATTCTGCAGATGGAAGTTGGCTTTTTG	CDS	NM_019966	10090	56690	Mlycd	malonyl-CoA decarboxylase	NM_019966.2	noAltMouse	noHumanHit
Sublib_SC_Proteome-P19	B	4	TRCN0000115436	CCACTTGGTATGCAGTAACTT	CCGGCCACTTGGTATGCAGTAACTTCTCGAGAAGTTACTGCATACCAAGTGGTTTTTG	3UTR	NM_013863	10090	29810	Bag3	BCL2-associated athanogene 3	noHits	noAltMouse	noHumanHit
Sublib_SC_Proteome-P19	B	5	TRCN0000115437	CCCGTGATACATGAGCAGAAT	CCGGCCCGTGATACATGAGCAGAATCTCGAGATTCTGCTCATGTATCACGGGTTTTTG	CDS	NM_013863	10090	29810	Bag3	BCL2-associated athanogene 3	NM_013863.4	noAltMouse	noHumanHit
Sublib_SC_Proteome-P19	B	6	TRCN0000115438	CCAGGTCAAGTACAAGTCTAT	CCGGCCAGGTCAAGTACAAGTCTATCTCGAGATAGACTTGTACTTGACCTGGTTTTTG	CDS	NM_013863	10090	29810	Bag3	BCL2-associated athanogene 3	NM_013863.4	noAltMouse	noHumanHit
Sublib_SC_Proteome-P19	B	7	TRCN0000115439	GCAGCCTGTATACCACAAGAT	CCGGGCAGCCTGTATACCACAAGATCTCGAGATCTTGTGGTATACAGGCTGCTTTTTG	CDS	NM_013863	10090	29810	Bag3	BCL2-associated athanogene 3	NM_013863.4	noAltMouse	noHumanHit
Sublib_SC_Proteome-P19	B	8	TRCN0000115440	GAAGGCAAGAAGACTGATAAA	CCGGGAAGGCAAGAAGACTGATAAACTCGAGTTTATCAGTCTTCTTGCCTTCTTTTTG	CDS	NM_013863	10090	29810	Bag3	BCL2-associated athanogene 3	NM_013863.4	noAltMouse	noHumanHit
Sublib_SC_Proteome-P19	C	7	TRCN0000119432	CACAAAGAGCAGAAGGCTGTT	CCGGCACAAAGAGCAGAAGGCTGTTCTCGAGAACAGCCTTCTGCTCTTTGTGTTTTTG	3UTR	NM_011606	10090	21922	Clec3b	C-type lectin domain family 3, member b	NM_011606.2	noAltMouse	noHumanHit
Sublib_SC_Proteome-P19	C	8	TRCN0000119434	GCTCAAGAACAGGATGGATGT	CCGGGCTCAAGAACAGGATGGATGTCTCGAGACATCCATCCTGTTCTTGAGCTTTTTG	CDS	NM_011606	10090	21922	Clec3b	C-type lectin domain family 3, member b	noHits	noAltMouse	noHumanHit
Sublib_SC_Proteome-P19	C	9	TRCN0000119435	GCTGCAAATGCCAAGAAAGAT	CCGGGCTGCAAATGCCAAGAAAGATCTCGAGATCTTTCTTGGCATTTGCAGCTTTTTG	CDS	NM_011606	10090	21922	Clec3b	C-type lectin domain family 3, member b	NM_011606.2	noAltMouse	noHumanHit
Sublib_SC_Proteome-P19	C	10	TRCN0000119436	CTTACAGACTGTGTGCCTGAA	CCGGCTTACAGACTGTGTGCCTGAACTCGAGTTCAGGCACACAGTCTGTAAGTTTTTG	CDS	NM_011606	10090	21922	Clec3b	C-type lectin domain family 3, member b	NM_011606.2	noAltMouse	noHumanHit
Sublib_SC_Proteome-P19	C	11	TRCN0000119507	GCAGATTTCAAAGATGCACTT	CCGGGCAGATTTCAAAGATGCACTTCTCGAGAAGTGCATCTTTGAAATCTGCTTTTTG	CDS	NM_026611	10090	68195	Rnaset2b	ribonuclease T2B	NM_026611.2	NM_001083938.2 (LOC:100037283)	noHumanHit
Sublib_SC_Proteome-P19	C	12	TRCN0000119508	CGCAGCCAATTCTGGAAACAT	CCGGCGCAGCCAATTCTGGAAACATCTCGAGATGTTTCCAGAATTGGCTGCGTTTTTG	CDS	NM_026611	10090	68195	Rnaset2b	ribonuclease T2B	NM_026611.2	NM_001083938.2 (LOC:100037283)	noHumanHit
Sublib_SC_Proteome-P19	D	1	TRCN0000119509	CCGATAGAGCAGAAGATTGTA	CCGGCCGATAGAGCAGAAGATTGTACTCGAGTACAATCTTCTGCTCTATCGGTTTTTG	CDS	NM_026611	10090	68195	Rnaset2b	ribonuclease T2B	NM_026611.2	NM_001083938.2 (LOC:100037283)	noHumanHit
Sublib_SC_Proteome-P19	D	2	TRCN0000119510	TGCTTCACCAAGGAGGACTTA	CCGGTGCTTCACCAAGGAGGACTTACTCGAGTAAGTCCTCCTTGGTGAAGCATTTTTG	CDS	NM_026611	10090	68195	Rnaset2b	ribonuclease T2B	NM_026611.2	NM_001083938.2 (LOC:100037283)	noHumanHit
Sublib_SC_Proteome-P19	D	3	TRCN0000119511	CCAACAGTATGCAAGGAGGTT	CCGGCCAACAGTATGCAAGGAGGTTCTCGAGAACCTCCTTGCATACTGTTGGTTTTTG	CDS	NM_026611	10090	68195	Rnaset2b	ribonuclease T2B	NM_026611.2	NM_001083938.2 (LOC:100037283)	noHumanHit
Sublib_SC_Proteome-P19	D	4	TRCN0000119572	CCAGCAAACCAGTGAATTTAT	CCGGCCAGCAAACCAGTGAATTTATCTCGAGATAAATTCACTGGTTTGCTGGTTTTTG	CDS	NM_018813	10090	54451	Cpsf3	cleavage and polyadenylation specificity factor 3	NM_018813.2	noAltMouse	NM_016207.2 (LOC:51692)
Sublib_SC_Proteome-P19	D	5	TRCN0000119573	GCTGCATGACATACCCATTTA	CCGGGCTGCATGACATACCCATTTACTCGAGTAAATGGGTATGTCATGCAGCTTTTTG	CDS	NM_018813	10090	54451	Cpsf3	cleavage and polyadenylation specificity factor 3	NM_018813.2	noAltMouse	noHumanHit
Sublib_SC_Proteome-P19	D	7	TRCN0000119574	GCATGACATACCCATTTACTA	CCGGGCATGACATACCCATTTACTACTCGAGTAGTAAATGGGTATGTCATGCTTTTTG	CDS	NM_018813	10090	54451	Cpsf3	cleavage and polyadenylation specificity factor 3	NM_018813.2	noAltMouse	noHumanHit
Sublib_SC_Proteome-P19	D	8	TRCN0000119575	GCGAGAAGCAAGATTCTGCAA	CCGGGCGAGAAGCAAGATTCTGCAACTCGAGTTGCAGAATCTTGCTTCTCGCTTTTTG	CDS	NM_018813	10090	54451	Cpsf3	cleavage and polyadenylation specificity factor 3	NM_018813.2	noAltMouse	noHumanHit
Sublib_SC_Proteome-P19	D	9	TRCN0000119576	CCTGCTCTGAAGGTGTTCAAA	CCGGCCTGCTCTGAAGGTGTTCAAACTCGAGTTTGAACACCTTCAGAGCAGGTTTTTG	CDS	NM_018813	10090	54451	Cpsf3	cleavage and polyadenylation specificity factor 3	NM_018813.2	noAltMouse	noHumanHit
Sublib_SC_Proteome-P19	D	10	TRCN0000119587	CTAGAAACCAACAGTCTATAA	CCGGCTAGAAACCAACAGTCTATAACTCGAGTTATAGACTGTTGGTTTCTAGTTTTTG	3UTR	NM_019428	10090	54364	Rpp30	ribonuclease P/MRP 30 subunit (human)	NM_019428.2	noAltMouse	noHumanHit
Sublib_SC_Proteome-P19	D	11	TRCN0000119588	CCAGTGTGCAAGAAAGCTAAA	CCGGCCAGTGTGCAAGAAAGCTAAACTCGAGTTTAGCTTTCTTGCACACTGGTTTTTG	CDS	NM_019428	10090	54364	Rpp30	ribonuclease P/MRP 30 subunit (human)	NM_019428.2	noAltMouse	noHumanHit
Sublib_SC_Proteome-P19	E	2	TRCN0000119589	GTACACATTTAGATGTGGATT	CCGGGTACACATTTAGATGTGGATTCTCGAGAATCCACATCTAAATGTGTACTTTTTG	CDS	NM_019428	10090	54364	Rpp30	ribonuclease P/MRP 30 subunit (human)	NM_019428.2	noAltMouse	noHumanHit
Sublib_SC_Proteome-P19	E	3	TRCN0000119590	GCTGTATGATATTGTTGCAGT	CCGGGCTGTATGATATTGTTGCAGTCTCGAGACTGCAACAATATCATACAGCTTTTTG	CDS	NM_019428	10090	54364	Rpp30	ribonuclease P/MRP 30 subunit (human)	NM_019428.2	noAltMouse	noHumanHit
Sublib_SC_Proteome-P19	E	4	TRCN0000119727	CCCTATGCTATGCCTGAGTAT	CCGGCCCTATGCTATGCCTGAGTATCTCGAGATACTCAGGCATAGCATAGGGTTTTTG	CDS	NM_009667	10090	11717	Ampd3	adenosine monophosphate deaminase 3	NM_009667.2	noAltMouse	noHumanHit
Sublib_SC_Proteome-P19	E	5	TRCN0000119728	GCCCTATAGTTACTACCTGTA	CCGGGCCCTATAGTTACTACCTGTACTCGAGTACAGGTAGTAACTATAGGGCTTTTTG	CDS	NM_009667	10090	11717	Ampd3	adenosine monophosphate deaminase 3	NM_009667.2	noAltMouse	noHumanHit
Sublib_SC_Proteome-P19	E	6	TRCN0000119729	CCAACACAACAAGACTGGAAA	CCGGCCAACACAACAAGACTGGAAACTCGAGTTTCCAGTCTTGTTGTGTTGGTTTTTG	CDS	NM_009667	10090	11717	Ampd3	adenosine monophosphate deaminase 3	NM_009667.2	noAltMouse	noHumanHit
Sublib_SC_Proteome-P19	E	8	TRCN0000119730	CGGAGGTGTTCTCTTTGTGTA	CCGGCGGAGGTGTTCTCTTTGTGTACTCGAGTACACAAAGAGAACACCTCCGTTTTTG	CDS	NM_009667	10090	11717	Ampd3	adenosine monophosphate deaminase 3	NM_009667.2	noAltMouse	noHumanHit
Sublib_SC_Proteome-P19	E	9	TRCN0000119731	GCTAAATGAAATGTCAGAGTT	CCGGGCTAAATGAAATGTCAGAGTTCTCGAGAACTCTGACATTTCATTTAGCTTTTTG	CDS	NM_009667	10090	11717	Ampd3	adenosine monophosphate deaminase 3	noHits	noAltMouse	noHumanHit
Sublib_SC_Proteome-P19	E	10	TRCN0000119807	CCCATCTCAGAATTGTCAGAA	CCGGCCCATCTCAGAATTGTCAGAACTCGAGTTCTGACAATTCTGAGATGGGTTTTTG	3UTR	NM_028779	10090	109674	Ampd2	adenosine monophosphate deaminase 2 (isoform L)	NM_028779.4	noAltMouse	noHumanHit
Sublib_SC_Proteome-P19	E	11	TRCN0000119808	CCTGTACTACACCTTCGCTAA	CCGGCCTGTACTACACCTTCGCTAACTCGAGTTAGCGAAGGTGTAGTACAGGTTTTTG	CDS	NM_028779	10090	109674	Ampd2	adenosine monophosphate deaminase 2 (isoform L)	NM_028779.4	noAltMouse	noHumanHit
Sublib_SC_Proteome-P19	E	12	TRCN0000119809	GCGGACAGGAATACCTTTCAT	CCGGGCGGACAGGAATACCTTTCATCTCGAGATGAAAGGTATTCCTGTCCGCTTTTTG	CDS	NM_028779	10090	109674	Ampd2	adenosine monophosphate deaminase 2 (isoform L)	NM_028779.4	noAltMouse	noHumanHit
Sublib_SC_Proteome-P19	F	1	TRCN0000119810	CGCTAACATGGCTATGTTGAA	CCGGCGCTAACATGGCTATGTTGAACTCGAGTTCAACATAGCCATGTTAGCGTTTTTG	CDS	NM_028779	10090	109674	Ampd2	adenosine monophosphate deaminase 2 (isoform L)	NM_028779.4	noAltMouse	noHumanHit
Sublib_SC_Proteome-P19	F	2	TRCN0000119811	GCGCACGTCTATGGATGGCAA	CCGGGCGCACGTCTATGGATGGCAACTCGAGTTGCCATCCATAGACGTGCGCTTTTTG	CDS	NM_028779	10090	109674	Ampd2	adenosine monophosphate deaminase 2 (isoform L)	NM_028779.4	noAltMouse	NM_004037.6 (LOC:271),NM_139156.2 (LOC:271)
Sublib_SC_Proteome-P19	F	3	TRCN0000119937	GCACTTTCCTTCCCTTGTCTT	CCGGGCACTTTCCTTCCCTTGTCTTCTCGAGAAGACAAGGGAAGGAAAGTGCTTTTTG	3UTR	NM_011284	10090	19891	Rpa2	replication protein A2	NM_011284.3	noAltMouse	noHumanHit
Sublib_SC_Proteome-P19	F	4	TRCN0000119938	CCCAGCATATTGTGCCCTGTA	CCGGCCCAGCATATTGTGCCCTGTACTCGAGTACAGGGCACAATATGCTGGGTTTTTG	CDS	NM_011284	10090	19891	Rpa2	replication protein A2	NM_011284.3	noAltMouse	noHumanHit
Sublib_SC_Proteome-P19	F	5	TRCN0000119939	GAATAACTTCATGCCAGCAAA	CCGGGAATAACTTCATGCCAGCAAACTCGAGTTTGCTGGCATGAAGTTATTCTTTTTG	CDS	NM_011284	10090	19891	Rpa2	replication protein A2	NM_011284.3	noAltMouse	noHumanHit
Sublib_SC_Proteome-P19	F	6	TRCN0000119940	GAATTGGAGATGTCGAGATTT	CCGGGAATTGGAGATGTCGAGATTTCTCGAGAAATCTCGACATCTCCAATTCTTTTTG	CDS	NM_011284	10090	19891	Rpa2	replication protein A2	NM_011284.3	noAltMouse	noHumanHit
Sublib_SC_Proteome-P19	F	7	TRCN0000119941	GATCACTTTAAGTCTACAGAT	CCGGGATCACTTTAAGTCTACAGATCTCGAGATCTGTAGACTTAAAGTGATCTTTTTG	CDS	NM_011284	10090	19891	Rpa2	replication protein A2	NM_011284.3	noAltMouse	noHumanHit
Sublib_SC_Proteome-P19	G	1	TRCN0000120107	CTCTACTTATACAGATGCAAT	CCGGCTCTACTTATACAGATGCAATCTCGAGATTGCATCTGTATAAGTAGAGTTTTTG	3UTR	NM_028749	10090	74091	Npl	N-acetylneuraminate pyruvate lyase	NM_028749.1	noAltMouse	noHumanHit
Sublib_SC_Proteome-P19	G	4	TRCN0000120108	CCAAGCTAAAGAGCCTGGATT	CCGGCCAAGCTAAAGAGCCTGGATTCTCGAGAATCCAGGCTCTTTAGCTTGGTTTTTG	CDS	NM_028749	10090	74091	Npl	N-acetylneuraminate pyruvate lyase	NM_028749.1	noAltMouse	noHumanHit
Sublib_SC_Proteome-P19	G	5	TRCN0000120109	CCAGTTTCGTATCCAGAGATT	CCGGCCAGTTTCGTATCCAGAGATTCTCGAGAATCTCTGGATACGAAACTGGTTTTTG	CDS	NM_028749	10090	74091	Npl	N-acetylneuraminate pyruvate lyase	NM_028749.1	noAltMouse	noHumanHit
Sublib_SC_Proteome-P19	G	6	TRCN0000120110	GCTGTCATTGCGCCTTTCTTT	CCGGGCTGTCATTGCGCCTTTCTTTCTCGAGAAAGAAAGGCGCAATGACAGCTTTTTG	CDS	NM_028749	10090	74091	Npl	N-acetylneuraminate pyruvate lyase	NM_028749.1	noAltMouse	noHumanHit
Sublib_SC_Proteome-P19	G	7	TRCN0000120111	GAAATCAACTTTCCTGTCATT	CCGGGAAATCAACTTTCCTGTCATTCTCGAGAATGACAGGAAAGTTGATTTCTTTTTG	CDS	NM_028749	10090	74091	Npl	N-acetylneuraminate pyruvate lyase	NM_028749.1	noAltMouse	noHumanHit
Sublib_SC_Proteome-P19	F	8	TRCN0000120147	CCATCACAGCTCAACACTGTT	CCGGCCATCACAGCTCAACACTGTTCTCGAGAACAGTGTTGAGCTGTGATGGTTTTTG	3UTR	NM_016669	10090	12971	Crym	crystallin, mu	NM_016669.1	noAltMouse	noHumanHit
Sublib_SC_Proteome-P19	F	9	TRCN0000120148	GCAGCCAAATTAGTATATGAT	CCGGGCAGCCAAATTAGTATATGATCTCGAGATCATATACTAATTTGGCTGCTTTTTG	CDS	NM_016669	10090	12971	Crym	crystallin, mu	NM_016669.1	noAltMouse	noHumanHit
Sublib_SC_Proteome-P19	F	10	TRCN0000120149	GCATCGGTGCTTCTCTTTGAT	CCGGGCATCGGTGCTTCTCTTTGATCTCGAGATCAAAGAGAAGCACCGATGCTTTTTG	CDS	NM_016669	10090	12971	Crym	crystallin, mu	NM_016669.1	noAltMouse	noHumanHit
Sublib_SC_Proteome-P19	F	11	TRCN0000120150	ACCAAGTTAGTCACCTTCTAT	CCGGACCAAGTTAGTCACCTTCTATCTCGAGATAGAAGGTGACTAACTTGGTTTTTTG	CDS	NM_016669	10090	12971	Crym	crystallin, mu	NM_016669.1	noAltMouse	noHumanHit
Sublib_SC_Proteome-P19	F	12	TRCN0000120151	GTTGCAGCCAAATTAGTATAT	CCGGGTTGCAGCCAAATTAGTATATCTCGAGATATACTAATTTGGCTGCAACTTTTTG	CDS	NM_016669	10090	12971	Crym	crystallin, mu	NM_016669.1	noAltMouse	noHumanHit
Sublib_SC_Proteome-P19	G	8	TRCN0000120497	CCCAATCTTCTCCTACTTCAT	CCGGCCCAATCTTCTCCTACTTCATCTCGAGATGAAGTAGGAGAAGATTGGGTTTTTG	3UTR	NM_178884	10090	98733	Obsl1	obscurin-like 1	noHits	noAltMouse	noHumanHit
Sublib_SC_Proteome-P19	G	9	TRCN0000120498	GCGGTGAATTTGAGTGCAGAA	CCGGGCGGTGAATTTGAGTGCAGAACTCGAGTTCTGCACTCAAATTCACCGCTTTTTG	CDS	NM_178884	10090	98733	Obsl1	obscurin-like 1	NM_178884.5	noAltMouse	noHumanHit
Sublib_SC_Proteome-P19	G	12	TRCN0000120499	CGATCCCTGGATTTGCAGTTT	CCGGCGATCCCTGGATTTGCAGTTTCTCGAGAAACTGCAAATCCAGGGATCGTTTTTG	CDS	NM_178884	10090	98733	Obsl1	obscurin-like 1	NM_178884.5	noAltMouse	noHumanHit
Sublib_SC_Proteome-P19	H	1	TRCN0000120500	CAGTTGGAAATGGTCCAGAAT	CCGGCAGTTGGAAATGGTCCAGAATCTCGAGATTCTGGACCATTTCCAACTGTTTTTG	CDS	NM_178884	10090	98733	Obsl1	obscurin-like 1	NM_178884.5	noAltMouse	noHumanHit
Sublib_SC_Proteome-P19	H	2	TRCN0000120501	ACAGGTGTCTACACTTGCCAA	CCGGACAGGTGTCTACACTTGCCAACTCGAGTTGGCAAGTGTAGACACCTGTTTTTTG	CDS	NM_178884	10090	98733	Obsl1	obscurin-like 1	NM_178884.5	noAltMouse	noHumanHit
Sublib_SC_Proteome-P19	H	3	TRCN0000120522	CGCCATTATTTGCTATTCATT	CCGGCGCCATTATTTGCTATTCATTCTCGAGAATGAATAGCAAATAATGGCGTTTTTG	3UTR	NM_173182	10090	72007	Fndc3b	fibronectin type III domain containing 3B	NM_173182.2	noAltMouse	noHumanHit
Sublib_SC_Proteome-P19	H	4	TRCN0000120523	CGTGCAATAATGGGTCTGAAA	CCGGCGTGCAATAATGGGTCTGAAACTCGAGTTTCAGACCCATTATTGCACGTTTTTG	CDS	NM_173182	10090	72007	Fndc3b	fibronectin type III domain containing 3B	NM_173182.2	noAltMouse	noHumanHit
Sublib_SC_Proteome-P19	H	5	TRCN0000120524	CCGTGCAATAATGGGTCTGAA	CCGGCCGTGCAATAATGGGTCTGAACTCGAGTTCAGACCCATTATTGCACGGTTTTTG	CDS	NM_173182	10090	72007	Fndc3b	fibronectin type III domain containing 3B	NM_173182.2	noAltMouse	noHumanHit
Sublib_SC_Proteome-P19	H	7	TRCN0000120525	CCCATTTGAAACCAGGCACTT	CCGGCCCATTTGAAACCAGGCACTTCTCGAGAAGTGCCTGGTTTCAAATGGGTTTTTG	CDS	NM_173182	10090	72007	Fndc3b	fibronectin type III domain containing 3B	NM_173182.2	noAltMouse	noHumanHit
Sublib_SC_Proteome-P19	H	8	TRCN0000120526	CGGATTACCATGTGAGGGTAT	CCGGCGGATTACCATGTGAGGGTATCTCGAGATACCCTCACATGGTAATCCGTTTTTG	CDS	NM_173182	10090	72007	Fndc3b	fibronectin type III domain containing 3B	NM_173182.2	noAltMouse	noHumanHit
Sublib_SC_Proteome-P20	B	1	TRCN0000120752	CGAGATTATGTGGTGACATTT	CCGGCGAGATTATGTGGTGACATTTCTCGAGAAATGTCACCACATAATCTCGTTTTTG	CDS	NM_001001295	10090	213550	Dis3l	DIS3 mitotic control homolog (S. cerevisiae)-like	NM_001001295.1,NM_172519.2	noAltMouse	noHumanHit
Sublib_SC_Proteome-P20	B	4	TRCN0000120754	GCTGCATAGCTGATGGAGTTA	CCGGGCTGCATAGCTGATGGAGTTACTCGAGTAACTCCATCAGCTATGCAGCTTTTTG	CDS	NM_001001295	10090	213550	Dis3l	DIS3 mitotic control homolog (S. cerevisiae)-like	NM_001001295.1,NM_172519.2	noAltMouse	noHumanHit
Sublib_SC_Proteome-P20	B	5	TRCN0000120755	CCGATCAGCTTACAAACTGTT	CCGGCCGATCAGCTTACAAACTGTTCTCGAGAACAGTTTGTAAGCTGATCGGTTTTTG	CDS	NM_001001295	10090	213550	Dis3l	DIS3 mitotic control homolog (S. cerevisiae)-like	NM_001001295.1,NM_172519.2	noAltMouse	noHumanHit
Sublib_SC_Proteome-P20	B	6	TRCN0000120756	CCCAGGAACTACTGGACGGAA	CCGGCCCAGGAACTACTGGACGGAACTCGAGTTCCGTCCAGTAGTTCCTGGGTTTTTG	CDS	NM_001001295	10090	213550	Dis3l	DIS3 mitotic control homolog (S. cerevisiae)-like	NM_001001295.1,NM_172519.2	noAltMouse	noHumanHit
Sublib_SC_Proteome-P19	H	9	TRCN0000120762	GCTGGCAACCATCTCTTGAAA	CCGGGCTGGCAACCATCTCTTGAAACTCGAGTTTCAAGAGATGGTTGCCAGCTTTTTG	3UTR	NM_025644	10090	66583	Exosc1	exosome component 1	NM_025644.3	noAltMouse	noHumanHit
Sublib_SC_Proteome-P19	H	10	TRCN0000120763	CGAGGAACTATCCGCAAAGAA	CCGGCGAGGAACTATCCGCAAAGAACTCGAGTTCTTTGCGGATAGTTCCTCGTTTTTG	CDS	NM_025644	10090	66583	Exosc1	exosome component 1	NM_025644.3	noAltMouse	noHumanHit
Sublib_SC_Proteome-P19	H	11	TRCN0000120764	CGTCTGTGTAACTTGGAGGAA	CCGGCGTCTGTGTAACTTGGAGGAACTCGAGTTCCTCCAAGTTACACAGACGTTTTTG	CDS	NM_025644	10090	66583	Exosc1	exosome component 1	NM_025644.3	noAltMouse	noHumanHit
Sublib_SC_Proteome-P19	H	12	TRCN0000120765	CCACACTAAAGAATTCCGAAA	CCGGCCACACTAAAGAATTCCGAAACTCGAGTTTCGGAATTCTTTAGTGTGGTTTTTG	CDS	NM_025644	10090	66583	Exosc1	exosome component 1	NM_025644.3	noAltMouse	noHumanHit
Sublib_SC_Proteome-P20	A	1	TRCN0000120766	TCTAGCATCAACTCACGGTTT	CCGGTCTAGCATCAACTCACGGTTTCTCGAGAAACCGTGAGTTGATGCTAGATTTTTG	CDS	NM_025644	10090	66583	Exosc1	exosome component 1	NM_025644.3	noAltMouse	noHumanHit
Sublib_SC_Proteome-P20	A	8	TRCN0000120777	CCAGATTAAATCCTTAGCAAT	CCGGCCAGATTAAATCCTTAGCAATCTCGAGATTGCTAAGGATTTAATCTGGTTTTTG	3UTR	NM_026693	10090	93739	Gabarapl2	gamma-aminobutyric acid (GABA) A receptor-associated protein-like 2	noHits	XM_001478223.1 (LOC:100042211)	noHumanHit
Sublib_SC_Proteome-P20	A	9	TRCN0000120778	TGGAACACAGATGCGTGGAAT	CCGGTGGAACACAGATGCGTGGAATCTCGAGATTCCACGCATCTGTGTTCCATTTTTG	CDS	NM_026693	10090	93739	Gabarapl2	gamma-aminobutyric acid (GABA) A receptor-associated protein-like 2	NM_026693.4	XM_001478223.1 (LOC:100042211)	noHumanHit
Sublib_SC_Proteome-P20	A	10	TRCN0000120779	TGGATTCTTGTATGTGGCCTA	CCGGTGGATTCTTGTATGTGGCCTACTCGAGTAGGCCACATACAAGAATCCATTTTTG	CDS	NM_026693	10090	93739	Gabarapl2	gamma-aminobutyric acid (GABA) A receptor-associated protein-like 2	NM_026693.4	NM_001001490.3 (LOC:239283),XM_001478223.1 (LOC:100042211)	noHumanHit
Sublib_SC_Proteome-P20	A	11	TRCN0000120780	CATAGACAAGAGGAAGTACTT	CCGGCATAGACAAGAGGAAGTACTTCTCGAGAAGTACTTCCTCTTGTCTATGTTTTTG	CDS	NM_026693	10090	93739	Gabarapl2	gamma-aminobutyric acid (GABA) A receptor-associated protein-like 2	NM_026693.4	XM_001478223.1 (LOC:100042211)	noHumanHit
Sublib_SC_Proteome-P20	A	12	TRCN0000120781	GCCTAACTATGGGACAGCTTT	CCGGGCCTAACTATGGGACAGCTTTCTCGAGAAAGCTGTCCCATAGTTAGGCTTTTTG	CDS	NM_026693	10090	93739	Gabarapl2	gamma-aminobutyric acid (GABA) A receptor-associated protein-like 2	NM_026693.4	XM_001478223.1 (LOC:100042211)	NM_007285.6 (LOC:11345)
Sublib_SC_Proteome-P20	A	2	TRCN0000120787	CCACTCTGATTTAGACTTCTT	CCGGCCACTCTGATTTAGACTTCTTCTCGAGAAGAAGTCTAAATCAGAGTGGTTTTTG	3UTR	NM_019749	10090	56486	Gabarap	gamma-aminobutyric acid receptor associated protein	NM_019749.4	noAltMouse	noHumanHit
Sublib_SC_Proteome-P20	A	3	TRCN0000120788	CGTGCTGAAGATGCCTTGTTT	CCGGCGTGCTGAAGATGCCTTGTTTCTCGAGAAACAAGGCATCTTCAGCACGTTTTTG	CDS	NM_019749	10090	56486	Gabarap	gamma-aminobutyric acid receptor associated protein	NM_019749.4	noAltMouse	noHumanHit
Sublib_SC_Proteome-P20	A	4	TRCN0000120789	CTGATCTTACAGTTGGTCAAT	CCGGCTGATCTTACAGTTGGTCAATCTCGAGATTGACCAACTGTAAGATCAGTTTTTG	CDS	NM_019749	10090	56486	Gabarap	gamma-aminobutyric acid receptor associated protein	NM_019749.4	noAltMouse	noHumanHit
Sublib_SC_Proteome-P20	A	5	TRCN0000120790	CGCCGCTCTGAGGGCGAGAAA	CCGGCGCCGCTCTGAGGGCGAGAAACTCGAGTTTCTCGCCCTCAGAGCGGCGTTTTTG	CDS	NM_019749	10090	56486	Gabarap	gamma-aminobutyric acid receptor associated protein	NM_019749.4	noAltMouse	noHumanHit
Sublib_SC_Proteome-P20	A	6	TRCN0000120791	CGAATTCATCTCCGTGCTGAA	CCGGCGAATTCATCTCCGTGCTGAACTCGAGTTCAGCACGGAGATGAATTCGTTTTTG	CDS	NM_019749	10090	56486	Gabarap	gamma-aminobutyric acid receptor associated protein	NM_019749.4	noAltMouse	noHumanHit
Sublib_SC_Proteome-P20	B	7	TRCN0000120892	CGCTGTTATGTTGCAGACAAT	CCGGCGCTGTTATGTTGCAGACAATCTCGAGATTGTCTGCAACATAACAGCGTTTTTG	3UTR	NM_178851	10090	269338	Vps39	vacuolar protein sorting 39 (yeast)	NM_147153.3,NM_178851.3,NR_027618.1	noAltMouse	noHumanHit
Sublib_SC_Proteome-P20	B	8	TRCN0000120893	GCCAGCAAACACTCAGATCAA	CCGGGCCAGCAAACACTCAGATCAACTCGAGTTGATCTGAGTGTTTGCTGGCTTTTTG	CDS	NM_178851	10090	269338	Vps39	vacuolar protein sorting 39 (yeast)	NM_147153.3,NM_178851.3,NR_027618.1	noAltMouse	NM_015289.2 (LOC:23339)
Sublib_SC_Proteome-P20	B	9	TRCN0000120894	CGTTGGTTTCAAGAGAGACTA	CCGGCGTTGGTTTCAAGAGAGACTACTCGAGTAGTCTCTCTTGAAACCAACGTTTTTG	CDS	NM_178851	10090	269338	Vps39	vacuolar protein sorting 39 (yeast)	NM_147153.3,NM_178851.3,NR_027618.1	noAltMouse	noHumanHit
Sublib_SC_Proteome-P20	B	12	TRCN0000120895	CCACGTCTTGAAGGACACAAA	CCGGCCACGTCTTGAAGGACACAAACTCGAGTTTGTGTCCTTCAAGACGTGGTTTTTG	CDS	NM_178851	10090	269338	Vps39	vacuolar protein sorting 39 (yeast)	NM_147153.3,NM_178851.3,NR_027618.1	noAltMouse	noHumanHit
Sublib_SC_Proteome-P20	C	1	TRCN0000120896	GTTTGAGGTAACACTAGAGAA	CCGGGTTTGAGGTAACACTAGAGAACTCGAGTTCTCTAGTGTTACCTCAAACTTTTTG	CDS	NM_178851	10090	269338	Vps39	vacuolar protein sorting 39 (yeast)	NM_147153.3,NM_178851.3,NR_027618.1	noAltMouse	noHumanHit
Sublib_SC_Proteome-P20	C	2	TRCN0000121357	GCCTACTAAATGTTGTTTCAT	CCGGGCCTACTAAATGTTGTTTCATCTCGAGATGAAACAACATTTAGTAGGCTTTTTG	3UTR	NM_145448	10090	217830	9030617O03Rik	RIKEN cDNA 9030617O03 gene	NM_145448.4	noAltMouse	noHumanHit
Sublib_SC_Proteome-P20	C	3	TRCN0000121358	CCATATTAACTTACCAAGGAA	CCGGCCATATTAACTTACCAAGGAACTCGAGTTCCTTGGTAAGTTAATATGGTTTTTG	CDS	NM_145448	10090	217830	9030617O03Rik	RIKEN cDNA 9030617O03 gene	NM_145448.4	noAltMouse	noHumanHit
Sublib_SC_Proteome-P20	C	4	TRCN0000121359	CCACTGGATTCCCAACACATT	CCGGCCACTGGATTCCCAACACATTCTCGAGAATGTGTTGGGAATCCAGTGGTTTTTG	CDS	NM_145448	10090	217830	9030617O03Rik	RIKEN cDNA 9030617O03 gene	NM_145448.4	noAltMouse	noHumanHit
Sublib_SC_Proteome-P20	C	5	TRCN0000121360	CCGTGAAGAAGCACATTAGAA	CCGGCCGTGAAGAAGCACATTAGAACTCGAGTTCTAATGTGCTTCTTCACGGTTTTTG	CDS	NM_145448	10090	217830	9030617O03Rik	RIKEN cDNA 9030617O03 gene	NM_145448.4	noAltMouse	noHumanHit
Sublib_SC_Proteome-P20	C	6	TRCN0000121361	ACCACTGGATTCCCAACACAT	CCGGACCACTGGATTCCCAACACATCTCGAGATGTGTTGGGAATCCAGTGGTTTTTTG	CDS	NM_145448	10090	217830	9030617O03Rik	RIKEN cDNA 9030617O03 gene	NM_145448.4	noAltMouse	noHumanHit
Sublib_SC_Proteome-P20	C	7	TRCN0000121403	CGGCAGTATTGTGCTTAGCAA	CCGGCGGCAGTATTGTGCTTAGCAACTCGAGTTGCTAAGCACAATACTGCCGTTTTTG	CDS	NM_024413	10090	72287	Plekhf1	pleckstrin homology domain containing, family F (with FYVE domain) member 1	noHits	XR_031366.1 (LOC:632287),XR_033982.1 (LOC:632287)	noHumanHit
Sublib_SC_Proteome-P20	C	8	TRCN0000121405	CAGGTGGAGTTCTATGCTTCT	CCGGCAGGTGGAGTTCTATGCTTCTCTCGAGAGAAGCATAGAACTCCACCTGTTTTTG	CDS	NM_024413	10090	72287	Plekhf1	pleckstrin homology domain containing, family F (with FYVE domain) member 1	NM_024413.2	XR_031366.1 (LOC:632287),XR_033982.1 (LOC:632287)	noHumanHit
Sublib_SC_Proteome-P20	C	9	TRCN0000121406	CAAGAACCGATGGATGATCAA	CCGGCAAGAACCGATGGATGATCAACTCGAGTTGATCATCCATCGGTTCTTGTTTTTG	CDS	NM_024413	10090	72287	Plekhf1	pleckstrin homology domain containing, family F (with FYVE domain) member 1	NM_024413.2	XR_031366.1 (LOC:632287),XR_033982.1 (LOC:632287)	noHumanHit
Sublib_SC_Proteome-P20	C	10	TRCN0000121412	CGGCTTGTAAGAAGTAAGCAA	CCGGCGGCTTGTAAGAAGTAAGCAACTCGAGTTGCTTACTTCTTACAAGCCGTTTTTG	3UTR	NM_026637	10090	68252	A030007L17Rik	RIKEN cDNA A030007L17 gene	noHits	NM_026637.3 (LOC:110175)	noHumanHit
Sublib_SC_Proteome-P20	C	11	TRCN0000121413	GCAGGACTTTAAGCTCGACTT	CCGGGCAGGACTTTAAGCTCGACTTCTCGAGAAGTCGAGCTTAAAGTCCTGCTTTTTG	CDS	NM_026637	10090	68252	A030007L17Rik	RIKEN cDNA A030007L17 gene	noHits	NM_026637.3 (LOC:110175)	noHumanHit
Sublib_SC_Proteome-P20	C	12	TRCN0000121414	CGACGAAATGGAAGACATCAT	CCGGCGACGAAATGGAAGACATCATCTCGAGATGATGTCTTCCATTTCGTCGTTTTTG	CDS	NM_026637	10090	68252	A030007L17Rik	RIKEN cDNA A030007L17 gene	noHits	NM_026637.3 (LOC:110175)	noHumanHit
Sublib_SC_Proteome-P20	D	1	TRCN0000121415	CCGAAGTTACCTGATGACGAA	CCGGCCGAAGTTACCTGATGACGAACTCGAGTTCGTCATCAGGTAACTTCGGTTTTTG	CDS	NM_026637	10090	68252	A030007L17Rik	RIKEN cDNA A030007L17 gene	noHits	NM_026637.3 (LOC:110175)	noHumanHit
Sublib_SC_Proteome-P20	D	2	TRCN0000121416	GCCACAGGAATATCAAGAGAA	CCGGGCCACAGGAATATCAAGAGAACTCGAGTTCTCTTGATATTCCTGTGGCTTTTTG	CDS	NM_026637	10090	68252	A030007L17Rik	RIKEN cDNA A030007L17 gene	noHits	NM_026637.3 (LOC:110175)	noHumanHit
Sublib_SC_Proteome-P20	D	3	TRCN0000123429	GCTTCCTGTCAGTCTGCATTT	CCGGGCTTCCTGTCAGTCTGCATTTCTCGAGAAATGCAGACTGACAGGAAGCTTTTTG	3UTR	NM_145540	10090	229543	Ints3	integrator complex subunit 3	NM_145540.2,NM_178876.2	noAltMouse	noHumanHit
Sublib_SC_Proteome-P20	D	4	TRCN0000123430	GCAGGGAAGATGAACCTGTAT	CCGGGCAGGGAAGATGAACCTGTATCTCGAGATACAGGTTCATCTTCCCTGCTTTTTG	CDS	NM_145540	10090	229543	Ints3	integrator complex subunit 3	NM_145540.2,NM_178876.2	noAltMouse	noHumanHit
Sublib_SC_Proteome-P20	D	5	TRCN0000123431	GCTGCTACTTTCAACCAGTTT	CCGGGCTGCTACTTTCAACCAGTTTCTCGAGAAACTGGTTGAAAGTAGCAGCTTTTTG	CDS	NM_145540	10090	229543	Ints3	integrator complex subunit 3	NM_145540.2,NM_178876.2	noAltMouse	NM_023015.3 (LOC:65123)
Sublib_SC_Proteome-P20	D	7	TRCN0000123432	CGACTTATTGTGGACCACCAT	CCGGCGACTTATTGTGGACCACCATCTCGAGATGGTGGTCCACAATAAGTCGTTTTTG	CDS	NM_145540	10090	229543	Ints3	integrator complex subunit 3	NM_145540.2,NM_178876.2	noAltMouse	noHumanHit
Sublib_SC_Proteome-P20	D	8	TRCN0000123433	CCTGTTTGACAACCCTAAATT	CCGGCCTGTTTGACAACCCTAAATTCTCGAGAATTTAGGGTTGTCAAACAGGTTTTTG	CDS	NM_145540	10090	229543	Ints3	integrator complex subunit 3	NM_145540.2,NM_178876.2	noAltMouse	noHumanHit
Sublib_SC_Proteome-P20	D	9	TRCN0000123439	CACCTCATACTCTGGAGACAT	CCGGCACCTCATACTCTGGAGACATCTCGAGATGTCTCCAGAGTATGAGGTGTTTTTG	3UTR	NM_175229	10090	75956	Srrm2	serine/arginine repetitive matrix 2	NM_175229.3	noAltMouse	noHumanHit
Sublib_SC_Proteome-P20	D	10	TRCN0000123440	CCAGTTTATCTCCAGAACATA	CCGGCCAGTTTATCTCCAGAACATACTCGAGTATGTTCTGGAGATAAACTGGTTTTTG	CDS	NM_175229	10090	75956	Srrm2	serine/arginine repetitive matrix 2	NM_175229.3	noAltMouse	noHumanHit
Sublib_SC_Proteome-P20	D	11	TRCN0000123441	CCCAGTTTATCTCCAGAACAT	CCGGCCCAGTTTATCTCCAGAACATCTCGAGATGTTCTGGAGATAAACTGGGTTTTTG	CDS	NM_175229	10090	75956	Srrm2	serine/arginine repetitive matrix 2	NM_175229.3	noAltMouse	noHumanHit
Sublib_SC_Proteome-P20	E	2	TRCN0000123442	CCCAAAGTGAAGACAGTGATA	CCGGCCCAAAGTGAAGACAGTGATACTCGAGTATCACTGTCTTCACTTTGGGTTTTTG	CDS	NM_175229	10090	75956	Srrm2	serine/arginine repetitive matrix 2	NM_175229.3	noAltMouse	noHumanHit
Sublib_SC_Proteome-P20	E	3	TRCN0000123443	CCCAAACCATACAGCCTTGTT	CCGGCCCAAACCATACAGCCTTGTTCTCGAGAACAAGGCTGTATGGTTTGGGTTTTTG	CDS	NM_175229	10090	75956	Srrm2	serine/arginine repetitive matrix 2	NM_175229.3	noAltMouse	noHumanHit
Sublib_SC_Proteome-P20	E	9	TRCN0000123484	GCATACAATATACACAGTCTT	CCGGGCATACAATATACACAGTCTTCTCGAGAAGACTGTGTATATTGTATGCTTTTTG	3UTR	NM_026455	10090	67922	2510049I19Rik	RIKEN cDNA 2510049I19 gene	NM_026455.4	noAltMouse	noHumanHit
Sublib_SC_Proteome-P20	E	10	TRCN0000123485	GCAAATGGAAAGAATCCTGAA	CCGGGCAAATGGAAAGAATCCTGAACTCGAGTTCAGGATTCTTTCCATTTGCTTTTTG	CDS	NM_026455	10090	67922	2510049I19Rik	RIKEN cDNA 2510049I19 gene	NM_026455.4	noAltMouse	noHumanHit
Sublib_SC_Proteome-P20	E	11	TRCN0000123486	CGGCGTGACAAAGCGGAAGAA	CCGGCGGCGTGACAAAGCGGAAGAACTCGAGTTCTTCCGCTTTGTCACGCCGTTTTTG	CDS	NM_026455	10090	67922	2510049I19Rik	RIKEN cDNA 2510049I19 gene	NM_026455.4	noAltMouse	noHumanHit
Sublib_SC_Proteome-P20	E	12	TRCN0000123487	CTCACTGAGCACTATGACATT	CCGGCTCACTGAGCACTATGACATTCTCGAGAATGTCATAGTGCTCAGTGAGTTTTTG	CDS	NM_026455	10090	67922	2510049I19Rik	RIKEN cDNA 2510049I19 gene	NM_026455.4	noAltMouse	noHumanHit
Sublib_SC_Proteome-P20	F	1	TRCN0000123488	ACTTCAACCGACACCTGGATA	CCGGACTTCAACCGACACCTGGATACTCGAGTATCCAGGTGTCGGTTGAAGTTTTTTG	CDS	NM_026455	10090	67922	2510049I19Rik	RIKEN cDNA 2510049I19 gene	NM_026455.4	XM_001472192.1 (LOC:434168),XM_973360.2 (LOC:434168)	noHumanHit
Sublib_SC_Proteome-P20	E	4	TRCN0000123509	GCCATAGTATAGAGGAATAAT	CCGGGCCATAGTATAGAGGAATAATCTCGAGATTATTCCTCTATACTATGGCTTTTTG	3UTR	NM_026313	10090	67684	3300001P08Rik	RIKEN cDNA 3300001P08 gene	NM_026313.1	noAltMouse	noHumanHit
Sublib_SC_Proteome-P20	E	5	TRCN0000123510	GCCGAGTAAGAAGACATACAA	CCGGGCCGAGTAAGAAGACATACAACTCGAGTTGTATGTCTTCTTACTCGGCTTTTTG	CDS	NM_026313	10090	67684	3300001P08Rik	RIKEN cDNA 3300001P08 gene	NM_026313.1	noAltMouse	NM_016424.3 (LOC:51747)
Sublib_SC_Proteome-P20	E	6	TRCN0000123511	CGCAGAATTAGACGAGGTCAT	CCGGCGCAGAATTAGACGAGGTCATCTCGAGATGACCTCGTCTAATTCTGCGTTTTTG	CDS	NM_026313	10090	67684	3300001P08Rik	RIKEN cDNA 3300001P08 gene	NM_026313.1	noAltMouse	noHumanHit
Sublib_SC_Proteome-P20	E	8	TRCN0000123512	GCCGAGATCGAAAGTCATATA	CCGGGCCGAGATCGAAAGTCATATACTCGAGTATATGACTTTCGATCTCGGCTTTTTG	CDS	NM_026313	10090	67684	3300001P08Rik	RIKEN cDNA 3300001P08 gene	NM_026313.1	noAltMouse	noHumanHit
Sublib_SC_Proteome-P20	F	2	TRCN0000123924	GCCGACATGATGACGATGATA	CCGGGCCGACATGATGACGATGATACTCGAGTATCATCGTCATCATGTCGGCTTTTTG	CDS	NM_008626	10090	17534	Mrc2	mannose receptor, C type 2	NM_008626.3	noAltMouse	noHumanHit
Sublib_SC_Proteome-P20	F	3	TRCN0000123925	GCCTGATGTCTTCCTCATCTT	CCGGGCCTGATGTCTTCCTCATCTTCTCGAGAAGATGAGGAAGACATCAGGCTTTTTG	CDS	NM_008626	10090	17534	Mrc2	mannose receptor, C type 2	NM_008626.3	noAltMouse	noHumanHit
Sublib_SC_Proteome-P20	F	4	TRCN0000123927	CCAGTTCCTCAATAAGTGTTT	CCGGCCAGTTCCTCAATAAGTGTTTCTCGAGAAACACTTATTGAGGAACTGGTTTTTG	CDS	NM_008626	10090	17534	Mrc2	mannose receptor, C type 2	NM_008626.3	noAltMouse	noHumanHit
Sublib_SC_Proteome-P20	F	5	TRCN0000123928	GTGGACAGATGGTTCTATTAT	CCGGGTGGACAGATGGTTCTATTATCTCGAGATAATAGAACCATCTGTCCACTTTTTG	CDS	NM_008626	10090	17534	Mrc2	mannose receptor, C type 2	NM_008626.3	noAltMouse	noHumanHit
Sublib_SC_Proteome-P20	F	6	TRCN0000124069	CATGTGTTTATTGTAGACCTA	CCGGCATGTGTTTATTGTAGACCTACTCGAGTAGGTCTACAATAAACACATGTTTTTG	3UTR	NM_172620	10090	224705	Vps52	vacuolar protein sorting 52 (yeast)	noHits	XM_619451.3 (LOC:624957)	noHumanHit
Sublib_SC_Proteome-P20	F	7	TRCN0000124070	CTGTCCTACTACCGATCCTAT	CCGGCTGTCCTACTACCGATCCTATCTCGAGATAGGATCGGTAGTAGGACAGTTTTTG	CDS	NM_172620	10090	224705	Vps52	vacuolar protein sorting 52 (yeast)	NM_172620.3	noAltMouse	noHumanHit
Sublib_SC_Proteome-P20	F	8	TRCN0000124071	GCTGAAGAAACACAAGCCGAA	CCGGGCTGAAGAAACACAAGCCGAACTCGAGTTCGGCTTGTGTTTCTTCAGCTTTTTG	CDS	NM_172620	10090	224705	Vps52	vacuolar protein sorting 52 (yeast)	NM_172620.3	XM_619451.3 (LOC:624957)	noHumanHit
Sublib_SC_Proteome-P20	F	9	TRCN0000124072	GTGTGGATCTTCGACACTATT	CCGGGTGTGGATCTTCGACACTATTCTCGAGAATAGTGTCGAAGATCCACACTTTTTG	CDS	NM_172620	10090	224705	Vps52	vacuolar protein sorting 52 (yeast)	NM_172620.3	noAltMouse	noHumanHit
Sublib_SC_Proteome-P20	F	10	TRCN0000124073	GTCAGGATGTAATGCGAAGTT	CCGGGTCAGGATGTAATGCGAAGTTCTCGAGAACTTCGCATTACATCCTGACTTTTTG	CDS	NM_172620	10090	224705	Vps52	vacuolar protein sorting 52 (yeast)	NM_172620.3	XM_619451.3 (LOC:624957)	noHumanHit
Sublib_SC_Proteome-P20	F	11	TRCN0000124164	GCAGTGGTGGAGTTATTCAAA	CCGGGCAGTGGTGGAGTTATTCAAACTCGAGTTTGAATAACTCCACCACTGCTTTTTG	3UTR	NM_029945	10090	77626	Smpd4	sphingomyelin phosphodiesterase 4	NM_029945.2	noAltMouse	noHumanHit
Sublib_SC_Proteome-P20	F	12	TRCN0000124165	GCCTGAAAGCTGACTCTATAA	CCGGGCCTGAAAGCTGACTCTATAACTCGAGTTATAGAGTCAGCTTTCAGGCTTTTTG	CDS	NM_029945	10090	77626	Smpd4	sphingomyelin phosphodiesterase 4	NM_029945.2	noAltMouse	NM_017751.2 (LOC:55627),NM_017951.2 (LOC:55627),NR_026922.1 (LOC:150776)
Sublib_SC_Proteome-P20	G	1	TRCN0000124166	CCCAATGTTTGGTCCTGAAAT	CCGGCCCAATGTTTGGTCCTGAAATCTCGAGATTTCAGGACCAAACATTGGGTTTTTG	CDS	NM_029945	10090	77626	Smpd4	sphingomyelin phosphodiesterase 4	NM_029945.2	noAltMouse	noHumanHit
Sublib_SC_Proteome-P20	G	4	TRCN0000124167	CCAATGTCTATGACCCTCCAT	CCGGCCAATGTCTATGACCCTCCATCTCGAGATGGAGGGTCATAGACATTGGTTTTTG	CDS	NM_029945	10090	77626	Smpd4	sphingomyelin phosphodiesterase 4	NM_029945.2	noAltMouse	noHumanHit
Sublib_SC_Proteome-P20	G	5	TRCN0000124168	CCTCAATCCATTTGAATACTA	CCGGCCTCAATCCATTTGAATACTACTCGAGTAGTATTCAAATGGATTGAGGTTTTTG	CDS	NM_029945	10090	77626	Smpd4	sphingomyelin phosphodiesterase 4	NM_029945.2	noAltMouse	noHumanHit
Sublib_SC_Proteome-P20	G	6	TRCN0000124279	CCGTACATCCTTTACTGTGAT	CCGGCCGTACATCCTTTACTGTGATCTCGAGATCACAGTAAAGGATGTACGGTTTTTG	3UTR	NM_008565	10090	17217	Mcm4	minichromosome maintenance deficient 4 homolog (S. cerevisiae)	NM_008565.2	noAltMouse	noHumanHit
Sublib_SC_Proteome-P20	G	7	TRCN0000124280	CCGATCATTCTTCTCTGACAA	CCGGCCGATCATTCTTCTCTGACAACTCGAGTTGTCAGAGAAGAATGATCGGTTTTTG	CDS	NM_008565	10090	17217	Mcm4	minichromosome maintenance deficient 4 homolog (S. cerevisiae)	NM_008565.2	noAltMouse	noHumanHit
Sublib_SC_Proteome-P20	G	8	TRCN0000124281	GCCGTGCTGAAAGACTACATT	CCGGGCCGTGCTGAAAGACTACATTCTCGAGAATGTAGTCTTTCAGCACGGCTTTTTG	CDS	NM_008565	10090	17217	Mcm4	minichromosome maintenance deficient 4 homolog (S. cerevisiae)	NM_008565.2	noAltMouse	noHumanHit
Sublib_SC_Proteome-P20	G	9	TRCN0000124282	CCTGCACAGAATGCCTTGTTT	CCGGCCTGCACAGAATGCCTTGTTTCTCGAGAAACAAGGCATTCTGTGCAGGTTTTTG	CDS	NM_008565	10090	17217	Mcm4	minichromosome maintenance deficient 4 homolog (S. cerevisiae)	NM_008565.2	noAltMouse	noHumanHit
Sublib_SC_Proteome-P20	G	12	TRCN0000124283	CCTGACTCCATCTTAGAACAT	CCGGCCTGACTCCATCTTAGAACATCTCGAGATGTTCTAAGATGGAGTCAGGTTTTTG	CDS	NM_008565	10090	17217	Mcm4	minichromosome maintenance deficient 4 homolog (S. cerevisiae)	NM_008565.2	noAltMouse	noHumanHit
Sublib_SC_Proteome-P20	H	1	TRCN0000124479	CCTCCTAATAAAGGCTCATTT	CCGGCCTCCTAATAAAGGCTCATTTCTCGAGAAATGAGCCTTTATTAGGAGGTTTTTG	3UTR	NM_145596	10090	234366	Gatad2a	GATA zinc finger domain containing 2A	NM_001113345.1,NM_001113346.1,NM_145596.3	noAltMouse	noHumanHit
Sublib_SC_Proteome-P20	H	2	TRCN0000124480	GCCGCCTTTGTGAAGGCTCTA	CCGGGCCGCCTTTGTGAAGGCTCTACTCGAGTAGAGCCTTCACAAAGGCGGCTTTTTG	CDS	NM_145596	10090	234366	Gatad2a	GATA zinc finger domain containing 2A	NM_001113345.1,NM_001113346.1,NM_145596.3	noAltMouse	noHumanHit
Sublib_SC_Proteome-P20	H	3	TRCN0000124481	GCACCCTTGAACCTGACCTAA	CCGGGCACCCTTGAACCTGACCTAACTCGAGTTAGGTCAGGTTCAAGGGTGCTTTTTG	CDS	NM_145596	10090	234366	Gatad2a	GATA zinc finger domain containing 2A	NM_001113345.1,NM_001113346.1,NM_145596.3	noAltMouse	noHumanHit
Sublib_SC_Proteome-P20	H	4	TRCN0000124482	CCCAGCAGATTCACAACATCA	CCGGCCCAGCAGATTCACAACATCACTCGAGTGATGTTGTGAATCTGCTGGGTTTTTG	CDS	NM_145596	10090	234366	Gatad2a	GATA zinc finger domain containing 2A	NM_145596.3	noAltMouse	noHumanHit
Sublib_SC_Proteome-P20	H	5	TRCN0000124483	GTGCTGCCAATAATGAGTTTA	CCGGGTGCTGCCAATAATGAGTTTACTCGAGTAAACTCATTATTGGCAGCACTTTTTG	CDS	NM_145596	10090	234366	Gatad2a	GATA zinc finger domain containing 2A	NM_001113345.1,NM_001113346.1,NM_145596.3	noAltMouse	noHumanHit
Sublib_SC_Proteome-P20	H	7	TRCN0000124664	GCTCAGAGTTTACTGAAGAAT	CCGGGCTCAGAGTTTACTGAAGAATCTCGAGATTCTTCAGTAAACTCTGAGCTTTTTG	3UTR	NM_010946	10090	18203	Ntan1	N-terminal Asn amidase	NM_010946.3	noAltMouse	noHumanHit
Sublib_SC_Proteome-P20	H	8	TRCN0000124665	GCTTCCTTTCAAGATCGTGGT	CCGGGCTTCCTTTCAAGATCGTGGTCTCGAGACCACGATCTTGAAAGGAAGCTTTTTG	CDS	NM_010946	10090	18203	Ntan1	N-terminal Asn amidase	NM_010946.3	noAltMouse	noHumanHit
Sublib_SC_Proteome-P20	H	9	TRCN0000124666	CCTTGATAATGAGCTCCATAA	CCGGCCTTGATAATGAGCTCCATAACTCGAGTTATGGAGCTCATTATCAAGGTTTTTG	CDS	NM_010946	10090	18203	Ntan1	N-terminal Asn amidase	NM_010946.3	noAltMouse	noHumanHit
Sublib_SC_Proteome-P20	H	10	TRCN0000124667	CTGCAGAGATTTACAGAGCTT	CCGGCTGCAGAGATTTACAGAGCTTCTCGAGAAGCTCTGTAAATCTCTGCAGTTTTTG	CDS	NM_010946	10090	18203	Ntan1	N-terminal Asn amidase	NM_010946.3	noAltMouse	noHumanHit
Sublib_SC_Proteome-P20	H	11	TRCN0000124668	GCCTTCTGTATGTTCAGCAAA	CCGGGCCTTCTGTATGTTCAGCAAACTCGAGTTTGCTGAACATACAGAAGGCTTTTTG	CDS	NM_010946	10090	18203	Ntan1	N-terminal Asn amidase	NM_010946.3	noAltMouse	NM_173474.2 (LOC:123803),XR_016134.2 (LOC:642367),XR_038802.1 (LOC:642367),XR_038808.1 (LOC:642367)
Sublib_SC_Proteome-P20	H	12	TRCN0000124789	CCTGAGTAATGCAAGGTTATT	CCGGCCTGAGTAATGCAAGGTTATTCTCGAGAATAACCTTGCATTACTCAGGTTTTTG	CDS	NM_010046	10090	13350	Dgat1	diacylglycerol O-acyltransferase 1	NM_010046.2	noAltMouse	noHumanHit
Sublib_SC_Proteome-P21	A	1	TRCN0000124790	GCGTGATTATTGCATCCAATA	CCGGGCGTGATTATTGCATCCAATACTCGAGTATTGGATGCAATAATCACGCTTTTTG	CDS	NM_010046	10090	13350	Dgat1	diacylglycerol O-acyltransferase 1	NM_010046.2	noAltMouse	noHumanHit
Sublib_SC_Proteome-P21	A	2	TRCN0000124791	GCTGAGTCTGTCACCTACTTT	CCGGGCTGAGTCTGTCACCTACTTTCTCGAGAAAGTAGGTGACAGACTCAGCTTTTTG	CDS	NM_010046	10090	13350	Dgat1	diacylglycerol O-acyltransferase 1	NM_010046.2	noAltMouse	noHumanHit
Sublib_SC_Proteome-P21	A	3	TRCN0000124792	GCCCTTCAAGGATATGGACTA	CCGGGCCCTTCAAGGATATGGACTACTCGAGTAGTCCATATCCTTGAAGGGCTTTTTG	CDS	NM_010046	10090	13350	Dgat1	diacylglycerol O-acyltransferase 1	NM_010046.2	noAltMouse	noHumanHit
Sublib_SC_Proteome-P21	A	4	TRCN0000124793	CGGATCATTGAGCGTCTCTTA	CCGGCGGATCATTGAGCGTCTCTTACTCGAGTAAGAGACGCTCAATGATCCGTTTTTG	CDS	NM_010046	10090	13350	Dgat1	diacylglycerol O-acyltransferase 1	NM_010046.2	noAltMouse	noHumanHit
Sublib_SC_Proteome-P21	A	5	TRCN0000125194	GCTCTGAGTGATGGTTTCTAA	CCGGGCTCTGAGTGATGGTTTCTAACTCGAGTTAGAAACCATCACTCAGAGCTTTTTG	3UTR	NM_025391	10090	66164	Nip7	nuclear import 7 homolog (S. cerevisiae)	NM_025391.1	noAltMouse	noHumanHit
Sublib_SC_Proteome-P21	A	6	TRCN0000125195	GCAGTCCTTCTTGTATGGAAA	CCGGGCAGTCCTTCTTGTATGGAAACTCGAGTTTCCATACAAGAAGGACTGCTTTTTG	CDS	NM_025391	10090	66164	Nip7	nuclear import 7 homolog (S. cerevisiae)	NM_025391.1	noAltMouse	noHumanHit
Sublib_SC_Proteome-P21	A	8	TRCN0000125196	CCAAGTATAAAGTGTGGGTAA	CCGGCCAAGTATAAAGTGTGGGTAACTCGAGTTACCCACACTTTATACTTGGTTTTTG	CDS	NM_025391	10090	66164	Nip7	nuclear import 7 homolog (S. cerevisiae)	NM_025391.1	noAltMouse	noHumanHit
Sublib_SC_Proteome-P21	A	9	TRCN0000125197	CAAGTATAAAGTGTGGGTAAA	CCGGCAAGTATAAAGTGTGGGTAAACTCGAGTTTACCCACACTTTATACTTGTTTTTG	CDS	NM_025391	10090	66164	Nip7	nuclear import 7 homolog (S. cerevisiae)	NM_025391.1	noAltMouse	noHumanHit
Sublib_SC_Proteome-P21	A	10	TRCN0000125198	CGCGAAGTACATCGGAGAGAA	CCGGCGCGAAGTACATCGGAGAGAACTCGAGTTCTCTCCGATGTACTTCGCGTTTTTG	CDS	NM_025391	10090	66164	Nip7	nuclear import 7 homolog (S. cerevisiae)	NM_025391.1	noAltMouse	noHumanHit
Sublib_SC_Proteome-P21	A	11	TRCN0000125504	GCCAGACTTCAGGACCTGTTT	CCGGGCCAGACTTCAGGACCTGTTTCTCGAGAAACAGGTCCTGAAGTCTGGCTTTTTG	3UTR	NM_133973	10090	102339	Cog4	component of oligomeric golgi complex 4	NM_133973.2	noAltMouse	noHumanHit
Sublib_SC_Proteome-P21	A	12	TRCN0000125505	GCGCGAAGTGAACTGTACTTA	CCGGGCGCGAAGTGAACTGTACTTACTCGAGTAAGTACAGTTCACTTCGCGCTTTTTG	CDS	NM_133973	10090	102339	Cog4	component of oligomeric golgi complex 4	NM_133973.2	noAltMouse	noHumanHit
Sublib_SC_Proteome-P21	B	1	TRCN0000125506	CGGGTGACTGAGATACTAGAT	CCGGCGGGTGACTGAGATACTAGATCTCGAGATCTAGTATCTCAGTCACCCGTTTTTG	CDS	NM_133973	10090	102339	Cog4	component of oligomeric golgi complex 4	NM_133973.2	noAltMouse	noHumanHit
Sublib_SC_Proteome-P21	B	4	TRCN0000125507	CCTGAGCAAGTTCTCGGAATA	CCGGCCTGAGCAAGTTCTCGGAATACTCGAGTATTCCGAGAACTTGCTCAGGTTTTTG	CDS	NM_133973	10090	102339	Cog4	component of oligomeric golgi complex 4	NM_133973.2	noAltMouse	noHumanHit
Sublib_SC_Proteome-P21	B	5	TRCN0000125508	CGACTCTTTACCCTGATCAAA	CCGGCGACTCTTTACCCTGATCAAACTCGAGTTTGATCAGGGTAAAGAGTCGTTTTTG	CDS	NM_133973	10090	102339	Cog4	component of oligomeric golgi complex 4	NM_133973.2	noAltMouse	noHumanHit
Sublib_SC_Proteome-P21	B	6	TRCN0000125594	GCCATGATTGTCAAGATGAAT	CCGGGCCATGATTGTCAAGATGAATCTCGAGATTCATCTTGACAATCATGGCTTTTTG	CDS	NM_173441	10090	73473	Iws1	IWS1 homolog (S. cerevisiae)	NM_173441.3	noAltMouse	noHumanHit
Sublib_SC_Proteome-P21	B	7	TRCN0000125595	CGAGCAGTGATGTATCTGTAT	CCGGCGAGCAGTGATGTATCTGTATCTCGAGATACAGATACATCACTGCTCGTTTTTG	CDS	NM_173441	10090	73473	Iws1	IWS1 homolog (S. cerevisiae)	NM_173441.3	noAltMouse	noHumanHit
Sublib_SC_Proteome-P21	B	8	TRCN0000125596	CCATCAAACAAGGACTATGTT	CCGGCCATCAAACAAGGACTATGTTCTCGAGAACATAGTCCTTGTTTGATGGTTTTTG	CDS	NM_173441	10090	73473	Iws1	IWS1 homolog (S. cerevisiae)	NM_173441.3	noAltMouse	noHumanHit
Sublib_SC_Proteome-P21	B	9	TRCN0000125597	CGCCATGATTGTCAAGATGAA	CCGGCGCCATGATTGTCAAGATGAACTCGAGTTCATCTTGACAATCATGGCGTTTTTG	CDS	NM_173441	10090	73473	Iws1	IWS1 homolog (S. cerevisiae)	NM_173441.3	noAltMouse	noHumanHit
Sublib_SC_Proteome-P21	B	12	TRCN0000125598	CGGGAGGAATTGTTAAAGATT	CCGGCGGGAGGAATTGTTAAAGATTCTCGAGAATCTTTAACAATTCCTCCCGTTTTTG	CDS	NM_173441	10090	73473	Iws1	IWS1 homolog (S. cerevisiae)	NM_173441.3	noAltMouse	noHumanHit
Sublib_SC_Proteome-P21	C	1	TRCN0000125719	GCAGAGATGATCTGAAGCATT	CCGGGCAGAGATGATCTGAAGCATTCTCGAGAATGCTTCAGATCATCTCTGCTTTTTG	3UTR	NM_026435	10090	67890	Ufm1	ubiquitin-fold modifier 1	NM_026435.4	noAltMouse	noHumanHit
Sublib_SC_Proteome-P21	C	2	TRCN0000125720	CGGCTCAGAACTGAGAATCAT	CCGGCGGCTCAGAACTGAGAATCATCTCGAGATGATTCTCAGTTCTGAGCCGTTTTTG	CDS	NM_026435	10090	67890	Ufm1	ubiquitin-fold modifier 1	NM_026435.4	noAltMouse	noHumanHit
Sublib_SC_Proteome-P21	C	3	TRCN0000125721	GCAGCTACAAGTGCGATTATT	CCGGGCAGCTACAAGTGCGATTATTCTCGAGAATAATCGCACTTGTAGCTGCTTTTTG	CDS	NM_026435	10090	67890	Ufm1	ubiquitin-fold modifier 1	NM_026435.4	noAltMouse	noHumanHit
Sublib_SC_Proteome-P21	C	4	TRCN0000125722	CGCCGTTCACAGCAGTGCTAA	CCGGCGCCGTTCACAGCAGTGCTAACTCGAGTTAGCACTGCTGTGAACGGCGTTTTTG	CDS	NM_026435	10090	67890	Ufm1	ubiquitin-fold modifier 1	NM_026435.4	noAltMouse	noHumanHit
Sublib_SC_Proteome-P21	C	5	TRCN0000125723	GCCGTACAAAGTTCTCAGTGT	CCGGGCCGTACAAAGTTCTCAGTGTCTCGAGACACTGAGAACTTTGTACGGCTTTTTG	CDS	NM_026435	10090	67890	Ufm1	ubiquitin-fold modifier 1	NM_026435.4	noAltMouse	noHumanHit
Sublib_SC_Proteome-P21	C	6	TRCN0000125789	CGTCAGTATGATTCCTGCCAA	CCGGCGTCAGTATGATTCCTGCCAACTCGAGTTGGCAGGAATCATACTGACGTTTTTG	CDS	NM_023479	10090	68626	Elac2	elaC homolog 2 (E. coli)	NM_023479.1	noAltMouse	noHumanHit
Sublib_SC_Proteome-P21	C	7	TRCN0000125790	CGACTTATGCAGGAACACAAA	CCGGCGACTTATGCAGGAACACAAACTCGAGTTTGTGTTCCTGCATAAGTCGTTTTTG	CDS	NM_023479	10090	68626	Elac2	elaC homolog 2 (E. coli)	NM_023479.1	noAltMouse	noHumanHit
Sublib_SC_Proteome-P21	C	8	TRCN0000125791	CCGTCATTACGGACAGCAAAT	CCGGCCGTCATTACGGACAGCAAATCTCGAGATTTGCTGTCCGTAATGACGGTTTTTG	CDS	NM_023479	10090	68626	Elac2	elaC homolog 2 (E. coli)	NM_023479.1	noAltMouse	noHumanHit
Sublib_SC_Proteome-P21	C	9	TRCN0000125792	GTCAGTATGATTCCTGCCAAA	CCGGGTCAGTATGATTCCTGCCAAACTCGAGTTTGGCAGGAATCATACTGACTTTTTG	CDS	NM_023479	10090	68626	Elac2	elaC homolog 2 (E. coli)	NM_023479.1	noAltMouse	noHumanHit
Sublib_SC_Proteome-P21	C	10	TRCN0000125793	GCCGTCATTACGGACAGCAAA	CCGGGCCGTCATTACGGACAGCAAACTCGAGTTTGCTGTCCGTAATGACGGCTTTTTG	CDS	NM_023479	10090	68626	Elac2	elaC homolog 2 (E. coli)	NM_023479.1	noAltMouse	noHumanHit
Sublib_SC_Proteome-P21	C	11	TRCN0000126049	GCACTGATGATGTGGTGGCAT	CCGGGCACTGATGATGTGGTGGCATCTCGAGATGCCACCACATCATCAGTGCTTTTTG	3UTR	NM_026914	10090	69029	1500032L24Rik	RIKEN cDNA 1500032L24 gene	NM_026914.1	noAltMouse	noHumanHit
Sublib_SC_Proteome-P21	C	12	TRCN0000126050	CCGAGTGTTCTCCATTGTGAT	CCGGCCGAGTGTTCTCCATTGTGATCTCGAGATCACAATGGAGAACACTCGGTTTTTG	CDS	NM_026914	10090	69029	1500032L24Rik	RIKEN cDNA 1500032L24 gene	NM_026914.1	noAltMouse	noHumanHit
Sublib_SC_Proteome-P21	D	1	TRCN0000126051	CGGGACACTCATCAGCAAGAA	CCGGCGGGACACTCATCAGCAAGAACTCGAGTTCTTGCTGATGAGTGTCCCGTTTTTG	CDS	NM_026914	10090	69029	1500032L24Rik	RIKEN cDNA 1500032L24 gene	NM_026914.1	noAltMouse	noHumanHit
Sublib_SC_Proteome-P21	D	2	TRCN0000126052	CTTCTCCGAGTGTTCTCCATT	CCGGCTTCTCCGAGTGTTCTCCATTCTCGAGAATGGAGAACACTCGGAGAAGTTTTTG	CDS	NM_026914	10090	69029	1500032L24Rik	RIKEN cDNA 1500032L24 gene	NM_026914.1	noAltMouse	noHumanHit
Sublib_SC_Proteome-P21	D	3	TRCN0000126053	CCCTTTCTCTATGTCGGGACA	CCGGCCCTTTCTCTATGTCGGGACACTCGAGTGTCCCGACATAGAGAAAGGGTTTTTG	CDS	NM_026914	10090	69029	1500032L24Rik	RIKEN cDNA 1500032L24 gene	NM_026914.1	noAltMouse	NM_033318.3 (LOC:91689)
Sublib_SC_Proteome-P21	D	4	TRCN0000126194	CCAGTCACTGTTGAGTCCTTT	CCGGCCAGTCACTGTTGAGTCCTTTCTCGAGAAAGGACTCAACAGTGACTGGTTTTTG	3UTR	NM_175934	10090	52040	Ppp1r10	protein phosphatase 1, regulatory subunit 10	NM_175934.2	XR_030839.1 (LOC:100039405),XR_030956.1 (LOC:100039405),XR_034231.1 (LOC:667766)	noHumanHit
Sublib_SC_Proteome-P21	D	5	TRCN0000126195	GCCATGGATGAGACTCCATAT	CCGGGCCATGGATGAGACTCCATATCTCGAGATATGGAGTCTCATCCATGGCTTTTTG	CDS	NM_175934	10090	52040	Ppp1r10	protein phosphatase 1, regulatory subunit 10	NM_175934.2	noAltMouse	noHumanHit
Sublib_SC_Proteome-P21	D	7	TRCN0000126197	CCTGAGCCATATGAACCCATT	CCGGCCTGAGCCATATGAACCCATTCTCGAGAATGGGTTCATATGGCTCAGGTTTTTG	CDS	NM_175934	10090	52040	Ppp1r10	protein phosphatase 1, regulatory subunit 10	NM_175934.2	noAltMouse	noHumanHit
Sublib_SC_Proteome-P21	D	8	TRCN0000126198	GCTCGTCAAGTTTATTGATGT	CCGGGCTCGTCAAGTTTATTGATGTCTCGAGACATCAATAAACTTGACGAGCTTTTTG	CDS	NM_175934	10090	52040	Ppp1r10	protein phosphatase 1, regulatory subunit 10	NM_175934.2	noAltMouse	noHumanHit
Sublib_SC_Proteome-P21	D	9	TRCN0000126294	CCTGAATATACATTGACTCAT	CCGGCCTGAATATACATTGACTCATCTCGAGATGAGTCAATGTATATTCAGGTTTTTG	3UTR	NM_019502	10090	14356	Fxc1	fractured callus expressed transcript 1	NM_019502.2	noAltMouse	noHumanHit
Sublib_SC_Proteome-P21	D	10	TRCN0000126295	CCTGTTGGTCTACAATCGGAT	CCGGCCTGTTGGTCTACAATCGGATCTCGAGATCCGATTGTAGACCAACAGGTTTTTG	CDS	NM_019502	10090	14356	Fxc1	fractured callus expressed transcript 1	NM_019502.2	noAltMouse	NM_012192.3 (LOC:26515)
Sublib_SC_Proteome-P21	D	11	TRCN0000126296	GTGCTGGGAAACTCATCCATT	CCGGGTGCTGGGAAACTCATCCATTCTCGAGAATGGATGAGTTTCCCAGCACTTTTTG	CDS	NM_019502	10090	14356	Fxc1	fractured callus expressed transcript 1	NM_019502.2	XM_001476420.1 (LOC:100041458)	noHumanHit
Sublib_SC_Proteome-P21	E	2	TRCN0000126297	CCACCGCCTCATGGCCGCTTA	CCGGCCACCGCCTCATGGCCGCTTACTCGAGTAAGCGGCCATGAGGCGGTGGTTTTTG	CDS	NM_019502	10090	14356	Fxc1	fractured callus expressed transcript 1	NM_019502.2	noAltMouse	NM_012192.3 (LOC:26515)
Sublib_SC_Proteome-P21	E	3	TRCN0000126298	AGACTCGCCATCAGGCAGCTA	CCGGAGACTCGCCATCAGGCAGCTACTCGAGTAGCTGCCTGATGGCGAGTCTTTTTTG	CDS	NM_019502	10090	14356	Fxc1	fractured callus expressed transcript 1	NM_019502.2	noAltMouse	noHumanHit
Sublib_SC_Proteome-P21	E	4	TRCN0000126474	CCTCACCTAAAGCAGTGCATT	CCGGCCTCACCTAAAGCAGTGCATTCTCGAGAATGCACTGCTTTAGGTGAGGTTTTTG	CDS	NM_013581	10090	16834	Cog1	component of oligomeric golgi complex 1	noHits	noAltMouse	noHumanHit
Sublib_SC_Proteome-P21	E	5	TRCN0000126475	CCTTTGATAGATACGCAGATA	CCGGCCTTTGATAGATACGCAGATACTCGAGTATCTGCGTATCTATCAAAGGTTTTTG	CDS	NM_013581	10090	16834	Cog1	component of oligomeric golgi complex 1	noHits	noAltMouse	noHumanHit
Sublib_SC_Proteome-P21	E	6	TRCN0000126476	GCAGCGGACTTCAGTTCTATT	CCGGGCAGCGGACTTCAGTTCTATTCTCGAGAATAGAACTGAAGTCCGCTGCTTTTTG	CDS	NM_013581	10090	16834	Cog1	component of oligomeric golgi complex 1	NM_013581.3	noAltMouse	noHumanHit
Sublib_SC_Proteome-P21	E	8	TRCN0000126477	CTGGATTCTAAGCTGAAGGTT	CCGGCTGGATTCTAAGCTGAAGGTTCTCGAGAACCTTCAGCTTAGAATCCAGTTTTTG	CDS	NM_013581	10090	16834	Cog1	component of oligomeric golgi complex 1	NM_013581.3	noAltMouse	NM_018714.2 (LOC:9382)
Sublib_SC_Proteome-P21	E	9	TRCN0000126478	CGAAAGCAAGATGCTGCTCAA	CCGGCGAAAGCAAGATGCTGCTCAACTCGAGTTGAGCAGCATCTTGCTTTCGTTTTTG	CDS	NM_013581	10090	16834	Cog1	component of oligomeric golgi complex 1	NM_013581.3	noAltMouse	noHumanHit
Sublib_SC_Proteome-P21	F	8	TRCN0000126784	CCGTGCTATGTGTTTCAGATA	CCGGCCGTGCTATGTGTTTCAGATACTCGAGTATCTGAAACACATAGCACGGTTTTTG	3UTR	NM_172051	10090	319880	Tmcc3	transmembrane and coiled coil domains 3	NM_172051.2	noAltMouse	noHumanHit
Sublib_SC_Proteome-P21	F	9	TRCN0000126785	GCAGCGATGACGAATGTTCTA	CCGGGCAGCGATGACGAATGTTCTACTCGAGTAGAACATTCGTCATCGCTGCTTTTTG	CDS	NM_172051	10090	319880	Tmcc3	transmembrane and coiled coil domains 3	NM_172051.2	noAltMouse	noHumanHit
Sublib_SC_Proteome-P21	F	10	TRCN0000126786	CTGTGACTCTTCTCGCCATAT	CCGGCTGTGACTCTTCTCGCCATATCTCGAGATATGGCGAGAAGAGTCACAGTTTTTG	CDS	NM_172051	10090	319880	Tmcc3	transmembrane and coiled coil domains 3	NM_172051.2	noAltMouse	noHumanHit
Sublib_SC_Proteome-P21	F	11	TRCN0000126787	CTCAGGGAGATCGAACAGAAT	CCGGCTCAGGGAGATCGAACAGAATCTCGAGATTCTGTTCGATCTCCCTGAGTTTTTG	CDS	NM_172051	10090	319880	Tmcc3	transmembrane and coiled coil domains 3	NM_172051.2	noAltMouse	noHumanHit
Sublib_SC_Proteome-P21	F	12	TRCN0000126788	GTGCAGTTTAAGAGAGAATAT	CCGGGTGCAGTTTAAGAGAGAATATCTCGAGATATTCTCTCTTAAACTGCACTTTTTG	CDS	NM_172051	10090	319880	Tmcc3	transmembrane and coiled coil domains 3	NM_172051.2	noAltMouse	NM_020698.2 (LOC:57458)
Sublib_SC_Proteome-P21	E	10	TRCN0000126814	GCGACTCCTATAATTTCTAAT	CCGGGCGACTCCTATAATTTCTAATCTCGAGATTAGAAATTATAGGAGTCGCTTTTTG	3UTR	NM_026632	10090	68240	Rpa3	replication protein A3	NM_026632.4	noAltMouse	noHumanHit
Sublib_SC_Proteome-P21	E	11	TRCN0000126815	GCCAGCATGTTACCACAGTAT	CCGGGCCAGCATGTTACCACAGTATCTCGAGATACTGTGGTAACATGCTGGCTTTTTG	CDS	NM_026632	10090	68240	Rpa3	replication protein A3	NM_026632.4	noAltMouse	noHumanHit
Sublib_SC_Proteome-P21	E	12	TRCN0000126816	CCGTGCTCTGTGCATCTTATA	CCGGCCGTGCTCTGTGCATCTTATACTCGAGTATAAGATGCACAGAGCACGGTTTTTG	CDS	NM_026632	10090	68240	Rpa3	replication protein A3	NM_026632.4	noAltMouse	noHumanHit
Sublib_SC_Proteome-P21	F	1	TRCN0000126817	GACGAGGAAATCTCTGGGATT	CCGGGACGAGGAAATCTCTGGGATTCTCGAGAATCCCAGAGATTTCCTCGTCTTTTTG	CDS	NM_026632	10090	68240	Rpa3	replication protein A3	NM_026632.4	XM_885368.2 (LOC:620986),XM_912995.2 (LOC:620986)	noHumanHit
Sublib_SC_Proteome-P21	F	2	TRCN0000126818	CCCTGTTTAAGGAAGATACTA	CCGGCCCTGTTTAAGGAAGATACTACTCGAGTAGTATCTTCCTTAAACAGGGTTTTTG	CDS	NM_026632	10090	68240	Rpa3	replication protein A3	NM_026632.4	noAltMouse	noHumanHit
Sublib_SC_Proteome-P21	F	3	TRCN0000126834	CCAACTTGTATCACACCAGTT	CCGGCCAACTTGTATCACACCAGTTCTCGAGAACTGGTGTGATACAAGTTGGTTTTTG	3UTR	NM_013897	10090	30057	Timm8b	translocase of inner mitochondrial membrane 8 homolog b (yeast)	NM_013897.2	NM_001134902.1 (LOC:270156),NM_212449.2 (LOC:270156)	noHumanHit
Sublib_SC_Proteome-P21	F	4	TRCN0000126835	GTGCATCACTTCATGGAACTA	CCGGGTGCATCACTTCATGGAACTACTCGAGTAGTTCCATGAAGTGATGCACTTTTTG	CDS	NM_013897	10090	30057	Timm8b	translocase of inner mitochondrial membrane 8 homolog b (yeast)	NM_013897.2	noAltMouse	noHumanHit
Sublib_SC_Proteome-P21	F	5	TRCN0000126836	CATTGACACTACTCTTGCCAT	CCGGCATTGACACTACTCTTGCCATCTCGAGATGGCAAGAGTAGTGTCAATGTTTTTG	CDS	NM_013897	10090	30057	Timm8b	translocase of inner mitochondrial membrane 8 homolog b (yeast)	NM_013897.2	noAltMouse	noHumanHit
Sublib_SC_Proteome-P21	F	6	TRCN0000126837	CGAACAGCAGAAGGCGCAATT	CCGGCGAACAGCAGAAGGCGCAATTCTCGAGAATTGCGCCTTCTGCTGTTCGTTTTTG	CDS	NM_013897	10090	30057	Timm8b	translocase of inner mitochondrial membrane 8 homolog b (yeast)	NM_013897.2	noAltMouse	noHumanHit
[truncated: 523 more rows]
