# Supplementary material for: Prmt5 is a regulator of muscle stem cell expansion in adult mice
Source: Nat Commun. 2015 Jun 1;6:7140. doi: 10.1038/ncomms8140 (PMC4458870; doi:10.1038/ncomms8140)
Supplement: Supplementary Data 3 — Results of the functional shRNA screen against the satellite cell proteome. Tab 1: Pax7/DAPI scores normalized to empty vector control. Tab 2: Target mRNAs with scores higher and lower of 25th percentile with two independent shRNAs. Tab 3: Target mRNAs with scores higher of 25th percentile with two independent shRNAs: Pax7 UP. Tab 4: Target mRNAs with scores lower of 25th percentile with two independent shRNAs: Pax7 DOWN. Tab 5a: Overlap of hits with opposing phenotypes. Tab 5b: Scores of overlap of hits with opposing phenotypes. Tab 6: Target mRNAs with scores higher of 25th percentile with two independent shRNAs and opposing phenotypes subtracted. Tab 7: Target mRNAs with scores lower of 25th percentile with two independent shRNAs and opposing phenotypes subtracted. Tab 8: Complete target list. 7 mRNAs that were targeted were scored as artifacts after manual reevaluation of images. [file ncomms8140-s4.xls]

## Sheet: Tab 1
	Gene ID	Location	Value		sorted on GeneID
	Mrpl19	H19	-1		1110049F12Rik	N17	-0.188609
	Akr1c14	L13	-0.992012		1110049F12Rik	P3	0.226615
	Gphn	F17	-0.983722		1110049F12Rik	N23	0.404837
	Eml3	C14	-0.982812		1110049F12Rik	N15	0.457242
	Smad2	K9	-0.980222		1110049F12Rik	P1	0.46332
	Gphn	F19	-0.974948		1300018J18Rik	P24	-0.0962534
	Pax7	D21	-0.961258		1300018J18Rik	B1	0.0966644
	Dsg4	K20	-0.956253		1300018J18Rik	P20	0.17866
	Pax7	C22	-0.944146		1300018J18Rik	P22	0.30316
	Pax7	C21	-0.939731		1700034H14Rik	O17	-0.41951
	Cacna1s	O9	-0.920374		1700034H14Rik	A2	-0.228715
	Mms19	B5	-0.914549		1700034H14Rik	O23	-0.086259
	Pax7	D21	-0.914504		1700034H14Rik	O21	-0.0798224
	Pax7	D19	-0.91403		1700034H14Rik	O19	0.304117
	Pax7	D19	-0.911085		1700047I17Rik1	E12	-0.5869
	Cldn5	E16	-0.902966		1700047I17Rik1	E18	-0.585036
	Cbara1	A18	-0.90145		1700047I17Rik1	E14	-0.258628
	Akr1c14	L15	-0.900091		1700047I17Rik1	E16	-0.150803
	Pax7	C22	-0.888039		2010305A19Rik	C1	-0.529631
	Pax7	C22	-0.886976		2010305A19Rik	A23	-0.479054
	Pax7	D20	-0.886463		2010305A19Rik	C9	-0.127964
	Pax7	D19	-0.87918		2010305A19Rik	C7	0.104137
	Pax7	D21	-0.874707		2410127L17Rik	A17	-0.458766
	Sh3bgr	H19	-0.860471		2410127L17Rik	A15	-0.415182
	Atg7	G10	-0.858266		2410127L17Rik	A19	-0.164825
	Pax7	D22	-0.855431		2410127L17Rik	A21	-0.041402
	Vps39	C16	-0.841269		2410127L17Rik	A11	0.0824308
	Cherp	L9	-0.840195		2510049I19Rik	I20	-0.282901
	Vps13a	G4	-0.822226		2510049I19Rik	I18	-0.185118
	Pax7	D22	-0.811754		2510049I19Rik	I22	0.0028354
	Pax7	C22	-0.80902		2510049I19Rik	I24	0.0151425
	Kcnab2	O19	-0.804323		2510049I19Rik	K2	0.271734
	Pax7	C22	-0.797001		2610101N10Rik	M17	-0.765462
	Pax7	C19	-0.792277		2610101N10Rik	M13	-0.412728
	Pax7	D22	-0.78519		2610101N10Rik	M15	-0.00444953
	Numb	K8	-0.784698		2610101N10Rik	M23	0.0751396
	Pax7	C19	-0.78433		2610101N10Rik	O1	0.12574
	Htatip2	B21	-0.778529		2810405K02Rik	N18	0.105857
	Pax7	D20	-0.778247		2810405K02Rik	N16	0.157091
	Sh3bgr	H21	-0.777116		2810405K02Rik	N24	0.260997
	2610101N10Rik	M17	-0.765462		2810405K02Rik	N12	0.271932
	Pax7	C20	-0.761839		2810405K02Rik	N14	0.403807
	Pax7	C19	-0.760799		2900010J23Rik	P14	0.117914
	Akap8	G17	-0.75252		2900010J23Rik	P10	0.16507
	Pax7	D19	-0.747088		2900010J23Rik	P18	0.184372
	Itsn2	B20	-0.743975		2900010J23Rik	P16	0.41825
	Sgcb	O20	-0.74123		3300001P08Rik	I8	-0.10399
	Osbpl11	G2	-0.735989		3300001P08Rik	I10	0.000401837
	Pax7	D21	-0.732283		3300001P08Rik	L4	0.17415
	Kcnab2	O23	-0.731776		3300001P08Rik	I16	0.236107
	Pax7	C21	-0.728657		3300001P08Rik	I12	0.426742
	Pax7	D22	-0.728476		4833413D08Rik	H7	-0.254921
	Col5a1	K17	-0.727762		4833413D08Rik	F23	-0.108572
	GFP	O12	-0.718381		4833413D08Rik	H1	-0.088912
	Pax7	C22	-0.716285		4833413D08Rik	H5	0.018432
	Pax7	D21	-0.714148		4833413D08Rik	H3	0.173842
	Zw10	D17	-0.707907		4931406C07Rik	M15	-0.224435
	Myd88	O2	-0.707493		4931406C07Rik	M13	-0.0402032
	Psap	I6	-0.705206		4931406C07Rik	M11	0.0529104
	Bcr	G10	-0.703638		4931406C07Rik	M9	0.301302
	Chkb	K18	-0.703638		5430435G22Rik	P23	-0.548391
	Dimt1	N24	-0.703638		5430435G22Rik	B8	-0.379858
	Dimt1	P2	-0.703638		5430435G22Rik	B6	-0.265955
	Gfpt1	F8	-0.703638		5430435G22Rik	B2	0.487702
	Gng11	J16	-0.703638		6430527G18Rik	F12	-0.468439
	H20	H12	-0.703638		9030617O03Rik	E10	0.048119
	H20	I14	-0.703638		9030617O03Rik	E6	0.0521748
	Insr	E6	-0.703638		9030617O03Rik	E4	0.102269
	Mbd3	L20	-0.703638		9030617O03Rik	E12	0.177955
	P7OE	D4	-0.703638		9030617O03Rik	E8	0.354425
	Pctk2	A24	-0.703638		9030624J02Rik	J18	-0.265435
	Pctk2	C2	-0.703638		9030624J02Rik	J10	-0.116768
	scram	M22	-0.703638		9030624J02Rik	J8	-0.0782128
	As3mt	B17	-0.702931		9030624J02Rik	J16	-0.035053
	Man1a2	M2	-0.70256		9030624J02Rik	J12	0.154327
	Mustn1	A20	-0.702304		9130011J15Rik	G22	-0.549702
	Rab7l1	E11	-0.698408		9130011J15Rik	G20	-0.481386
	Fn1	O23	-0.697806		9130011J15Rik	G18	-0.236695
	Dsg4	K22	-0.693263		9130011J15Rik	I4	0.150924
	Sgcb	O18	-0.688792		9630033F20Rik	A7	-0.221799
	Lxn	C17	-0.685024		9630033F20Rik	A17	-0.0945859
	Gga1	A19	-0.681904		9630033F20Rik	A15	-0.0624409
	Mustn1	A18	-0.681689		9630033F20Rik	A9	0.0752086
	Gabarap	A8	-0.678783		9630033F20Rik	A11	0.19473
	Ccdc44	H15	-0.677787		A030007L17Rik	E20	-0.474992
	Dscr3	B23	-0.674106		A030007L17Rik	G2	-0.249859
	Mff	K23	-0.663946		A030007L17Rik	G4	-0.143598
	Eml3	C16	-0.662804		A030007L17Rik	E24	-0.076448
	Ppil4	H16	-0.662501		A030007L17Rik	E22	0.0406718
	Pax7	M6	-0.657278		A630007B06Rik	H18	-0.308751
	Bgn	K16	-0.654325		A630007B06Rik	H10	-0.126484
	Man1a2	M12	-0.647987		A630007B06Rik	H16	-0.0665422
	Slc25a17	K21	-0.637448		A630007B06Rik	H14	-0.0236005
	Clec3b	J18	-0.636306		Abcf2	L2	-0.112738
	Pax7	D20	-0.63146		Abcf2	L4	-0.089328
	Ilvbl	C8	-0.63071		Abcf2	J22	-0.0605362
	Scrn3	C24	-0.628544		Abcf2	J24	-0.0335651
	Fbxo6	A21	-0.618728		Abcf2	J20	0.165738
	empty	N20	-0.618674		Abcg2	H13	-0.187438
	Gabpa	H18	-0.618571		Abcg2	H21	-0.127049
	GFP	I2	-0.616838		Abcg2	H17	0.0668239
	Sdc4	J23	-0.615168		Abcg2	H15	0.108367
	Appl2	N17	-0.613793		Abcg2	H19	0.178911
	Sestd1	O13	-0.612806		Abhd11	H4	-0.409973
	Mtmr9	P13	-0.608956		Abhd11	H6	-0.365555
	Pax7	C21	-0.608315		Abhd11	H8	-0.289043
	Nisch	C13	-0.608285		Abhd11	F24	0.0496286
	Crym	K21	-0.60637		Abhd11	H2	0.0496286
	Plekhf1	E18	-0.605937		Acacb	P13	-0.184848
	Prmt5	I18	-0.594189		Acacb	P17	-0.173688
	Exosc1	O19	-0.592409		Acacb	P9	-0.150588
	Psap	I4	-0.59033		Acacb	P15	-0.0627478
	Naglu	F4	-0.587995		Acacb	F10	0.236249
	1700047I17Rik1	E12	-0.5869		Acap2	M24	-0.0322692
	Ggps1	A8	-0.585501		Acap2	O2	-0.00894271
	1700047I17Rik1	E18	-0.585036		Acap2	O6	0.0225948
	Pax7	C19	-0.582641		Acap2	O4	0.112977
	Sdc4	L7	-0.580809		Acap2	O8	0.304008
	Smad3	I23	-0.580709		Adrbk1	O19	-0.436404
	Mrpl19	H21	-0.57895		Adrbk1	O21	-0.334142
	Folr2	L16	-0.577949		Adrbk1	O15	-0.173688
	Entpd5	P7	-0.574631		Adrbk1	O17	-0.0419873
	Arfgap1	B16	-0.573703		Adrbk1	O23	0.0781511
	Wdr91	C8	-0.571506		Agfg2	H3	-0.127319
	Pax7	C21	-0.568871		Agfg2	H9	0.146873
	Hs2st1	E17	-0.56673		Agfg2	H7	0.233761
	Mrpl12	A23	-0.563723		Agfg2	H1	0.257614
	Dym	G19	-0.563587		Agfg2	H5	0.407794
	Smad3	I21	-0.563534		Aida	L23	-0.107639
	Pax7	C21	-0.560208		Aida	L19	0.141902
	Folr2	L24	-0.557987		Aida	N1	0.204398
	Tbc1d1	J17	-0.557179		Aida	L21	0.372929
	empty	M19	-0.552643		Akap8	G17	-0.75252
	9130011J15Rik	G22	-0.549702		Akap8	G9	0.049328
	Nisch	C17	-0.549688		Akap8	G13	0.11989
	5430435G22Rik	P23	-0.548391		Akap8	G15	0.477784
	Pax7	M5	-0.547193		Akap8	G7	0.757332
	Clec3b	E17	-0.546407		Akr1c14	L13	-0.992012
	Gosr1	D16	-0.545986		Akr1c14	L15	-0.900091
	Ppil3	J16	-0.539787		Akr1c14	L17	-0.410294
	Inpp5k	N11	-0.538932		Akr1c14	L19	0.113579
	Fxn	F19	-0.53752		Akr1c14	L21	0.345556
	Col4a2	A24	-0.53619		Ampd2	I21	-0.25471
	2010305A19Rik	C1	-0.529631		Ampd2	I23	-0.199138
	Cacna1d	M9	-0.529362		Ampd2	I19	-0.166344
	Atxn2l	A19	-0.521573		Ampd2	K1	0.0988521
	Nup37	K23	-0.52002		Ampd2	K3	0.113185
	Stac3	K10	-0.516726		Ampd3	I7	-0.374848
	P2rx4	K5	-0.515151		Ampd3	I9	-0.152406
	Myoz2	F9	-0.514562		Ampd3	I17	-0.108073
	Ppil3	J22	-0.514027		Ampd3	I11	-0.0970226
	Mras	B1	-0.513758		Ampd3	I15	0.0834836
	Pax7	D20	-0.51342		Angptl1	O22	-0.055562
	Unc119b	J7	-0.509017		Angptl1	B1	-0.0169994
	Arfip2	M17	-0.508456		Angptl1	B3	0.0744962
	Wdr91	C12	-0.508014		Angptl1	O24	0.21283
	Garnl1	E15	-0.507391		Ank2	A10	-0.37263
	Col12a1	A18	-0.506713		Ank2	A6	-0.14318
	Htatip2	B19	-0.50644		Ank2	A8	0.0530631
	Sumf1	E10	-0.505796		Ank2	A2	0.249369
	Ly6a	N23	-0.504169		Ank2	A4	0.28383
	Pax7	D21	-0.499063		Ankmy2	E9	-0.351631
	Mrpl4	O3	-0.498377		Ankmy2	E5	-0.0977357
	Hint3	F11	-0.497585		Ankmy2	E7	0.00639742
	Gga1	A23	-0.494885		Ankmy2	E3	0.0260099
	Pax7	C20	-0.494123		Ankmy2	E1	0.417848
	Slc9a9	O1	-0.491051		Antxr2	L18	-0.235144
	Rbm12	A3	-0.488226		Antxr2	L12	-0.12132
	Pax7	C20	-0.48352		Antxr2	L16	0.0152182
	YFP	C6	-0.483005		Antxr2	L20	0.0248093
	Pax7	C20	-0.482256		Antxr2	L14	0.0878309
	Nxt2	J11	-0.481739		Anxa8	F23	-0.0337295
	9130011J15Rik	G20	-0.481386		Anxa8	F17	0.312661
	Ppp2r5c	N1	-0.47991		Anxa8	F19	0.325507
	Helb	K18	-0.479466		Anxa8	F15	0.437337
	2010305A19Rik	A23	-0.479054		Anxa8	F21	0.569567
	Vps41	B16	-0.478785		Ap3m1	P17	-0.352021
	Gga1	A21	-0.478033		Ap3m1	P13	-0.174401
	Ilvbl	C14	-0.477085		Ap3m1	P7	0.00415871
	A030007L17Rik	E20	-0.474992		Ap3m1	P9	0.05394
	Rnaset2b	E23	-0.473876		Ap3m1	P15	0.140979
	Asap1	I16	-0.472271		App	F16	-0.0480219
	Chchd1	F23	-0.472259		Appl2	N17	-0.613793
	Cul7	D12	-0.471226		Appl2	P3	-0.0102258
	Mtmr9	P17	-0.468812		Appl2	P1	0.15158
	6430527G18Rik	F12	-0.468439		Appl2	N23	0.310837
	Ubfd1	A11	-0.467774		Appl2	N15	0.352023
	Bgn	K18	-0.465009		Araf	O7	-0.150588
	Jph1	L17	-0.462981		Araf	O9	-0.130166
	2410127L17Rik	A17	-0.458766		Araf	O3	-0.0881224
	Prmt5	I22	-0.457859		Araf	O13	-0.0627478
	Slc16a3	H7	-0.45437		Araf	O5	-0.0268692
	Cox7a2	G16	-0.453552		Arfgap1	B16	-0.573703
	Parp12	E15	-0.453471		Arfgap1	B18	-0.274019
	Atp5s	E10	-0.452627		Arfgap1	B20	-0.12421
	Nisch	C15	-0.452516		Arfgap1	B10	0.00173073
	H20	A13	-0.451693		Arfgap1	B12	0.270311
	Ccdc150	B20	-0.445108		Arfgap2	P13	-0.258759
	Lxn	C23	-0.440652		Arfgap2	P21	-0.187952
	Letmd1	A4	-0.440504		Arfgap2	P17	-0.150385
	Fads2	P4	-0.439289		Arfgap2	P19	-0.0738738
	Uqcc	F9	-0.439166		Arfgap2	P15	0.0750325
	Ccdc109b	B24	-0.438965		Arfgap3	B24	-0.411223
	Mustn1	A24	-0.436519		Arfgap3	D8	-0.33961
	Adrbk1	O19	-0.436404		Arfgap3	B22	-0.289606
	Cul7	I7	-0.436404		Arfgap3	D10	0.211955
	Dab2ip	J9	-0.436404		Arfgap3	D2	0.505386
	Endog	G3	-0.436404		Arfip2	M17	-0.508456
	Nagk	L13	-0.436404		Arfip2	M15	-0.00216484
	Nedd8	K11	-0.436404		Arfip2	O1	0.304111
	Nek9	H5	-0.436404		Arfip2	M13	0.439544
	Notch1	N17	-0.436404		Arl5a	A23	-0.392536
	Pank4	B19	-0.436404		Arl5a	C1	-0.392536
	Pax7	C21	-0.436404		Arl5a	A19	-0.334142
	Pik3ca	D23	-0.436404		Arl5a	C7	-0.0268692
	Pik3ca	F1	-0.436404		Arl5a	A21	0.0781511
	Pten	P21	-0.436404		Arl6	F8	-0.217419
	Ripk1	M15	-0.436404		Arl6	J8	-0.107482
	Tmsb4x	A17	-0.436404		Arl6	F6	-0.0806775
	Plod2	I10	-0.434753		Arl6	F4	0.522484
	Kdelr3	I24	-0.431814		As3mt	B17	-0.702931
	Helb	K20	-0.42883		As3mt	B7	-0.220922
	C1qb	E19	-0.426941		As3mt	B11	-0.0414451
	Fbxo6	C9	-0.426292		As3mt	B9	0.107024
	Rbm12	A5	-0.425893		As3mt	B15	0.51537
	Stx6	P24	-0.424478		Asap1	I16	-0.472271
	Srrm2	G22	-0.422985		Asap1	I8	0.0110979
	Ilvbl	C10	-0.422792		Asap1	I10	0.0412947
	Gyg	E23	-0.422658		Asap1	I6	0.474474
	Slc12a2	A5	-0.421971		Ash2l	J8	-0.409973
	Srrm2	G18	-0.420042		Ash2l	J10	-0.365555
	Myd88	M18	-0.419977		Ash2l	H22	-0.238405
	1700034H14Rik	O17	-0.41951		Ash2l	J4	0.00670715
	Mrpl49	B19	-0.418501		Ash2l	J6	0.0496286
	Pax7	D22	-0.418217		Atg7	G10	-0.858266
	2410127L17Rik	A15	-0.415182		Atg7	G16	-0.346046
	Garnl1	E13	-0.415066		Atg7	G14	-0.0116981
	2610101N10Rik	M13	-0.412728		Atg7	G6	0.523025
	Sdc4	L5	-0.411972		Atg7	G8	0.782787
	Col5a1	K15	-0.411845		Athl1	I12	-0.339952
	Arfgap3	B24	-0.411223		Athl1	I8	-0.0260043
	Akr1c14	L17	-0.410294		Athl1	I6	0.0244192
	Vps39	C18	-0.410183		Athl1	I10	0.0621825
	Sec24a	P1	-0.410041		Atp11a	L12	-0.00536848
	Abhd11	H4	-0.409973		Atp11a	L10	0.294231
	Ash2l	J8	-0.409973		Atp11a	L6	0.43432
	Birc6	L12	-0.409973		Atp11a	L14	0.487573
	Csnk1g1	E24	-0.409973		Atp11a	L8	0.548758
	Csnk1g1	G2	-0.409973		Atp5s	E10	-0.452627
	Dclk1	I6	-0.409973		Atp5s	E8	-0.273371
	Mapk13	A16	-0.409973		Atp5s	E6	-0.12941
	Mvk	K10	-0.409973		Atp5s	E4	0.100748
	Pax7	C20	-0.409973		Atxn2l	A19	-0.521573
	Pax7	D22	-0.409973		Atxn2l	A17	-0.256618
	Pik3c2a	M14	-0.409973		Atxn2l	A11	-0.186065
	Ptpn12	B18	-0.409973		Atxn2l	A15	-0.15746
	Rg9mtd1	N16	-0.409973		Atxn2l	A21	0.100761
	Tnik	O18	-0.409973		AW549877	B17	-0.366363
	Ube2r2	P20	-0.409973		AW549877	B19	-0.243468
	Far1	O18	-0.408158		AW549877	B21	-0.000263897
	Pax7	D19	-0.404999		AW549877	B23	0.168287
	Ilvbl	C12	-0.403211		AW549877	B15	0.410717
	Mapksp1	I17	-0.402467		Bag3	C13	-0.0418226
	H20	J14	-0.401323		Bag3	C15	0.223141
	Garnl1	E17	-0.401039		Bag3	C11	0.276536
	Fxn	F15	-0.40016		Bag3	C7	0.278011
	Pax7	D20	-0.399978		Bag3	C9	0.315667
	Col12a1	A22	-0.397029		Bcl2	A5	-0.150588
	Entpd5	P1	-0.395783		Bcl2	A7	-0.130166
	Gabarapl2	A22	-0.395413		Bcl2	A1	-0.0881224
	Vps13a	E22	-0.39521		Bcl2	A3	-0.0268692
	Srrm2	G20	-0.394767		Bcr	G10	-0.703638
	Cdkn2aip	A6	-0.393246		Bcr	G6	-0.289043
	Mapre3	E7	-0.39312		Bcr	G14	-0.0882097
	Arl5a	A23	-0.392536		Bcr	G16	-0.0467797
	Arl5a	C1	-0.392536		Bcr	G8	-0.0287458
	Dab2ip	J15	-0.392536		Bgn	K16	-0.654325
	H20	H11	-0.392536		Bgn	K18	-0.465009
	H20	I13	-0.392536		Bgn	K14	0.0292197
	Map3k5	G9	-0.392536		Bgn	K10	0.0456261
	Mgat2	K17	-0.392536		Bgn	K12	0.804206
	Npr1	F7	-0.392536		Birc6	L12	-0.409973
	P7OE	D3	-0.392536		Birc6	L14	-0.365555
	Ric8	N23	-0.392536		Birc6	L16	-0.289043
	Ric8	P1	-0.392536		Birc6	L18	-0.0287458
	scram	M21	-0.392536		Birc6	L10	0.0496286
	Shoc2	E5	-0.392536		Brcc3	H16	-0.0882097
	Tyk2	L19	-0.392536		Brcc3	H20	-0.0815047
	Scrn2	J8	-0.391898		Brcc3	H18	-0.0467797
	Slc30a9	H19	-0.388887		Brcc3	H10	-0.0287458
	Rpp30	G19	-0.388285		Brcc3	H14	0
	Ppil3	J20	-0.38549		Btd	J24	0.0577693
	Rela	F18	-0.38546		Btd	H20	0.289661
	Stam2	A23	-0.380111		Btd	L2	0.671608
	Kcnab2	O17	-0.379912		Btd	L4	0.951648
	5430435G22Rik	B8	-0.379858		Btf3	O16	-0.224876
	Ctage5	I23	-0.37749		Btf3	O10	-0.0951886
	Golph3	B4	-0.377065		Btf3	O14	-0.0455087
	Pax7	C21	-0.375467		Btf3	O20	0.264492
	Ampd3	I7	-0.374848		C1qb	E19	-0.426941
	Ank2	A10	-0.37263		C1qb	P2	0.00862461
	Parp12	E17	-0.371421		C1qb	E23	0.0484616
	Fbxo6	A23	-0.3704		C1qb	P4	0.0838058
	Ngly1	E24	-0.36993		C1qb	E21	0.279293
	Ufsp2	D15	-0.368676		Cab39l	F7	-0.340935
	Endog	D14	-0.368234		Cab39l	F5	0.0669127
	Oas1a	A6	-0.367385		Cab39l	F13	0.246176
	AW549877	B17	-0.366363		Cab39l	F9	0.45245
	Cacna1d	M13	-0.365933		Cab39l	F11	0.498622
	Abhd11	H6	-0.365555		Cacna1d	M9	-0.529362
	Ash2l	J10	-0.365555		Cacna1d	M13	-0.365933
	Birc6	L14	-0.365555		Cacna1d	M11	-0.238697
	Csnk1g1	G4	-0.365555		Cacna1d	M1	-0.226474
	Dpp8	D24	-0.365555		Cacna1d	M7	-0.0181622
	Dpp8	F2	-0.365555		Cacna1s	O9	-0.920374
	Mapk13	A18	-0.365555		Cacna1s	O7	-0.252033
	Mpp1	I8	-0.365555		Cacna1s	O13	-0.127398
	Mvk	K12	-0.365555		Cacna1s	O5	-0.00417696
	Pax7	C22	-0.365555		Cacna1s	O15	0.130858
	Pik3c2a	M16	-0.365555		Calhm2	D16	-0.0390463
	Ptpn12	B20	-0.365555		Calhm2	D18	0.000461717
	Rg9mtd1	N18	-0.365555		Calhm2	D14	0.185268
	Tnik	O20	-0.365555		Calhm2	D24	0.204045
	Ubr1	P22	-0.365555		Car5b	P20	-0.0782593
	P2rx7	K15	-0.364154		Car5b	P16	-0.0632149
	Th1l	H22	-0.358135		Car5b	P10	0.0677884
	Mybph	M7	-0.35786		Car5b	P18	0.128629
	Fadd	F8	-0.357755		Car5b	P14	0.228113
	Tbc1d1	J21	-0.357319		Caskin2	K7	-0.2644
	Fn1	O17	-0.354218		Caskin2	K3	-0.131677
	Hmox1	F22	-0.352572		Caskin2	I23	-0.0185351
	Ltc4s	I11	-0.352029		Caskin2	K5	0.0516526
	Ap3m1	P17	-0.352021		Caskin2	K1	0.0529548
	Ankmy2	E9	-0.351631		Casp6	E17	-0.184848
	Helb	K22	-0.350997		Casp6	E13	-0.150588
	Mrpl13	O23	-0.349646		Casp6	E15	-0.130166
	Paox	I18	-0.348849		Casp6	E9	-0.0881224
	Slc9a9	M17	-0.348158		Casp6	E11	-0.0268692
	Ccdc109b	B18	-0.347415		Cbara1	A18	-0.90145
	Mtmr9	P21	-0.346855		Cbara1	A20	0.0161075
	Vamp5	N23	-0.346434		Cbara1	A16	0.0540621
	Atg7	G16	-0.346046		Cbara1	A12	0.158482
	H20	J14	-0.345937		Cbara1	A22	0.249148
	Dym	L14	-0.344368		Ccdc102a	L22	-0.262273
	Mttp	E20	-0.344138		Ccdc102a	N2	-0.182881
	Nudt3	L19	-0.343535		Ccdc102a	N8	0.0313399
	Pkn2	D18	-0.341608		Ccdc102a	L24	0.0526626
	Cab39l	F7	-0.340935		Ccdc102a	N10	0.289012
	Pax7	N5	-0.340687		Ccdc109b	B24	-0.438965
	Rab9	F22	-0.339955		Ccdc109b	B18	-0.347415
	Athl1	I12	-0.339952		Ccdc109b	B22	-0.253758
	Plod2	I8	-0.339787		Ccdc109b	B20	0.0889959
	Arfgap3	D8	-0.33961		Ccdc134	J22	-0.279519
	Rab7l1	E9	-0.338063		Ccdc134	J20	-0.255288
	Ppil3	J18	-0.335646		Ccdc134	L2	-0.0346673
	Adrbk1	O21	-0.334142		Ccdc134	J24	0.215475
	Arl5a	A19	-0.334142		Ccdc150	B20	-0.445108
	Dab2ip	J11	-0.334142		Ccdc150	B18	-0.25492
	empty	N19	-0.334142		Ccdc150	B12	-0.207658
	Endog	G5	-0.334142		Ccdc150	B16	0.0373508
	Mgat2	K13	-0.334142		Ccdc44	H15	-0.677787
	Nagk	L15	-0.334142		Ccdc44	H13	-0.327691
	Pank4	B21	-0.334142		Ccdc44	H17	-0.0602627
	Pik3ca	F3	-0.334142		Ccdc44	H9	0.0316424
	Pkn2	I9	-0.334142		Ccny	O16	-0.0627835
	Pten	P23	-0.334142		Ccny	O10	0.0268443
	Ripk1	M17	-0.334142		Ccny	O18	0.0565557
	Scyl1	H7	-0.334142		Ccny	O20	0.10658
	Shoc2	C23	-0.334142		Ccny	O14	0.211439
	Shoc2	E1	-0.334142		Cd180	H8	-0.0829133
	Ccdc44	H13	-0.327691		Cd180	H14	-0.0499793
	Eml3	C24	-0.326722		Cd180	H6	0.33067
	Far1	O20	-0.326191		Cd180	H10	0.473654
	Slc30a9	J5	-0.325207		Cd180	H4	0.493083
	Nf1	G12	-0.324663		Cd209d	J6	-0.273993
	empty	N19	-0.324639		Cd209d	H22	0.0187692
	Uqcc	F7	-0.324469		Cd209d	J10	0.115572
	Lactb2	K2	-0.324149		Cd209d	J12	0.467358
	YFP	C5	-0.324077		Cd209d	J8	0.579519
	YFP	D6	-0.324041		Cdc2a	A8	-0.238405
	Cntfr	G19	-0.323411		Cdc2a	A10	-0.117892
	Wdr61	O2	-0.322467		Cdc2a	A2	-0.0882097
	Srrm2	I4	-0.321343		Cdc2a	A6	-0.0815047
	Trmt5	M14	-0.320523		Cdc2a	A4	-0.0467797
	H20	I13	-0.315912		Cdkn2aip	A6	-0.393246
	Mrpl46	B8	-0.31549		Cdkn2aip	A12	-0.304357
	Col4a2	C10	-0.31507		Cdkn2aip	A8	-0.254945
	Efnb1	E13	-0.313157		Cdkn2aip	A10	-0.246799
	Zw10	D23	-0.311562		Cdkn2aip	A4	-0.0174378
	Obsl1	M15	-0.309765		Chchd1	F23	-0.472259
	Man1a2	M10	-0.309212		Chchd1	F21	0.00229493
	A630007B06Rik	H18	-0.308751		Chchd1	H1	0.0825059
	Rab9	F18	-0.308503		Chchd1	H3	0.4523
	Nhlrc2	K10	-0.308207		Cherp	L9	-0.840195
	Mrpl13	O21	-0.308182		Cherp	L11	-0.0192906
	Ctps2	A20	-0.306527		Cherp	L7	0.100106
	Sbf2	D23	-0.30594		Cherp	L3	0.198125
	Smpd4	M10	-0.305698		Cherp	L5	0.449639
	Mfn2	L5	-0.305587		Chkb	K18	-0.703638
	Csrp3	A9	-0.304657		Chkb	K22	-0.0882097
	Cdkn2aip	A12	-0.304357		Chkb	K16	-0.0287458
	Psmg2	F17	-0.304357		Chkb	F2	-0.0105846
	H20	A13	-0.303961		Chkb	K20	0
	empty	M20	-0.303946		Chst14	I5	-0.247818
	Stau1	P24	-0.303839		Chst14	I3	-0.196771
	Vps39	C14	-0.303017		Chst14	I9	-0.0517563
	Itga8	E7	-0.301537		Chst14	I7	0.232494
	Entpd5	P9	-0.29955		Chst14	G21	0.804139
	Unc93b1	I7	-0.297507		Cldn5	E16	-0.902966
	Ctps2	C2	-0.296359		Cldn5	E20	0.0881679
	Mug1	J19	-0.295857		Cldn5	E14	0.380982
	Hcls1	K17	-0.295198		Cldn5	E18	0.450204
	Gabarapl2	A16	-0.294329		Cldn5	E12	0.888327
	Unc119b	J9	-0.29366		Clec3b	J18	-0.636306
	Mrpl49	B17	-0.293262		Clec3b	E17	-0.546407
	Sgcb	O14	-0.292645		Clec3b	E19	-0.182195
	Ly6a	N17	-0.292162		Clec3b	E13	0.0281253
	Ctps2	A24	-0.291078		Clec3b	E15	0.039655
	Taok1	D13	-0.289722		Cntfr	G19	-0.323411
	Arfgap3	B22	-0.289606		Cntfr	G21	-0.286089
	Trmt5	M18	-0.289465		Cntfr	G15	0.217964
	Abhd11	H8	-0.289043		Cntfr	G17	0.319182
	Bcr	G6	-0.289043		Cntfr	G13	0.441658
	Birc6	L16	-0.289043		Cog6	P23	-0.221401
	Dpp8	F4	-0.289043		Cog6	P17	-0.197191
	empty	N20	-0.289043		Cog6	P19	-0.118757
	Gng11	J12	-0.289043		Cog6	P21	0.237698
	Map2k6	O22	-0.289043		Col12a1	A18	-0.506713
	Mapk13	A20	-0.289043		Col12a1	A22	-0.397029
	Mpp1	I10	-0.289043		Col12a1	A16	0.169966
	Mvk	K14	-0.289043		Col12a1	A12	0.538084
	Pik3c2a	M18	-0.289043		Col12a1	A20	0.718877
	Ptk2	C24	-0.289043		Col3a1	E6	-0.270636
	Ptk2	E2	-0.289043		Col3a1	E2	-0.258839
	Ptpn12	B22	-0.289043		Col3a1	E10	0.377606
	Ubr1	P24	-0.289043		Col3a1	E4	0.581171
	Ltc4s	I7	-0.287549		Col3a1	E8	0.591845
	Rspo3	O7	-0.287524		Col4a2	A24	-0.53619
	Mios	H6	-0.287071		Col4a2	C10	-0.31507
	Cntfr	G21	-0.286089		Col4a2	P14	0.134427
	2510049I19Rik	I20	-0.282901		Col4a2	C8	0.867204
	Pax7	C19	-0.282659		Col4a3bp	F1	-0.226844
	Nudt3	L11	-0.281476		Col4a3bp	F7	-0.138255
	Gphn	F21	-0.280575		Col4a3bp	F5	-0.12428
	Ccdc134	J22	-0.279519		Col4a3bp	F3	-0.0152829
	Nudt5	J22	-0.27788		Col4a3bp	D23	0.273289
	Tspo	N18	-0.277711		Col5a1	K17	-0.727762
	YFP	C5	-0.275202		Col5a1	K15	-0.411845
	Arfgap1	B18	-0.274019		Col5a1	K19	-0.208519
	Cd209d	J6	-0.273993		Col5a1	K23	-0.189439
	UNK	C24	-0.273969		Col5a1	K21	-0.080387
	Atp5s	E8	-0.273371		Cox15	K10	-0.259637
	Th1l	H20	-0.273212		Cox15	K8	-0.195276
	Ctage5	I19	-0.272569		Cox15	K12	-0.125108
	Tom1l2	P16	-0.272454		Cox15	K6	-0.0612736
	Col3a1	E6	-0.270636		Cox15	K4	0.0863646
	YFP	D5	-0.270063		Cox7a2	G16	-0.453552
	Gosr1	D24	-0.268397		Cox7a2	G10	-0.262552
	Sgcb	O10	-0.267877		Cox7a2	G6	-0.261377
	H20	A14	-0.267786		Cox7a2	G8	-0.217335
	5430435G22Rik	B6	-0.265955		Cox7a2	G14	-0.0812209
	9030624J02Rik	J18	-0.265435		Cox7c	I4	-0.103498
	Nudt5	N2	-0.26525		Cox7c	G18	-0.0717143
	Caskin2	K7	-0.2644		Cox7c	H4	0.139331
	GFP	J1	-0.263033		Cox7c	G22	0.172991
	Cox7a2	G10	-0.262552		Cox7c	G20	0.227614
	Slc36a4	I19	-0.262326		Cpsf3	G13	0.0022645
	Prmt5	I20	-0.262293		Cpsf3	G15	0.231747
	Ccdc102a	L22	-0.262273		Cpsf3	G9	0.233992
	Slc12a9	F9	-0.261808		Cpsf3	G17	0.238177
	Rab7l1	E7	-0.261421		Cpsf3	G7	0.365576
	Cox7a2	G6	-0.261377		Crym	K21	-0.60637
	Pex5	P18	-0.261311		Crym	K19	-0.248208
	Wars2	E20	-0.26034		Crym	K17	-0.175648
	Paox	I22	-0.259711		Crym	K23	-0.173854
	Cox15	K10	-0.259637		Crym	K15	0.0126888
	Tbxas1	C24	-0.259466		Csnk1d	E16	-0.238405
	Col3a1	E2	-0.258839		Csnk1d	E18	-0.117892
	Arfgap2	P13	-0.258759		Csnk1d	E14	-0.0815047
	1700047I17Rik1	E14	-0.258628		Csnk1d	E20	0.00670715
	Atxn2l	A17	-0.256618		Csnk1d	F4	0.248485
	Rnaset2b	E21	-0.256153		Csnk1g1	E24	-0.409973
	Nxt2	J7	-0.255773		Csnk1g1	G2	-0.409973
	Ccdc134	J20	-0.255288		Csnk1g1	G4	-0.365555
	Pax7	M5	-0.255017		Csnk1g1	F6	-0.0730671
	Ltc4s	I5	-0.254974		Csnk1g1	E22	0.0496286
	Cdkn2aip	A8	-0.254945		Csrp3	A9	-0.304657
	4833413D08Rik	H7	-0.254921		Csrp3	A3	-0.144021
	Ccdc150	B18	-0.25492		Csrp3	A7	0.00439956
	Pax7	M5	-0.254811		Csrp3	A5	0.124014
	Ampd2	I21	-0.25471		Ctage5	I23	-0.37749
	Pax7	M5	-0.254588		Ctage5	I19	-0.272569
	Ccdc109b	B22	-0.253758		Ctage5	I21	-0.103378
	Dym	I3	-0.253492		Ctage5	I17	0.388194
	Rab7l1	E3	-0.252532		Ctage5	K1	0.411732
	Mrpl46	B2	-0.252158		Ctps2	A20	-0.306527
	Cacna1s	O7	-0.252033		Ctps2	C2	-0.296359
	Taok1	D15	-0.251787		Ctps2	A24	-0.291078
	Eml3	C18	-0.251193		Ctps2	A18	-0.170134
	Rpp30	G21	-0.250828		Ctps2	A22	0.0824248
	Htatip2	D1	-0.250447		Cul2	K3	-0.184848
	H20	A13	-0.250349		Cul2	I21	-0.150588
	Txndc9	M12	-0.250116		Cul2	I23	-0.130166
	A030007L17Rik	G2	-0.249859		Cul2	K1	-0.130166
	Mrps33	L23	-0.249011		Cul2	I19	-0.0268692
	H20	J13	-0.248274		Cul7	D12	-0.471226
	Crym	K19	-0.248208		Cul7	I7	-0.436404
	GFP	I2	-0.24804		Cul7	G21	-0.184848
	Chst14	I5	-0.247818		Cul7	I3	-0.173688
	Cdkn2aip	A10	-0.246799		Cul7	I5	-0.0419873
	GFP	O11	-0.246652		Cyth3	A3	-0.110553
	Fam160b1	K9	-0.245574		Cyth3	D9	0.877416
	Garnl1	E11	-0.244877		Cyth3	D13	0.900957
	Mcam	H18	-0.244589		Cyth3	D11	0.902817
	Pax7	M6	-0.243755		Cyth3	D15	0.93445
	AW549877	B19	-0.243468		D5Wsu178e	I21	-0.237361
	Fads2	P2	-0.240957		D5Wsu178e	I17	-0.0447458
	L2hgdh	F18	-0.240813		D5Wsu178e	I19	0.0688806
	Nol3	A5	-0.240748		D5Wsu178e	I15	0.158283
	Smad2	P24	-0.239846		D5Wsu178e	I11	0.172615
	Cacna1d	M11	-0.238697		Dab2ip	J9	-0.436404
	Ash2l	H22	-0.238405		Dab2ip	J15	-0.392536
	Cdc2a	A8	-0.238405		Dab2ip	J11	-0.334142
	Csnk1d	E16	-0.238405		Dab2ip	J7	-0.0419873
	Dclk1	G20	-0.238405		Dab2ip	N8	0.0924764
	GFP	P12	-0.238405		Darc	L5	-0.184848
	Gipc1	L4	-0.238405		Darc	L9	-0.173688
	Mbd3	N8	-0.238405		Darc	N10	-0.141089
	Nrp1	B10	-0.238405		Darc	L3	-0.130166
	Pax7	M6	-0.238405		Darc	L7	-0.0627478
	Pctk2	C12	-0.238405		Dars2	E1	-0.0496591
	Pik3cg	I24	-0.238405		Dars2	C23	0.16707
	Pik3cg	K2	-0.238405		Dars2	C17	0.201524
	Qpctl	F18	-0.238405		Dars2	C13	0.640529
	Tnik	O10	-0.238405		Dars2	C15	0.775238
	Vcpip1	D14	-0.238405		Dclk1	I6	-0.409973
	D5Wsu178e	I21	-0.237361		Dclk1	G20	-0.238405
	9130011J15Rik	G18	-0.236695		Dclk1	G22	-0.117892
	Pdzd11	D1	-0.236498		Dclk1	G18	-0.0815047
	Mcam	J6	-0.235165		Dclk1	I4	0.0496286
	Antxr2	L18	-0.235144		Dctn6	J5	-0.133746
	H20	A14	-0.234464		Dctn6	J9	0.00449215
	P2rx7	P10	-0.233613		Dctn6	J15	0.118756
	Htatip2	D7	-0.232895		Dctn6	J7	0.210279
	H20	H12	-0.232725		Dctn6	J11	0.303262
	Lrrc15	J7	-0.232642		Dcun1d5	G13	-0.178952
	Nmi	F16	-0.232352		Dcun1d5	G17	-0.16484
	Mcam	J4	-0.232057		Dcun1d5	G9	0.163073
	Fads2	P6	-0.231863		Dcun1d5	G15	0.177899
	Stam2	C1	-0.230722		Dcun1d5	G7	0.20475
	Mlycd	J12	-0.230221		Denr	H13	-0.10691
	Fen1	F20	-0.229267		Denr	H9	-0.0413724
	Ggps1	A12	-0.228794		Denr	H7	0.210219
	1700034H14Rik	A2	-0.228715		Denr	H5	0.300952
	H20	I14	-0.227427		Denr	H3	0.462783
	Col4a3bp	F1	-0.226844		Dgat1	O24	-0.0767877
	Cacna1d	M1	-0.226474		Dhx32	H16	-0.0453059
	Tspo	N24	-0.226382		Dhx32	H10	0.0288985
	Eml3	C12	-0.225502		Dhx32	H6	0.0871968
	Btf3	O16	-0.224876		Dhx32	H8	0.0996743
	4931406C07Rik	M15	-0.224435		Dhx32	H14	0.125787
	Lsm5	B17	-0.224347		Diap2	O24	-0.16553
	Taok1	D9	-0.224268		Diap2	B1	0.0014927
	Helb	K24	-0.222321		Diap2	B3	0.0105661
	Vps13a	E20	-0.222161		Diap2	B5	0.190092
	9630033F20Rik	A7	-0.221799		Diap2	O22	0.403397
	YFP	D5	-0.221592		Dimt1	N24	-0.703638
	Cog6	P23	-0.221401		Dimt1	P2	-0.703638
	As3mt	B7	-0.220922		Dimt1	P6	-0.0882097
	Stat2	H10	-0.220801		Dimt1	P8	-0.0467797
	Mcm2	J19	-0.220027		Dimt1	P4	0
	Mlycd	C23	-0.219489		Dis3l	C10	0.031066
	Far1	O16	-0.219451		Dis3l	C12	0.139171
	Stac3	K18	-0.21793		Dis3l	C8	0.166999
	Hccs	E16	-0.217831		Dis3l	C2	0.520575
	Psmf1	G9	-0.217644		Dpp8	D24	-0.365555
	Arl6	F8	-0.217419		Dpp8	F2	-0.365555
	Cox7a2	G8	-0.217335		Dpp8	F4	-0.289043
	Stau1	A1	-0.216411		Dpp8	F6	-0.0287458
	Isg15	O6	-0.216081		Dpp8	D18	0.00670715
	Slc12a9	F11	-0.215815		Dscr3	B23	-0.674106
	Scrn2	J16	-0.214889		Dscr3	H14	-0.142506
	Ppil4	H20	-0.214116		Dscr3	D1	0.125903
	Ndrg3	J19	-0.212773		Dscr3	B19	0.747412
	Numb	K4	-0.212329		Dsg4	K20	-0.956253
	Th1l	J6	-0.211776		Dsg4	K22	-0.693263
	YFP	D5	-0.211538		Dsg4	K24	-0.105029
	Mlycd	J10	-0.211465		Dsg4	M2	0.498569
	Paox	I20	-0.210794		Dsg4	M8	0.76777
	Col5a1	K19	-0.208519		Dym	G19	-0.563587
	H20	A14	-0.208136		Dym	L14	-0.344368
	Ccdc150	B12	-0.207658		Dym	I3	-0.253492
	Rab3gap1	L7	-0.207252		Dym	L12	-0.17039
	YFP	D5	-0.207227		Dym	G21	-0.138934
	Myd88	M14	-0.205413		Dym	L10	-0.0261417
	Pax7	N5	-0.205025		Dym	L16	0.0425313
	Slc16a3	H9	-0.204893		Dym	L8	0.0601112
	Ifi203	M16	-0.202521		Dym	I5	0.186223
	Hspb6	A7	-0.199554		Efnb1	E13	-0.313157
	Parn	D17	-0.199459		Efnb1	E11	-0.123161
	Ampd2	I23	-0.199138		Efnb1	E17	-0.0404808
	empty	N20	-0.198939		Efnb1	E9	0.246246
	Sdc4	L3	-0.198448		Efnb1	E15	0.509948
	Ltc4s	I9	-0.197974		Eml3	C14	-0.982812
	Trmt2a	M11	-0.197619		Eml3	C16	-0.662804
	Cog6	P17	-0.197191		Eml3	C24	-0.326722
	Mcm4	M14	-0.197141		Eml3	C18	-0.251193
	Chst14	I3	-0.196771		Eml3	C12	-0.225502
	Tapt1	B11	-0.196571		empty	N20	-0.618674
	H20	J2	-0.196531		empty	M19	-0.552643
	Zranb2	A23	-0.196343		empty	N19	-0.334142
	Smpd4	K22	-0.19546		empty	N19	-0.324639
	Trmt5	M16	-0.195453		empty	M20	-0.303946
	Cox15	K8	-0.195276		empty	N20	-0.289043
	H20	A14	-0.194839		empty	N20	-0.198939
	P2rx4	K1	-0.194205		empty	N19	-0.188251
	Vps24	D15	-0.194169		empty	M20	-0.171878
	UNK	E2	-0.193474		empty	M19	-0.157138
	Tmsb4x	D24	-0.193286		empty	M19	-0.153303
	Nudt5	N8	-0.193214		empty	N19	-0.108725
	Taok1	D11	-0.191462		empty	M19	-0.0779719
	Ppcs	G14	-0.191046		empty	M20	-0.0287458
	Ifi203	M18	-0.190217		empty	M20	-0.00642153
	H20	J14	-0.190194		empty	M20	0.00677594
	Ufsp2	D17	-0.189973		empty	N19	0.0129854
	Mrpl4	O9	-0.189654		empty	N20	0.014358
	Col5a1	K23	-0.189439		empty	M20	0.0577363
	1110049F12Rik	N17	-0.188609		empty	N19	0.0700354
	Rasa1	B11	-0.188397		empty	M19	0.0781511
	empty	N19	-0.188251		empty	N20	0.255253
	Arfgap2	P21	-0.187952		empty	N20	0.287652
	Abcg2	H13	-0.187438		empty	M19	0.357832
	Eri3	D10	-0.186856		empty	M19	0.396556
	Vps53	L20	-0.186353		empty	M20	0.421676
	Atxn2l	A11	-0.186065		empty	N20	0.455605
	GFP	I1	-0.185888		empty	N19	0.526064
	Klraq1	H17	-0.185879		Endog	G3	-0.436404
	2510049I19Rik	I18	-0.185118		Endog	D14	-0.368234
	Acacb	P13	-0.184848		Endog	G5	-0.334142
	Casp6	E17	-0.184848		Endog	G7	0.0781511
	Cul2	K3	-0.184848		Entpd5	P7	-0.574631
	Cul7	G21	-0.184848		Entpd5	P1	-0.395783
	Darc	L5	-0.184848		Entpd5	P9	-0.29955
	GFP	J1	-0.184848		Entpd5	P5	-0.113085
	GFP	O11	-0.184848		Entpd5	P3	-0.0126401
	Mink1	B11	-0.184848		Eri3	D10	-0.186856
	Nf1	H23	-0.184848		Eri3	D12	0.0538989
	Notch1	N9	-0.184848		Eri3	D8	0.115133
	Pigk	M7	-0.184848		Eri3	D2	0.350254
	Pik3ca	D15	-0.184848		Exosc1	O19	-0.592409
	Syngr1	C13	-0.184848		Exosc1	O17	0.00733922
	Tbk1	F19	-0.184848		Exosc1	A2	0.151445
	Tmsb4x	A9	-0.184848		Exosc1	O23	0.280232
	Myd88	M16	-0.184762		Exosc1	O21	0.341954
	Hs2st1	E19	-0.183447		Fadd	F8	-0.357755
	Ccdc102a	N2	-0.182881		Fadd	E21	-0.173688
	Gosr1	D18	-0.182199		Fadd	E19	-0.0627478
	Clec3b	E19	-0.182195		Fadd	E23	-0.0419873
	Klraq1	H19	-0.180369		Fadd	G1	-0.0419873
	Uqcc	F11	-0.179653		Fads2	P4	-0.439289
	Dcun1d5	G13	-0.178952		Fads2	P2	-0.240957
	Mlf1ip	D11	-0.178599		Fads2	P6	-0.231863
	Nxt2	J9	-0.177052		Fads2	P8	0.0325024
	Vps53	L18	-0.175837		Faf1	P23	0.0617786
	Crym	K17	-0.175648		Faf1	B6	0.0632804
	Pcyt2	N11	-0.175058		Faf1	B4	0.212471
	Ap3m1	P13	-0.174401		Faf1	B2	0.500704
	Crym	K23	-0.173854		Fahd2a	E7	-0.159725
	Acacb	P17	-0.173688		Fahd2a	E9	-0.0271702
	Adrbk1	O15	-0.173688		Fahd2a	E11	0.044919
	Cul7	I3	-0.173688		Fahd2a	E5	0.119621
	Darc	L9	-0.173688		Fahd2a	E3	0.228057
	Fadd	E21	-0.173688		Fam160b1	K9	-0.245574
	H20	A13	-0.173688		Fam160b1	K3	0.00561806
	Ikbkb	J5	-0.173688		Fam160b1	K5	0.109763
	Nedd8	K7	-0.173688		Fam160b1	K7	0.415676
	Nek9	F23	-0.173688		Far1	O18	-0.408158
	Nek9	H1	-0.173688		Far1	O20	-0.326191
	Notch1	N13	-0.173688		Far1	O16	-0.219451
	Pank4	B15	-0.173688		Far1	O14	0.0053084
	Pax7	D19	-0.173688		Fbxo6	A21	-0.618728
	Pigk	M11	-0.173688		Fbxo6	C9	-0.426292
	Syngr1	C17	-0.173688		Fbxo6	A23	-0.3704
	Npl	M13	-0.172572		Fbxo6	C1	-0.0147895
	empty	M20	-0.171878		Fbxo6	C7	0.791664
	Pdzd11	D11	-0.171254		Fen1	F20	-0.229267
	Dym	L12	-0.17039		Fhl3	L18	-0.02317
	Tmem147	K17	-0.170357		Fhl3	L14	0.063192
	H20	J13	-0.170337		Fhl3	L20	0.0696216
	Ctps2	A18	-0.170134		Fhl3	L16	0.144006
	GFP	O12	-0.168851		Fhl3	L22	0.327735
	H20	I13	-0.168838		Fn1	O23	-0.697806
	Pick1	E23	-0.167349		Fn1	O17	-0.354218
	Ampd2	I19	-0.166344		Fn1	O15	-0.120969
	Diap2	O24	-0.16553		Fn1	O21	0.034949
	Fndc3b	O7	-0.165204		Fn1	O19	0.600589
	Parp12	E11	-0.164878		Fndc3b	O7	-0.165204
	Dcun1d5	G17	-0.16484		Fndc3b	O9	-0.132439
	2410127L17Rik	A19	-0.164825		Fndc3b	O15	0.0732648
	Trmt5	M24	-0.163469		Fndc3b	O5	0.620041
	YFP	D5	-0.162347		Fndc3b	O13	0.770403
	Fxn	F17	-0.161935		Folr2	L16	-0.577949
	Gga1	J20	-0.161877		Folr2	L24	-0.557987
	Man1a2	M8	-0.161236		Folr2	L22	-0.0691819
	Phldb1	M10	-0.161185		Folr2	L18	-0.0307927
	Myoz2	F15	-0.161015		Folr2	L20	0.0996161
	Tradd	F6	-0.160614		Fut11	A15	-0.104361
	Unc93b1	I9	-0.160485		Fxn	F19	-0.53752
	Fahd2a	E7	-0.159725		Fxn	F15	-0.40016
	Rab3gap1	L11	-0.159532		Fxn	F17	-0.161935
	Slc25a17	K19	-0.15843		Fxn	F13	-0.144868
	Atxn2l	A15	-0.15746		Fxn	F21	0.0446065
	Ppcs	G16	-0.157456		Fzd7	H2	-0.148194
	empty	M19	-0.157138		Gabarap	A8	-0.678783
	Numb	I24	-0.156916		Gabarap	A4	-0.129436
	Snx4	G20	-0.155144		Gabarap	A6	0.169337
	Scamp2	I12	-0.15402		Gabarap	A12	0.214836
	Trmt2a	M9	-0.153336		Gabarap	A10	0.326284
	empty	M19	-0.153303		Gabarapl2	A22	-0.395413
	Vps24	D9	-0.153003		Gabarapl2	A16	-0.294329
	Ampd3	I9	-0.152406		Gabarapl2	A24	-0.121412
	Isg15	O4	-0.152026		Gabarapl2	A20	-0.108395
	Stau1	P22	-0.151696		Gabarapl2	A18	-0.102195
	Vps13a	G2	-0.151493		Gabpa	H18	-0.618571
	P2rx7	K13	-0.151252		Gabpa	H16	-0.146548
	1700047I17Rik1	E16	-0.150803		Garnl1	E15	-0.507391
	Acacb	P9	-0.150588		Garnl1	E13	-0.415066
	Araf	O7	-0.150588		Garnl1	E17	-0.401039
	Bcl2	A5	-0.150588		Garnl1	E11	-0.244877
	Casp6	E13	-0.150588		Garnl1	E19	-0.0510368
	Cul2	I21	-0.150588		Gatad2a	O10	0.094651
	Ikbkb	H19	-0.150588		Gatad2a	O4	0.1209
	Map3k5	G17	-0.150588		Gatad2a	O8	0.153439
	Mink1	B7	-0.150588		Gatad2a	O2	0.17254
	Pax7	N5	-0.150588		Gatad2a	O6	0.245548
	Pi4k2a	D11	-0.150588		Gatm	G9	0.439055
	Plcl1	J23	-0.150588		Gatm	G13	0.70356
	Plcl1	L1	-0.150588		Gatm	G19	0.73351
	RFP	M3	-0.150588		Gatm	G15	0.764618
	Syngr1	C9	-0.150588		Gatm	G17	0.906771
	Tbk1	F15	-0.150588		GFP	O12	-0.718381
	Arfgap2	P17	-0.150385		GFP	I2	-0.616838
	Gla	L15	-0.150107		GFP	J1	-0.263033
	Mcm4	M18	-0.149232		GFP	I2	-0.24804
	Pof1b	L21	-0.148925		GFP	O11	-0.246652
	Nup37	K19	-0.148312		GFP	P12	-0.238405
	Fzd7	H2	-0.148194		GFP	I1	-0.185888
	Ufsp2	F1	-0.147803		GFP	J1	-0.184848
	Pax7	N6	-0.147132		GFP	O11	-0.184848
	Gnpat	L5	-0.146886		GFP	O12	-0.168851
	Nmi	F14	-0.146727		GFP	I2	-0.132366
	Gabpa	H16	-0.146548		GFP	P11	-0.130166
	Scrn3	E2	-0.146192		GFP	O12	-0.117892
	Parp12	E13	-0.145772		GFP	I2	-0.0990999
	Paox	I24	-0.144898		GFP	P12	-0.0890175
	Fxn	F13	-0.144868		GFP	I1	-0.0780433
	Tbk1	N24	-0.144393		GFP	P11	-0.0722818
	Yif1a	H5	-0.144382		GFP	P12	-0.0720241
	Csrp3	A3	-0.144021		GFP	I1	-0.0627478
	Vps13a	E24	-0.143752		GFP	J1	-0.0621489
	A030007L17Rik	G4	-0.143598		GFP	O11	-0.0607721
	Thbs3	A11	-0.143436		GFP	O11	-0.0594226
	Ank2	A6	-0.14318		GFP	O11	-0.00585658
	Tbxas1	E2	-0.143125		GFP	P12	0.00109657
	Parn	D23	-0.142672		GFP	O12	0.00278696
	Dscr3	H14	-0.142506		GFP	J1	0.00425546
	Stxbp6	L10	-0.141877		GFP	I2	0.00670715
	Klraq1	J5	-0.141613		GFP	J1	0.0318209
	Darc	N10	-0.141089		GFP	P11	0.0405992
	Itga8	E1	-0.140595		GFP	I1	0.0460248
	Mrps33	N9	-0.140493		GFP	J1	0.0479656
	Itm2b	F24	-0.139958		GFP	O12	0.0503343
	scram	M21	-0.139913		GFP	O12	0.068062
	Nxt2	J17	-0.139538		GFP	P11	0.0765253
	Dym	G21	-0.138934		GFP	P11	0.0818196
	Plod2	I6	-0.138794		GFP	P12	0.0893704
	H20	A14	-0.138677		GFP	P11	0.0965143
	Col4a3bp	F7	-0.138255		GFP	I1	0.109326
	L2hgdh	F22	-0.138137		GFP	I2	0.16297
	Slc9a9	M15	-0.138107		GFP	O12	0.22276
	Slc16a3	H5	-0.136981		GFP	P12	0.237506
	H20	I14	-0.136468		GFP	P12	0.264048
	Pax7	N5	-0.136401		GFP	I2	0.266147
	Mms19	O22	-0.136001		GFP	I1	0.368946
	Rbm12	A1	-0.134472		GFP	I1	0.375393
	Nup37	K21	-0.134388		GFP	P11	0.381012
	Dctn6	J5	-0.133746		GFP	J1	0.415718
	Fndc3b	O9	-0.132439		GFP	O11	0.447435
	Mras	O24	-0.132413		Gfpt1	F8	-0.703638
	GFP	I2	-0.132366		Gfpt1	F12	-0.0882097
	P2rx4	K7	-0.132229		Gfpt1	F16	-0.0815047
	Mustn1	A22	-0.132021		Gfpt1	F14	-0.0467797
	Caskin2	K3	-0.131677		Gfpt1	F10	0
	Ggps1	A10	-0.130318		Gga1	A19	-0.681904
	Araf	O9	-0.130166		Gga1	A23	-0.494885
	Bcl2	A7	-0.130166		Gga1	A21	-0.478033
	Casp6	E15	-0.130166		Gga1	J20	-0.161877
	Cul2	I23	-0.130166		Gga1	C1	-0.00794263
	Cul2	K1	-0.130166		Ggps1	A8	-0.585501
	Darc	L3	-0.130166		Ggps1	A12	-0.228794
	GFP	P11	-0.130166		Ggps1	A10	-0.130318
	Ikbkb	H21	-0.130166		Ggps1	A16	-0.0906028
	Map3k5	G19	-0.130166		Gipc1	L4	-0.238405
	Mink1	B9	-0.130166		Gipc1	L6	-0.117892
	Pax7	M5	-0.130166		Gipc1	J24	-0.0815047
	Pi4k2a	D13	-0.130166		Gipc1	L2	-0.0815047
	Syngr1	C11	-0.130166		Gipc1	L8	0.00670715
	Tbk1	F17	-0.130166		Gla	L15	-0.150107
	Tyk2	N7	-0.130166		Gla	L9	-0.0751012
	Ubr2	F14	-0.130137		Gla	L11	-0.0706906
	Pex5	K8	-0.129994		Gla	L13	0.0472076
	Gabarap	A4	-0.129436		Gla	L17	0.0495179
	Atp5s	E6	-0.12941		Glrx5	F16	0.228671
	Rab9	F24	-0.128477		Glrx5	F8	0.328408
	2010305A19Rik	C9	-0.127964		Glrx5	F14	0.380405
	Scrn2	J18	-0.127889		Glrx5	F12	0.455095
	Ntan1	O18	-0.127775		Glrx5	F10	0.598582
	Cacna1s	O13	-0.127398		Gng11	J16	-0.703638
	Agfg2	H3	-0.127319		Gng11	J12	-0.289043
	Tapt1	B5	-0.127049		Gng11	J20	-0.0882097
	Abcg2	H21	-0.127049		Gng11	J22	-0.0467797
	Nhlrc3	B10	-0.126604		Gng11	J18	0
	A630007B06Rik	H10	-0.126484		Gnpat	L5	-0.146886
	Rpa2	K7	-0.125388		Gnpat	L9	-0.0854591
	Cox15	K12	-0.125108		Gnpat	L7	0.125569
	Tbc1d1	A5	-0.124848		Gnpat	L3	0.689829
	Nt5dc1	B5	-0.124624		Golph3	B4	-0.377065
	Col4a3bp	F5	-0.12428		Golph3	P19	-0.0244358
	Arfgap1	B20	-0.12421		Golph3	P21	0.0836582
	Lage3	L8	-0.124017		Golph3	P23	0.304507
	Ppox	K16	-0.123968		Golph3	B2	0.485885
	Mlycd	C17	-0.12333		Gosr1	D16	-0.545986
	Phpt1	P23	-0.123207		Gosr1	D24	-0.268397
	Vps53	L22	-0.123168		Gosr1	D18	-0.182199
	Efnb1	E11	-0.123161		Gosr1	D14	-0.0519494
	Slc16a3	H15	-0.122401		Gosr1	D12	0.0985084
	Slc30a9	J3	-0.12207		Gphn	F17	-0.983722
	Npl	M11	-0.121918		Gphn	F19	-0.974948
	Mtmr9	P19	-0.121777		Gphn	F21	-0.280575
	Gabarapl2	A24	-0.121412		Gphn	F23	0.142021
	Antxr2	L12	-0.12132		Gphn	H1	0.770556
	Fn1	O15	-0.120969		Guk1	M8	-0.117892
	Cog6	P19	-0.118757		Guk1	K24	-0.0467797
	Myd88	M24	-0.117925		Guk1	M2	-0.0467797
	Cdc2a	A10	-0.117892		Guk1	M10	0.00670715
	Csnk1d	E18	-0.117892		Guk1	M12	0.0496286
	Dclk1	G22	-0.117892		Gyg	E23	-0.422658
	GFP	O12	-0.117892		Gyg	G3	0.118701
	Gipc1	L6	-0.117892		Gyg	G1	0.162493
	Guk1	M8	-0.117892		Gyg	G5	0.283855
	H20	J2	-0.117892		Gyg	G7	0.49575
	Nf1	H24	-0.117892		H20	H12	-0.703638
	Nrp1	B12	-0.117892		H20	I14	-0.703638
	Pik3cg	K4	-0.117892		H20	A13	-0.451693
	Ptk2	C14	-0.117892		H20	J14	-0.401323
	Qpctl	F20	-0.117892		H20	H11	-0.392536
	Rg9mtd1	N10	-0.117892		H20	I13	-0.392536
	Ube2r2	P14	-0.117892		H20	J14	-0.345937
	Vcpip1	D16	-0.117892		H20	I13	-0.315912
	Plod2	I12	-0.117545		H20	A13	-0.303961
	Unc93b1	I15	-0.117358		H20	A14	-0.267786
	Mug1	L1	-0.11735		H20	A13	-0.250349
	Pax7	C20	-0.11689		H20	J13	-0.248274
	9030624J02Rik	J10	-0.116768		H20	A14	-0.234464
	Psmf1	G5	-0.116567		H20	H12	-0.232725
	Mras	B5	-0.116511		H20	I14	-0.227427
	H20	A14	-0.115683		H20	A14	-0.208136
	Nudt3	L15	-0.115323		H20	J2	-0.196531
	Vps24	D13	-0.115283		H20	A14	-0.194839
	Pcyt2	N9	-0.113976		H20	J14	-0.190194
	Nova2	E12	-0.113244		H20	A13	-0.173688
	Entpd5	P5	-0.113085		H20	J13	-0.170337
	Abcf2	L2	-0.112738		H20	I13	-0.168838
	Mms19	O24	-0.112426		H20	A14	-0.138677
	Mcm4	M24	-0.11201		H20	I14	-0.136468
	H20	J2	-0.11143		H20	J2	-0.117892
	Tapt1	B7	-0.110889		H20	A14	-0.115683
	Cyth3	A3	-0.110553		H20	J2	-0.11143
	Ppil4	H22	-0.10937		H20	A13	-0.0875182
	Ubfd1	A9	-0.108897		H20	J13	-0.0744125
	empty	N19	-0.108725		H20	I13	-0.0378217
	Scrn3	C18	-0.108636		H20	J14	-0.0287458
	4833413D08Rik	F23	-0.108572		H20	A13	-0.0131363
	Wars2	G2	-0.108414		H20	H12	0.00819491
	Gabarapl2	A20	-0.108395		H20	I13	0.0248253
	Ampd3	I17	-0.108073		H20	J14	0.0257903
	Aida	L23	-0.107639		H20	J13	0.0393339
	Arl6	J8	-0.107482		H20	H11	0.0404795
	Itsn2	B24	-0.106999		H20	I13	0.042686
	Denr	H13	-0.10691		H20	A14	0.0496286
	Slc16a3	H13	-0.106728		H20	J2	0.0571845
	Inpp5k	N17	-0.106371		H20	A13	0.0725637
	Th1l	J4	-0.106194		H20	J13	0.0781511
	Dsg4	K24	-0.105029		H20	J14	0.107236
	Ubr2	F16	-0.104953		H20	J2	0.110918
	Fut11	A15	-0.104361		H20	I14	0.119068
	3300001P08Rik	I8	-0.10399		H20	J2	0.145569
	Cox7c	I4	-0.103498		H20	J13	0.175693
	Ctage5	I21	-0.103378		H20	I14	0.203726
	Tsc2	F14	-0.102471		H20	I13	0.218232
	Gabarapl2	A18	-0.102195		H20	H12	0.248621
	Hs2st1	E13	-0.101322		H20	J2	0.248746
	Slc25a17	K23	-0.0993173		H20	J13	0.27917
	GFP	I2	-0.0990999		H20	I14	0.304525
	Nisch	C11	-0.0985332		H20	H12	0.33203
	Vps24	D7	-0.0981329		H20	H11	0.355517
	Ankmy2	E5	-0.0977357		H20	H12	0.42584
	Hccs	E18	-0.0972254		H20	H11	0.449138
	Ampd3	I11	-0.0970226		H20	H11	0.456719
	1300018J18Rik	P24	-0.0962534		H20	I14	0.465203
	Mug1	J21	-0.0960926		H20	H11	0.514011
	Btf3	O10	-0.0951886		H20	J14	0.754764
	9630033F20Rik	A17	-0.0945859		H20	H11	0.965118
	Synpo2l	J11	-0.0937339		Hccs	E16	-0.217831
	Rabif	B19	-0.0933972		Hccs	E18	-0.0972254
	Mras	O22	-0.0932373		Hccs	E12	-0.0571049
	Iqsec1	P15	-0.09309		Hccs	E14	-0.0162129
	Nhlrc2	K16	-0.0918899		Hcls1	K17	-0.295198
	Mrpl13	O15	-0.0916267		Hcls1	K15	-0.053686
	Jph1	L11	-0.0908675		Hcls1	K9	-0.0261683
	Ggps1	A16	-0.0906028		Hcls1	K11	0.0455969
	Ndrg3	J21	-0.0905414		Hcls1	K13	0.210861
	Mapre3	E9	-0.0898234		Helb	K18	-0.479466
	Abcf2	L4	-0.089328		Helb	K20	-0.42883
	GFP	P12	-0.0890175		Helb	K22	-0.350997
	4833413D08Rik	H1	-0.088912		Helb	K24	-0.222321
	Bcr	G14	-0.0882097		Hint3	F11	-0.497585
	Brcc3	H16	-0.0882097		Hint3	F7	-0.0355284
	Cdc2a	A2	-0.0882097		Hint3	F5	0.0806488
	Chkb	K22	-0.0882097		Hint3	F9	0.189862
	Dimt1	P6	-0.0882097		Hint3	F3	0.392093
	Gfpt1	F12	-0.0882097		Hmox1	F22	-0.352572
	Gng11	J20	-0.0882097		Hs2st1	E17	-0.56673
	Insr	E10	-0.0882097		Hs2st1	E19	-0.183447
	Map4k4	O4	-0.0882097		Hs2st1	E13	-0.101322
	Mbd3	L24	-0.0882097		Hs2st1	E15	-0.037435
	Mbd3	N2	-0.0882097		Hs2st1	E21	-0.024444
	Mpp1	I18	-0.0882097		Hspb6	A7	-0.199554
	Pten	B4	-0.0882097		Hspb6	A9	-0.0433906
	Vcpip1	D8	-0.0882097		Hspb6	F20	0.422641
	YFP	C6	-0.0882097		Hspb6	F18	0.439599
	Araf	O3	-0.0881224		Htatip2	B21	-0.778529
	Bcl2	A1	-0.0881224		Htatip2	B19	-0.50644
	Casp6	E9	-0.0881224		Htatip2	D1	-0.250447
	Map2k6	B3	-0.0881224		Htatip2	D7	-0.232895
	Map3k5	G13	-0.0881224		Htatip2	B23	0.599181
	Mgat2	K21	-0.0881224		Ifi203	M16	-0.202521
	Npr1	F11	-0.0881224		Ifi203	M18	-0.190217
	Pi4k2a	D7	-0.0881224		Ifi203	M14	0.48572
	Pkn2	I17	-0.0881224		Ifi203	M12	0.919987
	Plcl1	J19	-0.0881224		Ikbkap	G21	-0.00576274
	Ric8	P5	-0.0881224		Ikbkap	G19	0.0325744
	Scyl1	H15	-0.0881224		Ikbkap	I7	0.494383
	Tyk2	L23	-0.0881224		Ikbkap	I5	0.511718
	Tyk2	N1	-0.0881224		Ikbkap	I3	0.752441
	YFP	C5	-0.0881224		Ikbkb	J5	-0.173688
	H20	A13	-0.0875182		Ikbkb	H19	-0.150588
	YFP	C6	-0.0862608		Ikbkb	H21	-0.130166
	1700034H14Rik	O23	-0.086259		Ikbkb	J3	-0.0627478
	Nhlrc3	B16	-0.0862336		Ikbkb	H17	-0.0268692
	Gnpat	L9	-0.0854591		Ilvbl	C8	-0.63071
	Cd180	H8	-0.0829133		Ilvbl	C14	-0.477085
	Brcc3	H20	-0.0815047		Ilvbl	C10	-0.422792
	Cdc2a	A6	-0.0815047		Ilvbl	C12	-0.403211
	Csnk1d	E14	-0.0815047		Inpp5k	N11	-0.538932
	Dclk1	G18	-0.0815047		Inpp5k	N17	-0.106371
	Gfpt1	F16	-0.0815047		Inpp5k	N23	0.0461734
	Gipc1	J24	-0.0815047		Inpp5k	N13	0.0637117
	Gipc1	L2	-0.0815047		Inpp5k	N15	0.43703
	Map4k4	O8	-0.0815047		Insr	E6	-0.703638
	Nrp1	B8	-0.0815047		Insr	E10	-0.0882097
	Pax7	N6	-0.0815047		Insr	E12	-0.0467797
	Pctk2	C10	-0.0815047		Insr	E4	-0.0287458
	Pik3cg	I22	-0.0815047		Insr	E8	0
	RFP	M4	-0.0815047		Ints3	G6	-0.0297777
	Ube2r2	P10	-0.0815047		Ints3	G14	-0.0164545
	Vcpip1	D12	-0.0815047		Ints3	G8	0.0771999
	Cox7a2	G14	-0.0812209		Ints3	G10	0.0931053
	Arl6	F6	-0.0806775		Ints3	G16	0.163819
	Vamp5	P5	-0.0804266		Iqsec1	P15	-0.09309
	Col5a1	K21	-0.080387		Iqsec1	P7	-0.0513361
	Ppil4	H18	-0.0799788		Iqsec1	P13	-0.0180261
	1700034H14Rik	O21	-0.0798224		Iqsec1	P9	0.00322411
	Mapksp1	I15	-0.0796886		Iqsec1	P5	0.0313441
	Vps39	C24	-0.0793657		Isg15	O6	-0.216081
	Jph1	L13	-0.0785224		Isg15	O4	-0.152026
	Car5b	P20	-0.0782593		Isg15	O8	-0.0660973
	9030624J02Rik	J8	-0.0782128		Itga8	E7	-0.301537
	GFP	I1	-0.0780433		Itga8	E1	-0.140595
	empty	M19	-0.0779719		Itga8	E5	-0.058147
	Dgat1	O24	-0.0767877		Itga8	E3	-0.039272
	Mras	B3	-0.076456		Itga8	P6	0.185607
	A030007L17Rik	E24	-0.076448		Itm2b	F24	-0.139958
	Pax7	N5	-0.0763224		Itm2b	A11	-0.0635122
	Gla	L9	-0.0751012		Itm2b	H4	0.123544
	Ppp2r5c	N9	-0.0746451		Itm2b	H2	0.184108
	H20	J13	-0.0744125		Itm2b	F22	0.347922
	Mrc2	L2	-0.0740477		Itsn2	B20	-0.743975
	Arfgap2	P19	-0.0738738		Itsn2	B24	-0.106999
	Lrrc15	J5	-0.0734778		Itsn2	B22	0.00331114
	Nhlrc3	B8	-0.0733475		Itsn2	B18	0.106435
	Pax7	M6	-0.0733082		Itsn2	D2	0.886531
	Csnk1g1	F6	-0.0730671		Jph1	L17	-0.462981
	GFP	P11	-0.0722818		Jph1	L11	-0.0908675
	GFP	P12	-0.0720241		Jph1	L13	-0.0785224
	Psmg2	F13	-0.071896		Jph1	L15	0.392839
	Cox7c	G18	-0.0717143		Kcnab2	O19	-0.804323
	Npl	M1	-0.0716189		Kcnab2	O23	-0.731776
	Gla	L11	-0.0706906		Kcnab2	O17	-0.379912
	Tatdn1	E23	-0.0705378		Kcnab2	O21	0.484363
	Mcm7	D8	-0.070307		Kdelr3	I24	-0.431814
	Psmf1	G3	-0.0698358		Kdelr3	I22	-0.0140582
	Ppox	K18	-0.0695815		Kdelr3	I18	0.104376
	Folr2	L22	-0.0691819		Kdelr3	P16	0.319329
	Synpo2l	J9	-0.0691297		Kdelr3	I20	0.685227
	Tom1l2	P14	-0.0686693		Keap1	J23	-0.0538138
	Slc25a40	N14	-0.0680727		Keap1	J19	-0.00145612
	Pax7	M6	-0.0676328		Keap1	J21	0.139477
	Tlr3	C13	-0.0673234		Keap1	J17	0.538205
	A630007B06Rik	H16	-0.0665422		Keap1	L1	0.607067
	Isg15	O8	-0.0660973		Klraq1	H17	-0.185879
	Thbs3	A17	-0.0657573		Klraq1	H19	-0.180369
	P7OE	D4	-0.0657021		Klraq1	J5	-0.141613
	Parn	D15	-0.0654075		Klraq1	H21	-0.0168983
	Tmem147	K15	-0.0651899		Klraq1	J3	0.422684
	Itm2b	A11	-0.0635122		L2hgdh	F18	-0.240813
	Car5b	P16	-0.0632149		L2hgdh	F22	-0.138137
	Smad2	K11	-0.0631085		L2hgdh	F20	0.037584
	Ccny	O16	-0.0627835		L2hgdh	F24	0.139028
	Acacb	P15	-0.0627478		Lactb2	K2	-0.324149
	Araf	O13	-0.0627478		Lactb2	K8	0.135321
	Darc	L7	-0.0627478		Lactb2	K4	0.247565
	Fadd	E19	-0.0627478		Lactb2	K6	0.540964
	GFP	I1	-0.0627478		Lage3	L8	-0.124017
	Ikbkb	J3	-0.0627478		Lage3	L12	-0.0347441
	Nedd8	K5	-0.0627478		Lage3	L10	0.0686672
	Nf1	G23	-0.0627478		Lage3	L6	0.288352
	Notch1	N11	-0.0627478		Letmd1	A4	-0.440504
	Pigk	M9	-0.0627478		Letmd1	A6	-0.058147
	Pik3ca	D17	-0.0627478		Letmd1	A10	0.00573234
	Syngr1	C15	-0.0627478		Letmd1	A2	0.0356318
	Tbk1	F21	-0.0627478		Letmd1	A8	0.104537
	Tmsb4x	A11	-0.0627478		Lrrc15	J7	-0.232642
	Slc30a7	F21	-0.0626881		Lrrc15	J5	-0.0734778
	9630033F20Rik	A15	-0.0624409		Lrrc15	J11	-0.0307701
	Mcm7	D10	-0.0622371		Lrrc15	J9	0.00878391
	GFP	J1	-0.0621489		Lrrc15	J3	0.224339
	Cox15	K6	-0.0612736		Lsm5	B17	-0.224347
	Plod2	I16	-0.0612429		Lsm5	B15	0.123627
	GFP	O11	-0.0607721		Lsm5	B7	0.34388
	Abcf2	J22	-0.0605362		Lsm5	B11	0.483935
	Ccdc44	H17	-0.0602627		Lsm5	B9	0.676224
	YFP	C6	-0.059668		Ltc4s	I11	-0.352029
	GFP	O11	-0.0594226		Ltc4s	I7	-0.287549
	Mlf1ip	D9	-0.0591872		Ltc4s	I5	-0.254974
	Letmd1	A6	-0.058147		Ltc4s	I9	-0.197974
	Itga8	E5	-0.058147		Ltc4s	I3	0.0017999
	Hccs	E12	-0.0571049		Lxn	C17	-0.685024
	Rpa2	K11	-0.0566488		Lxn	C23	-0.440652
	Angptl1	O22	-0.055562		Lxn	C15	-0.0060256
	Rpp30	J24	-0.0541873		Lxn	C13	0.239732
	P2rx4	K3	-0.0538528		Lxn	C11	0.254047
	Keap1	J23	-0.0538138		Ly6a	N23	-0.504169
	Hcls1	K15	-0.053686		Ly6a	N17	-0.292162
	Ly6a	N15	-0.0533231		Ly6a	N15	-0.0533231
	Pold1	H6	-0.0527299		Ly6a	N13	-0.0424155
	Gosr1	D14	-0.0519494		Ly6a	J16	-0.0391261
	Chst14	I9	-0.0517563		Man1a2	M2	-0.70256
	YFP	C6	-0.0513686		Man1a2	M12	-0.647987
	Iqsec1	P7	-0.0513361		Man1a2	M10	-0.309212
	Garnl1	E19	-0.0510368		Man1a2	M8	-0.161236
	Prmt5	I16	-0.0500085		Man1a2	K24	0.226002
	Cd180	H14	-0.0499793		Map2k6	O22	-0.289043
	Dars2	E1	-0.0496591		Map2k6	B3	-0.0881224
	Rufy2	M17	-0.0487679		Map2k6	O24	-0.0287458
	UNK	C18	-0.0481245		Map2k6	B1	0
	App	F16	-0.0480219		Map2k6	N12	0.041918
	Mrpl12	C1	-0.0474911		Map3k5	G9	-0.392536
	Taok1	D17	-0.0470154		Map3k5	G17	-0.150588
	Vps53	N2	-0.0469958		Map3k5	G19	-0.130166
	Bcr	G16	-0.0467797		Map3k5	G13	-0.0881224
	Brcc3	H18	-0.0467797		Map3k5	G15	-0.0268692
	Cdc2a	A4	-0.0467797		Map4k4	O4	-0.0882097
	Dimt1	P8	-0.0467797		Map4k4	O8	-0.0815047
	Gfpt1	F14	-0.0467797		Map4k4	O6	-0.0467797
	Gng11	J22	-0.0467797		Map4k4	N14	0.451861
	Guk1	K24	-0.0467797		Mapk13	A16	-0.409973
	Guk1	M2	-0.0467797		Mapk13	A18	-0.365555
	Insr	E12	-0.0467797		Mapk13	A20	-0.289043
	Map4k4	O6	-0.0467797		Mapk13	A22	-0.0287458
	Nrp1	B6	-0.0467797		Mapk13	A12	0.00670715
	Pctk2	C8	-0.0467797		Mapksp1	I17	-0.402467
	Pik3cg	I20	-0.0467797		Mapksp1	I15	-0.0796886
	RFP	N4	-0.0467797		Mapksp1	I19	0.288482
	Vcpip1	D10	-0.0467797		Mapksp1	I11	0.429893
	Btf3	O14	-0.0455087		Mapksp1	I9	0.616061
	Dhx32	H16	-0.0453059		Mapre3	E7	-0.39312
	D5Wsu178e	I17	-0.0447458		Mapre3	E9	-0.0898234
	Ntan1	O22	-0.0444792		Mapre3	E5	0.0793039
	Mcm2	J17	-0.043798		Mapre3	E1	0.088378
	Hspb6	A9	-0.0433906		Mbd3	L20	-0.703638
	Nt5dc1	B9	-0.0428056		Mbd3	N8	-0.238405
	Mios	H8	-0.0427409		Mbd3	L24	-0.0882097
	Ly6a	N13	-0.0424155		Mbd3	N2	-0.0882097
	Adrbk1	O17	-0.0419873		Mbd3	L22	0
	Cul7	I5	-0.0419873		Mcam	H18	-0.244589
	Dab2ip	J7	-0.0419873		Mcam	J6	-0.235165
	Fadd	E23	-0.0419873		Mcam	J4	-0.232057
	Fadd	G1	-0.0419873		Mcam	H22	-0.0361673
	Nagk	L11	-0.0419873		Mcam	H20	0.190408
	Nedd8	K9	-0.0419873		Mcm2	J19	-0.220027
	Nek9	H3	-0.0419873		Mcm2	J17	-0.043798
	Notch1	N15	-0.0419873		Mcm2	J23	0.00478733
	Pank4	B17	-0.0419873		Mcm2	J21	0.0269135
	Pax7	C19	-0.0419873		Mcm2	L1	0.295571
	Pax7	D21	-0.0419873		Mcm4	M14	-0.197141
	Pten	P19	-0.0419873		Mcm4	M18	-0.149232
	Ripk1	M13	-0.0419873		Mcm4	M24	-0.11201
	Tmsb4x	A15	-0.0419873		Mcm4	M12	0.0305695
	Psmg2	F19	-0.0419354		Mcm4	M16	0.129627
	Bag3	C13	-0.0418226		Mcm7	D8	-0.070307
	As3mt	B11	-0.0414451		Mcm7	D10	-0.0622371
	2410127L17Rik	A21	-0.041402		Mcm7	D2	0.104022
	Slc12a2	A9	-0.0413816		Mcm7	B24	0.222727
	Denr	H9	-0.0413724		Mcm7	B22	0.234673
	Vps52	K18	-0.0406939		Mef2a	O6	0.0445523
	Mttp	E14	-0.0406306		Mef2a	O8	0.362116
	Efnb1	E17	-0.0404808		Mef2a	M24	0.45323
	4931406C07Rik	M13	-0.0402032		Mef2a	O4	0.495537
	Itga8	E3	-0.039272		Mef2a	O2	0.952929
	Ly6a	J16	-0.0391261		Mff	K23	-0.663946
	Calhm2	D16	-0.0390463		Mff	K21	0.037326
	Uqcc	F3	-0.0389459		Mff	K19	0.0924689
	Mrpl4	O13	-0.0386771		Mff	M7	0.102465
	H20	I13	-0.0378217		Mff	M1	0.26045
	Hs2st1	E15	-0.037435		Mfn2	L5	-0.305587
	Npl	M9	-0.0365913		Mfn2	L3	0.0414984
	Mcam	H22	-0.0361673		Mfn2	L7	0.0700593
	Scrn2	J12	-0.0358909		Mfn2	L9	0.750785
	Hint3	F7	-0.0355284		Mfsd1	P9	0.166953
	9030624J02Rik	J16	-0.035053		Mfsd1	P13	0.182478
	Sbf2	F3	-0.0348003		Mfsd1	P5	0.282282
	Lage3	L12	-0.0347441		Mfsd1	P7	0.387668
	Ccdc134	L2	-0.0346673		Mgat2	K17	-0.392536
	Anxa8	F23	-0.0337295		Mgat2	K13	-0.334142
	Abcf2	J24	-0.0335651		Mgat2	K21	-0.0881224
	Acap2	M24	-0.0322692		Mgat2	K19	0
	Paox	K2	-0.031793		Mgat2	K15	0.0781511
	Ndrg3	L1	-0.031475		Mink1	B11	-0.184848
	Wars2	E24	-0.0308942		Mink1	B7	-0.150588
	Folr2	L18	-0.0307927		Mink1	B9	-0.130166
	Lrrc15	J11	-0.0307701		Mink1	B5	-0.0268692
	Pax7	N5	-0.030582		Mink1	N16	0.462302
	Nmral1	P17	-0.0298149		Mios	H6	-0.287071
	Ints3	G6	-0.0297777		Mios	H8	-0.0427409
	Bcr	G8	-0.0287458		Mios	H4	0.0220688
	Birc6	L18	-0.0287458		Mios	H2	0.130223
	Brcc3	H10	-0.0287458		Mlf1ip	D11	-0.178599
	Chkb	K16	-0.0287458		Mlf1ip	D9	-0.0591872
	Dpp8	F6	-0.0287458		Mlf1ip	D13	-0.00887702
	empty	M20	-0.0287458		Mlf1ip	D7	0.0990314
	H20	J14	-0.0287458		Mlycd	J12	-0.230221
	Insr	E4	-0.0287458		Mlycd	C23	-0.219489
	Map2k6	O24	-0.0287458		Mlycd	J10	-0.211465
	Mapk13	A22	-0.0287458		Mlycd	C17	-0.12333
	Mpp1	I12	-0.0287458		Mlycd	E1	0.14578
	Ptpn12	B24	-0.0287458		Mms19	B5	-0.914549
	Ptpn12	D2	-0.0287458		Mms19	O22	-0.136001
	scram	N22	-0.0287458		Mms19	O24	-0.112426
	Slc25a40	N24	-0.0284638		Mms19	B3	0.114224
	Fahd2a	E9	-0.0271702		Mms19	B1	0.204909
	Araf	O5	-0.0268692		Mpp1	I8	-0.365555
	Arl5a	C7	-0.0268692		Mpp1	I10	-0.289043
	Bcl2	A3	-0.0268692		Mpp1	I18	-0.0882097
	Casp6	E11	-0.0268692		Mpp1	I12	-0.0287458
	Cul2	I19	-0.0268692		Mpp1	I16	0
	Ikbkb	H17	-0.0268692		Mras	B1	-0.513758
	Map3k5	G15	-0.0268692		Mras	O24	-0.132413
	Mink1	B5	-0.0268692		Mras	B5	-0.116511
	Npr1	F13	-0.0268692		Mras	O22	-0.0932373
	Pi4k2a	D9	-0.0268692		Mras	B3	-0.076456
	Pigk	K23	-0.0268692		Mrc2	L2	-0.0740477
	Pigk	M1	-0.0268692		Mrc2	K10	-0.021855
	Plcl1	J21	-0.0268692		Mrc2	K6	0.0566939
	RFP	N3	-0.0268692		Mrc2	K4	0.126025
	Ric8	P7	-0.0268692		Mrc2	K8	0.269152
	scram	M22	-0.0267192		Mrpl12	A23	-0.563723
	Hcls1	K9	-0.0261683		Mrpl12	C1	-0.0474911
	Dym	L10	-0.0261417		Mrpl12	C9	0.370033
	Athl1	I8	-0.0260043		Mrpl12	C11	0.551764
	Pick1	G5	-0.0255965		Mrpl12	C7	0.560382
	Hs2st1	E21	-0.024444		Mrpl13	O23	-0.349646
	Golph3	P19	-0.0244358		Mrpl13	O21	-0.308182
	Slc25a40	N16	-0.0244063		Mrpl13	O15	-0.0916267
	Npl	M7	-0.0241609		Mrpl13	O17	-0.0169914
	Spin1	H8	-0.0241083		Mrpl13	O19	0.162565
	Parp12	E19	-0.0240488		Mrpl19	H19	-1
	A630007B06Rik	H14	-0.0236005		Mrpl19	H21	-0.57895
	Nol3	A3	-0.0235723		Mrpl19	H15	0.109002
	Ubfd1	A17	-0.0232167		Mrpl19	H17	0.553453
	Fhl3	L18	-0.02317		Mrpl19	J3	0.637362
	Numb	K6	-0.0224659		Mrpl4	O3	-0.498377
	Mustn1	A16	-0.0222462		Mrpl4	O9	-0.189654
	Mrc2	K10	-0.021855		Mrpl4	O13	-0.0386771
	Rfc4	L19	-0.0217559		Mrpl4	O7	0.068657
	Rabif	B23	-0.0215955		Mrpl4	O5	0.169311
	Slc30a9	H17	-0.0203916		Mrpl46	B8	-0.31549
	Tlr3	C17	-0.0193637		Mrpl46	B2	-0.252158
	Cherp	L11	-0.0192906		Mrpl46	B6	0.0688087
	Numbl	K24	-0.0185788		Mrpl46	B10	0.0792554
	Caskin2	I23	-0.0185351		Mrpl46	B4	0.260261
	Cacna1d	M7	-0.0181622		Mrpl49	B19	-0.418501
	Slc9a9	M23	-0.0180314		Mrpl49	B17	-0.293262
	Iqsec1	P13	-0.0180261		Mrpl49	B23	0.0434461
	Cdkn2aip	A4	-0.0174378		Mrpl49	B21	0.169739
	Angptl1	B1	-0.0169994		Mrpl49	D1	0.286993
	Mrpl13	O17	-0.0169914		Mrps33	L23	-0.249011
	Klraq1	H21	-0.0168983		Mrps33	N9	-0.140493
	Sec24a	P5	-0.0167841		Mrps33	N7	-0.00136505
	Ints3	G14	-0.0164545		Mrps33	N11	0.144296
	Hccs	E14	-0.0162129		Mrps33	N1	0.40172
	Snx4	P20	-0.0160284		Mtmr9	P13	-0.608956
	Ubr2	F10	-0.0154965		Mtmr9	P17	-0.468812
	Col4a3bp	F3	-0.0152829		Mtmr9	P21	-0.346855
	Fbxo6	C1	-0.0147895		Mtmr9	P19	-0.121777
	Tmem147	K13	-0.0141348		Mtmr9	P15	0.0742127
	Kdelr3	I22	-0.0140582		Mttp	E20	-0.344138
	H20	A13	-0.0131363		Mttp	E14	-0.0406306
	Entpd5	P3	-0.0126401		Mttp	E16	0.0020285
	Atg7	G14	-0.0116981		Mttp	E18	0.0180411
	Rpa2	K9	-0.011644		Mttp	E22	0.181282
	Chkb	F2	-0.0105846		Mug1	J19	-0.295857
	Unc93b1	I11	-0.0105824		Mug1	L1	-0.11735
	Nedd8	D16	-0.010387		Mug1	J21	-0.0960926
	Appl2	P3	-0.0102258		Mug1	J23	0.137331
	Slc36a4	I23	-0.00911079		Mustn1	A20	-0.702304
	Acap2	O2	-0.00894271		Mustn1	A18	-0.681689
	Mlf1ip	D13	-0.00887702		Mustn1	A24	-0.436519
	Rasa1	B9	-0.00841358		Mustn1	A22	-0.132021
	Psap	I8	-0.00795674		Mustn1	A16	-0.0222462
	Gga1	C1	-0.00794263		Mvk	K10	-0.409973
	Mybph	M1	-0.00759982		Mvk	K12	-0.365555
	Vps53	L24	-0.00722967		Mvk	K14	-0.289043
	empty	M20	-0.00642153		Mvk	K6	0.00670715
	Lxn	C15	-0.0060256		Mvk	K8	0.0496286
	GFP	O11	-0.00585658		Mybph	M7	-0.35786
	Ikbkap	G21	-0.00576274		Mybph	M1	-0.00759982
	Atp11a	L12	-0.00536848		Mybph	M9	0.751215
	2610101N10Rik	M15	-0.00444953		Mybph	M11	0.800084
	Pof1b	L17	-0.00444162		Myd88	O2	-0.707493
	Cacna1s	O5	-0.00417696		Myd88	M18	-0.419977
	Wdr61	O10	-0.00334086		Myd88	M14	-0.205413
	Tnnc1	A24	-0.00316456		Myd88	M16	-0.184762
	Slc9a9	O3	-0.00243921		Myd88	M24	-0.117925
	Nek9	N18	-0.00230111		Myoz2	F9	-0.514562
	Arfip2	M15	-0.00216484		Myoz2	F15	-0.161015
	Nxt2	J15	-0.00185656		Myoz2	F11	0.0829962
	Keap1	J19	-0.00145612		Myoz2	F13	0.139697
	Mrps33	N7	-0.00136505		Myoz2	F7	0.336667
	Prmt5	I24	-0.00117775		Nagk	L13	-0.436404
	AW549877	B21	-0.000263897		Nagk	L15	-0.334142
	Unc119b	J11	-2.5313e-05		Nagk	L11	-0.0419873
	Brcc3	H14	0		Nagk	L17	0.0781511
	Chkb	K20	0		Naglu	F4	-0.587995
	Dimt1	P4	0		Naglu	F6	0.0632315
	Gfpt1	F10	0		Naglu	F2	0.271277
	Gng11	J18	0		Naglu	D24	0.303005
	Insr	E8	0		Naglu	D18	0.90423
	Map2k6	B1	0		Ndrg3	J19	-0.212773
	Mbd3	L22	0		Ndrg3	J21	-0.0905414
	Mgat2	K19	0		Ndrg3	L1	-0.031475
	Mpp1	I16	0		Ndrg3	J23	0.079978
	Nf1	G11	0		Ndrg3	L3	0.52135
	Nf1	G12	0		Nedd8	K11	-0.436404
	Npr1	F9	0		Nedd8	K7	-0.173688
	P7OE	C3	0		Nedd8	K5	-0.0627478
	P7OE	C4	0		Nedd8	K9	-0.0419873
	Pik3c2a	M24	0		Nedd8	D16	-0.010387
	Pik3c2a	O2	0		Nek9	H5	-0.436404
	Pkn2	I15	0		Nek9	F23	-0.173688
	Plcl1	J17	0		Nek9	H1	-0.173688
	Pten	B2	0		Nek9	H3	-0.0419873
	Ric8	P3	0		Nek9	N18	-0.00230111
	Ripk1	M23	0		Nf1	G12	-0.324663
	Ripk1	O1	0		Nf1	H23	-0.184848
	Scyl1	H13	0		Nf1	H24	-0.117892
	Shoc2	E7	0		Nf1	G23	-0.0627478
	Tyk2	L21	0		Nf1	G11	0
	YFP	D5	0		Nf1	G12	0
	YFP	D6	0		Nf1	G24	0.00670715
	3300001P08Rik	I10	0.000401837		Nf1	H24	0.0160242
	Calhm2	D18	0.000461717		Nf1	G11	0.0451668
	GFP	P12	0.00109657		Nf1	G23	0.153631
	Diap2	B1	0.0014927		Nf1	G24	0.158906
	Arfgap1	B10	0.00173073		Nf1	G12	0.159716
	Ltc4s	I3	0.0017999		Nf1	H23	0.167924
	Mttp	E16	0.0020285		Nf1	G23	0.235089
	Cpsf3	G13	0.0022645		Nf1	G23	0.257692
	Chchd1	F21	0.00229493		Nf1	H24	0.270969
	Sltm	N11	0.00237327		Nf1	G11	0.302101
	GFP	O12	0.00278696		Nf1	G24	0.320035
	2510049I19Rik	I22	0.0028354		Nf1	G24	0.328762
	Pax7	N6	0.00298602		Nf1	G23	0.332171
	Iqsec1	P9	0.00322411		Nf1	H24	0.361817
	Itsn2	B22	0.00331114		Nf1	H23	0.392921
	Ap3m1	P7	0.00415871		Nf1	G23	0.406287
	GFP	J1	0.00425546		Nf1	G24	0.42196
	Csrp3	A7	0.00439956		Nf1	G12	0.431579
	Dctn6	J9	0.00449215		Nf1	H23	0.438214
	Mcm2	J23	0.00478733		Nf1	G11	0.438777
	Vps52	K20	0.00510413		Nf1	G12	0.441211
	Far1	O14	0.0053084		Nf1	H23	0.449046
	Fam160b1	K3	0.00561806		Nf1	H23	0.452751
	Letmd1	A10	0.00573234		Nf1	G11	0.483532
	Numb	K2	0.00612119		Nf1	H24	0.494548
	Ankmy2	E7	0.00639742		Nf1	H23	0.501042
	Tradd	F8	0.00650361		Nf1	G24	0.526944
	Thbs3	A15	0.0066971		Nf1	H24	0.527159
	Ash2l	J4	0.00670715		Nf1	G23	0.612864
	Csnk1d	E20	0.00670715		Nf1	H24	0.649339
	Dpp8	D18	0.00670715		Nf1	G24	0.660019
	GFP	I2	0.00670715		Nf1	G11	0.725977
	Gipc1	L8	0.00670715		Nf1	G12	0.728556
	Guk1	M10	0.00670715		Ngly1	E24	-0.36993
	Mapk13	A12	0.00670715		Ngly1	P22	0.0590913
	Mvk	K6	0.00670715		Ngly1	G2	0.122779
	Nf1	G24	0.00670715		Ngly1	G4	0.213406
	Ptk2	C16	0.00670715		Ngly1	E22	0.213913
	Qpctl	F22	0.00670715		Nhlrc2	K10	-0.308207
	Rg9mtd1	N12	0.00670715		Nhlrc2	K16	-0.0918899
	Tnik	O14	0.00670715		Nhlrc2	K14	0.157157
	Ube2r2	P16	0.00670715		Nhlrc2	K12	0.360409
	empty	M20	0.00677594		Nhlrc3	B10	-0.126604
	Vamp5	P1	0.00680356		Nhlrc3	B16	-0.0862336
	Nt5dc1	B7	0.00733728		Nhlrc3	B8	-0.0733475
	Exosc1	O17	0.00733922		Nhlrc3	B12	0.0163167
	Rpa2	K5	0.0074094		Nisch	C13	-0.608285
	H20	H12	0.00819491		Nisch	C17	-0.549688
	scram	M21	0.00860048		Nisch	C15	-0.452516
	C1qb	P2	0.00862461		Nisch	C11	-0.0985332
	Lrrc15	J9	0.00878391		Nisch	C23	0.256503
	Slc36a4	I17	0.00879512		Nmi	F16	-0.232352
	Stam2	C9	0.00977273		Nmi	F14	-0.146727
	Diap2	B3	0.0105661		Nmi	J4	0.0396163
	Asap1	I8	0.0110979		Nmi	F12	0.390766
	Crym	K15	0.0126888		Nmi	F10	0.424112
	empty	N19	0.0129854		Nmral1	P17	-0.0298149
	Sbf2	F1	0.0140717		Nmral1	P19	0.0729331
	empty	N20	0.014358		Nmral1	P21	0.418402
	2510049I19Rik	I24	0.0151425		Nmral1	P15	0.43906
	Antxr2	L16	0.0152182		Nol3	A5	-0.240748
	Tatdn1	E21	0.0152978		Nol3	A3	-0.0235723
	Nf1	H24	0.0160242		Nol3	A7	0.0505577
	Cbara1	A20	0.0161075		Nol3	A1	0.954967
	Nhlrc3	B12	0.0163167		Notch1	N17	-0.436404
	Slc25a40	N12	0.0178209		Notch1	N9	-0.184848
	Mttp	E18	0.0180411		Notch1	N13	-0.173688
	4833413D08Rik	H5	0.018432		Notch1	N11	-0.0627478
	Cd209d	H22	0.0187692		Notch1	N15	-0.0419873
	Wdr91	C10	0.0194769		Nova2	E12	-0.113244
	Ppp2r5c	N7	0.0208641		Nova2	E8	0.0470503
	Mios	H4	0.0220688		Nova2	E6	0.102246
	Ufsp2	D13	0.0225851		Nova2	E4	0.150622
	Acap2	O6	0.0225948		Nova2	E10	0.174056
	Rabif	B21	0.0226604		Npl	M13	-0.172572
	Plekhf1	E16	0.023016		Npl	M11	-0.121918
	scram	M22	0.0237689		Npl	M1	-0.0716189
	Athl1	I6	0.0244192		Npl	M9	-0.0365913
	Antxr2	L20	0.0248093		Npl	M7	-0.0241609
	H20	I13	0.0248253		Npr1	F7	-0.392536
	H20	J14	0.0257903		Npr1	F11	-0.0881224
	Ankmy2	E3	0.0260099		Npr1	F13	-0.0268692
	Ccny	O10	0.0268443		Npr1	F9	0
	Mcm2	J21	0.0269135		Npr1	F5	0.0781511
	Clec3b	E13	0.0281253		Nrp1	B10	-0.238405
	Dhx32	H10	0.0288985		Nrp1	B12	-0.117892
	Bgn	K14	0.0292197		Nrp1	B8	-0.0815047
	Wdr61	O8	0.0292712		Nrp1	B6	-0.0467797
	YFP	D6	0.0293263		Nrp1	B16	0.0496286
	Mcm4	M12	0.0305695		Nt5dc1	B5	-0.124624
	Dis3l	C10	0.031066		Nt5dc1	B9	-0.0428056
	Ccdc102a	N8	0.0313399		Nt5dc1	B7	0.00733728
	Iqsec1	P5	0.0313441		Nt5dc1	B11	0.0930812
	Ccdc44	H9	0.0316424		Nt5dc1	B15	0.0969871
	GFP	J1	0.0318209		Ntan1	O18	-0.127775
	Fads2	P8	0.0325024		Ntan1	O22	-0.0444792
	Ikbkap	G19	0.0325744		Ntan1	O20	0.130316
	Sltm	N13	0.0325809		Ntan1	O14	0.194769
	Stxbp6	L6	0.0328109		Ntan1	O16	0.348171
	Vamp5	P3	0.0340836		Nudt3	L19	-0.343535
	Fn1	O21	0.034949		Nudt3	L11	-0.281476
	Txndc9	M2	0.03516		Nudt3	L15	-0.115323
	Letmd1	A2	0.0356318		Nudt3	L17	0.0892182
	Sestd1	O15	0.0362947		Nudt3	L13	0.747052
	Ppcs	G8	0.0372864		Nudt5	J22	-0.27788
	Mff	K21	0.037326		Nudt5	N2	-0.26525
	Ccdc150	B16	0.0373508		Nudt5	N8	-0.193214
	L2hgdh	F20	0.037584		Nudt5	L24	0.128487
	Oas1a	A4	0.0385458		Nudt5	N10	0.141491
	H20	J13	0.0393339		Numb	K8	-0.784698
	Nmi	J4	0.0396163		Numb	K4	-0.212329
	Clec3b	E15	0.039655		Numb	I24	-0.156916
	H20	H11	0.0404795		Numb	K6	-0.0224659
	GFP	P11	0.0405992		Numb	K2	0.00612119
	A030007L17Rik	E22	0.0406718		Numbl	K24	-0.0185788
	Asap1	I10	0.0412947		Numbl	M2	0.0809254
	Mfn2	L3	0.0414984		Numbl	K22	0.124031
	Pax7	M5	0.0415712		Numbl	K20	0.136048
	Map2k6	N12	0.041918		Numbl	M8	0.189038
	Sh3bgr	J5	0.0422074		Nup188	P2	0.0610415
	Txndc9	M10	0.0424982		Nup188	P8	0.0661825
	Dym	L16	0.0425313		Nup188	P6	0.222439
	H20	I13	0.042686		Nup188	P4	0.255335
	Mrpl49	B23	0.0434461		Nup37	K23	-0.52002
	Mef2a	O6	0.0445523		Nup37	K19	-0.148312
	Fxn	F21	0.0446065		Nup37	K21	-0.134388
	Fahd2a	E11	0.044919		Nup37	M1	0.12721
	Rbm12	A9	0.0451643		Nxt2	J11	-0.481739
	Nf1	G11	0.0451668		Nxt2	J7	-0.255773
	Hcls1	K11	0.0455969		Nxt2	J9	-0.177052
	Bgn	K10	0.0456261		Nxt2	J17	-0.139538
	GFP	I1	0.0460248		Nxt2	J15	-0.00185656
	Yif1a	H13	0.0460565		Oas1a	A6	-0.367385
	Inpp5k	N23	0.0461734		Oas1a	A4	0.0385458
	Nova2	E8	0.0470503		Oas1a	A2	0.162356
	Gla	L13	0.0472076		Obsl1	M15	-0.309765
	Slc12a2	A1	0.0475807		Obsl1	M17	0.0834443
	GFP	J1	0.0479656		Obsl1	O1	0.142617
	9030617O03Rik	E10	0.048119		Obsl1	M23	0.250026
	C1qb	E23	0.0484616		Obsl1	O3	0.266029
	Scrn3	C14	0.0486765		Osbpl11	G2	-0.735989
	Phldb1	M18	0.0488741		Osbpl11	E24	0.384452
	YFP	C6	0.0491121		Osbpl11	G4	0.425748
	Unc119b	J17	0.0492649		Osbpl11	G6	0.533903
	Akap8	G9	0.049328		Osbpl11	G8	0.684822
	Gla	L17	0.0495179		Osbpl8	G10	0.327043
	Abhd11	F24	0.0496286		Osbpl8	G14	0.472322
	Abhd11	H2	0.0496286		Osbpl8	G18	0.790076
	Ash2l	J6	0.0496286		Osbpl8	G20	0.852463
	Birc6	L10	0.0496286		Osbpl8	G16	0.915339
	Csnk1g1	E22	0.0496286		P2rx4	K5	-0.515151
	Dclk1	I4	0.0496286		P2rx4	K1	-0.194205
	Guk1	M12	0.0496286		P2rx4	K7	-0.132229
	H20	A14	0.0496286		P2rx4	K3	-0.0538528
	Mvk	K8	0.0496286		P2rx4	P8	0.238065
	Nrp1	B16	0.0496286		P2rx7	K15	-0.364154
	Pax7	D20	0.0496286		P2rx7	P10	-0.233613
	Ptk2	C18	0.0496286		P2rx7	K13	-0.151252
	Rg9mtd1	N14	0.0496286		P2rx7	K9	0.749185
	Tnik	O16	0.0496286		P2rx7	K11	0.758928
	Ube2r2	P18	0.0496286		P7OE	D4	-0.703638
	GFP	O12	0.0503343		P7OE	D3	-0.392536
	Nol3	A7	0.0505577		P7OE	D4	-0.0657021
	Thbs3	A19	0.0511381		P7OE	C3	0
	Caskin2	K5	0.0516526		P7OE	C4	0
	9030617O03Rik	E6	0.0521748		P7OE	C3	0.119252
	Ccdc102a	L24	0.0526626		P7OE	C4	0.215018
	Rab7l1	E5	0.0528237		P7OE	C4	0.228919
	4931406C07Rik	M11	0.0529104		P7OE	D4	0.262871
	Caskin2	K1	0.0529548		P7OE	C4	0.291997
	Ank2	A8	0.0530631		P7OE	D3	0.292473
	Pax7	N6	0.0533602		P7OE	D4	0.362819
	Eri3	D12	0.0538989		P7OE	D3	0.428122
	Ap3m1	P9	0.05394		P7OE	D3	0.511477
	Cbara1	A16	0.0540621		P7OE	D3	0.549056
	YFP	D6	0.0553168		P7OE	D4	0.558422
	Pax7	C19	0.0554526		P7OE	C3	0.572053
	Ccny	O18	0.0565557		P7OE	D3	0.623886
	Mrc2	K6	0.0566939		P7OE	C4	0.679614
	Pof1b	L15	0.0568996		P7OE	D4	0.716035
	YFP	C5	0.0569285		P7OE	D3	0.739544
	H20	J2	0.0571845		P7OE	C3	0.743303
	Rnaset2b	G5	0.0574996		P7OE	D4	0.752206
	empty	M20	0.0577363		P7OE	C3	0.78657
	Btd	J24	0.0577693		P7OE	C3	0.796619
	Ngly1	P22	0.0590913		P7OE	C4	0.903444
	Dym	L8	0.0601112		P7OE	C4	0.970319
	Nup188	P2	0.0610415		Pank4	B19	-0.436404
	Faf1	P23	0.0617786		Pank4	B21	-0.334142
	Athl1	I10	0.0621825		Pank4	B15	-0.173688
	Tbc1d1	J15	0.0628385		Pank4	B17	-0.0419873
	Fhl3	L14	0.063192		Pank4	B23	0.0781511
	Naglu	F6	0.0632315		Paox	I18	-0.348849
	Faf1	B6	0.0632804		Paox	I22	-0.259711
	Inpp5k	N13	0.0637117		Paox	I20	-0.210794
	Wars2	G4	0.0640038		Paox	I24	-0.144898
	Nup188	P8	0.0661825		Paox	K2	-0.031793
	Abcg2	H17	0.0668239		Parn	D17	-0.199459
	Cab39l	F5	0.0669127		Parn	D23	-0.142672
	Car5b	P10	0.0677884		Parn	D15	-0.0654075
	GFP	O12	0.068062		Parn	F1	0.225893
	Slc30a7	H3	0.06864		Parp12	E15	-0.453471
	Mrpl4	O7	0.068657		Parp12	E17	-0.371421
	Lage3	L10	0.0686672		Parp12	E11	-0.164878
	Mrpl46	B6	0.0688087		Parp12	E13	-0.145772
	Stac3	K14	0.0688109		Parp12	E19	-0.0240488
	D5Wsu178e	I19	0.0688806		Pax7	D21	-0.961258			-0.704988	0.19345
	Slc30a7	F23	0.0690788		Pax7	C22	-0.944146
	Fhl3	L20	0.0696216		Pax7	C21	-0.939731
	empty	N19	0.0700354		Pax7	D21	-0.914504
	Mfn2	L7	0.0700593		Pax7	D19	-0.91403
	Sltm	N9	0.0719044		Pax7	D19	-0.911085
	Tspo	N16	0.0723613		Pax7	C22	-0.888039
	Stac3	K16	0.0725181		Pax7	C22	-0.886976
	H20	A13	0.0725637		Pax7	D20	-0.886463
	Nmral1	P19	0.0729331		Pax7	D19	-0.87918
	Fndc3b	O15	0.0732648		Pax7	D21	-0.874707
	Mtmr9	P15	0.0742127		Pax7	D22	-0.855431
	Angptl1	B3	0.0744962		Pax7	D22	-0.811754
	Ppil3	J6	0.0747912		Pax7	C22	-0.80902
	Tbxas1	C16	0.0748214		Pax7	C22	-0.797001
	Plekhf1	E14	0.0748399		Pax7	C19	-0.792277
	Arfgap2	P15	0.0750325		Pax7	D22	-0.78519
	2610101N10Rik	M23	0.0751396		Pax7	C19	-0.78433
	9630033F20Rik	A9	0.0752086		Pax7	D20	-0.778247
	GFP	P11	0.0765253		Pax7	C20	-0.761839
	Rbm12	A7	0.0771969		Pax7	C19	-0.760799
	Ints3	G8	0.0771999		Pax7	D19	-0.747088
	Adrbk1	O23	0.0781511		Pax7	D21	-0.732283
	Arl5a	A21	0.0781511		Pax7	C21	-0.728657
	empty	M19	0.0781511		Pax7	D22	-0.728476
	Endog	G7	0.0781511		Pax7	C22	-0.716285
	H20	J13	0.0781511		Pax7	D21	-0.714148
	Mgat2	K15	0.0781511		Pax7	M6	-0.657278
	Nagk	L17	0.0781511		Pax7	D20	-0.63146
	Npr1	F5	0.0781511		Pax7	C21	-0.608315
	Pank4	B23	0.0781511		Pax7	C19	-0.582641
	Pi4k2a	D1	0.0781511		Pax7	C21	-0.568871
	Pkn2	I11	0.0781511		Pax7	C21	-0.560208
	scram	N21	0.0781511		Pax7	M5	-0.547193
	Scyl1	H9	0.0781511		Pax7	D20	-0.51342
	Shoc2	E3	0.0781511		Pax7	D21	-0.499063
	Ubfd1	A15	0.0788388		Pax7	C20	-0.494123
	Mrpl46	B10	0.0792554		Pax7	C20	-0.48352
	Mapre3	E5	0.0793039		Pax7	C20	-0.482256
	Ndrg3	J23	0.079978		Pax7	C21	-0.436404
	Hint3	F5	0.0806488		Pax7	D22	-0.418217
	Numbl	M2	0.0809254		Pax7	C20	-0.409973
	GFP	P11	0.0818196		Pax7	D22	-0.409973
	Tapt1	B9	0.0819631		Pax7	D19	-0.404999
	Ctps2	A22	0.0824248		Pax7	D20	-0.399978
	2410127L17Rik	A11	0.0824308		Pax7	C21	-0.375467
	Chchd1	H1	0.0825059		Pax7	C22	-0.365555
	Myoz2	F11	0.0829962		Pax7	N5	-0.340687
	Obsl1	M17	0.0834443		Pax7	C19	-0.282659
	Ampd3	I15	0.0834836		Pax7	M5	-0.255017
	Golph3	P21	0.0836582		Pax7	M5	-0.254811
	C1qb	P4	0.0838058		Pax7	M5	-0.254588
	YFP	D6	0.0859315		Pax7	M6	-0.243755
	Cox15	K4	0.0863646		Pax7	M6	-0.238405
	Dhx32	H6	0.0871968		Pax7	N5	-0.205025
	Antxr2	L14	0.0878309		Pax7	D19	-0.173688
	Uqcc	F5	0.0880687		Pax7	N5	-0.150588
	Cldn5	E20	0.0881679		Pax7	N6	-0.147132
	Mapre3	E1	0.088378		Pax7	N5	-0.136401
	YFP	C5	0.0886039		Pax7	M5	-0.130166
	Ccdc109b	B20	0.0889959		Pax7	C20	-0.11689
	Nudt3	L17	0.0892182		Pax7	N6	-0.0815047
	GFP	P12	0.0893704		Pax7	N5	-0.0763224
	S100b	F24	0.0907423		Pax7	M6	-0.0733082
	Scamp2	I22	0.0912766		Pax7	M6	-0.0676328
	Mff	K19	0.0924689		Pax7	C19	-0.0419873
	Dab2ip	N8	0.0924764		Pax7	D21	-0.0419873
	Nt5dc1	B11	0.0930812		Pax7	N5	-0.030582
	Ints3	G10	0.0931053		Pax7	N6	0.00298602
	Tmem50b	A21	0.0934748		Pax7	M5	0.0415712
	Trmt2a	M7	0.0946114		Pax7	D20	0.0496286
	Gatad2a	O10	0.094651		Pax7	N6	0.0533602
	GFP	P11	0.0965143		Pax7	C19	0.0554526
	1300018J18Rik	B1	0.0966644		Pax7	M5	0.110888
	Nt5dc1	B15	0.0969871		Pax7	N6	0.118711
	YFP	D6	0.0974289		Pax7	N6	0.160509
	Tom1	N14	0.0983934		Pax7	C20	0.192241
	Gosr1	D12	0.0985084		Pax7	M6	0.215387
	Ampd2	K1	0.0988521		Pax7	D22	0.334324
	Mlf1ip	D7	0.0990314		Pax7	D20	0.335186
	Folr2	L20	0.0996161		Pax7	N5	0.378028
	Dhx32	H8	0.0996743		Pax7	D19	0.568504
	Cherp	L7	0.100106		Pax7	M6	0.574575
	Atp5s	E4	0.100748		Pax7	N6	0.794108
	Atxn2l	A21	0.100761		Pctk2	A24	-0.703638
	Nova2	E6	0.102246		Pctk2	C2	-0.703638
	9030617O03Rik	E4	0.102269		Pctk2	C12	-0.238405
	Mff	M7	0.102465		Pctk2	C10	-0.0815047
	Yif1a	H7	0.103074		Pctk2	C8	-0.0467797
	Mcm7	D2	0.104022		Pcyt2	N11	-0.175058
	2010305A19Rik	C7	0.104137		Pcyt2	N9	-0.113976
	Kdelr3	I18	0.104376		Pcyt2	N13	0.104792
	Letmd1	A8	0.104537		Pcyt2	N17	0.186184
	Pcyt2	N13	0.104792		Pcyt2	N15	0.201243
	Sumf1	E8	0.105418		Pdzd11	D1	-0.236498
	2810405K02Rik	N18	0.105857		Pdzd11	D11	-0.171254
	Itsn2	B18	0.106435		Pdzd11	D7	0.191887
	RFP	M4	0.106568		Pdzd11	D9	0.307964
	Ccny	O20	0.10658		Pex5	P18	-0.261311
	Romo1	L6	0.106627		Pex5	K8	-0.129994
	As3mt	B9	0.107024		Pex5	K2	0.194562
	H20	J14	0.107236		Pex5	K6	0.490487
	Abcg2	H15	0.108367		Pex5	K4	0.626984
	Ubr2	F12	0.108924		Phldb1	M10	-0.161185
	Mrpl19	H15	0.109002		Phldb1	M18	0.0488741
	GFP	I1	0.109326		Phldb1	M12	0.159842
	Fam160b1	K5	0.109763		Phldb1	M14	0.250191
	Pax7	M5	0.110888		Phldb1	M16	0.326642
	H20	J2	0.110918		Phpt1	P23	-0.123207
	Stx6	P22	0.111612		Pi4k2a	D11	-0.150588
	Tapt1	B3	0.112212		Pi4k2a	D13	-0.130166
	Acap2	O4	0.112977		Pi4k2a	D7	-0.0881224
	Ampd2	K3	0.113185		Pi4k2a	D9	-0.0268692
	Akr1c14	L19	0.113579		Pi4k2a	D1	0.0781511
	Mms19	B3	0.114224		Pick1	E23	-0.167349
	Eri3	D8	0.115133		Pick1	G5	-0.0255965
	Cd209d	J10	0.115572		Pick1	G3	0.179946
	Stau1	P18	0.117281		Pick1	E21	0.368895
	Srrm2	I6	0.117595		Pick1	G1	0.935119
	Vps52	K16	0.117668		Pigk	M7	-0.184848
	2900010J23Rik	P14	0.117914		Pigk	M11	-0.173688
	Gyg	G3	0.118701		Pigk	M9	-0.0627478
	Pax7	N6	0.118711		Pigk	K23	-0.0268692
	Dctn6	J15	0.118756		Pigk	M1	-0.0268692
	H20	I14	0.119068		Pik3c2a	M14	-0.409973
	P7OE	C3	0.119252		Pik3c2a	M16	-0.365555
	Rfc4	N1	0.119484		Pik3c2a	M18	-0.289043
	Fahd2a	E5	0.119621		Pik3c2a	M24	0
	Akap8	G13	0.11989		Pik3c2a	O2	0
	Gatad2a	O4	0.1209		Pik3ca	D23	-0.436404
	scram	N21	0.121652		Pik3ca	F1	-0.436404
	Rab3gap1	L13	0.122482		Pik3ca	F3	-0.334142
	Ngly1	G2	0.122779		Pik3ca	D15	-0.184848
	Itm2b	H4	0.123544		Pik3ca	D17	-0.0627478
	Lsm5	B15	0.123627		Pik3cg	I24	-0.238405
	Csrp3	A5	0.124014		Pik3cg	K2	-0.238405
	Numbl	K22	0.124031		Pik3cg	K4	-0.117892
	Gnpat	L7	0.125569		Pik3cg	I22	-0.0815047
	2610101N10Rik	O1	0.12574		Pik3cg	I20	-0.0467797
	Dhx32	H14	0.125787		Pkn2	D18	-0.341608
	Dscr3	D1	0.125903		Pkn2	I9	-0.334142
	Rfc4	L21	0.125935		Pkn2	I17	-0.0881224
	Mrc2	K4	0.126025		Pkn2	I15	0
	Tspo	P2	0.127163		Pkn2	I11	0.0781511
	Nup37	M1	0.12721		Plcl1	J23	-0.150588
	Nudt5	L24	0.128487		Plcl1	L1	-0.150588
	Car5b	P18	0.128629		Plcl1	J19	-0.0881224
	Mcm4	M16	0.129627		Plcl1	J21	-0.0268692
	Rpp30	I3	0.129677		Plcl1	J17	0
	Mios	H2	0.130223		Plekhf1	E18	-0.605937
	Ntan1	O20	0.130316		Plekhf1	E16	0.023016
	Cacna1s	O15	0.130858		Plekhf1	E14	0.0748399
	Pof1b	L23	0.131916		Plod2	I10	-0.434753
	Tlr3	C11	0.133999		Plod2	I8	-0.339787
	Col4a2	P14	0.134427		Plod2	I6	-0.138794
	Lactb2	K8	0.135321		Plod2	I12	-0.117545
	Scamp2	I20	0.135694		Plod2	I16	-0.0612429
	YFP	C5	0.135779		Pof1b	L21	-0.148925
	Numbl	K20	0.136048		Pof1b	L17	-0.00444162
	Mug1	J23	0.137331		Pof1b	L15	0.0568996
	Vps24	D11	0.138613		Pof1b	L23	0.131916
	L2hgdh	F24	0.139028		Pof1b	L19	0.626204
	Rspo3	O9	0.139039		Pold1	H6	-0.0527299
	Dis3l	C12	0.139171		Ppcs	G14	-0.191046
	Slc12a2	A7	0.139275		Ppcs	G16	-0.157456
	Cox7c	H4	0.139331		Ppcs	G8	0.0372864
	Keap1	J21	0.139477		Ppcs	G6	0.376189
	Psmg2	F15	0.139577		Ppcs	G10	0.512263
	Myoz2	F13	0.139697		Ppil3	J16	-0.539787
	Ap3m1	P15	0.140979		Ppil3	J22	-0.514027
	Rasa1	B17	0.141359		Ppil3	J20	-0.38549
	Nudt5	N10	0.141491		Ppil3	J18	-0.335646
	Aida	L19	0.141902		Ppil3	J6	0.0747912
	Gphn	F23	0.142021		Ppil4	H16	-0.662501
	Obsl1	O1	0.142617		Ppil4	H20	-0.214116
	Fhl3	L16	0.144006		Ppil4	H22	-0.10937
	Mrps33	N11	0.144296		Ppil4	H18	-0.0799788
	H20	J2	0.145569		Ppox	K16	-0.123968
	Slc12a2	A3	0.145718		Ppox	K18	-0.0695815
	Mlycd	E1	0.14578		Ppox	K22	0.346415
	Agfg2	H9	0.146873		Ppox	K14	0.544952
	Synpo2l	J7	0.150276		Ppox	K20	0.637477
	Nova2	E4	0.150622		Ppp1r10	A17	0.229696
	9130011J15Rik	I4	0.150924		Ppp2r5c	N1	-0.47991
	Exosc1	A2	0.151445		Ppp2r5c	N9	-0.0746451
	Appl2	P1	0.15158		Ppp2r5c	N7	0.0208641
	Gatad2a	O8	0.153439		Ppp2r5c	L21	0.290379
	Nf1	G23	0.153631		Ppp2r5c	L23	0.339451
	9030624J02Rik	J12	0.154327		Prmt5	I22	-0.457859
	Rspo3	O5	0.154404		Prmt5	I20	-0.262293
	Rufy2	O3	0.155418		Prmt5	I18	-0.594189
	Rasa1	B15	0.155744		Prmt5	I16	-0.0500085
	scram	M21	0.156164		Prmt5	I24	-0.00117775
	2810405K02Rik	N16	0.157091		Psap	I6	-0.705206
	Nhlrc2	K14	0.157157		Psap	I4	-0.59033
	D5Wsu178e	I15	0.158283		Psap	I8	-0.00795674
	Cbara1	A12	0.158482		Psap	I10	0.187546
	Nf1	G24	0.158906		Psap	G22	0.224786
	Nf1	G12	0.159716		Psmf1	G9	-0.217644
	Phldb1	M12	0.159842		Psmf1	G5	-0.116567
	Pax7	N6	0.160509		Psmf1	G3	-0.0698358
	Oas1a	A2	0.162356		Psmf1	G7	0.224467
	Gyg	G1	0.162493		Psmf1	G1	0.418117
	Mrpl13	O19	0.162565		Psmg2	F17	-0.304357
	GFP	I2	0.16297		Psmg2	F13	-0.071896
	Dcun1d5	G9	0.163073		Psmg2	F19	-0.0419354
	Ints3	G16	0.163819		Psmg2	F15	0.139577
	RFP	M4	0.164049		Pten	P21	-0.436404
	Rufy2	M23	0.16416		Pten	P23	-0.334142
	Slc36a4	I15	0.164336		Pten	B4	-0.0882097
	2900010J23Rik	P10	0.16507		Pten	P19	-0.0419873
	Abcf2	J20	0.165738		Pten	B2	0
	Mfsd1	P9	0.166953		Ptk2	C24	-0.289043
	Dis3l	C8	0.166999		Ptk2	E2	-0.289043
	Stx6	A5	0.167045		Ptk2	C14	-0.117892
	Dars2	C23	0.16707		Ptk2	C16	0.00670715
	Sestd1	O7	0.167429		Ptk2	C18	0.0496286
	Synpo2l	J15	0.167598		Ptpn12	B18	-0.409973
	Wdr91	C2	0.167648		Ptpn12	B20	-0.365555
	UNK	N11	0.167708		Ptpn12	B22	-0.289043
	Smpd4	M8	0.167795		Ptpn12	B24	-0.0287458
	Nf1	H23	0.167924		Ptpn12	D2	-0.0287458
	AW549877	B23	0.168287		Qpctl	F18	-0.238405
	Mrpl4	O5	0.169311		Qpctl	F20	-0.117892
	Gabarap	A6	0.169337		Qpctl	F22	0.00670715
	Mrpl49	B21	0.169739		Rab3gap1	L7	-0.207252
	Col12a1	A16	0.169966		Rab3gap1	L11	-0.159532
	Rpa2	K13	0.170191		Rab3gap1	L13	0.122482
	Scamp2	I16	0.171095		Rab3gap1	L5	0.249325
	Gatad2a	O2	0.17254		Rab3gap1	L9	0.449281
	D5Wsu178e	I11	0.172615		Rab7l1	E11	-0.698408
	Cox7c	G22	0.172991		Rab7l1	E9	-0.338063
	4833413D08Rik	H3	0.173842		Rab7l1	E7	-0.261421
	Nova2	E10	0.174056		Rab7l1	E3	-0.252532
	3300001P08Rik	L4	0.17415		Rab7l1	E5	0.0528237
	scram	N22	0.174749		Rab9	F22	-0.339955
	H20	J13	0.175693		Rab9	F18	-0.308503
	Rspo3	O3	0.176115		Rab9	F24	-0.128477
	Stac3	K12	0.177568		Rab9	H2	0.315527
	Dcun1d5	G15	0.177899		Rab9	F20	0.657398
	9030617O03Rik	E12	0.177955		Rabif	B19	-0.0933972
	Tradd	F2	0.17831		Rabif	B23	-0.0215955
	Sh3bgr	J3	0.17845		Rabif	B21	0.0226604
	1300018J18Rik	P20	0.17866		Rabif	D1	0.22104
	Abcg2	H19	0.178911		Rabif	D7	0.902547
	RFP	M4	0.179277		Rasa1	B11	-0.188397
	Sec24a	P9	0.179442		Rasa1	B9	-0.00841358
	Pick1	G3	0.179946		Rasa1	B17	0.141359
	Stx6	A3	0.179988		Rasa1	B15	0.155744
	Mttp	E22	0.181282		Rasa1	B7	0.308072
	Slc25a17	K17	0.182386		Rbm12	A3	-0.488226
	Mfsd1	P13	0.182478		Rbm12	A5	-0.425893
	Itm2b	H2	0.184108		Rbm12	A1	-0.134472
	2900010J23Rik	P18	0.184372		Rbm12	A9	0.0451643
	scram	M21	0.184734		Rbm12	A7	0.0771969
	Calhm2	D14	0.185268		Rela	F18	-0.38546
	Itga8	P6	0.185607		Rfc4	L19	-0.0217559
	Pcyt2	N17	0.186184		Rfc4	N1	0.119484
	Dym	I5	0.186223		Rfc4	L21	0.125935
	Psap	I10	0.187546		Rfc4	N7	0.288137
	Numbl	M8	0.189038		Rfc4	L23	0.299766
	Hint3	F9	0.189862		RFP	M3	-0.150588
	Diap2	B5	0.190092		RFP	M4	-0.0815047
	Mcam	H20	0.190408		RFP	N4	-0.0467797
	Tlr3	C15	0.191795		RFP	N3	-0.0268692
	Pdzd11	D7	0.191887		RFP	M4	0.106568
	Pax7	C20	0.192241		RFP	M4	0.164049
	Smpd4	K24	0.194215		RFP	M4	0.179277
	Pex5	K2	0.194562		RFP	N3	0.274883
	9630033F20Rik	A11	0.19473		RFP	N4	0.287002
	Ntan1	O14	0.194769		RFP	N3	0.351048
	Sdc4	L1	0.19634		RFP	N3	0.395132
	Cherp	L3	0.198125		RFP	M4	0.430082
	Sumf1	E6	0.198407		RFP	N4	0.430349
	Pcyt2	N15	0.201243		RFP	N4	0.465927
	Dars2	C17	0.201524		RFP	N4	0.47173
	Tatdn1	G5	0.201532		RFP	M3	0.558185
	Rnaset2b	G1	0.20237		RFP	N3	0.614252
	Stxbp6	L8	0.202519		RFP	M3	0.622771
	scram	N21	0.203232		RFP	N4	0.630485
	Scrn2	J10	0.203253		RFP	M3	0.675817
	H20	I14	0.203726		RFP	M3	0.681006
	Calhm2	D24	0.204045		RFP	M4	0.716388
	Aida	N1	0.204398		RFP	M3	0.736357
	Dcun1d5	G7	0.20475		RFP	N3	0.740487
	Mms19	B1	0.204909		RFP	N4	0.7969
	Denr	H7	0.210219		Rg9mtd1	N16	-0.409973
	Dctn6	J7	0.210279		Rg9mtd1	N18	-0.365555
	Hcls1	K13	0.210861		Rg9mtd1	N10	-0.117892
	Ccny	O14	0.211439		Rg9mtd1	N12	0.00670715
	Arfgap3	D10	0.211955		Rg9mtd1	N14	0.0496286
	Faf1	B4	0.212471		Ric8	N23	-0.392536
	Angptl1	O24	0.21283		Ric8	P1	-0.392536
	Slc12a9	F13	0.213261		Ric8	P5	-0.0881224
	Ngly1	G4	0.213406		Ric8	P7	-0.0268692
	Rpp30	I5	0.213612		Ric8	P3	0
	Ngly1	E22	0.213913		Ripk1	M15	-0.436404
	Gabarap	A12	0.214836		Ripk1	M17	-0.334142
	P7OE	C4	0.215018		Ripk1	M13	-0.0419873
	Pax7	M6	0.215387		Ripk1	M23	0
	Ccdc134	J24	0.215475		Ripk1	O1	0
	Cntfr	G15	0.217964		Rnaset2b	E23	-0.473876
	H20	I13	0.218232		Rnaset2b	E21	-0.256153
	Smad3	K5	0.219779		Rnaset2b	G5	0.0574996
	Wdr61	O4	0.220543		Rnaset2b	G1	0.20237
	Rabif	D1	0.22104		Rnaset2b	G3	0.456004
	Nup188	P6	0.222439		Romo1	L6	0.106627
	Mcm7	B24	0.222727		Romo1	A1	0.235333
	GFP	O12	0.22276		Rpa2	K7	-0.125388
	Bag3	C15	0.223141		Rpa2	K11	-0.0566488
	UNK	N7	0.223748		Rpa2	K9	-0.011644
	Lrrc15	J3	0.224339		Rpa2	K5	0.0074094
	Psmf1	G7	0.224467		Rpa2	K13	0.170191
	Psap	G22	0.224786		Rpp30	G19	-0.388285
	Parn	F1	0.225893		Rpp30	G21	-0.250828
	Man1a2	K24	0.226002		Rpp30	J24	-0.0541873
	1110049F12Rik	P3	0.226615		Rpp30	I3	0.129677
	UNK	N13	0.227052		Rpp30	I5	0.213612
	Cox7c	G20	0.227614		Rspo3	O7	-0.287524
	Fahd2a	E3	0.228057		Rspo3	O9	0.139039
	Car5b	P14	0.228113		Rspo3	O5	0.154404
	Glrx5	F16	0.228671		Rspo3	O3	0.176115
	P7OE	C4	0.228919		Rspo3	O13	0.290618
	Ppp1r10	A17	0.229696		Rufy2	M17	-0.0487679
	Cpsf3	G15	0.231747		Rufy2	O3	0.155418
	scram	N22	0.232301		Rufy2	M23	0.16416
	Chst14	I7	0.232494		Rufy2	O1	0.356511
	Agfg2	H7	0.233761		Rufy2	O5	0.948415
	Cpsf3	G9	0.233992		S100b	F24	0.0907423
	Mcm7	B22	0.234673		Sbf2	D23	-0.30594
	Nf1	G23	0.235089		Sbf2	F3	-0.0348003
	Romo1	A1	0.235333		Sbf2	F1	0.0140717
	3300001P08Rik	I16	0.236107		Sbf2	D17	0.909563
	Acacb	F10	0.236249		Scamp2	I12	-0.15402
	GFP	P12	0.237506		Scamp2	I22	0.0912766
	Cog6	P21	0.237698		Scamp2	I20	0.135694
	P2rx4	P8	0.238065		Scamp2	I16	0.171095
	Cpsf3	G17	0.238177		Scamp2	I18	0.285448
	Scrn3	C16	0.238285		scram	M22	-0.703638
	Lxn	C13	0.239732		scram	M21	-0.392536
	Stam2	C7	0.241204		scram	M21	-0.139913
	Slc25a40	N18	0.243059		scram	N22	-0.0287458
	Tom1	N12	0.245429		scram	M22	-0.0267192
	Gatad2a	O6	0.245548		scram	M21	0.00860048
	Vps52	K14	0.245676		scram	M22	0.0237689
	Cab39l	F13	0.246176		scram	N21	0.0781511
	Efnb1	E9	0.246246		scram	N21	0.121652
	Lactb2	K4	0.247565		scram	M21	0.156164
	Csnk1d	F4	0.248485		scram	N22	0.174749
	H20	H12	0.248621		scram	M21	0.184734
	H20	J2	0.248746		scram	N21	0.203232
	Cbara1	A22	0.249148		scram	N22	0.232301
	Rab3gap1	L5	0.249325		scram	M21	0.280882
	Ank2	A2	0.249369		scram	N21	0.284265
	Tradd	F4	0.249896		scram	N22	0.306465
	Obsl1	M23	0.250026		scram	N22	0.310468
	Phldb1	M14	0.250191		scram	N21	0.318125
	Lxn	C11	0.254047		scram	N22	0.329775
	empty	N20	0.255253		scram	N21	0.368121
	Nup188	P4	0.255335		scram	N22	0.387598
	Nisch	C23	0.256503		scram	N21	0.403152
	Agfg2	H1	0.257614		scram	M22	0.431783
	Nf1	G23	0.257692		scram	M22	0.436839
	Mrpl46	B4	0.260261		scram	M21	0.450514
	Mff	M1	0.26045		scram	M22	0.483475
	2810405K02Rik	N24	0.260997		scram	M22	0.519564
	P7OE	D4	0.262871		Scrn2	J8	-0.391898
	Txndc9	M8	0.263195		Scrn2	J16	-0.214889
	GFP	P12	0.264048		Scrn2	J18	-0.127889
	Btf3	O20	0.264492		Scrn2	J12	-0.0358909
	Stx6	A1	0.265105		Scrn2	J10	0.203253
	Obsl1	O3	0.266029		Scrn3	C24	-0.628544
	GFP	I2	0.266147		Scrn3	E2	-0.146192
	Mrc2	K8	0.269152		Scrn3	C18	-0.108636
	Arfgap1	B12	0.270311		Scrn3	C14	0.0486765
	Nf1	H24	0.270969		Scrn3	C16	0.238285
	Ubfd1	A19	0.271249		Scyl1	H7	-0.334142
	Naglu	F2	0.271277		Scyl1	H15	-0.0881224
	2510049I19Rik	K2	0.271734		Scyl1	H13	0
	2810405K02Rik	N12	0.271932		Scyl1	H9	0.0781511
	Col4a3bp	D23	0.273289		Sdc4	J23	-0.615168
	RFP	N3	0.274883		Sdc4	L7	-0.580809
	Bag3	C11	0.276536		Sdc4	L5	-0.411972
	Bag3	C7	0.278011		Sdc4	L3	-0.198448
	Wdr61	O6	0.278419		Sdc4	L1	0.19634
	H20	J13	0.27917		Sec24a	P1	-0.410041
	C1qb	E21	0.279293		Sec24a	P5	-0.0167841
	Exosc1	O23	0.280232		Sec24a	P9	0.179442
	scram	M21	0.280882		Sec24a	P3	0.280892
	Sec24a	P3	0.280892		Sec24a	P7	0.80168
	Mfsd1	P5	0.282282		Sestd1	O13	-0.612806
	Ank2	A4	0.28383		Sestd1	O15	0.0362947
	Gyg	G5	0.283855		Sestd1	O7	0.167429
	scram	N21	0.284265		Sestd1	O9	0.294204
	Scamp2	I18	0.285448		Sgcb	O20	-0.74123
	Mrpl49	D1	0.286993		Sgcb	O18	-0.688792
	RFP	N4	0.287002		Sgcb	O14	-0.292645
	empty	N20	0.287652		Sgcb	O10	-0.267877
	Rfc4	N7	0.288137		Sgcb	O16	0.330635
	Yif1a	H15	0.288216		Sh3bgr	H19	-0.860471
	Lage3	L6	0.288352		Sh3bgr	H21	-0.777116
	Mapksp1	I19	0.288482		Sh3bgr	J5	0.0422074
	Ccdc102a	N10	0.289012		Sh3bgr	J3	0.17845
	Btd	H20	0.289661		Shoc2	E5	-0.392536
	Ppp2r5c	L21	0.290379		Shoc2	C23	-0.334142
	Rspo3	O13	0.290618		Shoc2	E1	-0.334142
	Unc119b	J15	0.291352		Shoc2	E7	0
	P7OE	C4	0.291997		Shoc2	E3	0.0781511
	P7OE	D3	0.292473		Slc12a2	A5	-0.421971
	Sestd1	O9	0.294204		Slc12a2	A9	-0.0413816
	Atp11a	L10	0.294231		Slc12a2	A1	0.0475807
	Tom1	N8	0.295049		Slc12a2	A7	0.139275
	Mcm2	L1	0.295571		Slc12a2	A3	0.145718
	Rfc4	L23	0.299766		Slc12a9	F9	-0.261808
	Denr	H5	0.300952		Slc12a9	F11	-0.215815
	4931406C07Rik	M9	0.301302		Slc12a9	F13	0.213261
	Slc36a4	I21	0.301987		Slc12a9	F15	0.385157
	Nf1	G11	0.302101		Slc12a9	F17	0.481714
	Naglu	D24	0.303005		Slc16a3	H7	-0.45437
	1300018J18Rik	P22	0.30316		Slc16a3	H9	-0.204893
	Ufsp2	D23	0.303256		Slc16a3	H5	-0.136981
	Dctn6	J11	0.303262		Slc16a3	H15	-0.122401
	Acap2	O8	0.304008		Slc16a3	H13	-0.106728
	Arfip2	O1	0.304111		Slc25a17	K21	-0.637448
	1700034H14Rik	O19	0.304117		Slc25a17	K19	-0.15843
	Golph3	P23	0.304507		Slc25a17	K23	-0.0993173
	H20	I14	0.304525		Slc25a17	K17	0.182386
	Tatdn1	G3	0.304749		Slc25a40	N14	-0.0680727
	scram	N22	0.306465		Slc25a40	N24	-0.0284638
	Pdzd11	D9	0.307964		Slc25a40	N16	-0.0244063
	Rasa1	B7	0.308072		Slc25a40	N12	0.0178209
	scram	N22	0.310468		Slc25a40	N18	0.243059
	Appl2	N23	0.310837		Slc30a7	F21	-0.0626881
	Vps41	B12	0.31167		Slc30a7	H3	0.06864
	Anxa8	F17	0.312661		Slc30a7	F23	0.0690788
	Rab9	H2	0.315527		Slc30a7	H1	0.394513
	Bag3	C9	0.315667		Slc30a7	F19	0.765673
	scram	N21	0.318125		Slc30a9	H19	-0.388887
	Cntfr	G17	0.319182		Slc30a9	J5	-0.325207
	Kdelr3	P16	0.319329		Slc30a9	J3	-0.12207
	Nf1	G24	0.320035		Slc30a9	H17	-0.0203916
	Anxa8	F19	0.325507		Slc30a9	H21	0.46419
	Gabarap	A10	0.326284		Slc36a4	I19	-0.262326
	Phldb1	M16	0.326642		Slc36a4	I23	-0.00911079
	Osbpl8	G10	0.327043		Slc36a4	I17	0.00879512
	Fhl3	L22	0.327735		Slc36a4	I15	0.164336
	Glrx5	F8	0.328408		Slc36a4	I21	0.301987
	Nf1	G24	0.328762		Slc9a9	O1	-0.491051
	scram	N22	0.329775		Slc9a9	M17	-0.348158
	Sgcb	O16	0.330635		Slc9a9	M15	-0.138107
	Cd180	H6	0.33067		Slc9a9	M23	-0.0180314
	Vps52	K12	0.331026		Slc9a9	O3	-0.00243921
	H20	H12	0.33203		Sltm	N11	0.00237327
	Nf1	G23	0.332171		Sltm	N13	0.0325809
	Zw10	F5	0.333762		Sltm	N9	0.0719044
	Pax7	D22	0.334324		Sltm	N1	0.388842
	Pax7	D20	0.335186		Sltm	N7	0.391021
	Myoz2	F7	0.336667		Smad2	K9	-0.980222
	Ppp2r5c	L23	0.339451		Smad2	P24	-0.239846
	Exosc1	O21	0.341954		Smad2	K11	-0.0631085
	Lsm5	B7	0.34388		Smad3	I23	-0.580709
	Wars2	E22	0.345262		Smad3	I21	-0.563534
	Akr1c14	L21	0.345556		Smad3	K5	0.219779
	Ppox	K22	0.346415		Smpd4	M10	-0.305698
	Itm2b	F22	0.347922		Smpd4	K22	-0.19546
	Ntan1	O16	0.348171		Smpd4	M8	0.167795
	Eri3	D2	0.350254		Smpd4	K24	0.194215
	RFP	N3	0.351048		Smpd4	M2	0.662453
	Tom1l2	P10	0.351505		Snx4	G20	-0.155144
	Appl2	N15	0.352023		Snx4	P20	-0.0160284
	9030617O03Rik	E8	0.354425		Snx4	G22	0.385658
	H20	H11	0.355517		Snx4	G18	0.650845
	Tbc1d1	J19	0.355557		Snx4	I4	0.722525
	Rufy2	O1	0.356511		Spin1	H8	-0.0241083
	UNK	N9	0.35684		Srrm2	G22	-0.422985
	empty	M19	0.357832		Srrm2	G18	-0.420042
	Stxbp6	L4	0.358234		Srrm2	G20	-0.394767
	Nhlrc2	K12	0.360409		Srrm2	I4	-0.321343
	Nf1	H24	0.361817		Srrm2	I6	0.117595
	Mef2a	O8	0.362116		Stac3	K10	-0.516726
	P7OE	D4	0.362819		Stac3	K18	-0.21793
	Cpsf3	G7	0.365576		Stac3	K14	0.0688109
	scram	N21	0.368121		Stac3	K16	0.0725181
	Pick1	E21	0.368895		Stac3	K12	0.177568
	GFP	I1	0.368946		Stam2	A23	-0.380111
	Vps41	B6	0.369051		Stam2	C1	-0.230722
	Mrpl12	C9	0.370033		Stam2	C9	0.00977273
	Aida	L21	0.372929		Stam2	C7	0.241204
	GFP	I1	0.375393		Stam2	A21	0.520573
	Ppcs	G6	0.376189		Stat2	H10	-0.220801
	Col3a1	E10	0.377606		Stau1	P24	-0.303839
	Pax7	N5	0.378028		Stau1	A1	-0.216411
	Glrx5	F14	0.380405		Stau1	P22	-0.151696
	Tom1l2	P6	0.38041		Stau1	P18	0.117281
	Cldn5	E14	0.380982		Stau1	P20	0.588389
	GFP	P11	0.381012		Ston1-Gtf2a1l	D16	0.866274
	Osbpl11	E24	0.384452		Ston1-Gtf2a1l	D8	0.89662
	Slc12a9	F15	0.385157		Ston1-Gtf2a1l	D12	0.904996
	Snx4	G22	0.385658		Ston1-Gtf2a1l	D10	0.922274
	Tnnc1	C10	0.385715		Ston1-Gtf2a1l	D14	0.936535
	scram	N22	0.387598		Stx6	P24	-0.424478
	Mfsd1	P7	0.387668		Stx6	P22	0.111612
	Ctage5	I17	0.388194		Stx6	A5	0.167045
[truncated: 251 more rows]

## Sheet: Tab 2
		cutoffs: Pax7 UP and DOWN and more than two hits
		1110049F12Rik	N23	0.404837
		1110049F12Rik	N15	0.457242
		1110049F12Rik	P1	0.46332
		1700034H14Rik	O17	-0.41951
		1700034H14Rik	O19	0.304117
		1700047I17Rik1	E12	-0.5869
		1700047I17Rik1	E18	-0.585036
		1700047I17Rik1	E14	-0.258628
		2010305A19Rik	C1	-0.529631
		2010305A19Rik	A23	-0.479054
		2410127L17Rik	A17	-0.458766
		2410127L17Rik	A15	-0.415182
		2510049I19Rik	I20	-0.282901
		2510049I19Rik	K2	0.271734
		2610101N10Rik	M17	-0.765462
		2610101N10Rik	M13	-0.412728
		2810405K02Rik	N24	0.260997
		2810405K02Rik	N12	0.271932
		2810405K02Rik	N14	0.403807
		3300001P08Rik	I12	0.426742
		4833413D08Rik	H7	-0.254921
		5430435G22Rik	P23	-0.548391
		5430435G22Rik	B8	-0.379858
		5430435G22Rik	B6	-0.265955
		5430435G22Rik	B2	0.487702
		6430527G18Rik	F12	-0.468439
		9130011J15Rik	G22	-0.549702
		9130011J15Rik	G20	-0.481386
		Abhd11	H4	-0.409973
		Abhd11	H6	-0.365555
		Abhd11	H8	-0.289043
		Adrbk1	O19	-0.436404
		Adrbk1	O21	-0.334142
		Agfg2	H1	0.257614
		Agfg2	H5	0.407794
		Akap8	G17	-0.75252
		Akap8	G15	0.477784
		Akap8	G7	0.757332
		Akr1c14	L13	-0.992012
		Akr1c14	L15	-0.900091
		Akr1c14	L17	-0.410294
		Akr1c14	L21	0.345556
		Ank2	A10	-0.37263
		Ank2	A4	0.28383
		Ankmy2	E9	-0.351631
		Ankmy2	E1	0.417848
		Anxa8	F17	0.312661
		Anxa8	F19	0.325507
		Anxa8	F15	0.437337
		Anxa8	F21	0.569567
		Appl2	N17	-0.613793
		Appl2	N23	0.310837
		Appl2	N15	0.352023
		Arfgap1	B16	-0.573703
		Arfgap1	B18	-0.274019
		Arfgap1	B12	0.270311
		Arfgap2	P13	-0.258759
		Arfgap3	B24	-0.411223
		Arfgap3	D8	-0.33961
		Arfgap3	B22	-0.289606
		Arfgap3	D2	0.505386
		Arfip2	M17	-0.508456
		Arfip2	O1	0.304111
		Arfip2	M13	0.439544
		Arl5a	A23	-0.392536
		Arl5a	C1	-0.392536
		Arl5a	A19	-0.334142
		As3mt	B17	-0.702931
		As3mt	B15	0.51537
		Asap1	I16	-0.472271
		Asap1	I6	0.474474
		Ash2l	J8	-0.409973
		Ash2l	J10	-0.365555
		Atg7	G10	-0.858266
		Atg7	G16	-0.346046
		Atg7	G6	0.523025
		Atg7	G8	0.782787
		Atp11a	L10	0.294231
		Atp11a	L6	0.43432
		Atp11a	L14	0.487573
		Atp11a	L8	0.548758
		Atp5s	E10	-0.452627
		Atp5s	E8	-0.273371
		Atxn2l	A19	-0.521573
		Atxn2l	A17	-0.256618
		AW549877	B17	-0.366363
		AW549877	B15	0.410717
		Bag3	C11	0.276536
		Bag3	C7	0.278011
		Bag3	C9	0.315667
		Bcr	G10	-0.703638
		Bcr	G6	-0.289043
		Bgn	K16	-0.654325
		Bgn	K18	-0.465009
		Bgn	K12	0.804206
		Birc6	L12	-0.409973
		Birc6	L14	-0.365555
		Birc6	L16	-0.289043
		Btd	H20	0.289661
		Btd	L2	0.671608
		Btd	L4	0.951648
		C1qb	E19	-0.426941
		C1qb	E21	0.279293
		Cab39l	F7	-0.340935
		Cab39l	F9	0.45245
		Cab39l	F11	0.498622
		Cacna1d	M9	-0.529362
		Cacna1d	M13	-0.365933
		Cacna1s	O9	-0.920374
		Cacna1s	O7	-0.252033
		Ccdc102a	L22	-0.262273
		Ccdc102a	N10	0.289012
		Ccdc109b	B24	-0.438965
		Ccdc109b	B18	-0.347415
		Ccdc109b	B22	-0.253758
		Ccdc134	J22	-0.279519
		Ccdc134	J20	-0.255288
		Ccdc150	B20	-0.445108
		Ccdc150	B18	-0.25492
		Ccdc44	H15	-0.677787
		Ccdc44	H13	-0.327691
		Cd180	H6	0.33067
		Cd180	H10	0.473654
		Cd180	H4	0.493083
		Cd209d	J6	-0.273993
		Cd209d	J12	0.467358
		Cd209d	J8	0.579519
		Cdkn2aip	A6	-0.393246
		Cdkn2aip	A12	-0.304357
		Cdkn2aip	A8	-0.254945
		Chchd1	F23	-0.472259
		Chchd1	H3	0.4523
		Cherp	L9	-0.840195
		Cherp	L5	0.449639
		Cldn5	E16	-0.902966
		Cldn5	E14	0.380982
		Cldn5	E18	0.450204
		Cldn5	E12	0.888327
		Clec3b	J18	-0.636306
		Clec3b	E17	-0.546407
		Cntfr	G19	-0.323411
		Cntfr	G21	-0.286089
		Cntfr	G17	0.319182
		Cntfr	G13	0.441658
		Col12a1	A18	-0.506713
		Col12a1	A22	-0.397029
		Col12a1	A12	0.538084
		Col12a1	A20	0.718877
		Col3a1	E6	-0.270636
		Col3a1	E2	-0.258839
		Col3a1	E10	0.377606
		Col3a1	E4	0.581171
		Col3a1	E8	0.591845
		Col4a2	A24	-0.53619
		Col4a2	C10	-0.31507
		Col4a2	C8	0.867204
		Col5a1	K17	-0.727762
		Col5a1	K15	-0.411845
		Cox7a2	G16	-0.453552
		Cox7a2	G10	-0.262552
		Cox7a2	G6	-0.261377
		Csnk1g1	E24	-0.409973
		Csnk1g1	G2	-0.409973
		Csnk1g1	G4	-0.365555
		Ctage5	I23	-0.37749
		Ctage5	I19	-0.272569
		Ctage5	I17	0.388194
		Ctage5	K1	0.411732
		Ctps2	A20	-0.306527
		Ctps2	C2	-0.296359
		Ctps2	A24	-0.291078
		Cul7	D12	-0.471226
		Cul7	I7	-0.436404
		Cyth3	D9	0.877416
		Cyth3	D13	0.900957
		Cyth3	D11	0.902817
		Cyth3	D15	0.93445
		Dab2ip	J9	-0.436404
		Dab2ip	J15	-0.392536
		Dab2ip	J11	-0.334142
		Dars2	C13	0.640529
		Dars2	C15	0.775238
		Denr	H5	0.300952
		Denr	H3	0.462783
		Dimt1	N24	-0.703638
		Dimt1	P2	-0.703638
		Dpp8	D24	-0.365555
		Dpp8	F2	-0.365555
		Dpp8	F4	-0.289043
		Dscr3	B23	-0.674106
		Dscr3	B19	0.747412
		Dsg4	K20	-0.956253
		Dsg4	K22	-0.693263
		Dsg4	M2	0.498569
		Dsg4	M8	0.76777
		Dym	G19	-0.563587
		Dym	L14	-0.344368
		Dym	I3	-0.253492
		Efnb1	E13	-0.313157
		Efnb1	E15	0.509948
		Eml3	C14	-0.982812
		Eml3	C16	-0.662804
		Eml3	C24	-0.326722
		Eml3	C18	-0.251193
		Endog	G3	-0.436404
		Endog	D14	-0.368234
		Endog	G5	-0.334142
		Entpd5	P7	-0.574631
		Entpd5	P1	-0.395783
		Entpd5	P9	-0.29955
		Exosc1	O19	-0.592409
		Exosc1	O23	0.280232
		Exosc1	O21	0.341954
		Far1	O18	-0.408158
		Far1	O20	-0.326191
		Fbxo6	A21	-0.618728
		Fbxo6	C9	-0.426292
		Fbxo6	A23	-0.3704
		Fbxo6	C7	0.791664
		Fn1	O23	-0.697806
		Fn1	O17	-0.354218
		Fn1	O19	0.600589
		Fndc3b	O5	0.620041
		Fndc3b	O13	0.770403
		Folr2	L16	-0.577949
		Folr2	L24	-0.557987
		Fxn	F19	-0.53752
		Fxn	F15	-0.40016
		Gabarap	A8	-0.678783
		Gabarap	A10	0.326284
		Gabarapl2	A22	-0.395413
		Gabarapl2	A16	-0.294329
		Garnl1	E15	-0.507391
		Garnl1	E13	-0.415066
		Garnl1	E17	-0.401039
		Gatm	G9	0.439055
		Gatm	G13	0.70356
		Gatm	G19	0.73351
		Gatm	G15	0.764618
		Gatm	G17	0.906771
		Gga1	A19	-0.681904
		Gga1	A23	-0.494885
		Gga1	A21	-0.478033
		Glrx5	F8	0.328408
		Glrx5	F14	0.380405
		Glrx5	F12	0.455095
		Glrx5	F10	0.598582
		Gng11	J16	-0.703638
		Gng11	J12	-0.289043
		Golph3	B4	-0.377065
		Golph3	P23	0.304507
		Golph3	B2	0.485885
		Gosr1	D16	-0.545986
		Gosr1	D24	-0.268397
		Gphn	F17	-0.983722
		Gphn	F19	-0.974948
		Gphn	F21	-0.280575
		Gphn	H1	0.770556
		Gyg	E23	-0.422658
		Gyg	G5	0.283855
		Gyg	G7	0.49575
		Hcls1	K17	-0.295198
		Helb	K18	-0.479466
		Helb	K20	-0.42883
		Helb	K22	-0.350997
		Hint3	F11	-0.497585
		Hint3	F3	0.392093
		Hspb6	F20	0.422641
		Hspb6	F18	0.439599
		Htatip2	B21	-0.778529
		Htatip2	B19	-0.50644
		Htatip2	D1	-0.250447
		Htatip2	B23	0.599181
		Ifi203	M14	0.48572
		Ifi203	M12	0.919987
		Ikbkap	I7	0.494383
		Ikbkap	I5	0.511718
		Ikbkap	I3	0.752441
		Ilvbl	C8	-0.63071
		Ilvbl	C14	-0.477085
		Ilvbl	C10	-0.422792
		Ilvbl	C12	-0.403211
		Inpp5k	N11	-0.538932
		Inpp5k	N15	0.43703
		Itsn2	B20	-0.743975
		Itsn2	D2	0.886531
		Jph1	L17	-0.462981
		Jph1	L15	0.392839
		Kcnab2	O19	-0.804323
		Kcnab2	O23	-0.731776
		Kcnab2	O17	-0.379912
		Kcnab2	O21	0.484363
		Kdelr3	I24	-0.431814
		Kdelr3	P16	0.319329
		Kdelr3	I20	0.685227
		Keap1	J17	0.538205
		Keap1	L1	0.607067
		Lactb2	K2	-0.324149
		Lactb2	K6	0.540964
		Lsm5	B7	0.34388
		Lsm5	B11	0.483935
		Lsm5	B9	0.676224
		Ltc4s	I11	-0.352029
		Ltc4s	I7	-0.287549
		Ltc4s	I5	-0.254974
		Lxn	C17	-0.685024
		Lxn	C23	-0.440652
		Lxn	C11	0.254047
		Ly6a	N23	-0.504169
		Ly6a	N17	-0.292162
		Man1a2	M2	-0.70256
		Man1a2	M12	-0.647987
		Man1a2	M10	-0.309212
		Mapk13	A16	-0.409973
		Mapk13	A18	-0.365555
		Mapk13	A20	-0.289043
		Mapksp1	I17	-0.402467
		Mapksp1	I19	0.288482
		Mapksp1	I11	0.429893
		Mapksp1	I9	0.616061
		Mef2a	O8	0.362116
		Mef2a	M24	0.45323
		Mef2a	O4	0.495537
		Mef2a	O2	0.952929
		Mff	K23	-0.663946
		Mff	M1	0.26045
		Mfn2	L5	-0.305587
		Mfn2	L9	0.750785
		Mfsd1	P5	0.282282
		Mfsd1	P7	0.387668
		Mgat2	K17	-0.392536
		Mgat2	K13	-0.334142
		Mpp1	I8	-0.365555
		Mpp1	I10	-0.289043
		Mrpl12	A23	-0.563723
		Mrpl12	C9	0.370033
		Mrpl12	C11	0.551764
		Mrpl12	C7	0.560382
		Mrpl13	O23	-0.349646
		Mrpl13	O21	-0.308182
		Mrpl19	H19	-1
		Mrpl19	H21	-0.57895
		Mrpl19	H17	0.553453
		Mrpl19	J3	0.637362
		Mrpl46	B8	-0.31549
		Mrpl46	B2	-0.252158
		Mrpl46	B4	0.260261
		Mrpl49	B19	-0.418501
		Mrpl49	B17	-0.293262
		Mrpl49	D1	0.286993
		Mtmr9	P13	-0.608956
		Mtmr9	P17	-0.468812
		Mtmr9	P21	-0.346855
		Mustn1	A20	-0.702304
		Mustn1	A18	-0.681689
		Mustn1	A24	-0.436519
		Mvk	K10	-0.409973
		Mvk	K12	-0.365555
		Mvk	K14	-0.289043
		Mybph	M7	-0.35786
		Mybph	M9	0.751215
		Mybph	M11	0.800084
		Myd88	O2	-0.707493
		Myd88	M18	-0.419977
		Myoz2	F9	-0.514562
		Myoz2	F7	0.336667
		Nagk	L13	-0.436404
		Nagk	L15	-0.334142
		Naglu	F4	-0.587995
		Naglu	F2	0.271277
		Naglu	D24	0.303005
		Naglu	D18	0.90423
		Nhlrc2	K10	-0.308207
		Nhlrc2	K12	0.360409
		Nisch	C13	-0.608285
		Nisch	C17	-0.549688
		Nisch	C15	-0.452516
		Nisch	C23	0.256503
		Nmi	F12	0.390766
		Nmi	F10	0.424112
		Nmral1	P21	0.418402
		Nmral1	P15	0.43906
		Nudt3	L19	-0.343535
		Nudt3	L11	-0.281476
		Nudt3	L13	0.747052
		Nudt5	J22	-0.27788
		Nudt5	N2	-0.26525
		Nxt2	J11	-0.481739
		Nxt2	J7	-0.255773
		Obsl1	M15	-0.309765
		Obsl1	M23	0.250026
		Obsl1	O3	0.266029
		Osbpl11	G2	-0.735989
		Osbpl11	E24	0.384452
		Osbpl11	G4	0.425748
		Osbpl11	G6	0.533903
		Osbpl11	G8	0.684822
		Osbpl8	G10	0.327043
		Osbpl8	G14	0.472322
		Osbpl8	G18	0.790076
		Osbpl8	G20	0.852463
		Osbpl8	G16	0.915339
		P2rx7	K15	-0.364154
		P2rx7	K9	0.749185
		P2rx7	K11	0.758928
		Pank4	B19	-0.436404
		Pank4	B21	-0.334142
		Paox	I18	-0.348849
		Paox	I22	-0.259711
		Parp12	E15	-0.453471
		Parp12	E17	-0.371421
		Pctk2	A24	-0.703638
		Pctk2	C2	-0.703638
		Pex5	P18	-0.261311
		Pex5	K6	0.490487
		Pex5	K4	0.626984
		Phldb1	M14	0.250191
		Phldb1	M16	0.326642
		Pick1	E21	0.368895
		Pick1	G1	0.935119
		Pik3c2a	M14	-0.409973
		Pik3c2a	M16	-0.365555
		Pik3c2a	M18	-0.289043
		Pik3ca	D23	-0.436404
		Pik3ca	F1	-0.436404
		Pik3ca	F3	-0.334142
		Pkn2	D18	-0.341608
		Pkn2	I9	-0.334142
		Plod2	I10	-0.434753
		Plod2	I8	-0.339787
		Ppcs	G6	0.376189
		Ppcs	G10	0.512263
		Ppil3	J16	-0.539787
		Ppil3	J22	-0.514027
		Ppil3	J20	-0.38549
		Ppil3	J18	-0.335646
		Ppox	K22	0.346415
		Ppox	K14	0.544952
		Ppox	K20	0.637477
		Ppp2r5c	N1	-0.47991
		Ppp2r5c	L21	0.290379
		Ppp2r5c	L23	0.339451
		Prmt5	I22	-0.457859
		Prmt5	I20	-0.262293
		Prmt5	I18	-0.594189
		Psap	I6	-0.705206
		Psap	I4	-0.59033
		Pten	P21	-0.436404
		Pten	P23	-0.334142
		Ptk2	C24	-0.289043
		Ptk2	E2	-0.289043
		Ptpn12	B18	-0.409973
		Ptpn12	B20	-0.365555
		Ptpn12	B22	-0.289043
		Rab7l1	E11	-0.698408
		Rab7l1	E9	-0.338063
		Rab7l1	E7	-0.261421
		Rab7l1	E3	-0.252532
		Rab9	F22	-0.339955
		Rab9	F18	-0.308503
		Rab9	H2	0.315527
		Rab9	F20	0.657398
		Rbm12	A3	-0.488226
		Rbm12	A5	-0.425893
		Rfc4	N7	0.288137
		Rfc4	L23	0.299766
		Rg9mtd1	N16	-0.409973
		Rg9mtd1	N18	-0.365555
		Ric8	N23	-0.392536
		Ric8	P1	-0.392536
		Ripk1	M15	-0.436404
		Ripk1	M17	-0.334142
		Rnaset2b	E23	-0.473876
		Rnaset2b	E21	-0.256153
		Rnaset2b	G3	0.456004
		Rpp30	G19	-0.388285
		Rpp30	G21	-0.250828
		Rspo3	O7	-0.287524
		Rspo3	O13	0.290618
		Rufy2	O1	0.356511
		Rufy2	O5	0.948415
		Sbf2	D23	-0.30594
		Sbf2	D17	0.909563
		Sdc4	J23	-0.615168
		Sdc4	L7	-0.580809
		Sdc4	L5	-0.411972
		Sec24a	P1	-0.410041
		Sec24a	P3	0.280892
		Sec24a	P7	0.80168
		Sestd1	O13	-0.612806
		Sestd1	O9	0.294204
		Sgcb	O20	-0.74123
		Sgcb	O18	-0.688792
		Sgcb	O14	-0.292645
		Sgcb	O10	-0.267877
		Sgcb	O16	0.330635
		Sh3bgr	H19	-0.860471
		Sh3bgr	H21	-0.777116
		Shoc2	E5	-0.392536
		Shoc2	C23	-0.334142
		Shoc2	E1	-0.334142
		Slc12a9	F9	-0.261808
		Slc12a9	F15	0.385157
		Slc12a9	F17	0.481714
		Slc30a7	H1	0.394513
		Slc30a7	F19	0.765673
		Slc30a9	H19	-0.388887
		Slc30a9	J5	-0.325207
		Slc30a9	H21	0.46419
		Slc36a4	I19	-0.262326
		Slc36a4	I21	0.301987
		Slc9a9	O1	-0.491051
		Slc9a9	M17	-0.348158
		Sltm	N1	0.388842
		Sltm	N7	0.391021
		Smad3	I23	-0.580709
		Smad3	I21	-0.563534
		Smpd4	M10	-0.305698
		Smpd4	M2	0.662453
		Snx4	G22	0.385658
		Snx4	G18	0.650845
		Snx4	I4	0.722525
		Srrm2	G22	-0.422985
		Srrm2	G18	-0.420042
		Srrm2	G20	-0.394767
		Srrm2	I4	-0.321343
		Stam2	A23	-0.380111
		Stam2	A21	0.520573
		Stau1	P24	-0.303839
		Stau1	P20	0.588389
		Ston1-Gtf2a1l	D16	0.866274
		Ston1-Gtf2a1l	D8	0.89662
		Ston1-Gtf2a1l	D12	0.904996
		Ston1-Gtf2a1l	D10	0.922274
		Ston1-Gtf2a1l	D14	0.936535
		Stx6	P24	-0.424478
		Stx6	A1	0.265105
		Sumf1	E10	-0.505796
		Sumf1	E4	0.553985
		Taok1	D13	-0.289722
		Taok1	D15	-0.251787
		Tatdn1	G3	0.304749
		Tatdn1	G1	0.492174
		Tbc1d1	J17	-0.557179
		Tbc1d1	J21	-0.357319
		Tbc1d1	J19	0.355557
		Tbxas1	C24	-0.259466
		Tbxas1	C18	0.464416
		Th1l	H22	-0.358135
		Th1l	H20	-0.273212
		Tnik	O18	-0.409973
		Tnik	O20	-0.365555
		Tnnc1	C10	0.385715
		Tnnc1	C12	0.425982
		Tnnc1	C8	0.511578
		Tnnc1	C2	0.555582
		Tom1l2	P16	-0.272454
		Tom1l2	P10	0.351505
		Tom1l2	P6	0.38041
		Tom1l2	P8	0.49792
		Trmt5	M14	-0.320523
		Trmt5	M18	-0.289465
		Txndc9	M12	-0.250116
		Txndc9	M8	0.263195
		Ubfd1	A11	-0.467774
		Ubfd1	A19	0.271249
		Ubr1	P22	-0.365555
		Ubr1	P24	-0.289043
		Ufsp2	D15	-0.368676
		Ufsp2	D23	0.303256
		Unc119b	J7	-0.509017
		Unc119b	J9	-0.29366
		Unc119b	J15	0.291352
		Uqcc	F9	-0.439166
		Uqcc	F7	-0.324469
		Vps13a	G4	-0.822226
		Vps13a	E22	-0.39521
		Vps39	C16	-0.841269
		Vps39	C18	-0.410183
		Vps39	C14	-0.303017
		Vps39	E2	0.428817
		Vps41	B16	-0.478785
		Vps41	B12	0.31167
		Vps41	B6	0.369051
		Vps41	B10	0.465887
		Vps41	B8	0.484147
		Wars2	E20	-0.26034
		Wars2	E22	0.345262
		Wdr61	O2	-0.322467
		Wdr61	O6	0.278419
		Wdr91	C8	-0.571506
		Wdr91	C12	-0.508014
		Yif1a	H15	0.288216
		Yif1a	H9	0.393513
		Zw10	D17	-0.707907
		Zw10	D23	-0.311562
		Zw10	F5	0.333762
		Zw10	F1	0.578592
		Zw10	F3	0.834092

## Sheet: Tab 3
		Pax7 UP, more than 2 hits
		1110049F12Rik	P1	0.46332
		1110049F12Rik	N15	0.457242
		1110049F12Rik	N23	0.404837
		2810405K02Rik	N14	0.403807
		2810405K02Rik	N12	0.271932
		2810405K02Rik	N24	0.260997
		Agfg2	H5	0.407794
		Agfg2	H1	0.257614
		Akap8	G7	0.757332
		Akap8	G15	0.477784
		Anxa8	F21	0.569567
		Anxa8	F15	0.437337
		Anxa8	F19	0.325507
		Anxa8	F17	0.312661
		Appl2	N15	0.352023
		Appl2	N23	0.310837
		Arfip2	M13	0.439544
		Arfip2	O1	0.304111
		Atg7	G8	0.782787
		Atg7	G6	0.523025
		Atp11a	L8	0.548758
		Atp11a	L14	0.487573
		Atp11a	L6	0.43432
		Atp11a	L10	0.294231
		Bag3	C9	0.315667
		Bag3	C7	0.278011
		Bag3	C11	0.276536
		Btd	L4	0.951648
		Btd	L2	0.671608
		Btd	H20	0.289661
		Cab39l	F11	0.498622
		Cab39l	F9	0.45245
		Cd180	H4	0.493083
		Cd180	H10	0.473654
		Cd180	H6	0.33067
		Cd209d	J8	0.579519
		Cd209d	J12	0.467358
		Cldn5	E12	0.888327
		Cldn5	E18	0.450204
		Cntfr	G13	0.441658
		Cntfr	G17	0.319182
		Col12a1	A20	0.718877
		Col12a1	A12	0.538084
		Col3a1	E8	0.591845
		Col3a1	E4	0.581171
		Col3a1	E10	0.377606
		Ctage5	K1	0.411732
		Ctage5	I17	0.388194
		Cyth3	D15	0.93445
		Cyth3	D11	0.902817
		Cyth3	D13	0.900957
		Cyth3	D9	0.877416
		Dars2	C15	0.775238
		Dars2	C13	0.640529
		Denr	H3	0.462783
		Denr	H5	0.300952
		Dsg4	M8	0.76777
		Dsg4	M2	0.498569
		Exosc1	O21	0.341954
		Exosc1	O23	0.280232
		Fndc3b	O13	0.770403
		Fndc3b	O5	0.620041
		Gatm	G17	0.906771
		Gatm	G15	0.764618
		Gatm	G19	0.73351
		Gatm	G13	0.70356
		Gatm	G9	0.439055
		Glrx5	F10	0.598582
		Glrx5	F12	0.455095
		Glrx5	F14	0.380405
		Glrx5	F8	0.328408
		Golph3	B2	0.485885
		Golph3	P23	0.304507
		Gyg	G7	0.49575
		Gyg	G5	0.283855
		Hspb6	F18	0.439599
		Hspb6	F20	0.422641
		Ifi203	M12	0.919987
		Ifi203	M14	0.48572
		Ikbkap	I3	0.752441
		Ikbkap	I5	0.511718
		Ikbkap	I7	0.494383
		Kdelr3	I20	0.685227
		Kdelr3	P16	0.319329
		Keap1	L1	0.607067
		Keap1	J17	0.538205
		Lsm5	B9	0.676224
		Lsm5	B11	0.483935
		Lsm5	B7	0.34388
		Mapksp1	I9	0.616061
		Mapksp1	I11	0.429893
		Mapksp1	I19	0.288482
		Mef2a	O2	0.952929
		Mef2a	O4	0.495537
		Mef2a	M24	0.45323
		Mef2a	O8	0.362116
		Mfsd1	P7	0.387668
		Mfsd1	P5	0.282282
		Mrpl12	C7	0.560382
		Mrpl12	C11	0.551764
		Mrpl12	C9	0.370033
		Mrpl19	J3	0.637362
		Mrpl19	H17	0.553453
		Mybph	M11	0.800084
		Mybph	M9	0.751215
		Naglu	D18	0.90423
		Naglu	D24	0.303005
		Naglu	F2	0.271277
		Nmi	F10	0.424112
		Nmi	F12	0.390766
		Nmral1	P15	0.43906
		Nmral1	P21	0.418402
		Obsl1	O3	0.266029
		Obsl1	M23	0.250026
		Osbpl11	G8	0.684822
		Osbpl11	G6	0.533903
		Osbpl11	G4	0.425748
		Osbpl11	E24	0.384452
		Osbpl8	G16	0.915339
		Osbpl8	G20	0.852463
		Osbpl8	G18	0.790076
		Osbpl8	G14	0.472322
		Osbpl8	G10	0.327043
		P2rx7	K11	0.758928
		P2rx7	K9	0.749185
		Pex5	K4	0.626984
		Pex5	K6	0.490487
		Phldb1	M16	0.326642
		Phldb1	M14	0.250191
		Pick1	G1	0.935119
		Pick1	E21	0.368895
		Ppcs	G10	0.512263
		Ppcs	G6	0.376189
		Ppox	K20	0.637477
		Ppox	K14	0.544952
		Ppox	K22	0.346415
		Ppp2r5c	L23	0.339451
		Ppp2r5c	L21	0.290379
		Rab9	F20	0.657398
		Rab9	H2	0.315527
		Rfc4	L23	0.299766
		Rfc4	N7	0.288137
		Rufy2	O5	0.948415
		Rufy2	O1	0.356511
		Sec24a	P7	0.80168
		Sec24a	P3	0.280892
		Slc12a9	F17	0.481714
		Slc12a9	F15	0.385157
		Slc30a7	F19	0.765673
		Slc30a7	H1	0.394513
		Sltm	N7	0.391021
		Sltm	N1	0.388842
		Snx4	I4	0.722525
		Snx4	G18	0.650845
		Snx4	G22	0.385658
		Ston1-Gtf2a1l	D14	0.936535
		Ston1-Gtf2a1l	D10	0.922274
		Ston1-Gtf2a1l	D12	0.904996
		Ston1-Gtf2a1l	D8	0.89662
		Ston1-Gtf2a1l	D16	0.866274
		Tatdn1	G1	0.492174
		Tatdn1	G3	0.304749
		Tnnc1	C2	0.555582
		Tnnc1	C8	0.511578
		Tnnc1	C12	0.425982
		Tnnc1	C10	0.385715
		Tom1l2	P8	0.49792
		Tom1l2	P6	0.38041
		Tom1l2	P10	0.351505
		Vps41	B8	0.484147
		Vps41	B10	0.465887
		Vps41	B6	0.369051
		Vps41	B12	0.31167
		Yif1a	H9	0.393513
		Yif1a	H15	0.288216
		Zw10	F3	0.834092
		Zw10	F1	0.578592
		Zw10	F5	0.333762

## Sheet: Tab 4
		Pax7 DOWN, more than 2 hits
		1700047I17Rik1	E12	-0.5869
		1700047I17Rik1	E18	-0.585036
		1700047I17Rik1	E14	-0.258628
		2010305A19Rik	C1	-0.529631
		2010305A19Rik	A23	-0.479054
		2410127L17Rik	A17	-0.458766
		2410127L17Rik	A15	-0.415182
		2610101N10Rik	M17	-0.765462
		2610101N10Rik	M13	-0.412728
		5430435G22Rik	P23	-0.548391
		5430435G22Rik	B8	-0.379858
		5430435G22Rik	B6	-0.265955
		9130011J15Rik	G22	-0.549702
		9130011J15Rik	G20	-0.481386
		Abhd11	H4	-0.409973
		Abhd11	H6	-0.365555
		Abhd11	H8	-0.289043
		Adrbk1	O19	-0.436404
		Adrbk1	O21	-0.334142
		Akr1c14	L13	-0.992012
		Akr1c14	L15	-0.900091
		Akr1c14	L17	-0.410294
		Arfgap1	B16	-0.573703
		Arfgap1	B18	-0.274019
		Arfgap2	P13	-0.258759
		Arfgap3	B24	-0.411223
		Arfgap3	D8	-0.33961
		Arfgap3	B22	-0.289606
		Arl5a	A23	-0.392536
		Arl5a	C1	-0.392536
		Arl5a	A19	-0.334142
		Ash2l	J8	-0.409973
		Ash2l	J10	-0.365555
		Atg7	G10	-0.858266
		Atg7	G16	-0.346046
		Atp5s	E10	-0.452627
		Atp5s	E8	-0.273371
		Atxn2l	A19	-0.521573
		Atxn2l	A17	-0.256618
		AW549877	B17	-0.366363
		Bcr	G10	-0.703638
		Bcr	G6	-0.289043
		Bgn	K16	-0.654325
		Bgn	K18	-0.465009
		Birc6	L12	-0.409973
		Birc6	L14	-0.365555
		Birc6	L16	-0.289043
		Cacna1d	M9	-0.529362
		Cacna1d	M13	-0.365933
		Cacna1s	O9	-0.920374
		Cacna1s	O7	-0.252033
		Ccdc109b	B24	-0.438965
		Ccdc109b	B18	-0.347415
		Ccdc109b	B22	-0.253758
		Ccdc134	J22	-0.279519
		Ccdc134	J20	-0.255288
		Ccdc150	B20	-0.445108
		Ccdc150	B18	-0.25492
		Ccdc44	H15	-0.677787
		Ccdc44	H13	-0.327691
		Cdkn2aip	A6	-0.393246
		Cdkn2aip	A12	-0.304357
		Cdkn2aip	A8	-0.254945
		Clec3b	J18	-0.636306
		Clec3b	E17	-0.546407
		Cntfr	G19	-0.323411
		Cntfr	G21	-0.286089
		Col12a1	A18	-0.506713
		Col12a1	A22	-0.397029
		Col3a1	E6	-0.270636
		Col3a1	E2	-0.258839
		Col4a2	A24	-0.53619
		Col4a2	C10	-0.31507
		Col5a1	K17	-0.727762
		Col5a1	K15	-0.411845
		Cox7a2	G16	-0.453552
		Cox7a2	G10	-0.262552
		Cox7a2	G6	-0.261377
		Csnk1g1	E24	-0.409973
		Csnk1g1	G2	-0.409973
		Csnk1g1	G4	-0.365555
		Ctage5	I23	-0.37749
		Ctage5	I19	-0.272569
		Ctps2	A20	-0.306527
		Ctps2	C2	-0.296359
		Ctps2	A24	-0.291078
		Cul7	D12	-0.471226
		Cul7	I7	-0.436404
		Dab2ip	J9	-0.436404
		Dab2ip	J15	-0.392536
		Dab2ip	J11	-0.334142
		Dimt1	N24	-0.703638
		Dimt1	P2	-0.703638
		Dpp8	D24	-0.365555
		Dpp8	F2	-0.365555
		Dpp8	F4	-0.289043
		Dsg4	K20	-0.956253
		Dsg4	K22	-0.693263
		Dym	G19	-0.563587
		Dym	L14	-0.344368
		Dym	I3	-0.253492
		Eml3	C14	-0.982812
		Eml3	C16	-0.662804
		Eml3	C24	-0.326722
		Eml3	C18	-0.251193
		Endog	G3	-0.436404
		Endog	D14	-0.368234
		Endog	G5	-0.334142
		Entpd5	P7	-0.574631
		Entpd5	P1	-0.395783
		Entpd5	P9	-0.29955
		Far1	O18	-0.408158
		Far1	O20	-0.326191
		Fbxo6	A21	-0.618728
		Fbxo6	C9	-0.426292
		Fbxo6	A23	-0.3704
		Fn1	O23	-0.697806
		Fn1	O17	-0.354218
		Folr2	L16	-0.577949
		Folr2	L24	-0.557987
		Fxn	F19	-0.53752
		Fxn	F15	-0.40016
		Gabarapl2	A22	-0.395413
		Gabarapl2	A16	-0.294329
		Garnl1	E15	-0.507391
		Garnl1	E13	-0.415066
		Garnl1	E17	-0.401039
		Gga1	A19	-0.681904
		Gga1	A23	-0.494885
		Gga1	A21	-0.478033
		Gng11	J16	-0.703638
		Gng11	J12	-0.289043
		Gosr1	D16	-0.545986
		Gosr1	D24	-0.268397
		Gphn	F17	-0.983722
		Gphn	F19	-0.974948
		Gphn	F21	-0.280575
		Helb	K18	-0.479466
		Helb	K20	-0.42883
		Helb	K22	-0.350997
		Htatip2	B21	-0.778529
		Htatip2	B19	-0.50644
		Htatip2	D1	-0.250447
		Ilvbl	C8	-0.63071
		Ilvbl	C14	-0.477085
		Ilvbl	C10	-0.422792
		Ilvbl	C12	-0.403211
		Kcnab2	O19	-0.804323
		Kcnab2	O23	-0.731776
		Kcnab2	O17	-0.379912
		Ltc4s	I11	-0.352029
		Ltc4s	I7	-0.287549
		Ltc4s	I5	-0.254974
		Lxn	C17	-0.685024
		Lxn	C23	-0.440652
		Ly6a	N23	-0.504169
		Ly6a	N17	-0.292162
		Man1a2	M2	-0.70256
		Man1a2	M12	-0.647987
		Man1a2	M10	-0.309212
		Mapk13	A16	-0.409973
		Mapk13	A18	-0.365555
		Mapk13	A20	-0.289043
		Mgat2	K17	-0.392536
		Mgat2	K13	-0.334142
		Mpp1	I8	-0.365555
		Mpp1	I10	-0.289043
		Mrpl13	O23	-0.349646
		Mrpl13	O21	-0.308182
		Mrpl19	H19	-1
		Mrpl19	H21	-0.57895
		Mrpl46	B8	-0.31549
		Mrpl46	B2	-0.252158
		Mrpl49	B19	-0.418501
		Mrpl49	B17	-0.293262
		Mtmr9	P13	-0.608956
		Mtmr9	P17	-0.468812
		Mtmr9	P21	-0.346855
		Mustn1	A20	-0.702304
		Mustn1	A18	-0.681689
		Mustn1	A24	-0.436519
		Mvk	K10	-0.409973
		Mvk	K12	-0.365555
		Mvk	K14	-0.289043
		Myd88	O2	-0.707493
		Myd88	M18	-0.419977
		Nagk	L13	-0.436404
		Nagk	L15	-0.334142
		Nisch	C13	-0.608285
		Nisch	C17	-0.549688
		Nisch	C15	-0.452516
		Nudt3	L19	-0.343535
		Nudt3	L11	-0.281476
		Nudt5	J22	-0.27788
		Nudt5	N2	-0.26525
		Nxt2	J11	-0.481739
		Nxt2	J7	-0.255773
		Pank4	B19	-0.436404
		Pank4	B21	-0.334142
		Paox	I18	-0.348849
		Paox	I22	-0.259711
		Parp12	E15	-0.453471
		Parp12	E17	-0.371421
		Pctk2	A24	-0.703638
		Pctk2	C2	-0.703638
		Pik3c2a	M14	-0.409973
		Pik3c2a	M16	-0.365555
		Pik3c2a	M18	-0.289043
		Pik3ca	D23	-0.436404
		Pik3ca	F1	-0.436404
		Pik3ca	F3	-0.334142
		Pkn2	D18	-0.341608
		Pkn2	I9	-0.334142
		Plod2	I10	-0.434753
		Plod2	I8	-0.339787
		Ppil3	J16	-0.539787
		Ppil3	J22	-0.514027
		Ppil3	J20	-0.38549
		Ppil3	J18	-0.335646
		Prmt5	I22	-0.457859
		Prmt5	I20	-0.262293
		Prmt5	I18	-0.594189
		Psap	I6	-0.705206
		Psap	I4	-0.59033
		Pten	P21	-0.436404
		Pten	P23	-0.334142
		Ptk2	C24	-0.289043
		Ptk2	E2	-0.289043
		Ptpn12	B18	-0.409973
		Ptpn12	B20	-0.365555
		Ptpn12	B22	-0.289043
		Rab7l1	E11	-0.698408
		Rab7l1	E9	-0.338063
		Rab7l1	E7	-0.261421
		Rab7l1	E3	-0.252532
		Rab9	F22	-0.339955
		Rab9	F18	-0.308503
		Rbm12	A3	-0.488226
		Rbm12	A5	-0.425893
		Rg9mtd1	N16	-0.409973
		Rg9mtd1	N18	-0.365555
		Ric8	N23	-0.392536
		Ric8	P1	-0.392536
		Ripk1	M15	-0.436404
		Ripk1	M17	-0.334142
		Rnaset2b	E23	-0.473876
		Rnaset2b	E21	-0.256153
		Rpp30	G19	-0.388285
		Rpp30	G21	-0.250828
		Sdc4	J23	-0.615168
		Sdc4	L7	-0.580809
		Sdc4	L5	-0.411972
		Sgcb	O20	-0.74123
		Sgcb	O18	-0.688792
		Sgcb	O14	-0.292645
		Sgcb	O10	-0.267877
		Sh3bgr	H19	-0.860471
		Sh3bgr	H21	-0.777116
		Shoc2	E5	-0.392536
		Shoc2	C23	-0.334142
		Shoc2	E1	-0.334142
		Slc30a9	H19	-0.388887
		Slc30a9	J5	-0.325207
		Slc9a9	O1	-0.491051
		Slc9a9	M17	-0.348158
		Smad3	I23	-0.580709
		Smad3	I21	-0.563534
		Srrm2	G22	-0.422985
		Srrm2	G18	-0.420042
		Srrm2	G20	-0.394767
		Srrm2	I4	-0.321343
		Stam2	A23	-0.380111
		Taok1	D13	-0.289722
		Taok1	D15	-0.251787
		Tbc1d1	J17	-0.557179
		Tbc1d1	J21	-0.357319
		Th1l	H22	-0.358135
		Th1l	H20	-0.273212
		Tnik	O18	-0.409973
		Tnik	O20	-0.365555
		Trmt5	M14	-0.320523
		Trmt5	M18	-0.289465
		Ubr1	P22	-0.365555
		Ubr1	P24	-0.289043
		Unc119b	J7	-0.509017
		Unc119b	J9	-0.29366
		Uqcc	F9	-0.439166
		Uqcc	F7	-0.324469
		Vps13a	G4	-0.822226
		Vps13a	E22	-0.39521
		Vps39	C16	-0.841269
		Vps39	C18	-0.410183
		Vps39	C14	-0.303017
		Wdr91	C8	-0.571506
		Wdr91	C12	-0.508014
		Zw10	D17	-0.707907
		Zw10	D23	-0.311562

## Sheet: Tab 5a
		cutoffs: Pax7 UP and DOWN and more than two hits	genes with phenotypes induced by two or more shrnas
			"common elements" are genes that have two or more shrnas that give rise to opposing phenotypes reypectively
		Elements only in "Pax7 UP":	Common elements in "Pax7 DOWN" and "Pax7 UP":				Elements only in "Pax7 DOWN":
		Yif1a	Atg7				1700047I17Rik1
		Vps41	Cntfr				2010305A19Rik
		Tom1l2	Col12a1				2410127L17Rik
		Tnnc1	Col3a1				2610101N10Rik
		Tatdn1	Ctage5				5430435G22Rik
		Ston1-Gtf2a1l	Dsg4				9130011J15Rik
		Snx4	Mrpl19				Abhd11
		Sltm	Rab9				Adrbk1
		Slc30a7	Zw10				Akr1c14
		Slc12a9					Arfgap1
		Sec24a					Arfgap2
		Rufy2					Arfgap3
		Rfc4					Arl5a
		Ppp2r5c					Ash2l
		Ppox					Atp5s
		Ppcs					Atxn2l
		Pick1					AW549877
		Phldb1					Bcr
		Pex5					Bgn
		P2rx7					Birc6
		Osbpl8					Cacna1d
		Osbpl11					Cacna1s
		Obsl1					Ccdc109b
		Nmral1					Ccdc134
		Nmi					Ccdc150
		Naglu					Ccdc44
		Mybph					Cdkn2aip
		Mrpl12					Clec3b
		Mfsd1					Col4a2
		Mef2a					Col5a1
		Mapksp1					Cox7a2
		Lsm5					Csnk1g1
		Keap1					Ctps2
		Kdelr3					Cul7
		Ikbkap					Dab2ip
		Ifi203					Dimt1
		Hspb6					Dpp8
		Gyg					Dym
		Golph3					Eml3
		Glrx5					Endog
		Gatm					Entpd5
		Fndc3b					Far1
		Exosc1					Fbxo6
		Denr					Fn1
		Dars2					Folr2
		Cyth3					Fxn
		Cldn5					Gabarapl2
		Cd209d					Garnl1
		Cd180					Gga1
		Cab39l					Gng11
		Btd					Gosr1
		Bag3					Gphn
		Atp11a					Helb
		Arfip2					Htatip2
		Appl2					Ilvbl
		Anxa8					Kcnab2
		Akap8					Ltc4s
		Agfg2					Lxn
		2810405K02Rik					Ly6a
		1110049F12Rik					Man1a2
		Rbm12					Mapk13
		Rfc4					Mgat2
		Rnaset2b					Mpp1
		Rpp30					Mrpl13
		Rufy2					Mrpl46
		Sdc4					Mrpl49
		Sec24a					Mtmr9
		Sgcb					Mustn1
		Sh3bgr					Mvk
		Slc12a9					Myd88
		Slc30a7					Nagk
		Slc30a9					Nisch
		Slc9a9					Nudt3
		Sltm					Nudt5
		Smad3					Nxt2
		Snx4					Pank4
		Srrm2					Paox
		Stam2					Parp12
		Ston1-Gtf2a1l					Pctk2
		Taok1					Pik3c2a
		Tatdn1					Pik3ca
		Tbc1d1					Pkn2
		Th1l					Plod2
		Tnnc1					Ppil3
		Tom1l2					Prmt5
		Trmt5					Psap
		Ubr1					Pten
		Unc119b					Ptk2
		Uqcc					Ptpn12
		Vps13a					Rab7l1
		Vps39					Rbm12
		Vps41					Rg9mtd1
		Wdr91					Ric8
		Yif1a					Ripk1
							Rnaset2b
							Rpp30
							Sdc4
							Sgcb
							Sh3bgr
							Shoc2
							Slc30a9
							Slc9a9
							Smad3
							Srrm2
							Stam2
							Taok1
							Tbc1d1
							Th1l
							Tnik
							Trmt5
							Ubr1
							Unc119b
							Uqcc
							Vps13a
							Vps39
							Wdr91

## Sheet: Tab 5b
		cutoffs: more or less than 25% and more than two hits						opposing phenotypes out			unambiguous scorer genes for which only one phenotype for two or more shrnas was observed
		Eml3	C14	-0.982812
		Cacna1s	O9	-0.920374
		Sh3bgr	H19	-0.860471
		Vps13a	G4	-0.822226
		Sh3bgr	H21	-0.777116
		2610101N10Rik	M17	-0.765462
		Col5a1	K17	-0.727762
		Myd88	O2	-0.707493
		Psap	I6	-0.705206
		Bcr	G10	-0.703638
		Dimt1	N24	-0.703638
		Dimt1	P2	-0.703638
		Gng11	J16	-0.703638
		Pctk2	A24	-0.703638
		Pctk2	C2	-0.703638
		Man1a2	M2	-0.70256
		Mustn1	A20	-0.702304
		Rab7l1	E11	-0.698408
		Gga1	A19	-0.681904
		Mustn1	A18	-0.681689
		Ccdc44	H15	-0.677787
		Eml3	C16	-0.662804
		Man1a2	M12	-0.647987
		Clec3b	J18	-0.636306
		Ilvbl	C8	-0.63071
		Sdc4	J23	-0.615168
		Mtmr9	P13	-0.608956
		Prmt5	I18	-0.594189
		Psap	I4	-0.59033
		1700047I17Rik1	E12	-0.5869
		1700047I17Rik1	E18	-0.585036
		Sdc4	L7	-0.580809
		Smad3	I23	-0.580709
		Folr2	L16	-0.577949
		Entpd5	P7	-0.574631
		Wdr91	C8	-0.571506
		Dym	G19	-0.563587
		Smad3	I21	-0.563534
		Folr2	L24	-0.557987
		9130011J15Rik	G22	-0.549702
		Clec3b	E17	-0.546407
		Gosr1	D16	-0.545986
		Ppil3	J16	-0.539787
		Fxn	F19	-0.53752
		2010305A19Rik	C1	-0.529631
		Cacna1d	M9	-0.529362
		Atxn2l	A19	-0.521573
		Ppil3	J22	-0.514027
		Wdr91	C12	-0.508014
		Garnl1	E15	-0.507391
		Ly6a	N23	-0.504169
		Gga1	A23	-0.494885
		Slc9a9	O1	-0.491051
		Rbm12	A3	-0.488226
		Nxt2	J11	-0.481739
		9130011J15Rik	G20	-0.481386
		Helb	K18	-0.479466
		2010305A19Rik	A23	-0.479054
		Gga1	A21	-0.478033
		Ilvbl	C14	-0.477085
		Cul7	D12	-0.471226
		Mtmr9	P17	-0.468812
		2410127L17Rik	A17	-0.458766
		Prmt5	I22	-0.457859
		Cox7a2	G16	-0.453552
		Parp12	E15	-0.453471
		Atp5s	E10	-0.452627
		Ccdc150	B20	-0.445108
		Uqcc	F9	-0.439166
		Ccdc109b	B24	-0.438965
		Mustn1	A24	-0.436519
		Adrbk1	O19	-0.436404
		Cul7	I7	-0.436404
		Dab2ip	J9	-0.436404
		Endog	G3	-0.436404
		Nagk	L13	-0.436404
		Pank4	B19	-0.436404
		Pik3ca	D23	-0.436404
		Pik3ca	F1	-0.436404
		Pten	P21	-0.436404
		Ripk1	M15	-0.436404
		Plod2	I10	-0.434753
		Helb	K20	-0.42883
		Rbm12	A5	-0.425893
		Srrm2	G22	-0.422985
		Ilvbl	C10	-0.422792
		Srrm2	G18	-0.420042
		Myd88	M18	-0.419977
		2410127L17Rik	A15	-0.415182
		Garnl1	E13	-0.415066
		2610101N10Rik	M13	-0.412728
		Sdc4	L5	-0.411972
		Col5a1	K15	-0.411845
		Abhd11	H4	-0.409973
		Ash2l	J8	-0.409973
		Birc6	L12	-0.409973
		Csnk1g1	E24	-0.409973
		Csnk1g1	G2	-0.409973
		Mapk13	A16	-0.409973
		Mvk	K10	-0.409973
		Pik3c2a	M14	-0.409973
		Ptpn12	B18	-0.409973
		Rg9mtd1	N16	-0.409973
		Tnik	O18	-0.409973
		Far1	O18	-0.408158
		Ilvbl	C12	-0.403211
		Garnl1	E17	-0.401039
		Fxn	F15	-0.40016
		Entpd5	P1	-0.395783
		Gabarapl2	A22	-0.395413
		Vps13a	E22	-0.39521
		Srrm2	G20	-0.394767
		Cdkn2aip	A6	-0.393246
		Arl5a	A23	-0.392536
		Arl5a	C1	-0.392536
		Dab2ip	J15	-0.392536
		Mgat2	K17	-0.392536
		Ric8	N23	-0.392536
		Ric8	P1	-0.392536
		Shoc2	E5	-0.392536
		Rpp30	G19	-0.388285
		Ppil3	J20	-0.38549
		Parp12	E17	-0.371421
		Endog	D14	-0.368234
		Cacna1d	M13	-0.365933
		Abhd11	H6	-0.365555
		Ash2l	J10	-0.365555
		Birc6	L14	-0.365555
		Csnk1g1	G4	-0.365555
		Dpp8	D24	-0.365555
		Dpp8	F2	-0.365555
		Mapk13	A18	-0.365555
		Mpp1	I8	-0.365555
		Mvk	K12	-0.365555
		Pik3c2a	M16	-0.365555
		Ptpn12	B20	-0.365555
		Rg9mtd1	N18	-0.365555
		Tnik	O20	-0.365555
		Ubr1	P22	-0.365555
		Th1l	H22	-0.358135
		Ltc4s	I11	-0.352029
		Helb	K22	-0.350997
		Mrpl13	O23	-0.349646
		Paox	I18	-0.348849
		Slc9a9	M17	-0.348158
		Ccdc109b	B18	-0.347415
		Mtmr9	P21	-0.346855
		Dym	L14	-0.344368
		Plod2	I8	-0.339787
		Rab7l1	E9	-0.338063
		Ppil3	J18	-0.335646
		Adrbk1	O21	-0.334142
		Arl5a	A19	-0.334142
		Dab2ip	J11	-0.334142
		Endog	G5	-0.334142
		Mgat2	K13	-0.334142
		Nagk	L15	-0.334142
		Pank4	B21	-0.334142
		Pik3ca	F3	-0.334142
		Pten	P23	-0.334142
		Ripk1	M17	-0.334142
		Shoc2	C23	-0.334142
		Shoc2	E1	-0.334142
		Ccdc44	H13	-0.327691
		Eml3	C24	-0.326722
		Far1	O20	-0.326191
		Uqcc	F7	-0.324469
		Srrm2	I4	-0.321343
		Trmt5	M14	-0.320523
		Man1a2	M10	-0.309212
		Mrpl13	O21	-0.308182
		Ctps2	A20	-0.306527
		Cdkn2aip	A12	-0.304357
		Entpd5	P9	-0.29955
		Ctps2	C2	-0.296359
		Gabarapl2	A16	-0.294329
		Ly6a	N17	-0.292162
		Ctps2	A24	-0.291078
		Taok1	D13	-0.289722
		Trmt5	M18	-0.289465
		Abhd11	H8	-0.289043
		Bcr	G6	-0.289043
		Birc6	L16	-0.289043
		Dpp8	F4	-0.289043
		Gng11	J12	-0.289043
		Mapk13	A20	-0.289043
		Mpp1	I10	-0.289043
		Mvk	K14	-0.289043
		Pik3c2a	M18	-0.289043
		Ptk2	C24	-0.289043
		Ptk2	E2	-0.289043
		Ptpn12	B22	-0.289043
		Ubr1	P24	-0.289043
		Ltc4s	I7	-0.287549
		Ccdc134	J22	-0.279519
		Nudt5	J22	-0.27788
		Atp5s	E8	-0.273371
		Th1l	H20	-0.273212
		Gosr1	D24	-0.268397
		Nudt5	N2	-0.26525
		Cox7a2	G10	-0.262552
		Prmt5	I20	-0.262293
		Rab7l1	E7	-0.261421
		Cox7a2	G6	-0.261377
		Paox	I22	-0.259711
		1700047I17Rik1	E14	-0.258628
		Atxn2l	A17	-0.256618
		Nxt2	J7	-0.255773
		Ccdc134	J20	-0.255288
		Ltc4s	I5	-0.254974
		Cdkn2aip	A8	-0.254945
		Ccdc150	B18	-0.25492
		Ccdc109b	B22	-0.253758
		Dym	I3	-0.253492
		Rab7l1	E3	-0.252532
		Cacna1s	O7	-0.252033
		Taok1	D15	-0.251787
		Eml3	C18	-0.251193
		Rpp30	G21	-0.250828
		Phldb1	M14	0.250191
		Agfg2	H1	0.257614
		2810405K02Rik	N24	0.260997
		2810405K02Rik	N12	0.271932
		Bag3	C11	0.276536
		Bag3	C7	0.278011
		Mfsd1	P5	0.282282
		Rfc4	N7	0.288137
		Yif1a	H15	0.288216
		Btd	H20	0.289661
		Atp11a	L10	0.294231
		Rfc4	L23	0.299766
		Denr	H5	0.300952
		Tatdn1	G3	0.304749
		Anxa8	F17	0.312661
		Bag3	C9	0.315667
		Anxa8	F19	0.325507
		Phldb1	M16	0.326642
		Osbpl8	G10	0.327043
		Glrx5	F8	0.328408
		Cd180	H6	0.33067
		Lsm5	B7	0.34388
		Ppox	K22	0.346415
		Rufy2	O1	0.356511
		Mef2a	O8	0.362116
		Pick1	E21	0.368895
		Ppcs	G6	0.376189
		Glrx5	F14	0.380405
		Snx4	G22	0.385658
		Tnnc1	C10	0.385715
		Mfsd1	P7	0.387668
		Sltm	N1	0.388842
		Nmi	F12	0.390766
		Sltm	N7	0.391021
		Yif1a	H9	0.393513
		Slc30a7	H1	0.394513
		2810405K02Rik	N14	0.403807
		1110049F12Rik	N23	0.404837
		Agfg2	H5	0.407794
		Nmral1	P21	0.418402
		Hspb6	F20	0.422641
		Nmi	F10	0.424112
		Tnnc1	C12	0.425982
		Atp11a	L6	0.43432
		Anxa8	F15	0.437337
		Gatm	G9	0.439055
		Nmral1	P15	0.43906
		Hspb6	F18	0.439599
		Mef2a	M24	0.45323
		Glrx5	F12	0.455095
		1110049F12Rik	N15	0.457242
		Denr	H3	0.462783
		1110049F12Rik	P1	0.46332
		Osbpl8	G14	0.472322
		Cd180	H10	0.473654
		Lsm5	B11	0.483935
		Ifi203	M14	0.48572
		Atp11a	L14	0.487573
		Tatdn1	G1	0.492174
		Cd180	H4	0.493083
		Ikbkap	I7	0.494383
		Mef2a	O4	0.495537
		Tnnc1	C8	0.511578
		Ikbkap	I5	0.511718
		Ppcs	G10	0.512263
		Keap1	J17	0.538205
		Ppox	K14	0.544952
		Atp11a	L8	0.548758
		Tnnc1	C2	0.555582
		Anxa8	F21	0.569567
		Glrx5	F10	0.598582
		Keap1	L1	0.607067
		Fndc3b	O5	0.620041
		Ppox	K20	0.637477
		Dars2	C13	0.640529
		Snx4	G18	0.650845
		Btd	L2	0.671608
		Lsm5	B9	0.676224
		Gatm	G13	0.70356
		Snx4	I4	0.722525
		Gatm	G19	0.73351
		Ikbkap	I3	0.752441
		Gatm	G15	0.764618
		Slc30a7	F19	0.765673
		Fndc3b	O13	0.770403
		Dars2	C15	0.775238
		Osbpl8	G18	0.790076
		Osbpl8	G20	0.852463
		Ston1-Gtf2a1l	D16	0.866274
		Cyth3	D9	0.877416
		Ston1-Gtf2a1l	D8	0.89662
		Cyth3	D13	0.900957
		Cyth3	D11	0.902817
		Ston1-Gtf2a1l	D12	0.904996
		Gatm	G17	0.906771
		Osbpl8	G16	0.915339
		Ifi203	M12	0.919987
		Ston1-Gtf2a1l	D10	0.922274
		Cyth3	D15	0.93445
		Pick1	G1	0.935119
		Ston1-Gtf2a1l	D14	0.936535
		Rufy2	O5	0.948415
		Btd	L4	0.951648
		Mef2a	O2	0.952929

## Sheet: Tab 6
		cutoffs: Pax7 UP, more than two hits
		opposing phenotypes out
		unambiguous scorer genes for which only Pax7 UP phenotype for two or more shrnas was observed
		1110049F12Rik	N23	0.404837
		1110049F12Rik	N15	0.457242
		1110049F12Rik	P1	0.46332
		2810405K02Rik	N24	0.260997
		2810405K02Rik	N12	0.271932
		2810405K02Rik	N14	0.403807
		Agfg2	H1	0.257614
		Agfg2	H5	0.407794
		Anxa8	F17	0.312661
		Anxa8	F19	0.325507
		Anxa8	F15	0.437337
		Anxa8	F21	0.569567
		Atp11a	L10	0.294231
		Atp11a	L6	0.43432
		Atp11a	L14	0.487573
		Atp11a	L8	0.548758
		Bag3	C11	0.276536
		Bag3	C7	0.278011
		Bag3	C9	0.315667
		Btd	H20	0.289661
		Btd	L2	0.671608
		Btd	L4	0.951648
		Cd180	H6	0.33067
		Cd180	H10	0.473654
		Cd180	H4	0.493083
		Cyth3	D9	0.877416
		Cyth3	D13	0.900957
		Cyth3	D11	0.902817
		Cyth3	D15	0.93445
		Dars2	C13	0.640529
		Dars2	C15	0.775238
		Denr	H5	0.300952
		Denr	H3	0.462783
		Fndc3b	O5	0.620041
		Fndc3b	O13	0.770403
		Gatm	G9	0.439055
		Gatm	G13	0.70356
		Gatm	G19	0.73351
		Gatm	G15	0.764618
		Gatm	G17	0.906771
		Glrx5	F8	0.328408
		Glrx5	F14	0.380405
		Glrx5	F12	0.455095
		Glrx5	F10	0.598582
		Hspb6	F20	0.422641
		Hspb6	F18	0.439599
		Ifi203	M14	0.48572
		Ifi203	M12	0.919987
		Ikbkap	I7	0.494383
		Ikbkap	I5	0.511718
		Ikbkap	I3	0.752441
		Keap1	J17	0.538205
		Keap1	L1	0.607067
		Lsm5	B7	0.34388
		Lsm5	B11	0.483935
		Lsm5	B9	0.676224
		Mef2a	O8	0.362116
		Mef2a	M24	0.45323
		Mef2a	O4	0.495537
		Mef2a	O2	0.952929
		Mfsd1	P5	0.282282
		Mfsd1	P7	0.387668
		Nmi	F12	0.390766
		Nmi	F10	0.424112
		Nmral1	P21	0.418402
		Nmral1	P15	0.43906
		Osbpl8	G10	0.327043
		Osbpl8	G14	0.472322
		Osbpl8	G18	0.790076
		Osbpl8	G20	0.852463
		Osbpl8	G16	0.915339
		Phldb1	M14	0.250191
		Phldb1	M16	0.326642
		Pick1	E21	0.368895
		Pick1	G1	0.935119
		Ppcs	G6	0.376189
		Ppcs	G10	0.512263
		Ppox	K22	0.346415
		Ppox	K14	0.544952
		Ppox	K20	0.637477
		Rfc4	N7	0.288137
		Rfc4	L23	0.299766
		Rufy2	O1	0.356511
		Rufy2	O5	0.948415
		Slc30a7	H1	0.394513
		Slc30a7	F19	0.765673
		Sltm	N1	0.388842
		Sltm	N7	0.391021
		Snx4	G22	0.385658
		Snx4	G18	0.650845
		Snx4	I4	0.722525
		Ston1-Gtf2a1l	D16	0.866274
		Ston1-Gtf2a1l	D8	0.89662
		Ston1-Gtf2a1l	D12	0.904996
		Ston1-Gtf2a1l	D10	0.922274
		Ston1-Gtf2a1l	D14	0.936535
		Tatdn1	G3	0.304749
		Tatdn1	G1	0.492174
		Tnnc1	C10	0.385715
		Tnnc1	C12	0.425982
		Tnnc1	C8	0.511578
		Tnnc1	C2	0.555582
		Yif1a	H15	0.288216
		Yif1a	H9	0.393513

## Sheet: Tab 7
		cutoffs: Pax7 DOWN, more than two hits
		opposing phenotypes out
		unambiguous scorer genes for which only Pax7 DOWN phenotype for two or more shrnas was observed
		1700047I17Rik1	E12	-0.5869
		1700047I17Rik1	E18	-0.585036
		1700047I17Rik1	E14	-0.258628
		2010305A19Rik	C1	-0.529631
		2010305A19Rik	A23	-0.479054
		2410127L17Rik	A17	-0.458766
		2410127L17Rik	A15	-0.415182
		2610101N10Rik	M17	-0.765462
		2610101N10Rik	M13	-0.412728
		9130011J15Rik	G22	-0.549702
		9130011J15Rik	G20	-0.481386
		Abhd11	H4	-0.409973
		Abhd11	H6	-0.365555
		Abhd11	H8	-0.289043
		Adrbk1	O19	-0.436404
		Adrbk1	O21	-0.334142
		Arl5a	A23	-0.392536
		Arl5a	C1	-0.392536
		Arl5a	A19	-0.334142
		Ash2l	J8	-0.409973
		Ash2l	J10	-0.365555
		Atp5s	E10	-0.452627
		Atp5s	E8	-0.273371
		Atxn2l	A19	-0.521573
		Atxn2l	A17	-0.256618
		Bcr	G10	-0.703638
		Bcr	G6	-0.289043
		Birc6	L12	-0.409973
		Birc6	L14	-0.365555
		Birc6	L16	-0.289043
		Cacna1d	M9	-0.529362
		Cacna1d	M13	-0.365933
		Cacna1s	O9	-0.920374
		Cacna1s	O7	-0.252033
		Ccdc109b	B24	-0.438965
		Ccdc109b	B18	-0.347415
		Ccdc109b	B22	-0.253758
		Ccdc134	J22	-0.279519
		Ccdc134	J20	-0.255288
		Ccdc150	B20	-0.445108
		Ccdc150	B18	-0.25492
		Ccdc44	H15	-0.677787
		Ccdc44	H13	-0.327691
		Cdkn2aip	A6	-0.393246
		Cdkn2aip	A12	-0.304357
		Cdkn2aip	A8	-0.254945
		Clec3b	J18	-0.636306
		Clec3b	E17	-0.546407
		Col5a1	K17	-0.727762
		Col5a1	K15	-0.411845
		Cox7a2	G16	-0.453552
		Cox7a2	G10	-0.262552
		Cox7a2	G6	-0.261377
		Csnk1g1	E24	-0.409973
		Csnk1g1	G2	-0.409973
		Csnk1g1	G4	-0.365555
		Ctps2	A20	-0.306527
		Ctps2	C2	-0.296359
		Ctps2	A24	-0.291078
		Cul7	D12	-0.471226
		Cul7	I7	-0.436404
		Dab2ip	J9	-0.436404
		Dab2ip	J15	-0.392536
		Dab2ip	J11	-0.334142
		Dimt1	N24	-0.703638
		Dimt1	P2	-0.703638
		Dpp8	D24	-0.365555
		Dpp8	F2	-0.365555
		Dpp8	F4	-0.289043
		Dym	G19	-0.563587
		Dym	L14	-0.344368
		Dym	I3	-0.253492
		Eml3	C14	-0.982812
		Eml3	C16	-0.662804
		Eml3	C24	-0.326722
		Eml3	C18	-0.251193
		Endog	G3	-0.436404
		Endog	D14	-0.368234
		Endog	G5	-0.334142
		Entpd5	P7	-0.574631
		Entpd5	P1	-0.395783
		Entpd5	P9	-0.29955
		Far1	O18	-0.408158
		Far1	O20	-0.326191
		Folr2	L16	-0.577949
		Folr2	L24	-0.557987
		Fxn	F19	-0.53752
		Fxn	F15	-0.40016
		Gabarapl2	A22	-0.395413
		Gabarapl2	A16	-0.294329
		Garnl1	E15	-0.507391
		Garnl1	E13	-0.415066
		Garnl1	E17	-0.401039
		Gga1	A19	-0.681904
		Gga1	A23	-0.494885
		Gga1	A21	-0.478033
		Gng11	J16	-0.703638
		Gng11	J12	-0.289043
		Gosr1	D16	-0.545986
		Gosr1	D24	-0.268397
		Helb	K18	-0.479466
		Helb	K20	-0.42883
		Helb	K22	-0.350997
		Ilvbl	C8	-0.63071
		Ilvbl	C14	-0.477085
		Ilvbl	C10	-0.422792
		Ilvbl	C12	-0.403211
		Ltc4s	I11	-0.352029
		Ltc4s	I7	-0.287549
		Ltc4s	I5	-0.254974
		Ly6a	N23	-0.504169
		Ly6a	N17	-0.292162
		Man1a2	M2	-0.70256
		Man1a2	M12	-0.647987
		Man1a2	M10	-0.309212
		Mapk13	A16	-0.409973
		Mapk13	A18	-0.365555
		Mapk13	A20	-0.289043
		Mgat2	K17	-0.392536
		Mgat2	K13	-0.334142
		Mpp1	I8	-0.365555
		Mpp1	I10	-0.289043
		Mrpl13	O23	-0.349646
		Mrpl13	O21	-0.308182
		Mtmr9	P13	-0.608956
		Mtmr9	P17	-0.468812
		Mtmr9	P21	-0.346855
		Mustn1	A20	-0.702304
		Mustn1	A18	-0.681689
		Mustn1	A24	-0.436519
		Mvk	K10	-0.409973
		Mvk	K12	-0.365555
		Mvk	K14	-0.289043
		Myd88	O2	-0.707493
		Myd88	M18	-0.419977
		Nagk	L13	-0.436404
		Nagk	L15	-0.334142
		Nudt5	J22	-0.27788
		Nudt5	N2	-0.26525
		Nxt2	J11	-0.481739
		Nxt2	J7	-0.255773
		Pank4	B19	-0.436404
		Pank4	B21	-0.334142
		Paox	I18	-0.348849
		Paox	I22	-0.259711
		Parp12	E15	-0.453471
		Parp12	E17	-0.371421
		Pctk2	A24	-0.703638
		Pctk2	C2	-0.703638
		Pik3c2a	M14	-0.409973
		Pik3c2a	M16	-0.365555
		Pik3c2a	M18	-0.289043
		Pik3ca	D23	-0.436404
		Pik3ca	F1	-0.436404
		Pik3ca	F3	-0.334142
		Plod2	I10	-0.434753
		Plod2	I8	-0.339787
		Ppil3	J16	-0.539787
		Ppil3	J22	-0.514027
		Ppil3	J20	-0.38549
		Ppil3	J18	-0.335646
		Prmt5	I22	-0.457859
		Prmt5	I20	-0.262293
		Prmt5	I18	-0.594189
		Psap	I6	-0.705206
		Psap	I4	-0.59033
		Pten	P21	-0.436404
		Pten	P23	-0.334142
		Ptk2	C24	-0.289043
		Ptk2	E2	-0.289043
		Ptpn12	B18	-0.409973
		Ptpn12	B20	-0.365555
		Ptpn12	B22	-0.289043
		Rab7l1	E11	-0.698408
		Rab7l1	E9	-0.338063
		Rab7l1	E7	-0.261421
		Rab7l1	E3	-0.252532
		Rbm12	A3	-0.488226
		Rbm12	A5	-0.425893
		Rg9mtd1	N16	-0.409973
		Rg9mtd1	N18	-0.365555
		Ric8	N23	-0.392536
		Ric8	P1	-0.392536
		Ripk1	M15	-0.436404
		Ripk1	M17	-0.334142
		Rpp30	G19	-0.388285
		Rpp30	G21	-0.250828
		Sdc4	J23	-0.615168
		Sdc4	L7	-0.580809
		Sdc4	L5	-0.411972
		Sh3bgr	H19	-0.860471
		Sh3bgr	H21	-0.777116
		Shoc2	E5	-0.392536
		Shoc2	C23	-0.334142
		Shoc2	E1	-0.334142
		Slc9a9	O1	-0.491051
		Slc9a9	M17	-0.348158
		Smad3	I23	-0.580709
		Smad3	I21	-0.563534
		Srrm2	G22	-0.422985
		Srrm2	G18	-0.420042
		Srrm2	G20	-0.394767
		Srrm2	I4	-0.321343
		Taok1	D13	-0.289722
		Taok1	D15	-0.251787
		Th1l	H22	-0.358135
		Th1l	H20	-0.273212
		Tnik	O18	-0.409973
		Tnik	O20	-0.365555
		Trmt5	M14	-0.320523
		Trmt5	M18	-0.289465
		Ubr1	P22	-0.365555
		Ubr1	P24	-0.289043
		Uqcc	F9	-0.439166
		Uqcc	F7	-0.324469
		Vps13a	G4	-0.822226
		Vps13a	E22	-0.39521
		Wdr91	C8	-0.571506
		Wdr91	C12	-0.508014

## Sheet: Tab 8
		Pax7 DOWN				Pax7 UP
		1700047I17Rik1				1110049F12Rik
		2010305A19Rik				2810405K02Rik
		2410127L17Rik				Agfg2
		2610101N10Rik				Anxa8
		9130011J15Rik				Atp11a
		Abhd11				Bag3
		Adrbk1				Btd
		Arl5a				Cd180
		Ash2l				Cyth3
		Atp5s				Dars2
		Atxn2l				Denr
		Bcr				Fndc3b
		Birc6				Gatm
		Cacna1d				Glrx5
		Cacna1s				Hspb6
		Ccdc109b				Ifi203
		Ccdc134				Ikbkap
		Ccdc150				Keap1
		Ccdc44				Lsm5
		Cdkn2aip				Mef2a
		Clec3b				Mfsd1
		Col5a1				Nmi
		Cox7a2				Nmral1
		Csnk1g1				Osbpl8
		Ctps2				Phldb1
		Cul7				Pick1
		Dab2ip				Ppcs
		Dimt1				Ppox
		Dpp8				Rfc4
		Dym				Rufy2
		Eml3				Slc30a7
		Endog				Sltm
		Entpd5				Snx4
		Far1				Ston1-Gtf2a1l
		Folr2				Tatdn1
		Fxn				Tnnc1
		Gabarapl2				Yif1a
		Garnl1
		Gga1				red: rechecked images ->> artefact
		Gng11
		Gosr1
		Helb
		Ilvbl
		Ltc4s
		Ly6a
		Man1a2
		Mapk13
		Mgat2
		Mpp1
		Mrpl13
		Mtmr9
		Mustn1
		Mvk
		Myd88
		Nagk
		Nudt5
		Nxt2
		Pank4
		Paox
		Parp12
		Pctk2
		Pik3c2a
		Pik3ca
		Plod2
		Ppil3
		Prmt5
		Psap
		Pten
		Ptk2
		Ptpn12
		Rab7l1
		Rbm12
		Rg9mtd1
		Ric8
		Ripk1
		Rpp30
		Sdc4
		Sh3bgr
		Shoc2
		Slc9a9
		Smad3
		Srrm2
		Taok1
		Th1l
		Tnik
		Trmt5
		Ubr1
		Uqcc
		Vps13a
		Wdr91
