# Supplementary material for: Prmt5 is a regulator of muscle stem cell expansion in adult mice
Source: Nat Commun. 2015 Jun 1;6:7140. doi: 10.1038/ncomms8140 (PMC4458870; doi:10.1038/ncomms8140)
Supplement: Supplementary Data 4 — Results from RNA-seq of Prmt5sKO vs. Wild-type MuSC. Tab1: Overview of sample runs showing statistics of raw reads, trimming, mapping performance and number of significantly differentially regulated genes according to DESeq2. Spearman correlations of replicates are included. Tab2: Differential regulation tests according to DESeq2 filtered for significance (FC > 2, sum (counts) > 2, FDR < 0.05). [file ncomms8140-s5.xls]

## Sheet: overview
Supplementary File S4. Overview of sequencing and differential expression analyses statistics.
RAW READS
id	Sample	Bases [#]	>=Q20 Bases [#]	Reads [#]	Max Read Length [nt]	Mean Read Length [nt]	N50 Read Length [nt]
wt1	Wildtype	3867678117	3183786909	40761503	357	96	109
wt2	Wildtype	3595515065	2971242080	41299259	354	87	97
mt1	Mutant	3771484407	3083314678	40342148	357	93	108
mt2	Mutant	5626624280	4948437460	41805514	368	135	153
TRIMMED READS. Read length: 40-150 nt. Sequence quality trimming: mean of Q20 in a window of 20 nt.
ID	Reads [#]	Bases [#]	Max Read Length [nt]	Minimum Read Length [nt]	Mean Read Length [nt]	N50 Read Length [nt]
wt1	30762527	2601125082	150	40	85	92
wt2	33600312	2780587055	150	40	83	89
mt1	32394674	2841889693	150	40	89	96
mt2	38973691	4644756953	150	30	119	140
STAR. Alignment statistics.
ID	Reads processed [#]	Reads with exactly 1 alignment [#]	Reads with multiple alignments [#]	Reads with no alignment [#]	Reads aligned combined [#]	Reads aligned combined [%]
wt1	30762527	23490935	5559786	1711806	29050721	94.4354
wt2	33600312	22176716	6586600	4836996	28763316	85.6043
mt1	32394674	22516617	5987496	3890561	28504113	87.9901
mt2	38973691	28435304	5081095	5457292	33516399	85.9975
FEATURE-COUNT. Count of reads mapping to genes.
ID	Reads assigned [#]	Unassigned reads overlapping mulitple genes [#]	Unassigned reads mapping to multiple locations [#]	Unassigned reads mapping to no feature [#]
wt1	13242187	531365	19754739	9717383
wt2	14438850	858131	23266876	6879735
mt1	16192323	1206610	20452347	5117684
mt2	20050595	1242892	15228455	7141817
SPEARMAN CORRELATION. Correlation of gene counts.
DESEQ2. Significantly differentially expressed genes (FC > 2, Sum (counts) > 2, FDR < 0.05).
	Genes [#]
wt vs. mt	504

## Sheet: DESeq2
Supplementary File S4. DESeq2 differential expression analysis prefiltered for significant genes.								Plots:
Ensembl data = Ensembl annotation (link = Ensembl gene id)
UniProt data = UniProt annotation (link = Ensembl gene id)
Multiple space delimited UniProt data = alternative accessions for the same isoform/protein
Multiple comma delimited UniProt data = alternative isoforms/proteins
baseMean = mean normalised counts, averaged over all samples from both conditions
baseMeanA = mean normalised counts from condition A (mean of counts divided by size factor)
baseMeanB = mean normalised counts from condition B (mean of counts divided by size factor)
log2FoldChange = log2(baseMeanB/baseMeanA) + low signal correction (fc for small means is less reliable -> gets reduced)
unfitted log2FoldChange = log2(baseMeanB/baseMeanA)
pval = p-value
padj = multiple testing corrected (Benjamini-Hochberg) p-value (=FDR)
999/-999 = inifity = one condition not expressed
baseMean A/B: replaced 0 by 0.01 to achieve valid log2 foldchanges
Annotaton sources:
Ensembl	Ensembl mm10 GRCm38
UniProt	Release from 06.06.2014
log2FC >=	1	-1
padj <=	0.05
basemean >=	2
Ensembl gene id	Ensembl gene	Ensembl biotype	UniProt accessions	UniProt names	UniProt proteins	UniProt genes	UniProt Ensembl transcripts	UniProt Ensembl proteins	UniProt Ensembl gene ids	BaseMean	BaseMeanA (mt)	BaseMeanB (wt)	log2FoldChange (mt/wt)	Unfitted log2FoldChange (mt/wt)	pval	padj	Above padj cutoff	Above FC cutoff	Above mean cutoff	Above uncorrected FC cutoff
ENSMUSG00000000001	Gnai3	protein_coding	Q9DC51 A2AE36 Q3TGV1 Q61019	GNAI3_MOUSE	Guanine nucleotide-binding protein G(k) subunit alpha	Gnai3	ENSMUST00000000001	ENSMUSP00000000001	ENSMUSG00000000001	2361.9	2395.37	2328.44	0.0387386	0.040882	0.886457	0.978211	FALSE	FALSE	TRUE	FALSE
ENSMUSG00000023110	Prmt5	protein_coding	Q8CIG8 Q3TNN1 Q9QZS9,S4R295,F6QQQ6	ANM5_MOUSE,S4R295_MOUSE,F6QQQ6_MOUSE	Protein arginine N-methyltransferase 5,Protein arginine N-methyltransferase 5 Protein arginine N-methyltransferase 5, isoform CRA_a,Protein arginine N-methyltransferase 5	Prmt5 Jbp1 Skb1,Prmt5 mCG_8708,Prmt5	ENSMUST00000023873,ENSMUST00000132227,ENSMUST00000139964	ENSMUSP00000023873,ENSMUSP00000138549,ENSMUSP00000121502	ENSMUSG00000023110,ENSMUSG00000023110,ENSMUSG00000023110	1375.06	216.749	2533.37	-3.32124	-3.54696	5.4065e-32	1.04832e-27	TRUE	TRUE	TRUE	TRUE
ENSMUSG00000000031	H19	lincRNA								96378.8	117744	75013.8	0.519819	0.650424	NA	NA	FALSE	FALSE	TRUE	FALSE
ENSMUSG00000000037	Scml2	protein_coding	B1AVB1,E9Q796,B1AVB5,B1AVB3,B1AVB4,B1AVB2	B1AVB1_MOUSE,E9Q796_MOUSE,B1AVB5_MOUSE,B1AVB3_MOUSE,B1AVB4_MOUSE,B1AVB2_MOUSE	Protein Scml2 Sex comb on midleg-like 2 (Drosophila), isoform CRA_c,Protein Scml2,Protein Scml2,Protein Scml2,Protein Scml2,Protein Scml2	Scml2 mCG_115154,Scml2,Scml2,Scml2,Scml2,Scml2	ENSMUST00000101113,ENSMUST00000112345,ENSMUST00000019101,ENSMUST00000077375,ENSMUST00000074802,ENSMUST00000087090	ENSMUSP00000098672,ENSMUSP00000107964,ENSMUSP00000019101,ENSMUSP00000076593,ENSMUSP00000074356,ENSMUSP00000084325	ENSMUSG00000000037,ENSMUSG00000000037,ENSMUSG00000000037,ENSMUSG00000000037,ENSMUSG00000000037,ENSMUSG00000000037	21.8676	16.4389	27.2963	-0.514665	-0.731592	0.327024	0.777012	FALSE	FALSE	TRUE	FALSE
ENSMUSG00000083207	Gm14780	pseudogene								66.6937	10.9087	122.479	-2.78906	-3.48899	1.17666e-09	6.71043e-07	TRUE	TRUE	TRUE	TRUE
ENSMUSG00000000058	Cav2	protein_coding	Q9WVC3 Q3TYR4,Q924U4,D3Z147	CAV2_MOUSE,Q924U4_MOUSE,D3Z147_MOUSE	Caveolin-2,Caveolin,Caveolin-2	Cav2,Cav2 mCG_13470,Cav2	ENSMUST00000000058,ENSMUST00000115459,ENSMUST00000115462	ENSMUSP00000000058,ENSMUSP00000111119,ENSMUSP00000111122	ENSMUSG00000000058,ENSMUSG00000000058,ENSMUSG00000000058	301.616	238.644	364.589	-0.472418	-0.611412	0.32965	0.778836	FALSE	FALSE	TRUE	FALSE
ENSMUSG00000000078	Klf6	protein_coding	Q8BPQ2	Q8BPQ2_MOUSE	Krueppel-like factor 6 Kruppel-like factor 6, isoform CRA_a	Klf6 mCG_1722	ENSMUST00000000080	ENSMUSP00000000080	ENSMUSG00000000078	1768.65	1839.12	1698.17	0.106099	0.115037	0.737356	0.938826	FALSE	FALSE	TRUE	FALSE
ENSMUSG00000000085	Scmh1	protein_coding	Q8K214 B1AS51 Q9JME0,B1AS49,F6UK33	SCMH1_MOUSE,B1AS49_MOUSE,F6UK33_MOUSE	Polycomb protein SCMH1,Polycomb protein SCMH1,Polycomb protein SCMH1	Scmh1,Scmh1,Scmh1	ENSMUST00000000087 ENSMUST00000064991 ENSMUST00000106298 ENSMUST00000106301,ENSMUST00000132116,ENSMUST00000122860	ENSMUSP00000000087,ENSMUSP00000115343,ENSMUSP00000120950	ENSMUSG00000000085,ENSMUSG00000000085,ENSMUSG00000000085	313.362	284.421	342.303	-0.24745	-0.267246	0.412904	0.819567	FALSE	FALSE	TRUE	FALSE
ENSMUSG00000000088	Cox5a	protein_coding	P12787 Q9D2W1	COX5A_MOUSE	Cytochrome c oxidase subunit 5A, mitochondrial	Cox5a	ENSMUST00000000090	ENSMUSP00000000090	ENSMUSG00000000088	596.685	560.419	632.951	-0.161787	-0.175586	0.609949	0.90243	FALSE	FALSE	TRUE	FALSE
ENSMUSG00000000093	Tbx2	protein_coding	Q60707 Q5SSP7	TBX2_MOUSE	T-box transcription factor TBX2	Tbx2	ENSMUST00000000095	ENSMUSP00000000095	ENSMUSG00000000093	74.808	71.6724	77.9436	-0.0938455	-0.121014	0.832866	0.966001	FALSE	FALSE	TRUE	FALSE
ENSMUSG00000067455	Hist1h4j	protein_coding	P62806 A0AUM5 A4FUP8 A4QMY0 P02304 P02305 Q0VDL9 Q2M2Q5 Q5T006 Q6PDS7 Q811M0 Q9D0C9 Q9D6Q8	H4_MOUSE	Histone H4	Hist1h4a Hist1h4b H4-53 Hist1h4c H4-12 Hist1h4d Hist1h4f Hist1h4h Hist1h4i Hist1h4j Hist1h4k Hist1h4m Hist2h4a Hist2h4 Hist4h4	ENSMUST00000087714 ENSMUST00000102964 ENSMUST00000102965 ENSMUST00000102967 ENSMUST00000102968 ENSMUST00000102971 ENSMUST00000102972 ENSMUST00000102977 ENSMUST00000102979 ENSMUST00000102983 ENSMUST00000104941 ENSMUST00000171473 ENSMUST00000179285	ENSMUSP00000085006	ENSMUSG00000067455	1053.84	260.156	1847.52	-2.48501	-2.82814	5.14692e-11	3.90366e-08	TRUE	TRUE	TRUE	TRUE
ENSMUSG00000000120	Ngfr	protein_coding	Q8CFT3	Q8CFT3_MOUSE	Nerve growth factor receptor (TNFR superfamily, member 16) Tumor necrosis factor receptor superfamily member 16	Ngfr	ENSMUST00000000122	ENSMUSP00000000122	ENSMUSG00000000120	80.4215	101.339	59.5038	0.6578	0.768142	0.111876	0.52105	FALSE	FALSE	TRUE	FALSE
ENSMUSG00000000125	Wnt3	protein_coding	P17553	WNT3_MOUSE	Proto-oncogene Wnt-3	Wnt3 Int-4 Wnt-3	ENSMUST00000000127	ENSMUSP00000000127	ENSMUSG00000000125	1.21784	1.33799	1.09769	0.0327143	0.285592	0.93429	0.986919	FALSE	FALSE	FALSE	FALSE
ENSMUSG00000069301	Hist1h2ag	protein_coding								625.67	176.131	1075.21	-2.33499	-2.6099	5.34144e-11	3.90366e-08	TRUE	TRUE	TRUE	TRUE
ENSMUSG00000000127	Fer	protein_coding	P70451 Q61561 Q6PEE5 Q80UI3 Q8C481 Q9EQ77	FER_MOUSE	Tyrosine-protein kinase Fer	Fer Fert2	ENSMUST00000000129 ENSMUST00000038080	ENSMUSP00000000129	ENSMUSG00000000127	697.248	752.027	642.47	0.21637	0.227156	0.374961	0.80312	FALSE	FALSE	TRUE	FALSE
ENSMUSG00000000131	Xpo6	protein_coding	Q924Z6 Q3U3K7 Q6PEF3 Q9D0K9,F6ZUE3,E9Q081,F6Z1I1,F7B8F0,F6YJ47,F6XQN1,E9Q6V5,F6U927,F6WSY2,F6Y2I6	XPO6_MOUSE,F6ZUE3_MOUSE,E9Q081_MOUSE,F6Z1I1_MOUSE,F7B8F0_MOUSE,F6YJ47_MOUSE,F6XQN1_MOUSE,E9Q6V5_MOUSE,F6U927_MOUSE,F6WSY2_MOUSE,F6Y2I6_MOUSE	Exportin-6,Exportin-6,Exportin-6,Exportin-6,Exportin-6,Exportin-6,Exportin-6,Exportin-6,Exportin-6,Exportin-6,Exportin-6	Xpo6 Ranbp20,Xpo6,Xpo6,Xpo6,Xpo6,Xpo6,Xpo6,Xpo6,Xpo6,Xpo6,Xpo6	ENSMUST00000009344 ENSMUST00000168189,ENSMUST00000166719,ENSMUST00000167147,ENSMUST00000166540,ENSMUST00000165608,ENSMUST00000171861,ENSMUST00000165660,ENSMUST00000163959,ENSMUST00000166538,ENSMUST00000164741,ENSMUST00000168564	ENSMUSP00000009344,ENSMUSP00000131299,ENSMUSP00000132462,ENSMUSP00000129658,ENSMUSP00000128919,ENSMUSP00000126904,ENSMUSP00000132958,ENSMUSP00000128058,ENSMUSP00000127323,ENSMUSP00000132205,ENSMUSP00000129881	ENSMUSG00000000131,ENSMUSG00000000131,ENSMUSG00000000131,ENSMUSG00000000131,ENSMUSG00000000131,ENSMUSG00000000131,ENSMUSG00000000131,ENSMUSG00000000131,ENSMUSG00000000131,ENSMUSG00000000131,ENSMUSG00000000131	2246.62	2006.23	2487.01	-0.296153	-0.309923	0.220585	0.681073	FALSE	FALSE	TRUE	FALSE
ENSMUSG00000000134	Tfe3	protein_coding	Q64092 A2AEW3 A2AEW4 Q3U8H0 Q3UMV4 Q3UT52 Q7TNC1 Q8BN29,A2AEW0,A2AEW1,A2AEW2	TFE3_MOUSE,A2AEW0_MOUSE,A2AEW1_MOUSE,A2AEW2_MOUSE	Transcription factor E3,Transcription factor E3,Transcription factor E3,Transcription factor E3	Tfe3 Tcfe3,Tfe3,Tfe3,Tfe3	ENSMUST00000101695 ENSMUST00000115677 ENSMUST00000115678 ENSMUST00000115679 ENSMUST00000137467,ENSMUST00000079542,ENSMUST00000077680,ENSMUST00000144900	ENSMUSP00000099219,ENSMUSP00000078498,ENSMUSP00000076864,ENSMUSP00000120920	ENSMUSG00000000134,ENSMUSG00000000134,ENSMUSG00000000134,ENSMUSG00000000134	989.538	1096.67	882.405	0.287723	0.313618	0.372944	0.80239	FALSE	FALSE	TRUE	FALSE
ENSMUSG00000000142	Axin2	protein_coding	O88566 Q6PFZ9 Q9QXJ6,A2ABQ8,A2ABR0,A2ABQ9,A2ABQ7	AXIN2_MOUSE,A2ABQ8_MOUSE,A2ABR0_MOUSE,A2ABQ9_MOUSE,A2ABQ7_MOUSE	Axin-2,Axin-2,Axin-2,Axin-2,Axin-2	Axin2,Axin2,Axin2,Axin2,Axin2	ENSMUST00000052915,ENSMUST00000140821,ENSMUST00000106711,ENSMUST00000152909,ENSMUST00000144511	ENSMUSP00000051331,ENSMUSP00000120664,ENSMUSP00000102322,ENSMUSP00000116956,ENSMUSP00000119915	ENSMUSG00000000142,ENSMUSG00000000142,ENSMUSG00000000142,ENSMUSG00000000142,ENSMUSG00000000142	5.9154	11.1929	0.63795	1.08849	4.13299	0.0481751	0.34799	FALSE	TRUE	TRUE	TRUE
ENSMUSG00000000148	Brat1	protein_coding	Q8C3R1 Q3TDC8 Q3U442 Q6NV65 Q8C3T3 Q9JKU7,D6RE40,E9QLK3	BRAT1_MOUSE,D6RE40_MOUSE,E9QLK3_MOUSE	BRCA1-associated ATM activator 1,BRCA1-associated ATM activator 1 EST AA881470, isoform CRA_a,BRCA1-associated ATM activator 1	Brat1 Baat1,Brat1 AA881470 Baat1 mCG_14490,Brat1 Baat1	ENSMUST00000041588 ENSMUST00000110806,ENSMUST00000153440,ENSMUST00000100505	ENSMUSP00000036016,ENSMUSP00000114216,ENSMUSP00000098074	ENSMUSG00000000148,ENSMUSG00000000148,ENSMUSG00000000148	382.673	390.511	374.835	0.0569525	0.0591064	0.836731	0.966417	FALSE	FALSE	TRUE	FALSE
ENSMUSG00000000149	Gna12	protein_coding	P27600	GNA12_MOUSE	Guanine nucleotide-binding protein subunit alpha-12	Gna12 Gna-12	ENSMUST00000000153	ENSMUSP00000000153	ENSMUSG00000000149	804.12	670.611	937.629	-0.459796	-0.483542	0.0647298	0.403162	FALSE	FALSE	TRUE	FALSE
ENSMUSG00000000157	Itgb2l	protein_coding	Q3UV74 O88424 Q2KHL5,D3YXH8	ITB2L_MOUSE,D3YXH8_MOUSE	Integrin beta-2-like protein,Integrin beta	Itgb2l,Itgb2l	ENSMUST00000000161 ENSMUST00000131567,ENSMUST00000113773	ENSMUSP00000000161,ENSMUSP00000109403	ENSMUSG00000000157,ENSMUSG00000000157	2.19538	0.01	4.39077	-0.348013	-8.77833	0.333055	0.781266	FALSE	FALSE	TRUE	TRUE
ENSMUSG00000000159	Igsf5	protein_coding	Q7TSN7 Q9D8G2,F7ATS8,D3YXH0,D3YXH1	IGSF5_MOUSE,F7ATS8_MOUSE,D3YXH0_MOUSE,D3YXH1_MOUSE	Immunoglobulin superfamily member 5,Immunoglobulin superfamily member 5,Immunoglobulin superfamily member 5,Immunoglobulin superfamily member 5	Igsf5 Jam4,Igsf5,Igsf5,Igsf5	ENSMUST00000081093,ENSMUST00000136292,ENSMUST00000113795,ENSMUST00000113794	ENSMUSP00000079874,ENSMUSP00000117904,ENSMUSP00000109426,ENSMUSP00000109425	ENSMUSG00000000159,ENSMUSG00000000159,ENSMUSG00000000159,ENSMUSG00000000159	3.88612	4.9389	2.83333	0.245338	0.801691	0.647554	0.914739	FALSE	FALSE	TRUE	FALSE
ENSMUSG00000000167	Pih1d2	protein_coding	Q8CHR9 Q05CZ6 Q9CSM2,D3YTM2,D3Z3T0,D3Z2K7	PIHD2_MOUSE,D3YTM2_MOUSE,D3Z3T0_MOUSE,D3Z2K7_MOUSE	PIH1 domain-containing protein 2,PIH1 domain-containing protein 2,PIH1 domain-containing protein 2,PIH1 domain-containing protein 2	Pih1d2,Pih1d2,Pih1d2,Pih1d2	ENSMUST00000000171 ENSMUST00000132187,ENSMUST00000125606,ENSMUST00000141366,ENSMUST00000151197	ENSMUSP00000000171,ENSMUSP00000121100,ENSMUSP00000122789,ENSMUSP00000119253	ENSMUSG00000000167,ENSMUSG00000000167,ENSMUSG00000000167,ENSMUSG00000000167	51.2715	73.9424	28.6006	1.03101	1.37035	0.0379915	0.309103	FALSE	TRUE	TRUE	TRUE
ENSMUSG00000000168	Dlat	protein_coding	Q8BMF4 Q8K2G8 Q8R339 Q91ZB1	ODP2_MOUSE	Dihydrolipoyllysine-residue acetyltransferase component of pyruvate dehydrogenase complex, mitochondrial	Dlat	ENSMUST00000034567	ENSMUSP00000034567	ENSMUSG00000000168	2004.66	1949.02	2060.31	-0.074812	-0.0801077	0.794523	0.955837	FALSE	FALSE	TRUE	FALSE
ENSMUSG00000000171	Sdhd	protein_coding	Q9CXV1 A6H629 Q3UX11	DHSD_MOUSE	Succinate dehydrogenase [ubiquinone] cytochrome b small subunit, mitochondrial	Sdhd	ENSMUST00000000175	ENSMUSP00000000175	ENSMUSG00000000171	1798.07	1800.76	1795.39	0.00386413	0.0043091	0.98902	0.998599	FALSE	FALSE	TRUE	FALSE
ENSMUSG00000000183	Fgf6	protein_coding	P21658	FGF6_MOUSE	Fibroblast growth factor 6	Fgf6 Fgf-6 Hstf2	ENSMUST00000000187	ENSMUSP00000000187	ENSMUSG00000000183	7.08975	14.1795	0.01	0.541173	10.4696	0.20438	0.66148	FALSE	FALSE	TRUE	TRUE
ENSMUSG00000000184	Ccnd2	protein_coding	P30280	CCND2_MOUSE	G1/S-specific cyclin-D2	Ccnd2 Cyl-2	ENSMUST00000000188	ENSMUSP00000000188	ENSMUSG00000000184	3965.02	5059.42	2870.61	0.646128	0.817613	NA	NA	FALSE	FALSE	TRUE	FALSE
ENSMUSG00000000194	Gpr107	protein_coding	Q8BUV8 Q6ZPL4 Q8BM58 Q8BMN6 Q8BTW1	GP107_MOUSE	Protein GPR107	Gpr107 Kiaa1624	ENSMUST00000056433	ENSMUSP00000056739	ENSMUSG00000000194	1194.4	1358.25	1030.55	0.384237	0.398339	0.0744474	0.431421	FALSE	FALSE	TRUE	FALSE
ENSMUSG00000000202	Btbd17	protein_coding	Q9DB72	BTBDH_MOUSE	BTB/POZ domain-containing protein 17	Btbd17	ENSMUST00000000206	ENSMUSP00000000206	ENSMUSG00000000202	3.66711	7.33422	0.01	0.410639	9.5185	0.28857	0.747218	FALSE	FALSE	TRUE	TRUE
ENSMUSG00000000223	Drp2	protein_coding	Q05AA6 Q61095 Q8C4R1,B1AV35	DRP2_MOUSE,B1AV35_MOUSE	Dystrophin-related protein 2,Dystrophin-related protein 2	Drp2,Drp2	ENSMUST00000113226 ENSMUST00000113228 ENSMUST00000153424,ENSMUST00000113224	ENSMUSP00000108852,ENSMUSP00000108850	ENSMUSG00000000223,ENSMUSG00000000223	1893.85	2133.14	1654.57	0.354194	0.366516	0.090821	0.473448	FALSE	FALSE	TRUE	FALSE
ENSMUSG00000000244	Tspan32	protein_coding	Q9JHH2 Q923G9 Q9ESH0 Q9JHQ9 Q9JHR0 Q9JHR1 Q9JHR2 Q9JHS8,Q7TNQ7,Q3U3L6,G3X9S3,D3Z599,D6RHS4,D3Z5A0,D3Z0S2	TSN32_MOUSE,Q7TNQ7_MOUSE,Q3U3L6_MOUSE,G3X9S3_MOUSE,D3Z599_MOUSE,D6RHS4_MOUSE,D3Z5A0_MOUSE,D3Z0S2_MOUSE	Tetraspanin-32,Tetraspanin 32, isoform CRA_e Tetraspanin-32 Tspan32 protein,Tetraspanin 32, isoform CRA_b Tetraspanin-32,Tetraspanin 32, isoform CRA_c Tetraspanin-32,Tetraspanin 32, isoform CRA_g Tetraspanin-32,Tetraspanin-32,Tetraspanin-32,Tetraspanin-32	Tspan32 Art1 Phemx Tssc6,Tspan32 Phemx mCG_11073,Tspan32 mCG_11073,Tspan32 mCG_11073,Tspan32 mCG_11073,Tspan32,Tspan32,Tspan32	ENSMUST00000009396,ENSMUST00000082008,ENSMUST00000075172,ENSMUST00000105923,ENSMUST00000105925,ENSMUST00000145212,ENSMUST00000105924,ENSMUST00000143512	ENSMUSP00000009396,ENSMUSP00000080668,ENSMUSP00000074667,ENSMUSP00000101543,ENSMUSP00000101545,ENSMUSP00000116212,ENSMUSP00000101544,ENSMUSP00000115344	ENSMUSG00000000244,ENSMUSG00000000244,ENSMUSG00000000244,ENSMUSG00000000244,ENSMUSG00000000244,ENSMUSG00000000244,ENSMUSG00000000244,ENSMUSG00000000244	8.71324	13.4064	4.02013	0.68323	1.7376	0.232459	0.692948	FALSE	FALSE	TRUE	TRUE
ENSMUSG00000017861	Mybl2	protein_coding	P48972,A2A5P3	MYBB_MOUSE,A2A5P3_MOUSE	Myb-related protein B,Myb-related protein B	Mybl2 Bmyb,Mybl2	ENSMUST00000018005,ENSMUST00000142729	ENSMUSP00000018005,ENSMUSP00000114710	ENSMUSG00000017861,ENSMUSG00000017861	909.059	283.06	1535.06	-2.31736	-2.43911	7.94089e-20	7.69869e-16	TRUE	TRUE	TRUE	TRUE
ENSMUSG00000000248	Clec2g	protein_coding	Q9D676 Q1AFZ6 Q3UUY2 Q80Z35 Q8BHH6	CLC2G_MOUSE	C-type lectin domain family 2 member G	Clec2g Clec2f Ddv10 Ocilrp1	ENSMUST00000000254 ENSMUST00000075789 ENSMUST00000142388	ENSMUSP00000000254	ENSMUSG00000000248	6.67877	12.1707	1.1868	1.13374	3.35827	0.0459893	0.339762	FALSE	TRUE	TRUE	TRUE
ENSMUSG00000063021	Hist1h2ak	protein_coding	Q8CGP7 Q0VE75	H2A1K_MOUSE	Histone H2A type 1-K	Hist1h2ak	ENSMUST00000074752	ENSMUSP00000074310	ENSMUSG00000063021	1383.36	346.608	2420.11	-2.3113	-2.8037	1.5953e-07	3.96575e-05	TRUE	TRUE	TRUE	TRUE
ENSMUSG00000000266	Mid2	protein_coding	B1AVF4,B1AVF6,B1AVF5	B1AVF4_MOUSE,B1AVF6_MOUSE,B1AVF5_MOUSE	Midline 2 Probable E3 ubiquitin-protein ligase MID2,Probable E3 ubiquitin-protein ligase MID2,Probable E3 ubiquitin-protein ligase MID2	Mid2 mCG_117155,Mid2,Mid2	ENSMUST00000112990 ENSMUST00000112993,ENSMUST00000128809,ENSMUST00000112988	ENSMUSP00000108614,ENSMUSP00000123221,ENSMUSP00000108612	ENSMUSG00000000266,ENSMUSG00000000266,ENSMUSG00000000266	296.915	346.849	246.981	0.44279	0.489907	0.193244	0.648607	FALSE	FALSE	TRUE	FALSE
ENSMUSG00000000275	Trim25	protein_coding	Q61510 Q5SU70,Q5SU71,Q5SU72	TRI25_MOUSE,Q5SU71_MOUSE,Q5SU72_MOUSE	E3 ubiquitin/ISG15 ligase TRIM25,E3 ubiquitin/ISG15 ligase TRIM25,E3 ubiquitin/ISG15 ligase TRIM25	Trim25 Efp Zfp147 Znf147,Trim25,Trim25	ENSMUST00000107896,ENSMUST00000000284,ENSMUST00000100627	ENSMUSP00000103528,ENSMUSP00000000284,ENSMUSP00000098192	ENSMUSG00000000275,ENSMUSG00000000275,ENSMUSG00000000275	1069.04	1067.86	1070.21	-0.00291325	-0.00317022	0.991361	0.998907	FALSE	FALSE	TRUE	FALSE
ENSMUSG00000000276	Dgke	protein_coding	Q9R1C6 Q5SU69,F2Z490	DGKE_MOUSE,F2Z490_MOUSE	Diacylglycerol kinase epsilon,Diacylglycerol kinase epsilon	Dgke,Dgke	ENSMUST00000000285 ENSMUST00000107894,ENSMUST00000152772	ENSMUSP00000000285,ENSMUSP00000116277	ENSMUSG00000000276,ENSMUSG00000000276	425.066	447.264	402.869	0.14318	0.150816	0.583754	0.892805	FALSE	FALSE	TRUE	FALSE
ENSMUSG00000000278	Scpep1	protein_coding	Q920A5 Q9D625	RISC_MOUSE	Retinoid-inducible serine carboxypeptidase	Scpep1 Risc	ENSMUST00000000287	ENSMUSP00000000287	ENSMUSG00000000278	783.164	619.052	947.276	-0.576074	-0.613723	0.0414819	0.323415	FALSE	FALSE	TRUE	FALSE
ENSMUSG00000000282	Mnt	protein_coding	O08789 P97349 Q6GTJ3,Q5SWE2	MNT_MOUSE,Q5SWE2_MOUSE	Max-binding protein MNT,Max-binding protein MNT	Mnt Rox,Mnt	ENSMUST00000000291,ENSMUST00000132150	ENSMUSP00000000291,ENSMUSP00000118435	ENSMUSG00000000282,ENSMUSG00000000282	327.84	265.659	390.021	-0.521589	-0.553973	0.0559322	0.373518	FALSE	FALSE	TRUE	FALSE
ENSMUSG00000000290	Itgb2	protein_coding	Q542I8,M0QWJ6,D3Z1S4,D3YYP8,M0QWA7	Q542I8_MOUSE,M0QWJ6_MOUSE,D3Z1S4_MOUSE,D3YYP8_MOUSE,M0QWA7_MOUSE	Integrin beta,Integrin beta-2,Integrin beta,Integrin beta,Integrin beta	Itgb2 mCG_3383,Itgb2,Itgb2,Itgb2,Itgb2	ENSMUST00000000299,ENSMUST00000156644,ENSMUST00000131023,ENSMUST00000130059,ENSMUST00000153541	ENSMUSP00000000299,ENSMUSP00000137865,ENSMUSP00000119657,ENSMUSP00000118191,ENSMUSP00000137734	ENSMUSG00000000290,ENSMUSG00000000290,ENSMUSG00000000290,ENSMUSG00000000290,ENSMUSG00000000290	6.84312	10.215	3.47128	0.655359	1.55714	0.255893	0.71566	FALSE	FALSE	TRUE	TRUE
ENSMUSG00000000295	Hddc2	protein_coding	Q3SXD3 Q9CV20,E0CYK6	HDDC2_MOUSE,E0CYK6_MOUSE	HD domain-containing protein 2,HD domain-containing protein 2	Hddc2,Hddc2	ENSMUST00000000304,ENSMUST00000159194	ENSMUSP00000000304,ENSMUSP00000124106	ENSMUSG00000000295,ENSMUSG00000000295	203.079	207.328	198.829	0.0486754	0.0603874	0.905573	0.983601	FALSE	FALSE	TRUE	FALSE
ENSMUSG00000069302	Hist1h2ah	protein_coding	Q8CGP6	H2A1H_MOUSE	Histone H2A type 1-H	Hist1h2ah	ENSMUST00000091742	ENSMUSP00000089336	ENSMUSG00000069302	452.641	133.712	771.571	-2.28375	-2.52867	3.46394e-11	3.03574e-08	TRUE	TRUE	TRUE	TRUE
ENSMUSG00000000301	Pemt	protein_coding	Q61907 Q3UZN8 Q7TNW6 Q8R0I1,B1ARD1,B1ARC9	PEMT_MOUSE,B1ARD1_MOUSE,B1ARC9_MOUSE	Phosphatidylethanolamine N-methyltransferase,Phosphatidylethanolamine N-methyltransferase,Phosphatidylethanolamine N-methyltransferase	Pemt Pempt Pemt2,Pemt,Pemt	ENSMUST00000000310 ENSMUST00000102692 ENSMUST00000102693,ENSMUST00000148512,ENSMUST00000147422	ENSMUSP00000000310,ENSMUSP00000120364,ENSMUSP00000116314	ENSMUSG00000000301,ENSMUSG00000000301,ENSMUSG00000000301	69.2802	49.0625	89.4978	-0.756462	-0.867232	0.0529563	0.363264	FALSE	FALSE	TRUE	FALSE
ENSMUSG00000000303	Cdh1	protein_coding	P09803 Q61377	CADH1_MOUSE	Cadherin-1	Cdh1	ENSMUST00000000312 ENSMUST00000167688	ENSMUSP00000000312	ENSMUSG00000000303	4.20716	3.75625	4.65808	-0.125091	-0.310441	0.825641	0.964292	FALSE	FALSE	TRUE	FALSE
ENSMUSG00000000305	Cdh4	protein_coding	P39038,Q80ZV4	CADH4_MOUSE,Q80ZV4_MOUSE	Cadherin-4,Cadherin-4 Cdh4 protein	Cdh4,Cdh4	ENSMUST00000000314,ENSMUST00000108911	ENSMUSP00000000314,ENSMUSP00000104539	ENSMUSG00000000305,ENSMUSG00000000305	17.7978	10.598	24.9976	-0.633336	-1.238	0.275222	0.735265	FALSE	FALSE	TRUE	TRUE
ENSMUSG00000000308	Ckmt1	protein_coding	P30275,B0R0F0,B0R0E8,D6RG68,D6RET9,A2ARP5,B0R0E9	KCRU_MOUSE,B0R0F0_MOUSE,B0R0E8_MOUSE,D6RG68_MOUSE,D6RET9_MOUSE,A2ARP5_MOUSE,B0R0E9_MOUSE	Creatine kinase U-type, mitochondrial,Creatine kinase U-type, mitochondrial,Creatine kinase U-type, mitochondrial,Creatine kinase U-type, mitochondrial,Creatine kinase U-type, mitochondrial,Creatine kinase U-type, mitochondrial,Creatine kinase U-type, mitochondrial	Ckmt1,Ckmt1,Ckmt1,Ckmt1,Ckmt1,Ckmt1,Ckmt1	ENSMUST00000000317 ENSMUST00000078222,ENSMUST00000129130,ENSMUST00000125221,ENSMUST00000128612,ENSMUST00000126130,ENSMUST00000150271,ENSMUST00000125812	ENSMUSP00000000317,ENSMUSP00000123130,ENSMUSP00000121930,ENSMUSP00000115610,ENSMUSP00000117463,ENSMUSP00000120507,ENSMUSP00000115501	ENSMUSG00000000308,ENSMUSG00000000308,ENSMUSG00000000308,ENSMUSG00000000308,ENSMUSG00000000308,ENSMUSG00000000308,ENSMUSG00000000308	28.6928	51.3484	6.0373	1.29649	3.08834	0.0250759	0.247693	FALSE	TRUE	TRUE	TRUE
ENSMUSG00000000317	Bcl6b	protein_coding	O88282 Q8CCJ6,A2CF73	BCL6B_MOUSE,A2CF73_MOUSE	B-cell CLL/lymphoma 6 member B protein,B-cell CLL/lymphoma 6 member B protein	Bcl6b Bazf,Bcl6b	ENSMUST00000000326,ENSMUST00000153449	ENSMUSP00000000326,ENSMUSP00000121365	ENSMUSG00000000317,ENSMUSG00000000317	12.1647	13.6341	10.6954	0.166112	0.350227	0.774734	0.949143	FALSE	FALSE	TRUE	FALSE
ENSMUSG00000000318	Clec10a	protein_coding	P49300 Q549F6 Q91YT3,J3QPR7,B1AU01,B1AU03,A2CF65,A2CF63,F8WHB7	CLC10_MOUSE,J3QPR7_MOUSE,B1AU01_MOUSE,B1AU03_MOUSE,A2CF65_MOUSE,A2CF63_MOUSE,F8WHB7_MOUSE	C-type lectin domain family 10 member A,C-type lectin domain family 10 member A,C-type lectin domain family 10 member A,C-type lectin domain family 10 member A,C-type lectin domain family 10 member A,C-type lectin domain family 10 member A,C-type lectin domain family 10 member A	Clec10a Mgl Mgl1,Clec10a,Clec10a,Clec10a,Clec10a,Clec10a,Clec10a	ENSMUST00000102571,ENSMUST00000178945,ENSMUST00000152635,ENSMUST00000153959,ENSMUST00000144935,ENSMUST00000178567,ENSMUST00000000327	ENSMUSP00000099631,ENSMUSP00000137447,ENSMUSP00000115739,ENSMUSP00000117772,ENSMUSP00000136500,ENSMUSP00000136322,ENSMUSP00000000327	ENSMUSG00000000318,ENSMUSG00000000318,ENSMUSG00000000318,ENSMUSG00000000318,ENSMUSG00000000318,ENSMUSG00000000318,ENSMUSG00000000318	2.1226	4.2452	0.01	0.680038	8.72969	0.146799	0.581126	FALSE	FALSE	TRUE	TRUE
ENSMUSG00000000320	Alox12	protein_coding	P39655 Q8BHG4,Q8C587	LOX12_MOUSE,Q8C587_MOUSE	Arachidonate 12-lipoxygenase, 12S-type,Arachidonate 12-lipoxygenase, 12S-type	Alox12 Alox12p,Alox12	ENSMUST00000000329,ENSMUST00000108574	ENSMUSP00000000329,ENSMUSP00000104214	ENSMUSG00000000320,ENSMUSG00000000320	6.46073	7.25479	5.66667	0.150535	0.356433	0.793673	0.95576	FALSE	FALSE	TRUE	FALSE
ENSMUSG00000000325	Arvcf	protein_coding	P98203 Q6PGJ6 Q8BQ36 Q8BRF2 Q8C3U7 Q924L2 Q924L3 Q924L4 Q924L5,D6RI19	ARVC_MOUSE,D6RI19_MOUSE	Armadillo repeat protein deleted in velo-cardio-facial syndrome homolog,Armadillo repeat protein deleted in velo-cardio-facial syndrome homolog	Arvcf,Arvcf	ENSMUST00000090103 ENSMUST00000115610 ENSMUST00000115612 ENSMUST00000115613 ENSMUST00000115614 ENSMUST00000184717,ENSMUST00000150253	ENSMUSP00000087562,ENSMUSP00000118505	ENSMUSG00000000325,ENSMUSG00000000325	258.867	286.02	231.713	0.252595	0.303777	0.555538	0.882116	FALSE	FALSE	TRUE	FALSE
ENSMUSG00000000326	Comt	protein_coding	O88587 Q91XH4,D3Z227	COMT_MOUSE,D3Z227_MOUSE	Catechol O-methyltransferase,Catechol O-methyltransferase	Comt Comt1,Comt	ENSMUST00000000335 ENSMUST00000115609 ENSMUST00000165430 ENSMUST00000183626 ENSMUST00000185030,ENSMUST00000147720	ENSMUSP00000000335,ENSMUSP00000121810	ENSMUSG00000000326,ENSMUSG00000000326	1094.56	1258.43	930.692	0.391157	0.435247	0.264335	0.72476	FALSE	FALSE	TRUE	FALSE
ENSMUSG00000000339	Rtca	protein_coding	Q9D7H3 Q3TVV2,D3Z263,D6RD00,D6REI7	RTCA_MOUSE,D3Z263_MOUSE,D6RD00_MOUSE,D6REI7_MOUSE	RNA 3'-terminal phosphate cyclase,Protein Rtca,Protein Rtca,Protein Rtca	RtcA Rpc1 Rtcd1,Rtca Rtcd1,Rtca Rtcd1,Rtca Rtcd1	ENSMUST00000000348,ENSMUST00000153005,ENSMUST00000143425,ENSMUST00000140677	ENSMUSP00000000348,ENSMUSP00000119463,ENSMUSP00000121357,ENSMUSP00000117610	ENSMUSG00000000339,ENSMUSG00000000339,ENSMUSG00000000339,ENSMUSG00000000339	388.997	300.881	477.113	-0.577117	-0.665135	0.146478	0.581126	FALSE	FALSE	TRUE	FALSE
ENSMUSG00000000340	Dbt	protein_coding	P53395 Q3TMF5	ODB2_MOUSE	Lipoamide acyltransferase component of branched-chain alpha-keto acid dehydrogenase complex, mitochondrial	Dbt	ENSMUST00000000349	ENSMUSP00000000349	ENSMUSG00000000340	196.016	235.29	156.742	0.507105	0.586045	0.19362	0.648739	FALSE	FALSE	TRUE	FALSE
ENSMUSG00000000346	Dazap2	protein_coding	Q9DCP9 O88675 Q3UVI4	DAZP2_MOUSE	DAZ-associated protein 2	Dazap2 Prtb	ENSMUST00000000356	ENSMUSP00000000356	ENSMUSG00000000346	1013.65	1147.96	879.343	0.362944	0.384574	0.175008	0.621503	FALSE	FALSE	TRUE	FALSE
ENSMUSG00000000355	Mcts1	protein_coding	Q9DB27 Q3UUI6	MCTS1_MOUSE	Malignant T-cell-amplified sequence 1	Mcts1	ENSMUST00000000365	ENSMUSP00000000365	ENSMUSG00000000355	212.325	242.864	181.786	0.39195	0.417906	0.168864	0.615796	FALSE	FALSE	TRUE	FALSE
ENSMUSG00000000359	Rem1	protein_coding	O35929,A3KGR6	REM1_MOUSE,A3KGR6_MOUSE	GTP-binding protein REM 1,GTP-binding protein REM 1	Rem1 Rem,Rem1	ENSMUST00000000369,ENSMUST00000150913	ENSMUSP00000000369,ENSMUSP00000119532	ENSMUSG00000000359,ENSMUSG00000000359	450.744	597.858	303.63	0.826223	0.977488	0.0484899	0.348462	FALSE	FALSE	TRUE	FALSE
ENSMUSG00000000365	Rnf17	protein_coding	Q99MV7 Q3T4H2 Q3T4H3 Q4FZG6 Q8CDR4 Q9QXQ2	RNF17_MOUSE	RING finger protein 17	Rnf17	ENSMUST00000095793	ENSMUSP00000093469	ENSMUSG00000000365	1.92096	0.01	3.84192	-0.321358	-8.58568	0.356033	0.794417	FALSE	FALSE	FALSE	TRUE
ENSMUSG00000000374	Trappc10	protein_coding	F8VQF9	F8VQF9_MOUSE	Trafficking protein particle complex subunit 10	Trappc10	ENSMUST00000000384	ENSMUSP00000000384	ENSMUSG00000000374	1522.2	1593.09	1451.3	0.128705	0.134475	0.594713	0.897552	FALSE	FALSE	TRUE	FALSE
ENSMUSG00000000378	Ccm2	protein_coding	Q8K2Y9 Q5SUA3,F7AVU1 F8WJD3,E0CYY2,E0CZ84,E0CXR5	CCM2_MOUSE,F7AVU1_MOUSE,E0CYY2_MOUSE,E0CZ84_MOUSE,E0CXR5_MOUSE	Malcavernin,Malcavernin,Malcavernin,Malcavernin,Malcavernin	Ccm2 Osm,Ccm2,Ccm2,Ccm2,Ccm2	ENSMUST00000000388,ENSMUST00000109721 ENSMUST00000109722,ENSMUST00000161501,ENSMUST00000159007,ENSMUST00000160633	ENSMUSP00000000388,ENSMUSP00000105343,ENSMUSP00000123790,ENSMUSP00000125608,ENSMUSP00000125072	ENSMUSG00000000378,ENSMUSG00000000378,ENSMUSG00000000378,ENSMUSG00000000378,ENSMUSG00000000378	1085.43	1024.17	1146.7	-0.155543	-0.163039	0.516129	0.86281	FALSE	FALSE	TRUE	FALSE
ENSMUSG00000000381	Wap	protein_coding	Q7M748	Q7M748_MOUSE	Whey acidic protein	Wap	ENSMUST00000102910	ENSMUSP00000099974	ENSMUSG00000000381	1.09351	2.18703	0.01	0.394992	7.77283	0.308507	0.764135	FALSE	FALSE	FALSE	TRUE
ENSMUSG00000000384	Tbrg4	protein_coding	Q91YM4 O89082 Q3TKZ4 Q6ZQ19 Q8C6D1,Q5SWP0,E9PUT1,Q5SWP1	TBRG4_MOUSE,Q5SWP0_MOUSE,E9PUT1_MOUSE,Q5SWP1_MOUSE	Protein TBRG4,Protein TBRG4,Protein TBRG4,Protein TBRG4	Tbrg4 Kiaa0948,Tbrg4,Tbrg4,Tbrg4	ENSMUST00000000394 ENSMUST00000156969,ENSMUST00000144463,ENSMUST00000150697,ENSMUST00000136682	ENSMUSP00000000394,ENSMUSP00000120103,ENSMUSP00000123131,ENSMUSP00000114174	ENSMUSG00000000384,ENSMUSG00000000384,ENSMUSG00000000384,ENSMUSG00000000384	1771.28	1265.04	2277.51	-0.813835	-0.848275	0.000405898	0.0183887	TRUE	FALSE	TRUE	FALSE
ENSMUSG00000000392	Fap	protein_coding	P97321,G3UYG3,G3UZ14,G3UXR2	SEPR_MOUSE,G3UYG3_MOUSE,G3UZ14_MOUSE,G3UXR2_MOUSE	Seprase,Seprase,Seprase,Seprase	Fap,Fap,Fap,Fap	ENSMUST00000000402 ENSMUST00000102732 ENSMUST00000174448,ENSMUST00000128139,ENSMUST00000173745,ENSMUST00000174234	ENSMUSP00000000402,ENSMUSP00000134074,ENSMUSP00000134305,ENSMUSP00000133792	ENSMUSG00000000392,ENSMUSG00000000392,ENSMUSG00000000392,ENSMUSG00000000392	5.20529	9.13468	1.2759	0.702756	2.83984	0.180693	0.630063	FALSE	FALSE	TRUE	TRUE
ENSMUSG00000000399	Ndufa9	protein_coding	Q9DC69 Q6GTD3 Q99JP9	NDUA9_MOUSE	NADH dehydrogenase [ubiquinone] 1 alpha subcomplex subunit 9, mitochondrial	Ndufa9	ENSMUST00000088194	ENSMUSP00000085523	ENSMUSG00000000399	1141.5	1261.56	1021.44	0.280763	0.304603	0.364293	0.798259	FALSE	FALSE	TRUE	FALSE
ENSMUSG00000000409	Lck	protein_coding	P06240 Q61794 Q61795 Q62320 Q91X65,B2KG65,E9Q696	LCK_MOUSE,B2KG65_MOUSE,E9Q696_MOUSE	Proto-oncogene tyrosine-protein kinase LCK,Proto-oncogene tyrosine-protein kinase LCK,Proto-oncogene tyrosine-protein kinase LCK	Lck Lsk-t,Lck,Lck	ENSMUST00000067240 ENSMUST00000102596,ENSMUST00000134336,ENSMUST00000167288	ENSMUSP00000066209,ENSMUSP00000119263,ENSMUSP00000125777	ENSMUSG00000000409,ENSMUSG00000000409,ENSMUSG00000000409	22.0878	17.9022	26.2735	-0.22691	-0.553471	0.692388	0.926117	FALSE	FALSE	TRUE	FALSE
ENSMUSG00000000411	Tssk3	protein_coding	Q9D2E1 Q9JL98	TSSK3_MOUSE	Testis-specific serine/threonine-protein kinase 3	Tssk3 Stk22c Stk22d	ENSMUST00000000421	ENSMUSP00000000421	ENSMUSG00000000411	1.63783	1.08027	2.19538	-0.0966654	-1.02307	0.779337	0.950818	FALSE	FALSE	FALSE	TRUE
ENSMUSG00000000416	Cttnbp2	protein_coding	B9EJA2 G3X9L7 Q69ZB2 Q8BVG1 Q8C044,F6XSM7,F6Q1W8,F7B1X5,D3Z1E3,D3Z551	CTTB2_MOUSE,F6XSM7_MOUSE,F6Q1W8_MOUSE,F7B1X5_MOUSE,D3Z1E3_MOUSE,D3Z551_MOUSE	Cortactin-binding protein 2,Cortactin-binding protein 2,Cortactin-binding protein 2,Cortactin-binding protein 2,Cortactin-binding protein 2,Cortactin-binding protein 2	Cttnbp2 Kiaa1758,Cttnbp2,Cttnbp2,Cttnbp2,Cttnbp2,Cttnbp2	ENSMUST00000090601 ENSMUST00000148602,ENSMUST00000141581,ENSMUST00000146775,ENSMUST00000149570,ENSMUST00000129669,ENSMUST00000142963	ENSMUSP00000088089,ENSMUSP00000123162,ENSMUSP00000119383,ENSMUSP00000116999,ENSMUSP00000116878,ENSMUSP00000122590	ENSMUSG00000000416,ENSMUSG00000000416,ENSMUSG00000000416,ENSMUSG00000000416,ENSMUSG00000000416,ENSMUSG00000000416	2.01252	2.28941	1.73564	0.0970047	0.399505	0.843832	0.968675	FALSE	FALSE	TRUE	FALSE
ENSMUSG00000000420	Galnt1	protein_coding	O08912 Q5BKS3 Q7TND1,E9Q0U0,E9PVK6,F6PYE1	GALT1_MOUSE,E9Q0U0_MOUSE,E9PVK6_MOUSE,F6PYE1_MOUSE	Polypeptide N-acetylgalactosaminyltransferase 1,Polypeptide N-acetylgalactosaminyltransferase 1,Polypeptide N-acetylgalactosaminyltransferase 1,Polypeptide N-acetylgalactosaminyltransferase 1	Galnt1,Galnt1,Galnt1,Galnt1	ENSMUST00000000430 ENSMUST00000170243 ENSMUST00000178605,ENSMUST00000164998,ENSMUST00000171583,ENSMUST00000164066	ENSMUSP00000000430,ENSMUSP00000132411,ENSMUSP00000131755,ENSMUSP00000130238	ENSMUSG00000000420,ENSMUSG00000000420,ENSMUSG00000000420,ENSMUSG00000000420	3086.24	3359.66	2812.82	0.237509	0.2563	0.434356	0.831453	FALSE	FALSE	TRUE	FALSE
ENSMUSG00000000435	Myf5	protein_coding	P24699 Q543W7	MYF5_MOUSE	Myogenic factor 5	Myf5 Myf-5	ENSMUST00000000445	ENSMUSP00000000445	ENSMUSG00000000435	1453.05	1243.22	1662.87	-0.403462	-0.419596	0.0688417	0.415321	FALSE	FALSE	TRUE	FALSE
ENSMUSG00000000439	Mkrn2	protein_coding	Q9ERV1 Q6GTY9 Q9D0L9	MKRN2_MOUSE	Probable E3 ubiquitin-protein ligase makorin-2	Mkrn2	ENSMUST00000000449	ENSMUSP00000000449	ENSMUSG00000000439	385.359	384.236	386.482	-0.0082549	-0.00841029	0.981322	0.997483	FALSE	FALSE	TRUE	FALSE
ENSMUSG00000000440	Pparg	protein_coding	Q6GU14	Q6GU14_MOUSE	Peroxisome proliferator activated receptor gamma Peroxisome proliferator-activated receptor gamma Peroxisome proliferator-activated receptor gamma isoform 2 Peroxisome proliferator-activated receptor gamma transcript 2	Pparg	ENSMUST00000000450	ENSMUSP00000000450	ENSMUSG00000000440	186.599	134.281	238.917	-0.734073	-0.831255	0.0523901	0.361382	FALSE	FALSE	TRUE	FALSE
ENSMUSG00000000441	Raf1	protein_coding	Q99N57 Q3UR68 Q58E75 Q91WH1 Q99N58 Q9QUU8,F6TUC4	RAF1_MOUSE,F6TUC4_MOUSE	RAF proto-oncogene serine/threonine-protein kinase,RAF proto-oncogene serine/threonine-protein kinase	Raf1 Craf,Raf1	ENSMUST00000000451 ENSMUST00000112949,ENSMUST00000147979	ENSMUSP00000000451,ENSMUSP00000115424	ENSMUSG00000000441,ENSMUSG00000000441	2136.07	2069.33	2202.81	-0.086861	-0.0901808	0.691097	0.925408	FALSE	FALSE	TRUE	FALSE
ENSMUSG00000000486	Sept1	protein_coding	P42209 B2RU74,D3YVG1,D3Z3V3	SEPT1_MOUSE,D3YVG1_MOUSE,D3Z3V3_MOUSE	Septin-1,Septin-1,Septin-1	Sept1 Diff6 Pnutl3,Sept1,Sept1	ENSMUST00000106314,ENSMUST00000142356,ENSMUST00000106313	ENSMUSP00000101921,ENSMUSP00000114468,ENSMUSP00000101920	ENSMUSG00000000486,ENSMUSG00000000486,ENSMUSG00000000486	18.018	26.4526	9.58347	0.727725	1.46479	0.210389	0.668769	FALSE	FALSE	TRUE	TRUE
ENSMUSG00000080712	Hist3h2bb-ps	pseudogene								26.6661	4.73415	48.598	-2.23492	-3.35972	3.6085e-05	0.0031236	TRUE	TRUE	TRUE	TRUE
ENSMUSG00000000530	Acvrl1	protein_coding	Q61288 Q61289 Q91YR0,D3Z7H9,D3YUY5	ACVL1_MOUSE,D3Z7H9_MOUSE,D3YUY5_MOUSE	Serine/threonine-protein kinase receptor R3,Serine/threonine-protein kinase receptor R3,Serine/threonine-protein kinase receptor R3	Acvrl1 Acvrlk1 Alk-1,Acvrl1,Acvrl1	ENSMUST00000000542 ENSMUST00000117984 ENSMUST00000119063 ENSMUST00000120028 ENSMUST00000120754 ENSMUST00000121718,ENSMUST00000130432,ENSMUST00000124151	ENSMUSP00000000542,ENSMUSP00000122998,ENSMUSP00000114829	ENSMUSG00000000530,ENSMUSG00000000530,ENSMUSG00000000530	88.2782	154.824	21.733	1.66445	2.83267	NA	NA	FALSE	TRUE	TRUE	TRUE
ENSMUSG00000000531	Grasp	protein_coding	Q9JJA9 Q9JKL0	GRASP_MOUSE	General receptor for phosphoinositides 1-associated scaffold protein	Grasp MNCb-4428	ENSMUST00000000543	ENSMUSP00000000543	ENSMUSG00000000531	128.449	119.464	137.433	-0.16139	-0.202155	0.732492	0.936939	FALSE	FALSE	TRUE	FALSE
ENSMUSG00000000532	Acvr1b	protein_coding	Q61271	ACV1B_MOUSE	Activin receptor type-1B	Acvr1b Alk4	ENSMUST00000000544	ENSMUSP00000000544	ENSMUSG00000000532	282.14	284.995	279.286	0.0281418	0.0291952	0.939473	0.988319	FALSE	FALSE	TRUE	FALSE
ENSMUSG00000000538	Tom1l2	protein_coding	Q5SRX1 A0JP66 Q5SRX7 Q5SRY0 Q6P5D7 Q8C6J0 Q8C935 Q8CB51 Q8R4H1,Q5SXA5,Q5SXA4,F6RBX1,F6ZDJ1	TM1L2_MOUSE,Q5SXA5_MOUSE,Q5SXA4_MOUSE,F6RBX1_MOUSE,F6ZDJ1_MOUSE	TOM1-like protein 2,TOM1-like protein 2,TOM1-like protein 2,TOM1-like protein 2,TOM1-like protein 2	Tom1l2,Tom1l2,Tom1l2,Tom1l2,Tom1l2	ENSMUST00000064019 ENSMUST00000095254 ENSMUST00000102682 ENSMUST00000102683,ENSMUST00000093046,ENSMUST00000093048,ENSMUST00000143124,ENSMUST00000133420	ENSMUSP00000063414,ENSMUSP00000090734,ENSMUSP00000090736,ENSMUSP00000121936,ENSMUSP00000117623	ENSMUSG00000000538,ENSMUSG00000000538,ENSMUSG00000000538,ENSMUSG00000000538,ENSMUSG00000000538	924.935	1147.05	702.821	0.647382	0.706698	0.0431183	0.330192	FALSE	FALSE	TRUE	FALSE
ENSMUSG00000000544	Gpa33	protein_coding	Q9JKA5 Q922D5,E9PY15	GPA33_MOUSE,E9PY15_MOUSE	Cell surface A33 antigen,Cell surface A33 antigen	Gpa33,Gpa33	ENSMUST00000060833 ENSMUST00000166860,ENSMUST00000166159	ENSMUSP00000060147,ENSMUSP00000132753	ENSMUSG00000000544,ENSMUSG00000000544	4.37495	1.08027	7.66962	-0.744826	-2.82776	0.161804	0.60497	FALSE	FALSE	TRUE	TRUE
ENSMUSG00000000552	Zfp385a	protein_coding	Q8VD12 G3UWA5 Q9QY68	Z385A_MOUSE	Zinc finger protein 385A	Znf385a Hzf Zfp385a	ENSMUST00000168828	ENSMUSP00000130176	ENSMUSG00000000552	195.214	212.915	177.513	0.217972	0.262351	0.608654	0.901845	FALSE	FALSE	TRUE	FALSE
ENSMUSG00000000555	Itga5	protein_coding	P11688 E9QN40	ITA5_MOUSE	Integrin alpha-5	Itga5	ENSMUST00000023128	ENSMUSP00000023128	ENSMUSG00000000555	1719.86	1807.24	1632.48	0.140385	0.146724	0.543362	0.876349	FALSE	FALSE	TRUE	FALSE
ENSMUSG00000000561	Wdr77	protein_coding	Q99J09 Q3TFJ1 Q8BSH8 Q9CZY5,F7D5L2,D6RIL4	MEP50_MOUSE,F7D5L2_MOUSE,D6RIL4_MOUSE	Methylosome protein 50,Methylosome protein 50,Methylosome protein 50	Wdr77 Mep50,Wdr77,Wdr77	ENSMUST00000010278,ENSMUST00000128005,ENSMUST00000130994	ENSMUSP00000010278,ENSMUSP00000122465,ENSMUSP00000120517	ENSMUSG00000000561,ENSMUSG00000000561,ENSMUSG00000000561	1693.22	1448	1938.44	-0.401091	-0.420833	0.0995573	0.492047	FALSE	FALSE	TRUE	FALSE
ENSMUSG00000000563	Atp5f1	protein_coding	Q9CQQ7,D6RGL7	AT5F1_MOUSE,D6RGL7_MOUSE	ATP synthase F(0) complex subunit B1, mitochondrial,ATP synthase F(0) complex subunit B1, mitochondrial	Atp5f1,Atp5f1	ENSMUST00000118209,ENSMUST00000133320	ENSMUSP00000113022,ENSMUSP00000115496	ENSMUSG00000000563,ENSMUSG00000000563	2829.85	3248.28	2411.42	0.411087	0.429794	0.0834816	0.454318	FALSE	FALSE	TRUE	FALSE
ENSMUSG00000000567	Sox9	protein_coding	Q04887 Q8C7L2 Q91ZK2 Q99KQ0	SOX9_MOUSE	Transcription factor SOX-9	Sox9 Sox-9	ENSMUST00000000579	ENSMUSP00000000579	ENSMUSG00000000567	684.893	697.033	672.752	0.0471932	0.0511531	0.869809	0.973708	FALSE	FALSE	TRUE	FALSE
ENSMUSG00000000568	Hnrnpd	protein_coding	Q60668 Q60667 Q80ZJ0 Q91X94,G3X9W0,G5E8G0,F7AM09,E9Q5B6,F6ZV59,F7A465,F6SHF3,E9Q4W5	HNRPD_MOUSE,G3X9W0_MOUSE,G5E8G0_MOUSE,F7AM09_MOUSE,E9Q5B6_MOUSE,F6ZV59_MOUSE,F7A465_MOUSE,F6SHF3_MOUSE,E9Q4W5_MOUSE	Heterogeneous nuclear ribonucleoprotein D0,Heterogeneous nuclear ribonucleoprotein D, isoform CRA_a Heterogeneous nuclear ribonucleoprotein D0,Heterogeneous nuclear ribonucleoprotein D, isoform CRA_b Heterogeneous nuclear ribonucleoprotein D0,Heterogeneous nuclear ribonucleoprotein D0,Heterogeneous nuclear ribonucleoprotein D0,Heterogeneous nuclear ribonucleoprotein D0,Heterogeneous nuclear ribon…	Hnrnpd Auf1 Hnrpd,Hnrnpd Hnrpd mCG_15538,Hnrnpd Hnrpd mCG_15538,Hnrnpd,Hnrnpd,Hnrnpd,Hnrnpd,Hnrnpd,Hnrnpd	ENSMUST00000019128 ENSMUST00000172361,ENSMUST00000112939,ENSMUST00000072750,ENSMUST00000167035,ENSMUST00000171786,ENSMUST00000171106,ENSMUST00000164833,ENSMUST00000171640,ENSMUST00000168396	ENSMUSP00000019128,ENSMUSP00000108561,ENSMUSP00000072533,ENSMUSP00000129950,ENSMUSP00000125984,ENSMUSP00000131262,ENSMUSP00000131785,ENSMUSP00000127833,ENSMUSP00000131859	ENSMUSG00000000568,ENSMUSG00000000568,ENSMUSG00000000568,ENSMUSG00000000568,ENSMUSG00000000568,ENSMUSG00000000568,ENSMUSG00000000568,ENSMUSG00000000568,ENSMUSG00000000568	1278.71	788.58	1768.84	-0.994338	-1.16548	0.0154936	0.188707	FALSE	FALSE	TRUE	TRUE
ENSMUSG00000000579	Dynlt1c	protein_coding	P51807 Q5M8S6	DYLT1_MOUSE	Dynein light chain Tctex-type 1	Dynlt1 Tctel1 Tctex-1 Tctex1	ENSMUST00000092966 ENSMUST00000169415 ENSMUST00000179554 ENSMUST00000179569	ENSMUSP00000090644	ENSMUSG00000000579	10.0998	12.8115	7.38808	0.404275	0.794167	0.486596	0.850223	FALSE	FALSE	TRUE	FALSE
ENSMUSG00000000581	C1d	protein_coding	O35473 Q5SWJ6 Q61368	C1D_MOUSE	Nuclear nucleic acid-binding protein C1D	C1d Suncor	ENSMUST00000000594	ENSMUSP00000000594	ENSMUSG00000000581	474.637	539.495	409.779	0.37075	0.396763	0.195248	0.650492	FALSE	FALSE	TRUE	FALSE
ENSMUSG00000000594	Gm2a	protein_coding	Q60648 Q61610 Q61819	SAP3_MOUSE	Ganglioside GM2 activator	Gm2a	ENSMUST00000000608	ENSMUSP00000000608	ENSMUSG00000000594	125.076	171.589	78.5636	0.914023	1.12702	0.0426845	0.328562	FALSE	FALSE	TRUE	TRUE
ENSMUSG00000000600	Krit1	protein_coding	Q6S5J6 Q6VSV2 Q7TPR8 Q8C9Q6 Q9EPY2 Q9ERH0	KRIT1_MOUSE	Krev interaction trapped protein 1	Krit1 Ccm1	ENSMUST00000080085 ENSMUST00000171023	ENSMUSP00000078985	ENSMUSG00000000600	788.03	996.658	579.402	0.721502	0.782534	0.0209451	0.225	FALSE	FALSE	TRUE	FALSE
ENSMUSG00000000605	Clcn4-2	protein_coding	Q61418 Q2TAX6	CLCN4_MOUSE	H(+)/Cl(-) exchange transporter 4	Clcn4 Clc4 Clcn4-2	ENSMUST00000000619	ENSMUSP00000000619	ENSMUSG00000000605	1017.99	1088.37	947.618	0.192038	0.199787	0.392797	0.811743	FALSE	FALSE	TRUE	FALSE
ENSMUSG00000000627	Sema4f	protein_coding	Q9Z123 Q505G0 Q9R1Y1,D3YWP2	SEM4F_MOUSE,D3YWP2_MOUSE	Semaphorin-4F,Semaphorin-4F	Sema4f Semaw,Sema4f	ENSMUST00000000641,ENSMUST00000113982	ENSMUSP00000000641,ENSMUSP00000109615	ENSMUSG00000000627,ENSMUSG00000000627	7.63108	6.40575	8.85641	-0.234929	-0.467355	0.685867	0.923879	FALSE	FALSE	TRUE	FALSE
ENSMUSG00000000628	Hk2	protein_coding	O08528,E9Q9M6,E9Q5B5	HXK2_MOUSE,E9Q9M6_MOUSE,E9Q5B5_MOUSE	Hexokinase-2,Hexokinase-2,Hexokinase-2	Hk2,Hk2,Hk2	ENSMUST00000000642,ENSMUST00000169270,ENSMUST00000170833	ENSMUSP00000000642,ENSMUSP00000128572,ENSMUSP00000125986	ENSMUSG00000000628,ENSMUSG00000000628,ENSMUSG00000000628	1210.13	919.252	1501.01	-0.66492	-0.707402	0.0167056	0.197763	FALSE	FALSE	TRUE	FALSE
ENSMUSG00000000631	Myo18a	protein_coding	Q9JMH9 Q3TBB2 Q3UH48 Q3UV60 Q5SYN8 Q5SYN9 Q5SYP0 Q5SYP1 Q811D7,B2RRE2,E9Q0K8,F6ZGN3,K3W4L0,E9QA74,E9QAX2,E9Q405,E9PUR2	MY18A_MOUSE,B2RRE2_MOUSE,E9Q0K8_MOUSE,F6ZGN3_MOUSE,K3W4L0_MOUSE,E9QA74_MOUSE,E9QAX2_MOUSE,E9Q405_MOUSE,E9PUR2_MOUSE	Unconventional myosin-XVIIIa,Myo18a protein Unconventional myosin-XVIIIa,Unconventional myosin-XVIIIa,Unconventional myosin-XVIIIa,Unconventional myosin-XVIIIa,Unconventional myosin-XVIIIa,Unconventional myosin-XVIIIa,Unconventional myosin-XVIIIa,Unconventional myosin-XVIIIa	Myo18a Myspdz,Myo18a,Myo18a,Myo18a,Myo18a,Myo18a,Myo18a,Myo18a,Myo18a	ENSMUST00000092884 ENSMUST00000092887 ENSMUST00000102488 ENSMUST00000108375 ENSMUST00000108376 ENSMUST00000130305 ENSMUST00000130627 ENSMUST00000164334 ENSMUST00000172303,ENSMUST00000169105,ENSMUST00000164315,ENSMUST00000135375,ENSMUST00000000645,ENSMUST00000167856,ENSMUST00000168348,ENSMUST00000100794,ENSMUST00000151373	ENSMUSP00000090560,ENSMUSP00000132149,ENSMUSP00000129084,ENSMUSP00000117044,ENSMUSP00000000645,ENSMUSP00000128487,ENSMUSP00000130696,ENSMUSP00000098358,ENSMUSP00000123256	ENSMUSG00000000631,ENSMUSG00000000631,ENSMUSG00000000631,ENSMUSG00000000631,ENSMUSG00000000631,ENSMUSG00000000631,ENSMUSG00000000631,ENSMUSG00000000631,ENSMUSG00000000631	3881.6	4544.18	3219.01	0.445222	0.497404	0.210613	0.668826	FALSE	FALSE	TRUE	FALSE
ENSMUSG00000000686	Abhd15	protein_coding	Q5F2F2 Q3V371 Q8C9I5 Q8CF57 Q9CU23,F7C9J3,F6YMW3	ABH15_MOUSE,F7C9J3_MOUSE,F6YMW3_MOUSE	Abhydrolase domain-containing protein 15,Abhydrolase domain-containing protein 15,Abhydrolase domain-containing protein 15	Abhd15,Abhd15,Abhd15	ENSMUST00000094004,ENSMUST00000147386,ENSMUST00000145676	ENSMUSP00000091541,ENSMUSP00000116682,ENSMUSP00000117776	ENSMUSG00000000686,ENSMUSG00000000686,ENSMUSG00000000686	13.4594	8.95287	17.9659	-0.508686	-1.00484	0.381136	0.807749	FALSE	FALSE	TRUE	TRUE
ENSMUSG00000000690	Hoxb6	protein_coding	P09023	HXB6_MOUSE	Homeobox protein Hox-B6	Hoxb6 Hox-2.2 Hoxb-6	ENSMUST00000000704 ENSMUST00000173432	ENSMUSP00000000704	ENSMUSG00000000690	26.5441	26.9645	26.1237	0.0238444	0.0457017	0.964132	0.993675	FALSE	FALSE	TRUE	FALSE
ENSMUSG00000000693	Loxl3	protein_coding	Q9Z175 Q91VN8 Q9JJ39,E9Q0X7	LOXL3_MOUSE,E9Q0X7_MOUSE	Lysyl oxidase homolog 3,Lysyl oxidase homolog 3	Loxl3 Lor2,Loxl3	ENSMUST00000000707,ENSMUST00000101257	ENSMUSP00000000707,ENSMUSP00000098815	ENSMUSG00000000693,ENSMUSG00000000693	916.072	1173.99	658.153	0.6739	0.834926	NA	NA	FALSE	FALSE	TRUE	FALSE
ENSMUSG00000000706	Btn1a1	protein_coding	Q62556 P97392 Q8K2H7 Q921K7,Q921X1	BT1A1_MOUSE,Q921X1_MOUSE	Butyrophilin subfamily 1 member A1,Btn1a1 protein Butyrophilin subfamily 1 member A1 Butyrophilin, subfamily 1, member A1, isoform CRA_d	Btn1a1 Btn,Btn1a1 mCG_7738	ENSMUST00000041674,ENSMUST00000110434	ENSMUSP00000041013,ENSMUSP00000106064	ENSMUSG00000000706,ENSMUSG00000000706	4.2295	6.17451	2.28449	0.507609	1.43446	0.365617	0.79896	FALSE	FALSE	TRUE	TRUE
ENSMUSG00000000708	Kat2b	protein_coding	Q9JHD1 Q3U142 Q640M9,F6ZCH1,F6SIC5,E9Q1F7	KAT2B_MOUSE,F6ZCH1_MOUSE,F6SIC5_MOUSE,E9Q1F7_MOUSE	Histone acetyltransferase KAT2B,Histone acetyltransferase KAT2B,Histone acetyltransferase KAT2B,Histone acetyltransferase KAT2B	Kat2b Pcaf,Kat2b,Kat2b,Kat2b	ENSMUST00000000724,ENSMUST00000166525,ENSMUST00000171072,ENSMUST00000164390	ENSMUSP00000000724,ENSMUSP00000126232,ENSMUSP00000127807,ENSMUSP00000127659	ENSMUSG00000000708,ENSMUSG00000000708,ENSMUSG00000000708,ENSMUSG00000000708	153.905	149.86	157.951	-0.0616972	-0.0758614	0.882776	0.977223	FALSE	FALSE	TRUE	FALSE
ENSMUSG00000000711	Rab5b	protein_coding	P61021 P35239 P35277	RAB5B_MOUSE	Ras-related protein Rab-5B	Rab5b	ENSMUST00000000727	ENSMUSP00000000727	ENSMUSG00000000711	639.032	776.831	501.233	0.58548	0.632118	0.0513053	0.357673	FALSE	FALSE	TRUE	FALSE
ENSMUSG00000000724	Cryba1	protein_coding	Q9QXC6	Q9QXC6_MOUSE	Beta-A3/A1 crystallin protein Beta-crystallin A1 Crystallin, beta A1	Cryba1 mCG_10833	ENSMUST00000078623	ENSMUSP00000077693	ENSMUSG00000000724	8.92896	5.53023	12.3277	-0.456814	-1.15649	0.423582	0.824376	FALSE	FALSE	TRUE	TRUE
ENSMUSG00000000732	Icosl	protein_coding	Q9JHJ8	ICOSL_MOUSE	ICOS ligand	Icoslg B7h2 B7rp1 Icosl	ENSMUST00000105393	ENSMUSP00000101032	ENSMUSG00000000732	17.1625	11.3447	22.9804	-0.505102	-1.01839	0.384675	0.809081	FALSE	FALSE	TRUE	TRUE
ENSMUSG00000000738	Spg7	protein_coding	Q3ULF4 Q4V9T9 Q80X42 Q811Y5 Q8K414 Q8R1A1 Q8R1K2,F6VTG4,D3YXB7,D3Z1Z1,D3YZN4,F6W695,D3Z342,G3UX97	SPG7_MOUSE,F6VTG4_MOUSE,D3YXB7_MOUSE,D3Z1Z1_MOUSE,D3YZN4_MOUSE,F6W695_MOUSE,D3Z342_MOUSE,G3UX97_MOUSE	Paraplegin,Paraplegin,Paraplegin,Paraplegin,Paraplegin,Paraplegin,Paraplegin,Paraplegin	Spg7,Spg7,Spg7,Spg7,Spg7,Spg7,Spg7,Spg7	ENSMUST00000108868,ENSMUST00000135991,ENSMUST00000153285,ENSMUST00000149248,ENSMUST00000125975,ENSMUST00000128234,ENSMUST00000142541,ENSMUST00000153492	ENSMUSP00000104496,ENSMUSP00000118066,ENSMUSP00000115039,ENSMUSP00000119552,ENSMUSP00000120361,ENSMUSP00000120793,ENSMUSP00000119017,ENSMUSP00000133602	ENSMUSG00000000738,ENSMUSG00000000738,ENSMUSG00000000738,ENSMUSG00000000738,ENSMUSG00000000738,ENSMUSG00000000738,ENSMUSG00000000738,ENSMUSG00000000738	1553.09	1591.85	1514.33	0.0692138	0.0720294	0.752568	0.942716	FALSE	FALSE	TRUE	FALSE
ENSMUSG00000000739	Sult5a1	protein_coding	Q91X36,Q3UQP7,D3Z6D1,D6RH78	Q91X36_MOUSE,Q3UQP7_MOUSE,D3Z6D1_MOUSE,D6RH78_MOUSE	Protein Sult5a1 Sulfotransferase family 5A, member 1,Protein Sult5a1,Protein Sult5a1,Protein Sult5a1	Sult5a1,Sult5a1,Sult5a1,Sult5a1	ENSMUST00000000755,ENSMUST00000122819,ENSMUST00000137998,ENSMUST00000146007	ENSMUSP00000000755,ENSMUSP00000123501,ENSMUSP00000122415,ENSMUSP00000116815	ENSMUSG00000000739,ENSMUSG00000000739,ENSMUSG00000000739,ENSMUSG00000000739	4.20959	5.86738	2.5518	0.148491	1.2012	0.703147	0.927742	FALSE	FALSE	TRUE	TRUE
ENSMUSG00000000740	Rpl13	protein_coding	P47963 Q9CRZ9 Q9DCH1	RL13_MOUSE	60S ribosomal protein L13	Rpl13	ENSMUST00000000756	ENSMUSP00000000756	ENSMUSG00000000740	5062.58	5826.17	4298.98	0.389584	0.438555	0.287566	0.74644	FALSE	FALSE	TRUE	FALSE
ENSMUSG00000000743	Chmp1a	protein_coding	Q921W0 Q3TW57	CHM1A_MOUSE	Charged multivesicular body protein 1a	Chmp1a Chmp1 Pcoln3	ENSMUST00000000759	ENSMUSP00000000759	ENSMUSG00000000743	1014.05	992.063	1036.04	-0.0604455	-0.0625707	0.788639	0.953467	FALSE	FALSE	TRUE	FALSE
ENSMUSG00000000751	Rpa1	protein_coding	Q8VEE4 Q3TEJ8,Q5SWN2	RFA1_MOUSE,Q5SWN2_MOUSE	Replication protein A 70 kDa DNA-binding subunit,Replication protein A 70 kDa DNA-binding subunit	Rpa1,Rpa1	ENSMUST00000092907,ENSMUST00000000767	ENSMUSP00000090585,ENSMUSP00000000767	ENSMUSG00000000751,ENSMUSG00000000751	3222.07	2282.41	4161.72	-0.830779	-0.866621	0.000325353	0.0159661	TRUE	FALSE	TRUE	FALSE
ENSMUSG00000000753	Serpinf1	protein_coding	P97298 O70629 O88691,E9PWS2,Q5ND37,E9PXR9,E9PZX2,B7ZC25,F6S1M4	PEDF_MOUSE,E9PWS2_MOUSE,Q5ND37_MOUSE,E9PXR9_MOUSE,E9PZX2_MOUSE,B7ZC25_MOUSE,F6S1M4_MOUSE	Pigment epithelium-derived factor,Pigment epithelium-derived factor,Pigment epithelium-derived factor,Pigment epithelium-derived factor,Pigment epithelium-derived factor,Pigment epithelium-derived factor,Pigment epithelium-derived factor	Serpinf1 Pedf Sdf3,Serpinf1,Serpinf1,Serpinf1,Serpinf1,Serpinf1,Serpinf1	ENSMUST00000000769,ENSMUST00000125982,ENSMUST00000138661,ENSMUST00000168902,ENSMUST00000155009,ENSMUST00000137103,ENSMUST00000167281	ENSMUSP00000000769,ENSMUSP00000126807,ENSMUSP00000121180,ENSMUSP00000131043,ENSMUSP00000131531,ENSMUSP00000114761,ENSMUSP00000133230	ENSMUSG00000000753,ENSMUSG00000000753,ENSMUSG00000000753,ENSMUSG00000000753,ENSMUSG00000000753,ENSMUSG00000000753,ENSMUSG00000000753	11785.6	9700.27	13870.9	-0.491196	-0.515965	0.0477915	0.34668	FALSE	FALSE	TRUE	FALSE
ENSMUSG00000000759	Tubgcp3	protein_coding	P58854 Q6PDQ9,F6QMZ4,E9Q0R3,F7AJZ3	GCP3_MOUSE,F6QMZ4_MOUSE,E9Q0R3_MOUSE,F7AJZ3_MOUSE	Gamma-tubulin complex component 3,Gamma-tubulin complex component 3,Gamma-tubulin complex component 3,Gamma-tubulin complex component 3	Tubgcp3 Gcp3,Tubgcp3,Tubgcp3,Tubgcp3	ENSMUST00000000776,ENSMUST00000172056,ENSMUST00000164774,ENSMUST00000165321	ENSMUSP00000000776,ENSMUSP00000130106,ENSMUSP00000127741,ENSMUSP00000131051	ENSMUSG00000000759,ENSMUSG00000000759,ENSMUSG00000000759,ENSMUSG00000000759	1262.66	1117.43	1407.89	-0.319219	-0.33335	0.166251	0.61192	FALSE	FALSE	TRUE	FALSE
ENSMUSG00000000776	Polr3d	protein_coding	Q91WD1 Q3U0T3 Q9CZ02	RPC4_MOUSE	DNA-directed RNA polymerase III subunit RPC4	Polr3d Bn51t	ENSMUST00000000793 ENSMUST00000180358	ENSMUSP00000000793	ENSMUSG00000000776	466.287	487.34	445.233	0.120194	0.130367	0.70086	0.92731	FALSE	FALSE	TRUE	FALSE
ENSMUSG00000000782	Tcf7	protein_coding	Q00417	TCF7_MOUSE	Transcription factor 7	Tcf7 Tcf-1 Tcf1	ENSMUST00000086844 ENSMUST00000109071	ENSMUSP00000084055	ENSMUSG00000000782	694.623	592.18	797.067	-0.383269	-0.428666	0.278381	0.739092	FALSE	FALSE	TRUE	FALSE
ENSMUSG00000000787	Ddx3x	protein_coding	Q62167 O09060 O09143	DDX3X_MOUSE	ATP-dependent RNA helicase DDX3X	Ddx3x D1Pas1-rs2 Ddx3 Dead3 Erh	ENSMUST00000000804	ENSMUSP00000000804	ENSMUSG00000000787	6928.17	5431.87	8424.46	-0.611209	-0.633136	0.00408927	0.0869418	FALSE	FALSE	TRUE	FALSE
ENSMUSG00000000791	Il12rb1	protein_coding	Q60837 Q3UV59	I12R1_MOUSE	Interleukin-12 receptor subunit beta-1	Il12rb1 Il12rb	ENSMUST00000000808	ENSMUSP00000000808	ENSMUSG00000000791	25.8507	28.1436	23.5577	0.189861	0.25661	0.716498	0.930776	FALSE	FALSE	TRUE	FALSE
ENSMUSG00000000792	Slc5a5	protein_coding	G3X8P5	G3X8P5_MOUSE	Sodium/iodide cotransporter Solute carrier family 5 (Sodium iodide symporter), member 5	Slc5a5 mCG_14796	ENSMUST00000000809	ENSMUSP00000000809	ENSMUSG00000000792	10.166	13.1222	7.20988	0.459671	0.86396	0.427539	0.827304	FALSE	FALSE	TRUE	FALSE
ENSMUSG00000000794	Kcnn3	protein_coding	P58391 Q3UUY9	KCNN3_MOUSE	Small conductance calcium-activated potassium channel protein 3	Kcnn3 Sk3	ENSMUST00000000811	ENSMUSP00000000811	ENSMUSG00000000794	63.3954	118.216	8.57488	1.85132	3.78517	NA	NA	FALSE	TRUE	TRUE	TRUE
ENSMUSG00000000804	Usp32	protein_coding	F8VPZ3,G3UZF4,G3UXQ4,G3UX31,F6XDW8	F8VPZ3_MOUSE,G3UZF4_MOUSE,G3UXQ4_MOUSE,G3UX31_MOUSE,F6XDW8_MOUSE	Ubiquitin carboxyl-terminal hydrolase,Protein Usp32,Protein Usp32,Protein Usp32,Protein Usp32	Usp32,Usp32,Usp32,Usp32,Usp32	ENSMUST00000108075,ENSMUST00000174602,ENSMUST00000172515,ENSMUST00000173156,ENSMUST00000000821	ENSMUSP00000103710,ENSMUSP00000134476,ENSMUSP00000133781,ENSMUSP00000133531,ENSMUSP00000000821	ENSMUSG00000000804,ENSMUSG00000000804,ENSMUSG00000000804,ENSMUSG00000000804,ENSMUSG00000000804	967.113	1032.42	901.807	0.1857	0.195136	0.462688	0.841679	FALSE	FALSE	TRUE	FALSE
ENSMUSG00000000811	Txnrd3	protein_coding	D3Z0H7,G3X8P6	D3Z0H7_MOUSE,G3X8P6_MOUSE	Thioredoxin reductase 3,Thioredoxin reductase 3	Txnrd3,Txnrd3	ENSMUST00000101171,ENSMUST00000000828	ENSMUSP00000098730,ENSMUSP00000000828	ENSMUSG00000000811,ENSMUSG00000000811	164.973	110.239	219.707	-0.892195	-0.994942	0.0104625	0.151734	FALSE	FALSE	TRUE	FALSE
ENSMUSG00000000823	Znf512b	protein_coding	Q6PHP4,B7ZCR5,F6PYY4,F6R5G3,B7ZCR8,B7ZCR6	Q6PHP4_MOUSE,B7ZCR5_MOUSE,F6PYY4_MOUSE,F6R5G3_MOUSE,B7ZCR8_MOUSE,B7ZCR6_MOUSE	MCG140111, isoform CRA_c Protein Znf512b Znf512b protein,Protein Znf512b,Protein Znf512b,Protein Znf512b,Protein Znf512b,Protein Znf512b	Znf512b Gm632 mCG_140111,Znf512b,Znf512b,Znf512b,Znf512b,Znf512b	ENSMUST00000128553,ENSMUST00000140103,ENSMUST00000135561,ENSMUST00000132538,ENSMUST00000153998,ENSMUST00000108789	ENSMUSP00000115601,ENSMUSP00000123579,ENSMUSP00000121721,ENSMUSP00000119677,ENSMUSP00000123096,ENSMUSP00000104417	ENSMUSG00000000823,ENSMUSG00000000823,ENSMUSG00000000823,ENSMUSG00000000823,ENSMUSG00000000823,ENSMUSG00000000823	490.249	473.948	506.551	-0.0912506	-0.0959801	0.704108	0.927868	FALSE	FALSE	TRUE	FALSE
ENSMUSG00000000826	Dnajc5	protein_coding	P60904 P54101,G5E8T0,A2AUE1	DNJC5_MOUSE,G5E8T0_MOUSE,A2AUE1_MOUSE	DnaJ homolog subfamily C member 5,DnaJ (Hsp40) homolog, subfamily C, member 5, isoform CRA_b DnaJ homolog subfamily C member 5,DnaJ homolog subfamily C member 5	Dnajc5 Csp,Dnajc5 mCG_23060,Dnajc5	ENSMUST00000072334 ENSMUST00000108796 ENSMUST00000108797,ENSMUST00000116365,ENSMUST00000152578	ENSMUSP00000072175,ENSMUSP00000112066,ENSMUSP00000116120	ENSMUSG00000000826,ENSMUSG00000000826,ENSMUSG00000000826	2351.72	2841.87	1861.57	0.583214	0.610316	0.0143554	0.180696	FALSE	FALSE	TRUE	FALSE
ENSMUSG00000000827	Tpd52l2	protein_coding	Q9CYZ2 Q3TVY1,Q3TAI4,Q8BKP1,Q3TUJ9,V9GWU5,A2AUD5,F6VQ81,V9GXN2	TPD54_MOUSE,Q3TAI4_MOUSE,Q8BKP1_MOUSE,Q3TUJ9_MOUSE,V9GWU5_MOUSE,A2AUD5_MOUSE,F6VQ81_MOUSE,V9GXN2_MOUSE	Tumor protein D54,Tumor protein D52-like 2, isoform CRA_c Tumor protein D54,Tumor protein D52-like 2, isoform CRA_d Tumor protein D54,Tumor protein D52-like 2, isoform CRA_a Tumor protein D54,Tumor protein D54,Tumor protein D54,Tumor protein D54,Tumor protein D54	Tpd52l2,Tpd52l2 mCG_23059,Tpd52l2 mCG_23059,Tpd52l2 mCG_23059,Tpd52l2,Tpd52l2,Tpd52l2,Tpd52l2	ENSMUST00000149163,ENSMUST00000000844,ENSMUST00000069712,ENSMUST00000108800,ENSMUST00000184849,ENSMUST00000108799,ENSMUST00000141825,ENSMUST00000184588	ENSMUSP00000117690,ENSMUSP00000000844,ENSMUSP00000068888,ENSMUSP00000104428,ENSMUSP00000138837,ENSMUSP00000104427,ENSMUSP00000123627,ENSMUSP00000139238	ENSMUSG00000000827,ENSMUSG00000000827,ENSMUSG00000000827,ENSMUSG00000000827,ENSMUSG00000000827,ENSMUSG00000000827,ENSMUSG00000000827,ENSMUSG00000000827	1048.11	1078.59	1017.62	0.0808586	0.0839468	0.711779	0.928387	FALSE	FALSE	TRUE	FALSE
ENSMUSG00000000838	Fmr1	protein_coding	Q6AXB7,E9QAT0,E9QNF5,E9QAS9,E9QAS8,D3Z6U8	Q6AXB7_MOUSE,E9QAT0_MOUSE,E9QNF5_MOUSE,E9QAS9_MOUSE,E9QAS8_MOUSE,D3Z6U8_MOUSE	Fragile X mental retardation protein 1 homolog Fragile X mental retardation syndrome 1 homolog,Fragile X mental retardation protein 1 homolog,Fragile X mental retardation protein 1 homolog,Fragile X mental retardation protein 1 homolog,Fragile X mental retardation protein 1 homolog,Fragile X mental retardation protein 1 homolog	Fmr1,Fmr1,Fmr1,Fmr1,Fmr1,Fmr1	ENSMUST00000088546,ENSMUST00000114653,ENSMUST00000114657,ENSMUST00000114654,ENSMUST00000114655,ENSMUST00000114656	ENSMUSP00000085906,ENSMUSP00000110301,ENSMUSP00000110305,ENSMUSP00000110302,ENSMUSP00000110303,ENSMUSP00000110304	ENSMUSG00000000838,ENSMUSG00000000838,ENSMUSG00000000838,ENSMUSG00000000838,ENSMUSG00000000838,ENSMUSG00000000838	1555.98	1390.78	1721.19	-0.27579	-0.307504	0.431764	0.830101	FALSE	FALSE	TRUE	FALSE
ENSMUSG00000000869	Il4	protein_coding	P07750,G3UXB0	IL4_MOUSE,G3UXB0_MOUSE	Interleukin-4,Interleukin 4, isoform CRA_b Interleukin-4	Il4 Il-4,Il4 mCG_13773	ENSMUST00000000889,ENSMUST00000140684 ENSMUST00000150568	ENSMUSP00000000889,ENSMUSP00000133617	ENSMUSG00000000869,ENSMUSG00000000869	10.8515	15.3092	6.39372	0.67363	1.25967	0.244133	0.703924	FALSE	FALSE	TRUE	TRUE
ENSMUSG00000000876	Pxmp4	protein_coding	Q9JJW0 Q3U0L9 Q9CQV9,A2AKD6	PXMP4_MOUSE,A2AKD6_MOUSE	Peroxisomal membrane protein 4,Peroxisomal membrane protein 4	Pxmp4 Pmp24,Pxmp4	ENSMUST00000000896,ENSMUST00000109703	ENSMUSP00000000896,ENSMUSP00000105325	ENSMUSG00000000876,ENSMUSG00000000876	73.5017	97.6925	49.3108	0.828967	0.986345	0.0485214	0.348462	FALSE	FALSE	TRUE	FALSE
ENSMUSG00000000881	Dlg3	protein_coding	P70175,Q52KF7,A2BEE9,A2BEF2	DLG3_MOUSE,Q52KF7_MOUSE,A2BEE9_MOUSE,A2BEF2_MOUSE	Disks large homolog 3,Disks large homolog 3 Dlgh3 protein,Disks large homolog 3,Disks large homolog 3	Dlg3 Dlgh3,Dlg3 Dlgh3,Dlg3,Dlg3	ENSMUST00000087984,ENSMUST00000000901,ENSMUST00000113736,ENSMUST00000113735	ENSMUSP00000085299,ENSMUSP00000000901,ENSMUSP00000109365,ENSMUSP00000109364	ENSMUSG00000000881,ENSMUSG00000000881,ENSMUSG00000000881,ENSMUSG00000000881	409.633	406.123	413.143	-0.0226376	-0.024724	0.947503	0.991318	FALSE	FALSE	TRUE	FALSE
ENSMUSG00000000884	Gnb1l	protein_coding	Q9EQ15 Q8R1F3 Q9CWP2 Q9D3Y1,Q3TM20,F8WH35,D3Z0D5,D3YUW3,D3Z0M5	GNB1L_MOUSE,Q3TM20_MOUSE,F8WH35_MOUSE,D3Z0D5_MOUSE,D3YUW3_MOUSE,D3Z0M5_MOUSE	Guanine nucleotide-binding protein subunit beta-like protein 1,Guanine nucleotide-binding protein subunit beta-like protein 1,Guanine nucleotide-binding protein subunit beta-like protein 1,Guanine nucleotide-binding protein subunit beta-like protein 1,Guanine nucleotide-binding protein subunit beta-like protein 1,Guanine nucleotide-binding protein subunit beta-like protein 1	Gnb1l Estm55 Wdr14,Gnb1l,Gnb1l,Gnb1l,Gnb1l,Gnb1l	ENSMUST00000090086 ENSMUST00000115600 ENSMUST00000167778,ENSMUST00000115601,ENSMUST00000000904,ENSMUST00000139625,ENSMUST00000149035,ENSMUST00000147739	ENSMUSP00000087544,ENSMUSP00000111264,ENSMUSP00000000904,ENSMUSP00000120897,ENSMUSP00000114875,ENSMUSP00000123200	ENSMUSG00000000884,ENSMUSG00000000884,ENSMUSG00000000884,ENSMUSG00000000884,ENSMUSG00000000884,ENSMUSG00000000884	140.695	99.9749	181.416	-0.786079	-0.859662	0.0140405	0.178873	FALSE	FALSE	TRUE	FALSE
ENSMUSG00000000901	Mmp11	protein_coding	Q02853,F6QGW1	MMP11_MOUSE,F6QGW1_MOUSE	Stromelysin-3,Stromelysin-3	Mmp11,Mmp11	ENSMUST00000000924 ENSMUST00000120281,ENSMUST00000152222	ENSMUSP00000000924,ENSMUSP00000116279	ENSMUSG00000000901,ENSMUSG00000000901	285.673	323.445	247.901	0.324102	0.383758	0.434552	0.831453	FALSE	FALSE	TRUE	FALSE
ENSMUSG00000000902	Smarcb1	protein_coding	Q9Z0H3,F6U415,D6RDC4	SNF5_MOUSE,F6U415_MOUSE,D6RDC4_MOUSE	SWI/SNF-related matrix-associated actin-dependent regulator of chromatin subfamily B member 1,SWI/SNF-related matrix-associated actin-dependent regulator of chromatin subfamily B member 1,SWI/SNF-related matrix-associated actin-dependent regulator of chromatin subfamily B member 1	Smarcb1 Baf47 Ini1 Snf5l1,Smarcb1,Smarcb1	ENSMUST00000000925 ENSMUST00000121304,ENSMUST00000146555,ENSMUST00000140388	ENSMUSP00000000925,ENSMUSP00000115388,ENSMUSP00000123093	ENSMUSG00000000902,ENSMUSG00000000902,ENSMUSG00000000902	1997.62	1882.97	2112.28	-0.160245	-0.165792	0.441509	0.835287	FALSE	FALSE	TRUE	FALSE
ENSMUSG00000000915	Hip1r	protein_coding	Q9JKY5 Q3UJ14,E9Q3C5,F7DCR9	HIP1R_MOUSE,E9Q3C5_MOUSE,F7DCR9_MOUSE	Huntingtin-interacting protein 1-related protein,Huntingtin-interacting protein 1-related protein,Huntingtin-interacting protein 1-related protein	Hip1r,Hip1r,Hip1r	ENSMUST00000000939,ENSMUST00000167879,ENSMUST00000166258	ENSMUSP00000000939,ENSMUSP00000127361,ENSMUSP00000130766	ENSMUSG00000000915,ENSMUSG00000000915,ENSMUSG00000000915	1206.8	1155.45	1258.15	-0.11847	-0.122838	0.587	0.894525	FALSE	FALSE	TRUE	FALSE
ENSMUSG00000000916	Nsun5	protein_coding	Q8K4F6 Q3U0Q8 Q80WG3 Q8C568,E9QAY1	NSUN5_MOUSE,E9QAY1_MOUSE	Putative methyltransferase NSUN5,Putative methyltransferase NSUN5	Nsun5 Wbscr20 Wbscr20a,Nsun5	ENSMUST00000000940,ENSMUST00000170342	ENSMUSP00000000940,ENSMUSP00000128370	ENSMUSG00000000916,ENSMUSG00000000916	302.292	277.001	327.584	-0.225049	-0.241976	0.425555	0.82529	FALSE	FALSE	TRUE	FALSE
ENSMUSG00000000934	Top1mt	protein_coding	Q8R4U6	TOP1M_MOUSE	DNA topoisomerase I, mitochondrial	Top1mt	ENSMUST00000000958	ENSMUSP00000000958	ENSMUSG00000000934	125.001	123.001	127.001	-0.0407791	-0.0461698	0.899584	0.982921	FALSE	FALSE	TRUE	FALSE
ENSMUSG00000000938	Hoxa10	protein_coding	P31310 Q80Y22	HXA10_MOUSE	Homeobox protein Hox-A10	Hoxa10 Hox-1.8 Hoxa-10	ENSMUST00000121043 ENSMUST00000125581	ENSMUSP00000112872	ENSMUSG00000000938	387.787	430.032	345.542	0.287021	0.315583	0.381559	0.807865	FALSE	FALSE	TRUE	FALSE
ENSMUSG00000000942	Hoxa4	protein_coding	P06798 Q61684 Q64388 Q8BPE6	HXA4_MOUSE	Homeobox protein Hox-A4	Hoxa4 Hox-1.4 Hoxa-4	ENSMUST00000101395	ENSMUSP00000098943	ENSMUSG00000000942	32.0988	35.5079	28.6897	0.19357	0.307604	0.726168	0.934474	FALSE	FALSE	TRUE	FALSE
ENSMUSG00000000948	Snrpn	protein_coding	P63163 P14648 P17135	RSMN_MOUSE	Small nuclear ribonucleoprotein-associated protein N	Snrpn Smn	ENSMUST00000059305 ENSMUST00000098402	ENSMUSP00000055941	ENSMUSG00000000948	117.763	138.598	96.9286	0.431301	0.515915	0.306903	0.764135	FALSE	FALSE	TRUE	FALSE
ENSMUSG00000000957	Mmp14	protein_coding	P53690 O08645 O35369 Q8BTX2	MMP14_MOUSE	Matrix metalloproteinase-14	Mmp14 Mtmmp	ENSMUST00000089688	ENSMUSP00000087119	ENSMUSG00000000957	1774.1	2127.65	1420.55	0.462452	0.582808	NA	NA	FALSE	FALSE	TRUE	FALSE
ENSMUSG00000000958	Slc7a7	protein_coding	Q9Z1K8 Q9QWS1	YLAT1_MOUSE	Y+L amino acid transporter 1	Slc7a7	ENSMUST00000000984	ENSMUSP00000000984	ENSMUSG00000000958	32.2154	42.2666	22.1643	0.590943	0.931285	0.292553	0.750741	FALSE	FALSE	TRUE	FALSE
ENSMUSG00000000959	Oxa1l	protein_coding	Q8BGA9 Q8BK01 Q8R091 Q9D8X7	OXA1L_MOUSE	Mitochondrial inner membrane protein OXA1L	Oxa1l	ENSMUST00000000985	ENSMUSP00000000985	ENSMUSG00000000959	984.577	1016.61	952.544	0.0872292	0.093911	0.758409	0.945415	FALSE	FALSE	TRUE	FALSE
ENSMUSG00000000976	Heatr6	protein_coding	Q6P1G0 Q3UUN8 Q99KZ5 Q9CSQ4	HEAT6_MOUSE	HEAT repeat-containing protein 6	Heatr6	ENSMUST00000001002	ENSMUSP00000001002	ENSMUSG00000000976	715.54	750.092	680.988	0.131265	0.139438	0.632413	0.911057	FALSE	FALSE	TRUE	FALSE
ENSMUSG00000001016	Ilf2	protein_coding	Q9CXY6 Q3U083 Q5RKG0 Q8CCY9 Q99KS3	ILF2_MOUSE	Interleukin enhancer-binding factor 2	Ilf2 Nf45	ENSMUST00000001042	ENSMUSP00000001042	ENSMUSG00000001016	1639.79	1307.91	1971.67	-0.557824	-0.592157	0.0413931	0.322983	FALSE	FALSE	TRUE	FALSE
ENSMUSG00000001017	Chtop	protein_coding	Q9CY57 Q0VBG3 Q3U7V6 Q3UF43 Q3V105 Q5XJG9 Q8C5N4 Q9D7T3 Q9DB03 Q9DC54 Q9JJ95,D3YZA1,D3Z7T7,E9PW20	CHTOP_MOUSE,D3YZA1_MOUSE,D3Z7T7_MOUSE,E9PW20_MOUSE	Chromatin target of PRMT1 protein,Chromatin target of PRMT1 protein,Chromatin target of PRMT1 protein,Chromatin target of PRMT1 protein	Chtop Fop MNCb-1706,Chtop 2500003M10Rik,Chtop 2500003M10Rik,Chtop 2500003M10Rik	ENSMUST00000001043 ENSMUST00000049937 ENSMUST00000076639 ENSMUST00000107344,ENSMUST00000131868,ENSMUST00000146740,ENSMUST00000107346	ENSMUSP00000001043,ENSMUSP00000123448,ENSMUSP00000116945,ENSMUSP00000102969	ENSMUSG00000001017,ENSMUSG00000001017,ENSMUSG00000001017,ENSMUSG00000001017	1940.56	1788.15	2092.97	-0.209019	-0.227083	0.510976	0.861754	FALSE	FALSE	TRUE	FALSE
ENSMUSG00000001018	Snapin	protein_coding	Q9Z266 Q3U8V4 Q922V7,V9GXT7,V9GXI0	SNAPN_MOUSE,V9GXT7_MOUSE,V9GXI0_MOUSE	SNARE-associated protein Snapin,SNARE-associated protein Snapin,SNARE-associated protein Snapin	Snapin Bloc1s7 Snap25bp Snapap,Snapin,Snapin	ENSMUST00000149884,ENSMUST00000184877,ENSMUST00000185005	ENSMUSP00000122090,ENSMUSP00000139315,ENSMUSP00000139160	ENSMUSG00000001018,ENSMUSG00000001018,ENSMUSG00000001018	402.869	508.986	296.752	0.714998	0.778369	0.0234366	0.240106	FALSE	FALSE	TRUE	FALSE
ENSMUSG00000001020	S100a4	protein_coding	P07091 P20066,D3YUT9	S10A4_MOUSE,D3YUT9_MOUSE	Protein S100-A4,Protein S100-A4	S100a4 Capl Mts1,S100a4	ENSMUST00000001046,ENSMUST00000107330	ENSMUSP00000001046,ENSMUSP00000102953	ENSMUSG00000001020,ENSMUSG00000001020	7537.31	8653.03	6421.59	0.299352	0.430276	NA	NA	FALSE	FALSE	TRUE	FALSE
ENSMUSG00000001021	S100a3	protein_coding	P62818 P56566	S10A3_MOUSE	Protein S100-A3	S100a3	ENSMUST00000001047	ENSMUSP00000001047	ENSMUSG00000001021	37.96	27.0404	48.8795	-0.642645	-0.854112	0.203987	0.66043	FALSE	FALSE	TRUE	FALSE
ENSMUSG00000001025	S100a6	protein_coding	P14069	S10A6_MOUSE	Protein S100-A6	S100a6 Cacy	ENSMUST00000001051	ENSMUSP00000001051	ENSMUSG00000001025	10257.1	10345.8	10168.4	0.0236911	0.0249443	0.923326	0.984996	FALSE	FALSE	TRUE	FALSE
ENSMUSG00000001027	Scn4a	protein_coding	G3X8T7	G3X8T7_MOUSE	Sodium channel protein type 4 subunit alpha Sodium channel, voltage-gated, type IV, alpha	Scn4a mCG_2873	ENSMUST00000021056	ENSMUSP00000021056	ENSMUSG00000001027	250.964	473.06	28.868	1.85649	4.03448	NA	NA	FALSE	TRUE	TRUE	TRUE
ENSMUSG00000001034	Mapk7	protein_coding	Q9WVS8 Q3U2N7 Q3UG52 Q497T0 Q5NCN6 Q5NCN7 Q5NCN9 Q6QLU8 Q9R1D9 Q9WVF3 Q9WVF4,Q5NCN8	MK07_MOUSE,Q5NCN8_MOUSE	Mitogen-activated protein kinase 7,Mitogen-activated protein kinase 7	Mapk7 Bmk1 Erk5,Mapk7	ENSMUST00000079080,ENSMUST00000101085	ENSMUSP00000078087,ENSMUSP00000098646	ENSMUSG00000001034,ENSMUSG00000001034	605.115	634.891	575.339	0.135777	0.142097	0.582996	0.892611	FALSE	FALSE	TRUE	FALSE
ENSMUSG00000001036	Epn2	protein_coding	Q8CHU3 O70447 Q5NCM4 Q8BZ85,A8Y5D5,A8Y5D4,Q5NCM5,F7CUV7,J3QNT7,Q5NCM6,F7CD65	EPN2_MOUSE,A8Y5D5_MOUSE,A8Y5D4_MOUSE,Q5NCM5_MOUSE,F7CUV7_MOUSE,J3QNT7_MOUSE,Q5NCM6_MOUSE,F7CD65_MOUSE	Epsin-2,Epsin-2,Epsin-2,Epsin-2,Epsin-2,Epsin-2,Epsin-2,Epsin-2	Epn2,Epn2,Epn2,Epn2,Epn2,Epn2,Epn2,Epn2	ENSMUST00000001063 ENSMUST00000108713 ENSMUST00000178202,ENSMUST00000146455,ENSMUST00000147501,ENSMUST00000108712,ENSMUST00000148956,ENSMUST00000179936,ENSMUST00000108711,ENSMUST00000153984	ENSMUSP00000001063,ENSMUSP00000123675,ENSMUSP00000117389,ENSMUSP00000104352,ENSMUSP00000122514,ENSMUSP00000136950,ENSMUSP00000104351,ENSMUSP00000122666	ENSMUSG00000001036,ENSMUSG00000001036,ENSMUSG00000001036,ENSMUSG00000001036,ENSMUSG00000001036,ENSMUSG00000001036,ENSMUSG00000001036,ENSMUSG00000001036	924.527	1040.19	808.863	0.341613	0.362883	0.209783	0.66815	FALSE	FALSE	TRUE	FALSE
ENSMUSG00000001039	B9d1	protein_coding	Q9R1S0,Q5NCM9	B9D1_MOUSE,Q5NCM9_MOUSE	B9 domain-containing protein 1,B9 domain-containing protein 1	B9d1 Eppb9,B9d1	ENSMUST00000102657,ENSMUST00000127889	ENSMUSP00000099717,ENSMUSP00000117524	ENSMUSG00000001039,ENSMUSG00000001039	120.256	114.045	126.467	-0.130356	-0.149155	0.718194	0.931633	FALSE	FALSE	TRUE	FALSE
ENSMUSG00000001052	Sec24b	protein_coding	Q80ZX0,F6YIN5,F6VJC5,E9PYS4	Q80ZX0_MOUSE,F6YIN5_MOUSE,F6VJC5_MOUSE,E9PYS4_MOUSE	Protein Sec24b Sec24 related gene family, member B (S. cerevisiae),Protein Sec24b,Protein Sec24b,Protein Sec24b	Sec24b,Sec24b,Sec24b,Sec24b	ENSMUST00000001079,ENSMUST00000168644,ENSMUST00000165873,ENSMUST00000168675	ENSMUSP00000001079,ENSMUSP00000126923,ENSMUSP00000132861,ENSMUSP00000132632	ENSMUSG00000001052,ENSMUSG00000001052,ENSMUSG00000001052,ENSMUSG00000001052	891.896	680.127	1103.67	-0.661454	-0.698428	0.0119805	0.162384	FALSE	FALSE	TRUE	FALSE
ENSMUSG00000001053	N4bp3	protein_coding	Q8C7U1 A2AA64 Q3TDC7 Q3URT6 Q7TNR2 Q922W0 Q99J06,A2AA65,A2AA66	N4BP3_MOUSE,A2AA65_MOUSE,A2AA66_MOUSE	NEDD4-binding protein 3,NEDD4-binding protein 3,NEDD4-binding protein 3	N4bp3,N4bp3,N4bp3	ENSMUST00000001080,ENSMUST00000142721,ENSMUST00000156835	ENSMUSP00000001080,ENSMUSP00000122860,ENSMUSP00000123658	ENSMUSG00000001053,ENSMUSG00000001053,ENSMUSG00000001053	261.771	217.451	306.09	-0.388325	-0.493263	0.416815	0.820329	FALSE	FALSE	TRUE	FALSE
ENSMUSG00000001054	Rmnd5b	protein_coding	Q91YQ7,D6RII5,F6VIG0	RMD5B_MOUSE,D6RII5_MOUSE,F6VIG0_MOUSE	Protein RMD5 homolog B,Protein RMD5 homolog B,Protein RMD5 homolog B	Rmnd5b,Rmnd5b,Rmnd5b	ENSMUST00000001081,ENSMUST00000136020,ENSMUST00000147009	ENSMUSP00000001081,ENSMUSP00000120636,ENSMUSP00000118594	ENSMUSG00000001054,ENSMUSG00000001054,ENSMUSG00000001054	503.599	588.437	418.761	0.453916	0.490763	0.144675	0.579507	FALSE	FALSE	TRUE	FALSE
ENSMUSG00000001056	Nhp2	protein_coding	Q9CRB2	NHP2_MOUSE	H/ACA ribonucleoprotein complex subunit 2	Nhp2 Nola2	ENSMUST00000127405	ENSMUSP00000120014	ENSMUSG00000001056	1258.96	1062.19	1455.72	-0.425494	-0.454687	0.130998	0.55744	FALSE	FALSE	TRUE	FALSE
ENSMUSG00000001062	Vps9d1	protein_coding	Q8C190 Q6PFD1,Q3U280,D6RGB6	VP9D1_MOUSE,Q3U280_MOUSE,D6RGB6_MOUSE	VPS9 domain-containing protein 1,VPS9 domain-containing protein 1,VPS9 domain-containing protein 1	Vps9d1,Vps9d1 1300018I17Rik,Vps9d1 1300018I17Rik	ENSMUST00000122363,ENSMUST00000117643 ENSMUST00000118279,ENSMUST00000155869	ENSMUSP00000113575,ENSMUSP00000113748,ENSMUSP00000122184	ENSMUSG00000001062,ENSMUSG00000001062,ENSMUSG00000001062	324.497	335.713	313.282	0.0948142	0.0997681	0.719392	0.931633	FALSE	FALSE	TRUE	FALSE
ENSMUSG00000001065	Zfp276	protein_coding	Q8CE64 Q3TQL7 Q3V088 Q80ZN3 Q8C912 Q9ESV2,D3Z1K4	ZN276_MOUSE,D3Z1K4_MOUSE	Zinc finger protein 276,Zinc finger protein 276	Znf276 Zfp276,Zfp276	ENSMUST00000001092,ENSMUST00000154450	ENSMUSP00000001092,ENSMUSP00000119771	ENSMUSG00000001065,ENSMUSG00000001065	422.99	434.013	411.968	0.0716612	0.0752063	0.804856	0.958396	FALSE	FALSE	TRUE	FALSE
ENSMUSG00000001082	Mfsd10	protein_coding	Q9D2V8 Q3U800 Q3UN73 Q9D1A7,D3YWD5,D6RI23,D3Z2Z9,D3YYM9	MFS10_MOUSE,D3YWD5_MOUSE,D6RI23_MOUSE,D3Z2Z9_MOUSE,D3YYM9_MOUSE	Major facilitator superfamily domain-containing protein 10,Major facilitator superfamily domain-containing protein 10,Major facilitator superfamily domain-containing protein 10,Major facilitator superfamily domain-containing protein 10,Major facilitator superfamily domain-containing protein 10	Mfsd10 Tetran,Mfsd10,Mfsd10,Mfsd10,Mfsd10	ENSMUST00000001109 ENSMUST00000114329 ENSMUST00000114331,ENSMUST00000155577,ENSMUST00000137150,ENSMUST00000124668,ENSMUST00000149657	ENSMUSP00000001109,ENSMUSP00000115204,ENSMUSP00000120814,ENSMUSP00000119140,ENSMUSP00000118786	ENSMUSG00000001082,ENSMUSG00000001082,ENSMUSG00000001082,ENSMUSG00000001082,ENSMUSG00000001082	438.013	377.666	498.361	-0.37256	-0.400082	0.195292	0.650525	FALSE	FALSE	TRUE	FALSE
ENSMUSG00000001089	Luzp1	protein_coding	Q8R4U7 A3KG96 Q3UV18 Q7TS71 Q8BQW1 Q99NG3 Q9CSL6,F6XG76,E9Q9L3	LUZP1_MOUSE,F6XG76_MOUSE,E9Q9L3_MOUSE	Leucine zipper protein 1,Leucine zipper protein 1,Leucine zipper protein 1	Luzp1 Luzp,Luzp1,Luzp1	ENSMUST00000001116 ENSMUST00000063021 ENSMUST00000105849 ENSMUST00000170102,ENSMUST00000168936,ENSMUST00000129230	ENSMUSP00000001116,ENSMUSP00000132089,ENSMUSP00000128591	ENSMUSG00000001089,ENSMUSG00000001089,ENSMUSG00000001089	3079.38	2791.37	3367.39	-0.260244	-0.270658	0.240155	0.699249	FALSE	FALSE	TRUE	FALSE
ENSMUSG00000001098	Kctd10	protein_coding	Q922M3,S4R2A3,F8WGQ9	BACD3_MOUSE,S4R2A3_MOUSE,F8WGQ9_MOUSE	BTB/POZ domain-containing adapter for CUL3-mediated RhoA degradation protein 3,BTB/POZ domain-containing adapter for CUL3-mediated RhoA degradation protein 3,BTB/POZ domain-containing adapter for CUL3-mediated RhoA degradation protein 3	Kctd10,Kctd10,Kctd10	ENSMUST00000102581,ENSMUST00000134532,ENSMUST00000001125	ENSMUSP00000099641,ENSMUSP00000138564,ENSMUSP00000001125	ENSMUSG00000001098,ENSMUSG00000001098,ENSMUSG00000001098	1332.47	1281.96	1382.98	-0.104575	-0.109434	0.674091	0.922532	FALSE	FALSE	TRUE	FALSE
ENSMUSG00000001100	Poldip2	protein_coding	Q91VA6,F6SQH7	PDIP2_MOUSE,F6SQH7_MOUSE	Polymerase delta-interacting protein 2,Polymerase delta-interacting protein 2	Poldip2,Poldip2	ENSMUST00000001127,ENSMUST00000133601	ENSMUSP00000001127,ENSMUSP00000127708	ENSMUSG00000001100,ENSMUSG00000001100	1697.52	1493.33	1901.72	-0.328181	-0.348773	0.233968	0.693462	FALSE	FALSE	TRUE	FALSE
ENSMUSG00000001103	Sebox	protein_coding	P70368,E9Q4C2	SEBOX_MOUSE,E9Q4C2_MOUSE	Homeobox protein SEBOX,Homeobox protein SEBOX	Sebox Og9x,Sebox	ENSMUST00000001130,ENSMUST00000125670	ENSMUSP00000001130,ENSMUSP00000129606	ENSMUSG00000001103,ENSMUSG00000001103	7.10211	6.5346	7.66962	-0.115454	-0.231055	0.842477	0.968152	FALSE	FALSE	TRUE	FALSE
ENSMUSG00000001105	Ift20	protein_coding	Q61025 Q5SYG9 Q99M35	IFT20_MOUSE	Intraflagellar transport protein 20 homolog	Ift20	ENSMUST00000108275 ENSMUST00000128788	ENSMUSP00000103910	ENSMUSG00000001105	303.558	294.223	312.893	-0.0838413	-0.0887592	0.782483	0.952199	FALSE	FALSE	TRUE	FALSE
ENSMUSG00000001119	Col6a1	protein_coding	Q04857	CO6A1_MOUSE	Collagen alpha-1(VI) chain	Col6a1	ENSMUST00000001147	ENSMUSP00000001147	ENSMUSG00000001119	428.155	693.253	163.057	1.26753	2.088	NA	NA	FALSE	TRUE	TRUE	TRUE
ENSMUSG00000001120	Pcbp3	protein_coding	P57722 Q8BSB0 Q8C544,E9Q7D8,G3UYM5	PCBP3_MOUSE,E9Q7D8_MOUSE,G3UYM5_MOUSE	Poly(rC)-binding protein 3,Poly(rC)-binding protein 3,Poly(rC)-binding protein 3	Pcbp3,Pcbp3,Pcbp3	ENSMUST00000001148 ENSMUST00000105411 ENSMUST00000168465,ENSMUST00000092393,ENSMUST00000173854	ENSMUSP00000001148,ENSMUSP00000090048,ENSMUSP00000134144	ENSMUSG00000001120,ENSMUSG00000001120,ENSMUSG00000001120	208.747	181.396	236.097	-0.343225	-0.380238	0.301953	0.761053	FALSE	FALSE	TRUE	FALSE
ENSMUSG00000080999	Gm11336	pseudogene								14.1835	1.33799	27.029	-2.21643	-4.33637	0.000116696	0.00756767	TRUE	TRUE	TRUE	TRUE
ENSMUSG00000001127	Araf	protein_coding	P04627 B1AUN9 Q99J44 Q9CTT5 Q9D6R6 Q9DBU7,Q8CAD1,B1AUN8,B1AUP0,E9Q0P8	ARAF_MOUSE,Q8CAD1_MOUSE,B1AUN8_MOUSE,B1AUP0_MOUSE,E9Q0P8_MOUSE	Serine/threonine-protein kinase A-Raf,Ras-binding protein DA-Raf Serine/threonine-protein kinase A-Raf,Serine/threonine-protein kinase A-Raf,Serine/threonine-protein kinase A-Raf,Serine/threonine-protein kinase A-Raf	Araf A-raf Araf1,Araf,Araf,Araf,Araf	ENSMUST00000001155,ENSMUST00000120356 ENSMUST00000122312,ENSMUST00000122850,ENSMUST00000128250,ENSMUST00000136451	ENSMUSP00000001155,ENSMUSP00000112513,ENSMUSP00000114846,ENSMUSP00000119544,ENSMUSP00000115793	ENSMUSG00000001127,ENSMUSG00000001127,ENSMUSG00000001127,ENSMUSG00000001127,ENSMUSG00000001127	1095.92	1339.37	852.472	0.624867	0.651827	0.00677058	0.116603	FALSE	FALSE	TRUE	FALSE
ENSMUSG00000001128	Cfp	protein_coding	P11680 Q3TB98 Q3U779	PROP_MOUSE	Properdin	Cfp Pfc	ENSMUST00000001156	ENSMUSP00000001156	ENSMUSG00000001128	91.9426	96.3439	87.5413	0.122957	0.13823	0.763587	0.94714	FALSE	FALSE	TRUE	FALSE
ENSMUSG00000001131	Timp1	protein_coding	P12032 P20064 Q61720	TIMP1_MOUSE	Metalloproteinase inhibitor 1	Timp1 Timp Timp-1	ENSMUST00000009530 ENSMUST00000115342	ENSMUSP00000009530	ENSMUSG00000001131	3426.2	4096.64	2755.76	0.507342	0.571994	0.167545	0.613655	FALSE	FALSE	TRUE	FALSE
ENSMUSG00000001134	Uxt	protein_coding	Q8CEJ2	Q8CEJ2_MOUSE	MCG117705, isoform CRA_a Protein UXT Ubiquitously expressed transcript	Uxt mCG_117705	ENSMUST00000123836	ENSMUSP00000115342	ENSMUSG00000001134	76.7148	66.9718	86.4579	-0.321598	-0.368444	0.420922	0.822833	FALSE	FALSE	TRUE	FALSE
ENSMUSG00000001138	Cnnm3	protein_coding	Q32NY4 A3KML7 Q3UFE5 Q7TSZ4 Q8C342 Q9JIM6	CNNM3_MOUSE	Metal transporter CNNM3	Cnnm3 Acdp3	ENSMUST00000001166 ENSMUST00000097776	ENSMUSP00000001166	ENSMUSG00000001138	460.589	423.826	497.353	-0.201934	-0.230797	0.592068	0.896741	FALSE	FALSE	TRUE	FALSE
ENSMUSG00000001143	Lman2l	protein_coding	P59481 Q3TZ91,D3Z4P2,F6QN75,J3QPK9,J3QNZ7	LMA2L_MOUSE,D3Z4P2_MOUSE,F6QN75_MOUSE,J3QPK9_MOUSE,J3QNZ7_MOUSE	VIP36-like protein,Lectin, mannose-binding 2-like, isoform CRA_b VIP36-like protein,VIP36-like protein,VIP36-like protein,VIP36-like protein	Lman2l Vipl,Lman2l mCG_17749,Lman2l,Lman2l,Lman2l	ENSMUST00000125304,ENSMUST00000115011,ENSMUST00000152088,ENSMUST00000123583,ENSMUST00000001171	ENSMUSP00000117200,ENSMUSP00000110663,ENSMUSP00000119798,ENSMUSP00000137344,ENSMUSP00000137028	ENSMUSG00000001143,ENSMUSG00000001143,ENSMUSG00000001143,ENSMUSG00000001143,ENSMUSG00000001143	497.461	612.098	382.825	0.631888	0.677077	0.0270965	0.261004	FALSE	FALSE	TRUE	FALSE
ENSMUSG00000001150	Mcm3ap	protein_coding	Q9WUU9 Q7TS87	GANP_MOUSE	Germinal-center associated nuclear protein	Mcm3ap Ganp Map80	ENSMUST00000170795	ENSMUSP00000125960	ENSMUSG00000001150	2208.43	2083.98	2332.88	-0.157167	-0.162767	0.456497	0.839819	FALSE	FALSE	TRUE	FALSE
ENSMUSG00000001151	Pcnt	protein_coding	F8VPV0	F8VPV0_MOUSE	Pericentrin	Pcnt	ENSMUST00000001179	ENSMUSP00000001179	ENSMUSG00000001151	2023.96	1386.55	2661.36	-0.905012	-0.940662	4.83645e-05	0.00389123	TRUE	FALSE	TRUE	FALSE
ENSMUSG00000001156	Mxd1	protein_coding	Q8K1Z8	Q8K1Z8_MOUSE	MAX dimerization protein 1 Max dimerization protein 1	Mxd1	ENSMUST00000001184	ENSMUSP00000001184	ENSMUSG00000001156	81.9043	98.6704	65.1382	0.47613	0.599114	0.302418	0.761353	FALSE	FALSE	TRUE	FALSE
ENSMUSG00000001157	Gmcl1	protein_coding	Q920G9 Q9DBW5 Q9QUP6,Q3V0Z2	GMCL1_MOUSE,Q3V0Z2_MOUSE	Germ cell-less protein-like 1,Germ cell-less protein-like 1	Gmcl1 Gcl Gcl1,Gmcl1 Gcl	ENSMUST00000001185,ENSMUST00000113679	ENSMUSP00000001185,ENSMUSP00000109309	ENSMUSG00000001157,ENSMUSG00000001157	368.049	314.768	421.33	-0.38432	-0.420664	0.228968	0.688568	FALSE	FALSE	TRUE	FALSE
ENSMUSG00000001158	Snrnp27	protein_coding	Q8K194 Q8BRA8 Q9CSV0	SNR27_MOUSE	U4/U6.U5 small nuclear ribonucleoprotein 27 kDa protein	Snrnp27	ENSMUST00000001186 ENSMUST00000113683	ENSMUSP00000001186	ENSMUSG00000001158	493.893	575.69	412.096	0.432985	0.482311	0.213632	0.672794	FALSE	FALSE	TRUE	FALSE
ENSMUSG00000001166	Oas1c	protein_coding	Q924S2,D3YWG4,D3Z5I8	Q924S2_MOUSE,D3YWG4_MOUSE,D3Z5I8_MOUSE	2',5'-oligoadenylate synthetase-like 5 2'-5' oligoadenylate synthetase 1C 2'-5'olygoadenylate synthetase 1c MCG16011, isoform CRA_b Protein Oas1c,Protein Oas1c,Protein Oas1c	Oas1c oasl5 mCG_16011,Oas1c,Oas1c	ENSMUST00000117193,ENSMUST00000125547,ENSMUST00000130045	ENSMUSP00000112584,ENSMUSP00000118441,ENSMUSP00000122510	ENSMUSG00000001166,ENSMUSG00000001166,ENSMUSG00000001166	4.21724	3.13845	5.29603	-0.278795	-0.75486	0.620974	0.906905	FALSE	FALSE	TRUE	FALSE
ENSMUSG00000001173	Ocrl	protein_coding	Q6NVF0 Q8BXC9,Q7TPR1,F7CAV3	OCRL_MOUSE,Q7TPR1_MOUSE,F7CAV3_MOUSE	Inositol polyphosphate 5-phosphatase OCRL-1,Inositol polyphosphate 5-phosphatase OCRL-1 Ocrl protein,Inositol polyphosphate 5-phosphatase OCRL-1	Ocrl,Ocrl,Ocrl	ENSMUST00000001202 ENSMUST00000115020,ENSMUST00000115013,ENSMUST00000154732	ENSMUSP00000001202,ENSMUSP00000110665,ENSMUSP00000122084	ENSMUSG00000001173,ENSMUSG00000001173,ENSMUSG00000001173	526.75	499.121	554.379	-0.140675	-0.151485	0.61912	0.905881	FALSE	FALSE	TRUE	FALSE
ENSMUSG00000001175	Calm1	protein_coding	Q3UKW2	Q3UKW2_MOUSE	Calmodulin	Calm1	ENSMUST00000001204	ENSMUSP00000001204	ENSMUSG00000001175	5150.53	5732.65	4568.4	0.311975	0.327515	0.204612	0.661518	FALSE	FALSE	TRUE	FALSE
ENSMUSG00000001211	Agpat3	protein_coding	Q9D517 Q7TT39 Q8BST2,D3YUW0,D3YTN7,D3YV65,D3Z1M6	PLCC_MOUSE,D3YUW0_MOUSE,D3YTN7_MOUSE,D3YV65_MOUSE,D3Z1M6_MOUSE	1-acyl-sn-glycerol-3-phosphate acyltransferase gamma,1-acyl-sn-glycerol-3-phosphate acyltransferase gamma,1-acyl-sn-glycerol-3-phosphate acyltransferase gamma,1-acyl-sn-glycerol-3-phosphate acyltransferase gamma,1-acyl-sn-glycerol-3-phosphate acyltransferase gamma	Agpat3,Agpat3,Agpat3,Agpat3,Agpat3	ENSMUST00000001240 ENSMUST00000105387 ENSMUST00000105388 ENSMUST00000105389 ENSMUST00000105390 ENSMUST00000166360,ENSMUST00000150828,ENSMUST00000138035,ENSMUST00000146899,ENSMUST00000139282	ENSMUSP00000001240,ENSMUSP00000114885,ENSMUSP00000121052,ENSMUSP00000114657,ENSMUSP00000119713	ENSMUSG00000001211,ENSMUSG00000001211,ENSMUSG00000001211,ENSMUSG00000001211,ENSMUSG00000001211	1105.84	1241.07	970.606	0.312824	0.354621	0.401924	0.815108	FALSE	FALSE	TRUE	FALSE
ENSMUSG00000001227	Sema6b	protein_coding	O54951	SEM6B_MOUSE	Semaphorin-6B	Sema6b Seman	ENSMUST00000001256 ENSMUST00000167545	ENSMUSP00000001256	ENSMUSG00000001227	347.882	443.312	252.453	0.534659	0.812308	NA	NA	FALSE	FALSE	TRUE	FALSE
ENSMUSG00000049511	Htr1b	protein_coding	P28334	5HT1B_MOUSE	5-hydroxytryptamine receptor 1B	Htr1b 5ht1b	ENSMUST00000051005 ENSMUST00000183482	ENSMUSP00000050898	ENSMUSG00000049511	288.497	93.8268	483.168	-2.20357	-2.36445	3.65325e-14	1.18061e-10	TRUE	TRUE	TRUE	TRUE
ENSMUSG00000001229	Dpp9	protein_coding	Q8BVG4 Q6KAM9 Q8BWT9	DPP9_MOUSE	Dipeptidyl peptidase 9	Dpp9	ENSMUST00000038794	ENSMUSP00000046604	ENSMUSG00000001229	1695.52	1447.73	1943.3	-0.402791	-0.424715	0.121095	0.540308	FALSE	FALSE	TRUE	FALSE
ENSMUSG00000001240	Ramp2	protein_coding	Q9WUP0 Q6IS25,A2A4K2,E9Q0S5,A8XY18,D6RHQ4,F6YPZ1	RAMP2_MOUSE,A2A4K2_MOUSE,E9Q0S5_MOUSE,A8XY18_MOUSE,D6RHQ4_MOUSE,F6YPZ1_MOUSE	Receptor activity-modifying protein 2,Receptor activity-modifying protein 2,Receptor activity-modifying protein 2,Receptor activity-modifying protein 2,Receptor activity-modifying protein 2,Receptor activity-modifying protein 2	Ramp2,Ramp2,Ramp2,Ramp2,Ramp2,Ramp2	ENSMUST00000129680,ENSMUST00000151830,ENSMUST00000128260,ENSMUST00000122006,ENSMUST00000149585,ENSMUST00000107282	ENSMUSP00000122072,ENSMUSP00000123150,ENSMUSP00000127718,ENSMUSP00000114061,ENSMUSP00000116331,ENSMUSP00000102903	ENSMUSG00000001240,ENSMUSG00000001240,ENSMUSG00000001240,ENSMUSG00000001240,ENSMUSG00000001240,ENSMUSG00000001240	20.1481	11.1893	29.1068	-0.686984	-1.37924	0.237019	0.695384	FALSE	FALSE	TRUE	TRUE
ENSMUSG00000001247	Lsr	protein_coding	Q99KG5 Q3TJE7 Q3UIQ9 Q61148 Q61149 Q6U816,D3YYU9	LSR_MOUSE,D3YYU9_MOUSE	Lipolysis-stimulated lipoprotein receptor,Lipolysis-stimulated lipoprotein receptor	Lsr Lisch7,Lsr	ENSMUST00000001279 ENSMUST00000098553 ENSMUST00000108116,ENSMUST00000147431	ENSMUSP00000001279,ENSMUSP00000123487	ENSMUSG00000001247,ENSMUSG00000001247	11.8937	12.9139	10.8736	0.133416	0.248094	0.818024	0.962236	FALSE	FALSE	TRUE	FALSE
ENSMUSG00000001248	Gramd1a	protein_coding	Q8VEF1 Q3U914 Q3UD89 Q69ZH2 Q8BNF1,F8WJ74	GRM1A_MOUSE,F8WJ74_MOUSE	GRAM domain-containing protein 1A,GRAM domain-containing protein 1A	Gramd1a D7Bwg0611e Kiaa1533,Gramd1a	ENSMUST00000001280,ENSMUST00000085636	ENSMUSP00000001280,ENSMUSP00000082778	ENSMUSG00000001248,ENSMUSG00000001248	1513.04	1987.37	1038.7	0.875017	0.936087	0.00229803	0.0595706	FALSE	FALSE	TRUE	FALSE
ENSMUSG00000001249	Hpn	protein_coding	O35453 B2RSC4 Q9CW97,G3UWE8,E9Q5P0,F6W6S4,E9Q3X9,F7C9T6	HEPS_MOUSE,G3UWE8_MOUSE,E9Q5P0_MOUSE,F6W6S4_MOUSE,E9Q3X9_MOUSE,F7C9T6_MOUSE	Serine protease hepsin,Hepsin, isoform CRA_c Serine protease hepsin,Serine protease hepsin,Serine protease hepsin,Serine protease hepsin,Serine protease hepsin	Hpn,Hpn mCG_20361,Hpn,Hpn,Hpn,Hpn	ENSMUST00000108102,ENSMUST00000168884,ENSMUST00000039435,ENSMUST00000171259,ENSMUST00000164929,ENSMUST00000171225	ENSMUSP00000103737,ENSMUSP00000131658,ENSMUSP00000038149,ENSMUSP00000132307,ENSMUSP00000127229,ENSMUSP00000130966	ENSMUSG00000001249,ENSMUSG00000001249,ENSMUSG00000001249,ENSMUSG00000001249,ENSMUSG00000001249,ENSMUSG00000001249	8.8315	9.90429	7.75872	0.193277	0.352234	0.73904	0.939597	FALSE	FALSE	TRUE	FALSE
ENSMUSG00000097147	Gm26780	lincRNA								59.8228	15.874	103.772	-2.1975	-2.70867	1.09341e-06	0.00020374	TRUE	TRUE	TRUE	TRUE
ENSMUSG00000001280	Sp1	protein_coding	O89090 O89087 Q62251 Q64167,G3X8Q0,E9Q0S7 E9Q497,E9Q2V3,E9Q113	SP1_MOUSE,G3X8Q0_MOUSE,E9Q0S7_MOUSE,E9Q2V3_MOUSE,E9Q113_MOUSE	Transcription factor Sp1,Trans-acting transcription factor 1 Transcription factor Sp1,Transcription factor Sp1,Transcription factor Sp1,Transcription factor Sp1	Sp1,Sp1 mCG_17604,Sp1,Sp1,Sp1	ENSMUST00000163709,ENSMUST00000001326 ENSMUST00000165924,ENSMUST00000169619 ENSMUST00000170884,ENSMUST00000168802,ENSMUST00000165837	ENSMUSP00000130747,ENSMUSP00000001326,ENSMUSP00000127714,ENSMUSP00000127445,ENSMUSP00000126143	ENSMUSG00000001280,ENSMUSG00000001280,ENSMUSG00000001280,ENSMUSG00000001280,ENSMUSG00000001280	2516.52	2218.91	2814.13	-0.326589	-0.342841	0.182068	0.632735	FALSE	FALSE	TRUE	FALSE
ENSMUSG00000001281	Itgb7	protein_coding	P26011 Q3U2M1 Q64656,D3Z0L2	ITB7_MOUSE,D3Z0L2_MOUSE	Integrin beta-7,Integrin beta-7	Itgb7,Itgb7	ENSMUST00000001327,ENSMUST00000127014	ENSMUSP00000001327,ENSMUSP00000123227	ENSMUSG00000001281,ENSMUSG00000001281	16.3287	15.0479	17.6095	-0.105569	-0.226787	0.855833	0.970998	FALSE	FALSE	TRUE	FALSE
ENSMUSG00000001285	Myg1	protein_coding	Q9JK81 Q9CYX0,F8WGG3,F7A3N3	MYG1_MOUSE,F8WGG3_MOUSE,F7A3N3_MOUSE	UPF0160 protein MYG1, mitochondrial,UPF0160 protein MYG1, mitochondrial,UPF0160 protein MYG1, mitochondrial	Myg1,Myg1,Myg1	ENSMUST00000113682,ENSMUST00000001331,ENSMUST00000171244	ENSMUSP00000109312,ENSMUSP00000001331,ENSMUSP00000129494	ENSMUSG00000001285,ENSMUSG00000001285,ENSMUSG00000001285	608.562	564.936	652.189	-0.194482	-0.207201	0.46698	0.842424	FALSE	FALSE	TRUE	FALSE
ENSMUSG00000001288	Rarg	protein_coding	P18911 P20787 Q3UG86 Q62149 Q91VK5 Q91YX2,D3YZY4	RARG_MOUSE,D3YZY4_MOUSE	Retinoic acid receptor gamma,Retinoic acid receptor gamma	Rarg Nr1b3,Rarg	ENSMUST00000043172 ENSMUST00000063339,ENSMUST00000135466	ENSMUSP00000048838,ENSMUSP00000118615	ENSMUSG00000001288,ENSMUSG00000001288	782.413	912.569	652.256	0.463021	0.484496	0.0525251	0.362055	FALSE	FALSE	TRUE	FALSE
ENSMUSG00000001289	Pfdn5	protein_coding	Q9WU28 Q3UKS8 Q9JMJ8,E9PVG3,H7BWX1,E9PZ62,E9Q093,E9Q5Q8	PFD5_MOUSE,E9PVG3_MOUSE,H7BWX1_MOUSE,E9PZ62_MOUSE,E9Q093_MOUSE,E9Q5Q8_MOUSE	Prefoldin subunit 5,Prefoldin subunit 5,Prefoldin subunit 5,Prefoldin subunit 5,Prefoldin subunit 5,Prefoldin subunit 5	Pfdn5 Eig1 Mm1 Pfd5,Pfdn5,Pfdn5,Pfdn5,Pfdn5,Pfdn5	ENSMUST00000166658,ENSMUST00000062492 ENSMUST00000165671,ENSMUST00000001335,ENSMUST00000170627,ENSMUST00000165717,ENSMUST00000169637	ENSMUSP00000129178,ENSMUSP00000126970,ENSMUSP00000001335,ENSMUSP00000131245,ENSMUSP00000132441,ENSMUSP00000128263	ENSMUSG00000001289,ENSMUSG00000001289,ENSMUSG00000001289,ENSMUSG00000001289,ENSMUSG00000001289,ENSMUSG00000001289	1220.33	1228.36	1212.29	0.0159355	0.0189955	0.967446	0.994435	FALSE	FALSE	TRUE	FALSE
ENSMUSG00000031233	Pgk2	protein_coding	P09041 Q5RKV3 Q6P8V2	PGK2_MOUSE	Phosphoglycerate kinase 2	Pgk2 Pgk-2	ENSMUST00000033585	ENSMUSP00000033585	ENSMUSG00000031233	27.5534	4.01396	51.0929	-2.1793	-3.67002	0.000110615	0.00737052	TRUE	TRUE	TRUE	TRUE
ENSMUSG00000001305	Rrp15	protein_coding	Q9CYX7 Q8BU28 Q922T8 Q9CWJ2 Q9D8W8	RRP15_MOUSE	RRP15-like protein	Rrp15	ENSMUST00000001339	ENSMUSP00000001339	ENSMUSG00000001305	661.111	424.908	897.314	-0.996436	-1.07846	0.00114671	0.0378141	TRUE	FALSE	TRUE	TRUE
ENSMUSG00000001313	Rnd2	protein_coding	Q9QYM5 O35279	RND2_MOUSE	Rho-related GTP-binding protein RhoN	Rnd2 Arhn Rho7 Rhon	ENSMUST00000001347	ENSMUSP00000001347	ENSMUSG00000001313	55.7022	69.4959	41.9085	0.568889	0.729687	0.232554	0.692948	FALSE	FALSE	TRUE	FALSE
ENSMUSG00000001323	Srr	protein_coding	Q9QZX7 Q401M7 Q5SWE4 Q5SWE5 Q5SWE7 Q8BT19 Q8CD11,A8Y5D6	SRR_MOUSE,A8Y5D6_MOUSE	Serine racemase,Serine racemase	Srr,Srr	ENSMUST00000065211 ENSMUST00000108447 ENSMUST00000108448 ENSMUST00000121738 ENSMUST00000128556,ENSMUST00000138612	ENSMUSP00000067552,ENSMUSP00000119256	ENSMUSG00000001323,ENSMUSG00000001323	191.193	226.709	155.677	0.506902	0.54229	0.077941	0.441867	FALSE	FALSE	TRUE	FALSE
ENSMUSG00000001333	Sync	protein_coding	Q9EPM5 Q3KP79 Q3TKN1 Q3TUH9 Q8C4J4 Q9CT88	SYNCI_MOUSE	Syncoilin	Sync Sync1	ENSMUST00000102599	ENSMUSP00000099659	ENSMUSG00000001333	1167.89	1246.36	1089.41	0.180562	0.194182	0.540374	0.875234	FALSE	FALSE	TRUE	FALSE
ENSMUSG00000001334	Fndc5	protein_coding	Q8K4Z2 Q9DB97	FNDC5_MOUSE	Fibronectin type III domain-containing protein 5	Fndc5 Frcp2 Pep	ENSMUST00000102600	ENSMUSP00000099660	ENSMUSG00000001334	697.274	1163.4	231.144	1.59771	2.33149	NA	NA	FALSE	TRUE	TRUE	TRUE
ENSMUSG00000001348	Acp5	protein_coding	Q05117	PPA5_MOUSE	Tartrate-resistant acid phosphatase type 5	Acp5 T5ap Trap	ENSMUST00000069330 ENSMUST00000115315 ENSMUST00000165735	ENSMUSP00000065425	ENSMUSG00000001348	2.16579	3.78273	0.548846	0.400182	2.78495	0.36628	0.799247	FALSE	FALSE	TRUE	TRUE
ENSMUSG00000001349	Cnn1	protein_coding	Q08091	CNN1_MOUSE	Calponin-1	Cnn1	ENSMUST00000001384	ENSMUSP00000001384	ENSMUSG00000001349	4.74937	3.65387	5.84487	-0.260406	-0.677745	0.642662	0.913562	FALSE	FALSE	TRUE	FALSE
ENSMUSG00000001366	Fbxo9	protein_coding	Q8BK06 Q8VDY6 Q9D349 Q9JJC5,E0CYX8	FBX9_MOUSE,E0CYX8_MOUSE	F-box only protein 9,F-box only protein 9	Fbxo9 MNCb-2471,Fbxo9	ENSMUST00000001402 ENSMUST00000085311 ENSMUST00000159099,ENSMUST00000162625	ENSMUSP00000001402,ENSMUSP00000123807	ENSMUSG00000001366,ENSMUSG00000001366	343.692	343.692	343.693	-8.00622e-05	-5.44705e-06	0.99975	0.999905	FALSE	FALSE	TRUE	FALSE
ENSMUSG00000001376	Ccdc132	protein_coding	Q8CI71 Q6ZPG9 Q7TSR5 Q80XR1 Q8C6D0 Q8C9I6 Q99LN1,V9GXE1,V9GXD1	CC132_MOUSE,V9GXE1_MOUSE,V9GXD1_MOUSE	Coiled-coil domain-containing protein 132,Coiled-coil domain-containing protein 132,Coiled-coil domain-containing protein 132	Ccdc132 Kiaa1861,Ccdc132,Ccdc132	ENSMUST00000001412 ENSMUST00000164052 ENSMUST00000170873,ENSMUST00000185153,ENSMUST00000184752	ENSMUSP00000001412,ENSMUSP00000139106,ENSMUSP00000139093	ENSMUSG00000001376,ENSMUSG00000001376,ENSMUSG00000001376	776.646	752.313	800.98	-0.086048	-0.0904333	0.713259	0.929085	FALSE	FALSE	TRUE	FALSE
ENSMUSG00000001379	Apbb3	protein_coding	Q8R1C9	APBB3_MOUSE	Amyloid beta A4 precursor protein-binding family B member 3	Apbb3	ENSMUST00000001415	ENSMUSP00000001415	ENSMUSG00000001379	294.748	337.258	252.239	0.361662	0.419062	0.371709	0.80187	FALSE	FALSE	TRUE	FALSE
ENSMUSG00000001380	Hars	protein_coding	Q61035 Q3TKU3	SYHC_MOUSE	Histidine--tRNA ligase, cytoplasmic	Hars	ENSMUST00000001416	ENSMUSP00000001416	ENSMUSG00000001380	1485.43	1389.42	1581.43	-0.176578	-0.186746	0.49249	0.854226	FALSE	FALSE	TRUE	FALSE
ENSMUSG00000001383	Zmat2	protein_coding	Q9CPW7 Q5EBK0	ZMAT2_MOUSE	Zinc finger matrin-type protein 2	Zmat2	ENSMUST00000001419	ENSMUSP00000001419	ENSMUSG00000001383	923.159	891.707	954.611	-0.0939769	-0.0983432	0.680519	0.923263	FALSE	FALSE	TRUE	FALSE
ENSMUSG00000001403	Ube2c	protein_coding	Q9D1C1 Q3TUJ0,A2A4Z1	UBE2C_MOUSE,A2A4Z1_MOUSE	Ubiquitin-conjugating enzyme E2 C,Ubiquitin-conjugating enzyme E2 C	Ube2c Ubch10,Ube2c	ENSMUST00000088248,ENSMUST00000001439	ENSMUSP00000085581,ENSMUSP00000001439	ENSMUSG00000001403,ENSMUSG00000001403	1552.95	1340.19	1765.71	-0.384181	-0.397802	0.068574	0.414901	FALSE	FALSE	TRUE	FALSE
ENSMUSG00000001415	Smg5	protein_coding	Q6ZPY2 Q497S2 Q8R3S4	SMG5_MOUSE	Protein SMG5	Smg5 Est1b Kiaa1089	ENSMUST00000001451	ENSMUSP00000001451	ENSMUSG00000001415	2803.53	2431.38	3175.67	-0.36565	-0.385284	0.150527	0.585889	FALSE	FALSE	TRUE	FALSE
ENSMUSG00000001416	Cct3	protein_coding	P80318,Q3U0I3,E9Q133,F6Q609,F6ZVG8	TCPG_MOUSE,Q3U0I3_MOUSE,E9Q133_MOUSE,F6Q609_MOUSE,F6ZVG8_MOUSE	T-complex protein 1 subunit gamma,T-complex protein 1 subunit gamma,T-complex protein 1 subunit gamma,T-complex protein 1 subunit gamma,T-complex protein 1 subunit gamma	Cct3 Cctg,Cct3,Cct3,Cct3,Cct3	ENSMUST00000001452,ENSMUST00000168062,ENSMUST00000164166,ENSMUST00000163735,ENSMUST00000168971	ENSMUSP00000001452,ENSMUSP00000131113,ENSMUSP00000126109,ENSMUSP00000130616,ENSMUSP00000131250	ENSMUSG00000001416,ENSMUSG00000001416,ENSMUSG00000001416,ENSMUSG00000001416,ENSMUSG00000001416	8415.23	7587.34	9243.12	-0.275461	-0.284785	0.18309	0.633663	FALSE	FALSE	TRUE	FALSE
ENSMUSG00000001418	0610031J06Rik	protein_coding	Q9JHJ3 Q3TUF5 Q3UBV7 Q8C6H7,H3BJ16,D6RJI7,H3BK59,H3BKY1,H9H9R4	NCUG1_MOUSE,H3BJ16_MOUSE,D6RJI7_MOUSE,H3BK59_MOUSE,H3BKY1_MOUSE,H9H9R4_MOUSE	Lysosomal protein NCU-G1,Protein 0610031J06Rik,Protein 0610031J06Rik,Protein 0610031J06Rik,Protein 0610031J06Rik,Protein 0610031J06Rik	,0610031J06Rik,0610031J06Rik,0610031J06Rik,0610031J06Rik,0610031J06Rik	ENSMUST00000177005,ENSMUST00000154381,ENSMUST00000131666,ENSMUST00000176519,ENSMUST00000176425,ENSMUST00000001454	ENSMUSP00000135398,ENSMUSP00000134809,ENSMUSP00000120235,ENSMUSP00000135263,ENSMUSP00000135575,ENSMUSP00000001454	ENSMUSG00000001418,ENSMUSG00000001418,ENSMUSG00000001418,ENSMUSG00000001418,ENSMUSG00000001418,ENSMUSG00000001418	689.41	775.673	603.148	0.338674	0.362936	0.239642	0.698594	FALSE	FALSE	TRUE	FALSE
ENSMUSG00000001419	Mef2d	protein_coding	Q63943 E9QKS9 Q63944,Q921S6,E9QKT0,E9Q5E0	MEF2D_MOUSE,Q921S6_MOUSE,E9QKT0_MOUSE,E9Q5E0_MOUSE	Myocyte-specific enhancer factor 2D,Myocyte enhancer factor 2D Myocyte-specific enhancer factor 2D,Myocyte-specific enhancer factor 2D,Myocyte-specific enhancer factor 2D	Mef2d,Mef2d mCG_142619,Mef2d,Mef2d	ENSMUST00000107559,ENSMUST00000001455,ENSMUST00000107558,ENSMUST00000119251	ENSMUSP00000103184,ENSMUSP00000001455,ENSMUSP00000103183,ENSMUSP00000113638	ENSMUSG00000001419,ENSMUSG00000001419,ENSMUSG00000001419,ENSMUSG00000001419	2500.97	3117.23	1884.71	0.65062	0.725918	0.0661629	0.408696	FALSE	FALSE	TRUE	FALSE
ENSMUSG00000001420	Tmem79	protein_coding	Q9D709	TMM79_MOUSE	Transmembrane protein 79	Tmem79 Matt	ENSMUST00000001456 ENSMUST00000107552 ENSMUST00000107553	ENSMUSP00000001456	ENSMUSG00000001420	8.62761	4.63177	12.6235	-0.329234	-1.44647	0.50332	0.859401	FALSE	FALSE	TRUE	TRUE
ENSMUSG00000001424	Snd1	protein_coding	Q78PY7 Q3TT46 Q922L5 Q9R0S1,Q3TJ56,E9Q3E9	SND1_MOUSE,Q3TJ56_MOUSE,E9Q3E9_MOUSE	Staphylococcal nuclease domain-containing protein 1,Staphylococcal nuclease domain-containing protein 1,Staphylococcal nuclease domain-containing protein 1	Snd1,Snd1 AL033314,Snd1	ENSMUST00000001460,ENSMUST00000167201,ENSMUST00000164915	ENSMUSP00000001460,ENSMUSP00000128737,ENSMUSP00000127317	ENSMUSG00000001424,ENSMUSG00000001424,ENSMUSG00000001424	6269.76	5675.18	6864.35	-0.257192	-0.274457	0.360223	0.79683	FALSE	FALSE	TRUE	FALSE
ENSMUSG00000001435	Col18a1	protein_coding	P39061 Q60672 Q61434 Q61437 Q62001 Q62002 Q6NZK9 Q6P1Y4 Q8CCZ8 Q9CRT2 Q9JK63,E9QPX1,D3Z556,D3Z5C2	COIA1_MOUSE,E9QPX1_MOUSE,D3Z556_MOUSE,D3Z5C2_MOUSE	Collagen alpha-1(XVIII) chain,Collagen alpha-1(XVIII) chain,Collagen alpha-1(XVIII) chain,Collagen alpha-1(XVIII) chain	Col18a1,Col18a1,Col18a1,Col18a1	ENSMUST00000081654 ENSMUST00000105409,ENSMUST00000072755,ENSMUST00000156009,ENSMUST00000149744	ENSMUSP00000080358,ENSMUSP00000072538,ENSMUSP00000122580,ENSMUSP00000116418	ENSMUSG00000001435,ENSMUSG00000001435,ENSMUSG00000001435,ENSMUSG00000001435	8951.21	10665.9	7236.5	0.405189	0.559644	NA	NA	FALSE	FALSE	TRUE	FALSE
ENSMUSG00000069272	Hist1h2ae	protein_coding								210.847	66.7635	354.93	-2.13499	-2.41041	6.97571e-09	2.87785e-06	TRUE	TRUE	TRUE	TRUE
ENSMUSG00000001440	Kpnb1	protein_coding	P70168 Q62117 Q6GTI5	IMB1_MOUSE	Importin subunit beta-1	Kpnb1 Impnb	ENSMUST00000001479	ENSMUSP00000001479	ENSMUSG00000001440	12834.1	9502.78	16165.4	-0.736196	-0.766487	0.00114284	0.0377508	TRUE	FALSE	TRUE	FALSE
ENSMUSG00000001441	Npepps	protein_coding	Q11011 Q3UZE0 Q5PR74 Q91VJ8,F6Z7Y0,F7ANF4,F6RAU6,F2Z3V5,F6V7K3,F6QYF8,E9Q039,E9Q6F4	PSA_MOUSE,F6Z7Y0_MOUSE,F7ANF4_MOUSE,F6RAU6_MOUSE,F2Z3V5_MOUSE,F6V7K3_MOUSE,F6QYF8_MOUSE,E9Q039_MOUSE,E9Q6F4_MOUSE	Puromycin-sensitive aminopeptidase,Puromycin-sensitive aminopeptidase,Puromycin-sensitive aminopeptidase,Puromycin-sensitive aminopeptidase,Puromycin-sensitive aminopeptidase,Puromycin-sensitive aminopeptidase,Puromycin-sensitive aminopeptidase,Puromycin-sensitive aminopeptidase,Puromycin-sensitive aminopeptidase	Npepps Psa,Npepps,Npepps,Npepps,Npepps,Npepps,Npepps,Npepps,Npepps	ENSMUST00000001480,ENSMUST00000152546,ENSMUST00000163164,ENSMUST00000154372,ENSMUST00000154917,ENSMUST00000168743,ENSMUST00000165216,ENSMUST00000172108,ENSMUST00000167806	ENSMUSP00000001480,ENSMUSP00000129623,ENSMUSP00000129361,ENSMUSP00000119644,ENSMUSP00000127631,ENSMUSP00000127127,ENSMUSP00000128169,ENSMUSP00000127801,ENSMUSP00000130445	ENSMUSG00000001441,ENSMUSG00000001441,ENSMUSG00000001441,ENSMUSG00000001441,ENSMUSG00000001441,ENSMUSG00000001441,ENSMUSG00000001441,ENSMUSG00000001441,ENSMUSG00000001441	1312.1	1235.47	1388.73	-0.158047	-0.168703	0.579347	0.889677	FALSE	FALSE	TRUE	FALSE
ENSMUSG00000001445	Mrpl10	protein_coding	Q3TBW2 Q9CQD2,A2A715	RM10_MOUSE,A2A715_MOUSE	39S ribosomal protein L10, mitochondrial,39S ribosomal protein L10, mitochondrial	Mrpl10,Mrpl10	ENSMUST00000001485,ENSMUST00000054252	ENSMUSP00000001485,ENSMUSP00000103244	ENSMUSG00000001445,ENSMUSG00000001445	699.256	739.484	659.028	0.155262	0.166179	0.583818	0.892833	FALSE	FALSE	TRUE	FALSE
ENSMUSG00000001467	Cyp51	protein_coding	Q8K0C4 Q8BSQ7 Q9JIP8 Q9JIY3	CP51A_MOUSE	Lanosterol 14-alpha demethylase	Cyp51a1 Cyp51	ENSMUST00000001507	ENSMUSP00000001507	ENSMUSG00000001467	779.819	460.582	1099.06	-1.08928	-1.25473	0.00556264	0.10482	FALSE	TRUE	TRUE	TRUE
ENSMUSG00000001472	Tcf25	protein_coding	Q8R3L2 Q3THR8 Q3UBI7 Q3UD64 Q3UG75 Q80ZX3 Q8BR80 Q8C200 Q8C2M3 Q8C6B4 Q9CUW0 Q9ER19	TCF25_MOUSE	Transcription factor 25	Tcf25 D8Ertd325e Nulp1	ENSMUST00000057934 ENSMUST00000108840	ENSMUSP00000056485	ENSMUSG00000001472	3368.38	3508.33	3228.44	0.113116	0.119945	0.669682	0.921853	FALSE	FALSE	TRUE	FALSE
ENSMUSG00000001473	Tubb6	protein_coding	Q922F4	TBB6_MOUSE	Tubulin beta-6 chain	Tubb6	ENSMUST00000001513	ENSMUSP00000001513	ENSMUSG00000001473	5569.69	6492.92	4646.47	0.413516	0.482733	0.309637	0.765053	FALSE	FALSE	TRUE	FALSE
ENSMUSG00000001482	Def8	protein_coding	Q99J78 Q3TPT6 Q3UBE6 Q3UZ91 Q8BJN0 Q8BWP0,G3X9U5,D3Z0I7,D3Z5H7,D3YWV3	DEFI8_MOUSE,G3X9U5_MOUSE,D3Z0I7_MOUSE,D3Z5H7_MOUSE,D3YWV3_MOUSE	Differentially expressed in FDCP 8,Differentially expressed in FDCP 8, isoform CRA_c Differentially-expressed in FDCP 8,Differentially-expressed in FDCP 8,Differentially-expressed in FDCP 8,Differentially-expressed in FDCP 8	Def8 D8Ertd713e,Def8 mCG_132925,Def8,Def8,Def8	ENSMUST00000001522 ENSMUST00000065534 ENSMUST00000093049 ENSMUST00000108830,ENSMUST00000108832,ENSMUST00000132063,ENSMUST00000124741,ENSMUST00000128424	ENSMUSP00000001522,ENSMUSP00000104460,ENSMUSP00000120265,ENSMUSP00000122532,ENSMUSP00000115137	ENSMUSG00000001482,ENSMUSG00000001482,ENSMUSG00000001482,ENSMUSG00000001482,ENSMUSG00000001482	901.371	1002.15	800.587	0.308903	0.323974	0.203714	0.66016	FALSE	FALSE	TRUE	FALSE
ENSMUSG00000001493	Meox1	protein_coding	P32442	MEOX1_MOUSE	Homeobox protein MOX-1	Meox1 Mox-1 Mox1	ENSMUST00000057054	ENSMUSP00000051158	ENSMUSG00000001493	14.8128	15.4875	14.1382	0.0823536	0.131501	0.886128	0.978139	FALSE	FALSE	TRUE	FALSE
ENSMUSG00000001494	Sost	protein_coding	B2RQA5	B2RQA5_MOUSE	Sclerostin	Sost mCG_21360	ENSMUST00000001534	ENSMUSP00000001534	ENSMUSG00000001494	3.7862	7.02355	0.548846	0.872609	3.67773	0.102661	0.499523	FALSE	FALSE	TRUE	TRUE
ENSMUSG00000001504	Irx2	protein_coding	P81066 O55121 Q3UFG3 Q9ERN1 Q9JLL4,E9PZB5,F6ZTI9,V9GXU3	IRX2_MOUSE,E9PZB5_MOUSE,F6ZTI9_MOUSE,V9GXU3_MOUSE	Iroquois-class homeodomain protein IRX-2,Iroquois-class homeodomain protein IRX-2,Iroquois-class homeodomain protein IRX-2,Iroquois-class homeodomain protein IRX-2	Irx2 Irx6 Irxa2,Irx2,Irx2,Irx2	ENSMUST00000074372,ENSMUST00000167067,ENSMUST00000172353,ENSMUST00000169028	ENSMUSP00000073976,ENSMUSP00000127963,ENSMUSP00000126691,ENSMUSP00000139323	ENSMUSG00000001504,ENSMUSG00000001504,ENSMUSG00000001504,ENSMUSG00000001504	47.3983	43.6611	51.1355	-0.194248	-0.227977	0.655206	0.917174	FALSE	FALSE	TRUE	FALSE
ENSMUSG00000001506	Col1a1	protein_coding	P11087 Q53WT0 Q60635 Q61367 Q61427 Q63919 Q6PCL3 Q810J9	CO1A1_MOUSE	Collagen alpha-1(I) chain	Col1a1 Cola1	ENSMUST00000001547	ENSMUSP00000001547	ENSMUSG00000001506	146.763	207.649	85.8768	0.915322	1.27381	0.0787104	0.443417	FALSE	FALSE	TRUE	TRUE
ENSMUSG00000001507	Itga3	protein_coding	Q62470 Q08441 Q08442 Q5SWA8 Q5SWB9 Q6P6I1,F6UD16	ITA3_MOUSE,F6UD16_MOUSE	Integrin alpha-3,Integrin alpha-3	Itga3,Itga3	ENSMUST00000001548 ENSMUST00000107739 ENSMUST00000120375,ENSMUST00000145671	ENSMUSP00000001548,ENSMUSP00000115970	ENSMUSG00000001507,ENSMUSG00000001507	2448.98	2213.93	2684.02	-0.260653	-0.277783	0.353794	0.792247	FALSE	FALSE	TRUE	FALSE
ENSMUSG00000001508	Sgca	protein_coding	P82350 O35311 O88490,Q5SWB0,Q5SWB4	SGCA_MOUSE,Q5SWB0_MOUSE,Q5SWB4_MOUSE	Alpha-sarcoglycan,Alpha-sarcoglycan,Alpha-sarcoglycan	Sgca,Sgca,Sgca	ENSMUST00000100551 ENSMUST00000103162 ENSMUST00000166320,ENSMUST00000139855,ENSMUST00000152042	ENSMUSP00000098118,ENSMUSP00000117637,ENSMUSP00000118455	ENSMUSG00000001508,ENSMUSG00000001508,ENSMUSG00000001508	716.698	1084.54	348.86	1.34387	1.63636	0.00247388	0.0627039	FALSE	TRUE	TRUE	TRUE
ENSMUSG00000001510	Dlx3	protein_coding	Q64205	DLX3_MOUSE	Homeobox protein DLX-3	Dlx3	ENSMUST00000092768	ENSMUSP00000090443	ENSMUSG00000001510	220.702	246.267	195.137	0.31157	0.33574	0.283626	0.744148	FALSE	FALSE	TRUE	FALSE
ENSMUSG00000042816	Gpr151	protein_coding	Q7TSN6 Q0VBS2 Q80UD8 Q8BX88	GP151_MOUSE	Probable G-protein coupled receptor 151 protein	Gpr151 Pgr7	ENSMUST00000054738	ENSMUSP00000058887	ENSMUSG00000042816	29.8605	5.06776	54.6532	-2.11996	-3.43089	0.000137012	0.00843398	TRUE	TRUE	TRUE	TRUE
ENSMUSG00000001518	Itfg2	protein_coding	Q91WI7 Q3UYJ5 Q8R148	ITFG2_MOUSE	Integrin-alpha FG-GAP repeat-containing protein 2	Itfg2	ENSMUST00000001559	ENSMUSP00000001559	ENSMUSG00000001518	364.501	281.537	447.465	-0.635576	-0.668449	0.0115864	0.159559	FALSE	FALSE	TRUE	FALSE
ENSMUSG00000001520	Nrip2	protein_coding	Q9JHR9 Q14BZ2 Q3U0V7 Q3UYH0,E9QAD1,F7BIJ5	NRIP2_MOUSE,E9QAD1_MOUSE,F7BIJ5_MOUSE	Nuclear receptor-interacting protein 2,Nuclear receptor-interacting protein 2,Nuclear receptor-interacting protein 2	Nrip2 Nix1,Nrip2,Nrip2	ENSMUST00000001561 ENSMUST00000120405,ENSMUST00000123867,ENSMUST00000147155	ENSMUSP00000001561,ENSMUSP00000122558,ENSMUSP00000122305	ENSMUSG00000001520,ENSMUSG00000001520,ENSMUSG00000001520	96.9795	66.79	127.169	-0.713071	-0.929045	0.14535	0.579783	FALSE	FALSE	TRUE	FALSE
ENSMUSG00000001521	Tulp3	protein_coding	O88413	TULP3_MOUSE	Tubby-related protein 3	Tulp3	ENSMUST00000001562	ENSMUSP00000001562	ENSMUSG00000001521	885.568	997.879	773.256	0.351918	0.367919	0.1447	0.579507	FALSE	FALSE	TRUE	FALSE
ENSMUSG00000001524	Gtf2h4	protein_coding	O70422,E0CXV5,E0CY64,E0CYM3,E0CYK8	TF2H4_MOUSE,E0CXV5_MOUSE,E0CY64_MOUSE,E0CYM3_MOUSE,E0CYK8_MOUSE	General transcription factor IIH subunit 4,General transcription factor IIH subunit 4,General transcription factor IIH subunit 4,General transcription factor IIH subunit 4,General transcription factor IIH subunit 4	Gtf2h4,Gtf2h4,Gtf2h4,Gtf2h4,Gtf2h4	ENSMUST00000001565 ENSMUST00000160734,ENSMUST00000160039,ENSMUST00000160752,ENSMUST00000159852,ENSMUST00000162266	ENSMUSP00000001565,ENSMUSP00000124683,ENSMUSP00000124458,ENSMUSP00000124060,ENSMUSP00000124103	ENSMUSG00000001524,ENSMUSG00000001524,ENSMUSG00000001524,ENSMUSG00000001524,ENSMUSG00000001524	338.66	326.21	351.109	-0.100499	-0.106122	0.735582	0.938011	FALSE	FALSE	TRUE	FALSE
ENSMUSG00000001525	Tubb5	protein_coding	P99024 B1B178 P05218 Q3TFB6 Q3THH9 Q3TIL1 Q3UAV4 Q3UF52 Q8WUC1 Q9CY33,G3UZR1	TBB5_MOUSE,G3UZR1_MOUSE	Tubulin beta-5 chain,Tubulin beta-5 chain	Tubb5,Tubb5	ENSMUST00000001566,ENSMUST00000134978	ENSMUSP00000001566,ENSMUSP00000134598	ENSMUSG00000001525,ENSMUSG00000001525	24847.6	17063.2	32631.9	-0.890989	-0.935393	0.000313427	0.0155662	TRUE	FALSE	TRUE	FALSE
ENSMUSG00000001542	Ell2	protein_coding	Q3UKU1 E9QPE1	ELL2_MOUSE	RNA polymerase II elongation factor ELL2	Ell2	ENSMUST00000001583	ENSMUSP00000001583	ENSMUSG00000001542	1222.25	1403.93	1040.56	0.389092	0.432117	0.263367	0.723491	FALSE	FALSE	TRUE	FALSE
ENSMUSG00000001552	Jup	protein_coding	Q02257 Q8CGD3	PLAK_MOUSE	Junction plakoglobin	Jup	ENSMUST00000001592 ENSMUST00000107403	ENSMUSP00000001592	ENSMUSG00000001552	1368.1	1734.6	1001.6	0.662928	0.792299	0.122196	0.542938	FALSE	FALSE	TRUE	FALSE
ENSMUSG00000001555	Fkbp10	protein_coding	Q61576 A2A4I0 Q8VHI1,F6W360,A2A4H9	FKB10_MOUSE,F6W360_MOUSE,A2A4H9_MOUSE	Peptidyl-prolyl cis-trans isomerase FKBP10,Peptidyl-prolyl cis-trans isomerase,Peptidyl-prolyl cis-trans isomerase FKBP10	Fkbp10 Fkbp-rs Fkbp1-rs Fkbp6 Fkbp65 Fkbprp,Fkbp10,Fkbp10	ENSMUST00000001595,ENSMUST00000134815,ENSMUST00000107400	ENSMUSP00000001595,ENSMUSP00000123577,ENSMUSP00000103023	ENSMUSG00000001555,ENSMUSG00000001555,ENSMUSG00000001555	2942.16	3148.17	2736.15	0.185102	0.202368	0.567377	0.884173	FALSE	FALSE	TRUE	FALSE
ENSMUSG00000001558	Klhl10	protein_coding	Q9D5V2 Q8BVM3 Q9DA07,Q6P3C9	KLH10_MOUSE,Q6P3C9_MOUSE	Kelch-like protein 10,Kelch-like protein 10 Klhl10 protein	Klhl10,Klhl10	ENSMUST00000001599,ENSMUST00000107395	ENSMUSP00000001599,ENSMUSP00000103018	ENSMUSG00000001558,ENSMUSG00000001558	15.2138	18.2923	12.1353	0.376503	0.592031	0.502581	0.859048	FALSE	FALSE	TRUE	FALSE
ENSMUSG00000001569	Nom1	protein_coding	Q3UFM5 E9QPB9	NOM1_MOUSE	Nucleolar MIF4G domain-containing protein 1	Nom1 Gm1040	ENSMUST00000001611	ENSMUSP00000001611	ENSMUSG00000001569	575.576	503.696	647.456	-0.33427	-0.362228	0.270169	0.730318	FALSE	FALSE	TRUE	FALSE
ENSMUSG00000001576	Ergic1	protein_coding	Q9DC16,F6Z6A5,F6SLP4	ERGI1_MOUSE,F6Z6A5_MOUSE,F6SLP4_MOUSE	Endoplasmic reticulum-Golgi intermediate compartment protein 1,Endoplasmic reticulum-Golgi intermediate compartment protein 1,Endoplasmic reticulum-Golgi intermediate compartment protein 1	Ergic1 Ergic32,Ergic1,Ergic1	ENSMUST00000167662,ENSMUST00000170640,ENSMUST00000167070	ENSMUSP00000132922,ENSMUSP00000126282,ENSMUSP00000127158	ENSMUSG00000001576,ENSMUSG00000001576,ENSMUSG00000001576	2685.07	2700.87	2669.27	0.0153948	0.0169778	0.959797	0.992197	FALSE	FALSE	TRUE	FALSE
ENSMUSG00000001583	Tnk1	protein_coding	Q99ML2 Q8CCC4 Q8K0X9 Q91V11,Q5F2B6,Q5F2B4,A2ARN2	TNK1_MOUSE,Q5F2B6_MOUSE,Q5F2B4_MOUSE,A2ARN2_MOUSE	Non-receptor tyrosine-protein kinase TNK1,Non-receptor tyrosine-protein kinase TNK1,Non-receptor tyrosine-protein kinase TNK1,Non-receptor tyrosine-protein kinase TNK1	Tnk1 Kos1,Tnk1,Tnk1,Tnk1	ENSMUST00000001626 ENSMUST00000108626,ENSMUST00000156507,ENSMUST00000108628,ENSMUST00000125571	ENSMUSP00000001626,ENSMUSP00000120585,ENSMUSP00000104268,ENSMUSP00000118490	ENSMUSG00000001583,ENSMUSG00000001583,ENSMUSG00000001583,ENSMUSG00000001583	12.3243	8.95287	15.6957	-0.474865	-0.809943	0.405061	0.817202	FALSE	FALSE	TRUE	FALSE
ENSMUSG00000001588	Acap1	protein_coding	Q8K2H4 Q3U441 Q571H6,Q8CI47	ACAP1_MOUSE,Q8CI47_MOUSE	Arf-GAP with coiled-coil, ANK repeat and PH domain-containing protein 1,Arf-GAP with coiled-coil, ANK repeat and PH domain-containing protein 1 Centb1 protein	Acap1 Centb1 Kiaa0050,Acap1 Centb1	ENSMUST00000001631,ENSMUST00000108622	ENSMUSP00000001631,ENSMUSP00000104262	ENSMUSG00000001588,ENSMUSG00000001588	9.35286	12.6826	6.02308	0.564817	1.07428	0.330507	0.779371	FALSE	FALSE	TRUE	TRUE
ENSMUSG00000062417	Hist1h3g	protein_coding	P68433 P02295 P02296 P16106 Q05A97 Q3B7Z8 Q3B7Z9 Q5T009	H31_MOUSE	Histone H3.1	Hist1h3a H3a Hist1h3g H3.1-221 H3g Hist1h3h H3.1-291 H3h Hist1h3i H3.1-I H3i	ENSMUST00000080859 ENSMUST00000091701 ENSMUST00000091754 ENSMUST00000099704	ENSMUSP00000079670	ENSMUSG00000062417	956.649	329.996	1583.3	-2.10148	-2.26242	2.41954e-12	3.90957e-09	TRUE	TRUE	TRUE	TRUE
ENSMUSG00000001627	Ifrd1	protein_coding	P19182 P21835 P70228 Q80XM4,E9PZB9,E9QA38,E9PVS0,F6TBT6,E9Q949,E9QA50,E9Q1E6	IFRD1_MOUSE,E9PZB9_MOUSE,E9QA38_MOUSE,E9PVS0_MOUSE,F6TBT6_MOUSE,E9Q949_MOUSE,E9QA50_MOUSE,E9Q1E6_MOUSE	Interferon-related developmental regulator 1,Interferon-related developmental regulator 1,Interferon-related developmental regulator 1,Interferon-related developmental regulator 1,Interferon-related developmental regulator 1,Interferon-related developmental regulator 1,Interferon-related developmental regulator 1,Interferon-related developmental regulator 1	Ifrd1 Tis7,Ifrd1,Ifrd1,Ifrd1,Ifrd1,Ifrd1,Ifrd1,Ifrd1	ENSMUST00000001672,ENSMUST00000171553,ENSMUST00000164354,ENSMUST00000165027,ENSMUST00000164047,ENSMUST00000171530,ENSMUST00000169319,ENSMUST00000169926	ENSMUSP00000001672,ENSMUSP00000127954,ENSMUSP00000130846,ENSMUSP00000133028,ENSMUSP00000127553,ENSMUSP00000128635,ENSMUSP00000130824,ENSMUSP00000127673	ENSMUSG00000001627,ENSMUSG00000001627,ENSMUSG00000001627,ENSMUSG00000001627,ENSMUSG00000001627,ENSMUSG00000001627,ENSMUSG00000001627,ENSMUSG00000001627	864.855	653.408	1076.3	-0.680678	-0.720028	0.00914528	0.140014	FALSE	FALSE	TRUE	FALSE
ENSMUSG00000001630	Stk38l	protein_coding	Q7TSE6 B2KFR4 Q6P6K6 Q8BWK4	ST38L_MOUSE	Serine/threonine-protein kinase 38-like	Stk38l Ndr2	ENSMUST00000001675 ENSMUST00000111644	ENSMUSP00000001675	ENSMUSG00000001630	189.293	197.911	180.674	0.120732	0.131459	0.732355	0.936939	FALSE	FALSE	TRUE	FALSE
ENSMUSG00000001632	Brpf1	protein_coding	B2RRD7,Q3U109,Q80XK2,E9PXP1	B2RRD7_MOUSE,Q3U109_MOUSE,Q80XK2_MOUSE,E9PXP1_MOUSE	Bromodomain and PHD finger containing, 1 Brpf1 protein Protein Brpf1,Protein Brpf1,Bromodomain and PHD finger containing, 1 Protein Brpf1,Protein Brpf1	Brpf1 mCG_132959,Brpf1,Brpf1,Brpf1	ENSMUST00000113122,ENSMUST00000113119,ENSMUST00000113117,ENSMUST00000113121	ENSMUSP00000108747,ENSMUSP00000108744,ENSMUSP00000108742,ENSMUSP00000108746	ENSMUSG00000001632,ENSMUSG00000001632,ENSMUSG00000001632,ENSMUSG00000001632	1195.26	1167.28	1223.23	-0.063699	-0.0675408	0.7983	0.957043	FALSE	FALSE	TRUE	FALSE
ENSMUSG00000001642	Akr1b3	protein_coding	P45376 O70130 Q99KC9,D3YVJ7	ALDR_MOUSE,D3YVJ7_MOUSE	Aldose reductase,Aldose reductase	Akr1b1 Akr1b3 Aldor1 Aldr1,Akr1b3	ENSMUST00000102980,ENSMUST00000154655	ENSMUSP00000100045,ENSMUSP00000114391	ENSMUSG00000001642,ENSMUSG00000001642	3220.95	3798.35	2643.56	0.502951	0.522891	0.024312	0.244178	FALSE	FALSE	TRUE	FALSE
ENSMUSG00000001655	Hoxc13	protein_coding	P50207 Q53Z78 Q920I7	HXC13_MOUSE	Homeobox protein Hox-C13	Hoxc13 Hoxc-13	ENSMUST00000001700	ENSMUSP00000001700	ENSMUSG00000001655	99.1672	149.173	49.161	1.25682	1.6014	0.00796345	0.129757	FALSE	TRUE	TRUE	TRUE
ENSMUSG00000001656	Hoxc11	protein_coding	P31313 B9EI74	HXC11_MOUSE	Homeobox protein Hox-C11	Hoxc11 Hox-3.7 Hoxc-11	ENSMUST00000001701	ENSMUSP00000001701	ENSMUSG00000001656	156.519	155.39	157.648	-0.0190163	-0.020808	0.957937	0.992197	FALSE	FALSE	TRUE	FALSE
ENSMUSG00000001657	Hoxc8	protein_coding	P09025	HXC8_MOUSE	Homeobox protein Hox-C8	Hoxc8 Hox-3.1 Hoxc-8	ENSMUST00000001703	ENSMUSP00000001703	ENSMUSG00000001657	69.4241	59.0656	79.7826	-0.346388	-0.433755	0.44487	0.836909	FALSE	FALSE	TRUE	FALSE
ENSMUSG00000001661	Hoxc6	protein_coding	P10629 Q61683	HXC6_MOUSE	Homeobox protein Hox-C6	Hoxc6 Hox-3.3 Hoxc-6	ENSMUST00000001711	ENSMUSP00000001711	ENSMUSG00000001661	196.619	202.46	190.778	0.0766139	0.0857382	0.849666	0.970364	FALSE	FALSE	TRUE	FALSE
ENSMUSG00000001663	Gstt1	protein_coding	Q64471 Q91X50,D3Z3X5,D3Z5W7	GSTT1_MOUSE,D3Z3X5_MOUSE,D3Z5W7_MOUSE	Glutathione S-transferase theta-1,Glutathione S-transferase theta-1 Glutathione S-transferase, theta 1, isoform CRA_a,Glutathione S-transferase theta-1	Gstt1,Gstt1 mCG_141183,Gstt1	ENSMUST00000001713,ENSMUST00000120177,ENSMUST00000139724	ENSMUSP00000001713,ENSMUSP00000113839,ENSMUSP00000117130	ENSMUSG00000001663,ENSMUSG00000001663,ENSMUSG00000001663	20.0238	34.4699	5.57756	1.1942	2.62763	0.0397206	0.316557	FALSE	TRUE	TRUE	TRUE
ENSMUSG00000001665	Gstt3	protein_coding	Q99L20,G3UX05,G3UYL6,G3UX71	Q99L20_MOUSE,G3UX05_MOUSE,G3UYL6_MOUSE,G3UX71_MOUSE	Glutathione S-transferase theta 3 Glutathione S-transferase, theta 3 Protein Gstt3,Protein Gstt3,Protein Gstt3,Protein Gstt3	Gstt3 mCG_5986,Gstt3,Gstt3,Gstt3	ENSMUST00000001715,ENSMUST00000173537,ENSMUST00000133869,ENSMUST00000174187	ENSMUSP00000001715,ENSMUSP00000133498,ENSMUSP00000134134,ENSMUSP00000133576	ENSMUSG00000001665,ENSMUSG00000001665,ENSMUSG00000001665,ENSMUSG00000001665	20.3397	31.9264	8.75309	0.992285	1.86688	0.0867411	0.462292	FALSE	FALSE	TRUE	TRUE
ENSMUSG00000001666	Ddt	protein_coding	O35215,G3UZN1	DOPD_MOUSE,G3UZN1_MOUSE	D-dopachrome decarboxylase,D-dopachrome decarboxylase	Ddt,Ddt	ENSMUST00000001716,ENSMUST00000172820	ENSMUSP00000001716,ENSMUSP00000134561	ENSMUSG00000001666,ENSMUSG00000001666	43.4627	53.2353	33.69	0.489403	0.660063	0.331275	0.779758	FALSE	FALSE	TRUE	FALSE
ENSMUSG00000001672	Marveld3	protein_coding	G3X9A4,G3X8Q2	G3X9A4_MOUSE,G3X8Q2_MOUSE	MARVEL (Membrane-associating) domain containing 3, isoform CRA_a MARVEL domain-containing protein 3,MARVEL (Membrane-associating) domain containing 3, isoform CRA_b MARVEL domain-containing protein 3	Marveld3 mCG_130325,Marveld3 mCG_130325	ENSMUST00000051430,ENSMUST00000001722	ENSMUSP00000052309,ENSMUSP00000001722	ENSMUSG00000001672,ENSMUSG00000001672	1.2192	1.80046	0.63795	0.119957	1.49685	0.7109	0.928387	FALSE	FALSE	FALSE	TRUE
ENSMUSG00000001674	Ddx18	protein_coding	Q8K363 Q3MIB0 Q8BVZ2 Q9D2E0,F6ZX28	DDX18_MOUSE,F6ZX28_MOUSE	ATP-dependent RNA helicase DDX18,ATP-dependent RNA helicase DDX18	Ddx18,Ddx18	ENSMUST00000001724,ENSMUST00000134417	ENSMUSP00000001724,ENSMUSP00000114149	ENSMUSG00000001674,ENSMUSG00000001674	1102.68	906.647	1298.72	-0.474851	-0.518475	0.137779	0.569503	FALSE	FALSE	TRUE	FALSE
ENSMUSG00000001687	Ubl3	protein_coding	Q9Z2M6 A4FTW0 Q3UKM1	UBL3_MOUSE	Ubiquitin-like protein 3	Ubl3	ENSMUST00000079324 ENSMUST00000164904	ENSMUSP00000078303	ENSMUSG00000001687	1113.56	1188.75	1038.37	0.183882	0.195128	0.486525	0.850223	FALSE	FALSE	TRUE	FALSE
ENSMUSG00000001700	Gramd3	protein_coding	Q9D2W5	Q9D2W5_MOUSE	GRAM domain-containing protein 3	Gramd3	ENSMUST00000070166	ENSMUSP00000068453	ENSMUSG00000001700	122.73	159.18	86.2796	0.798825	0.883566	0.0186347	0.210318	FALSE	FALSE	TRUE	FALSE
ENSMUSG00000001707	Eef1e1	protein_coding	Q9D1M4	MCA3_MOUSE	Eukaryotic translation elongation factor 1 epsilon-1	Eef1e1	ENSMUST00000001757	ENSMUSP00000001757	ENSMUSG00000001707	762.606	639.27	885.941	-0.43429	-0.470784	0.156502	0.597003	FALSE	FALSE	TRUE	FALSE
ENSMUSG00000001729	Akt1	protein_coding	P31750 Q62274 Q6GSA6,D3YYP9,D3Z783,D3YXX3	AKT1_MOUSE,D3YYP9_MOUSE,D3Z783_MOUSE,D3YXX3_MOUSE	RAC-alpha serine/threonine-protein kinase,RAC-alpha serine/threonine-protein kinase,RAC-alpha serine/threonine-protein kinase,RAC-alpha serine/threonine-protein kinase	Akt1 Akt Rac,Akt1,Akt1,Akt1	ENSMUST00000001780,ENSMUST00000130342,ENSMUST00000128300,ENSMUST00000144550	ENSMUSP00000001780,ENSMUSP00000118190,ENSMUSP00000122222,ENSMUSP00000123689	ENSMUSG00000001729,ENSMUSG00000001729,ENSMUSG00000001729,ENSMUSG00000001729	5775.43	5166.5	6384.36	-0.279344	-0.305356	0.390462	0.811743	FALSE	FALSE	TRUE	FALSE
ENSMUSG00000001739	Cldn15	protein_coding	Q9Z0S5 Q9D7Z0 Q9D8A6	CLD15_MOUSE	Claudin-15	Cldn15	ENSMUST00000001790 ENSMUST00000111093	ENSMUSP00000001790	ENSMUSG00000001739	57.1409	65.9939	48.288	0.373738	0.450668	0.389737	0.811446	FALSE	FALSE	TRUE	FALSE
ENSMUSG00000001741	Il16	protein_coding	O54824 O70236 Q3TEM4 Q5DTR5 Q8R0G5 Q9QZP6,D3Z3C7,D6RI15	IL16_MOUSE,D3Z3C7_MOUSE,D6RI15_MOUSE	Pro-interleukin-16,Pro-interleukin-16,Pro-interleukin-16	Il16,Il16,Il16	ENSMUST00000001792,ENSMUST00000131916 ENSMUST00000156553,ENSMUST00000153560	ENSMUSP00000001792,ENSMUSP00000122022,ENSMUSP00000118516	ENSMUSG00000001741,ENSMUSG00000001741,ENSMUSG00000001741	3.69623	3.65387	3.73859	-0.0108398	-0.0330695	0.983531	0.998208	FALSE	FALSE	TRUE	FALSE
ENSMUSG00000001750	Tcirg1	protein_coding	Q9JHF5,F6ZFB8,F6XRE6,D6RFN1	Q9JHF5_MOUSE,F6ZFB8_MOUSE,F6XRE6_MOUSE,D6RFN1_MOUSE	A3 subunit of vacuolar-adenosine triphosphatase Osteoclast-specific 116-kDa V-ATPase subunit Protein Tcirg1 T-cell, immune regulator 1, ATPase, H+ transporting, lysosomal V0 protein A3, isoform CRA_b,Protein Tcirg1,Protein Tcirg1,Protein Tcirg1	Tcirg1 Oc116 mCG_3894,Tcirg1,Tcirg1,Tcirg1	ENSMUST00000001801 ENSMUST00000126070 ENSMUST00000145791,ENSMUST00000122885,ENSMUST00000132164,ENSMUST00000135070	ENSMUSP00000001801,ENSMUSP00000114768,ENSMUSP00000120968,ENSMUSP00000121241	ENSMUSG00000001750,ENSMUSG00000001750,ENSMUSG00000001750,ENSMUSG00000001750	2014.3	2511.03	1517.56	0.656556	0.726523	0.0558945	0.373518	FALSE	FALSE	TRUE	FALSE
ENSMUSG00000001751	Naglu	protein_coding	O88325	O88325_MOUSE	Alpha-N-acetylglucosaminidase Alpha-N-acetylglucosaminidase (Sanfilippo disease IIIB) Alpha-N-acetylglucosaminidase (Sanfilippo disease IIIB), isoform CRA_b N-acetyl-glucosaminidase Protein Naglu	Naglu mCG_20229	ENSMUST00000001802	ENSMUSP00000001802	ENSMUSG00000001751	119.671	131.465	107.877	0.24767	0.285293	0.52099	0.864839	FALSE	FALSE	TRUE	FALSE
ENSMUSG00000001755	Coasy	protein_coding	Q9DBL7 A2BFA8 Q3TVZ2 Q8K3Y4	COASY_MOUSE	Bifunctional coenzyme A synthase	Coasy Ukr1	ENSMUST00000001806 ENSMUST00000107308	ENSMUSP00000001806	ENSMUSG00000001755	375.959	322.476	429.442	-0.388222	-0.413269	0.167412	0.613437	FALSE	FALSE	TRUE	FALSE
ENSMUSG00000001761	Smo	protein_coding	P56726	SMO_MOUSE	Smoothened homolog	Smo Smoh	ENSMUST00000001812	ENSMUSP00000001812	ENSMUSG00000001761	1694.63	1410.29	1978.98	-0.471048	-0.488767	0.0301833	0.276519	FALSE	FALSE	TRUE	FALSE
ENSMUSG00000001763	Tspan33	protein_coding	Q8R3S2 Q3TA03	TSN33_MOUSE	Tetraspanin-33	Tspan33 Pen	ENSMUST00000046750 ENSMUST00000115250	ENSMUSP00000045282	ENSMUSG00000001763	366.545	433.439	299.65	0.413265	0.532553	NA	NA	FALSE	FALSE	TRUE	FALSE
ENSMUSG00000001767	Crnkl1	protein_coding	P63154 Q542E8 Q9CQC1	CRNL1_MOUSE	Crooked neck-like protein 1	Crnkl1	ENSMUST00000001818	ENSMUSP00000001818	ENSMUSG00000001767	697.5	783.334	611.666	0.336808	0.356883	0.208435	0.666283	FALSE	FALSE	TRUE	FALSE
ENSMUSG00000001768	Rin2	protein_coding	Q9D684 A8Y5L0 Q3U6Z8 Q3UAK3 Q3UC54 Q99K06,E0CYG9,F8WGD2,E0CZD2	RIN2_MOUSE,E0CYG9_MOUSE,F8WGD2_MOUSE,E0CZD2_MOUSE	Ras and Rab interactor 2,Ras and Rab interactor 2,Ras and Rab interactor 2,Ras and Rab interactor 2	Rin2,Rin2,Rin2,Rin2	ENSMUST00000110005,ENSMUST00000147976 ENSMUST00000150449,ENSMUST00000094480,ENSMUST00000142847	ENSMUSP00000105632,ENSMUSP00000124206,ENSMUSP00000092053,ENSMUSP00000125476	ENSMUSG00000001768,ENSMUSG00000001768,ENSMUSG00000001768,ENSMUSG00000001768	748.993	1117.31	380.679	1.1068	1.55338	NA	NA	FALSE	TRUE	TRUE	TRUE
ENSMUSG00000001774	Chordc1	protein_coding	Q9D1P4 Q9CSI5	CHRD1_MOUSE	Cysteine and histidine-rich domain-containing protein 1	Chordc1 Chp1 Morgana	ENSMUST00000001825	ENSMUSP00000001825	ENSMUSG00000001774	1415.8	1527.96	1303.65	0.204645	0.229054	0.571945	0.886201	FALSE	FALSE	TRUE	FALSE
ENSMUSG00000001783	Rtcb	protein_coding	Q99LF4 Q3TA04 Q3TI25 Q3UDW6	RTCB_MOUSE	tRNA-splicing ligase RtcB homolog	Rtcb D10Wsu52e	ENSMUST00000001834	ENSMUSP00000001834	ENSMUSG00000001783	2366.37	2372	2360.74	0.00684889	0.00686556	0.976579	0.996601	FALSE	FALSE	TRUE	FALSE
ENSMUSG00000001785	Pwp1	protein_coding	Q99LL5 Q9D6T6,E9QAL6	PWP1_MOUSE,E9QAL6_MOUSE	Periodic tryptophan protein 1 homolog,Periodic tryptophan protein 1 homolog	Pwp1,Pwp1	ENSMUST00000001836,ENSMUST00000168509	ENSMUSP00000001836,ENSMUSP00000130733	ENSMUSG00000001785,ENSMUSG00000001785	1017.5	889.675	1145.33	-0.349659	-0.364411	0.122235	0.542988	FALSE	FALSE	TRUE	FALSE
ENSMUSG00000001786	Fbxo7	protein_coding	Q3U7U3 Q3UBC1 Q8K0A5,Q3UGI9,Q3UD93,D6RJ76,F8WIP1	FBX7_MOUSE,Q3UGI9_MOUSE,Q3UD93_MOUSE,D6RJ76_MOUSE,F8WIP1_MOUSE	F-box only protein 7,F-box only protein 7,F-box only protein 7,F-box only protein 7,F-box only protein 7	Fbxo7,Fbxo7,Fbxo7,Fbxo7,Fbxo7	ENSMUST00000130320,ENSMUST00000117597,ENSMUST00000120344,ENSMUST00000147168,ENSMUST00000001837	ENSMUSP00000120840,ENSMUSP00000113263,ENSMUSP00000113222,ENSMUSP00000119334,ENSMUSP00000001837	ENSMUSG00000001786,ENSMUSG00000001786,ENSMUSG00000001786,ENSMUSG00000001786,ENSMUSG00000001786	137.04	134.187	139.892	-0.0504977	-0.0600684	0.892125	0.980518	FALSE	FALSE	TRUE	FALSE
ENSMUSG00000001794	Capns1	protein_coding	O88456 Q3V0X5 Q5BKQ2 Q8CEI2 Q8VEK4 Q9R1C5,D3YW48	CPNS1_MOUSE,D3YW48_MOUSE	Calpain small subunit 1,Calpain small subunit 1	Capns1 Capn4,Capns1	ENSMUST00000001845 ENSMUST00000108196,ENSMUST00000126116	ENSMUSP00000001845,ENSMUSP00000117951	ENSMUSG00000001794,ENSMUSG00000001794	4794.86	5124.89	4464.82	0.187411	0.198919	0.487767	0.850676	FALSE	FALSE	TRUE	FALSE
ENSMUSG00000001802	Lrp3	protein_coding	E9Q1T6,E9Q711	E9Q1T6_MOUSE,E9Q711_MOUSE	Protein Lrp3,Protein Lrp3	Lrp3,Lrp3	ENSMUST00000122409,ENSMUST00000118444	ENSMUSP00000114026,ENSMUSP00000113406	ENSMUSG00000001802,ENSMUSG00000001802	195.177	154.769	235.585	-0.49517	-0.60613	0.266202	0.725398	FALSE	FALSE	TRUE	FALSE
ENSMUSG00000001827	Folr1	protein_coding	P35846 Q9R222,Q9R223,E9PXB5,E9Q3D3,E9Q543,D3Z711,E9PYD9,E9PXL5	FOLR1_MOUSE,Q9R223_MOUSE,E9PXB5_MOUSE,E9Q3D3_MOUSE,E9Q543_MOUSE,D3Z711_MOUSE,E9PYD9_MOUSE,E9PXL5_MOUSE	Folate receptor alpha,Folate receptor alpha,Folate receptor alpha,Folate receptor alpha,Folate receptor alpha,Folate receptor alpha,Folate receptor alpha,Folate receptor alpha	Folr1 Fbp1 Folbp1,Folr1 FR-alpha,Folr1,Folr1,Folr1,Folr1,Folr1,Folr1	ENSMUST00000001882 ENSMUST00000106981 ENSMUST00000106982 ENSMUST00000106983 ENSMUST00000106985 ENSMUST00000106986 ENSMUST00000123321 ENSMUST00000123630,ENSMUST00000150184,ENSMUST00000134145,ENSMUST00000155311,ENSMUST00000151706,ENSMUST00000140584,ENSMUST00000126204,ENSMUST00000140068	ENSMUSP00000001882,ENSMUSP00000114919,ENSMUSP00000118547,ENSMUSP00000115360,ENSMUSP00000115077,ENSMUSP00000116068,ENSMUSP00000117175,ENSMUSP00000114633	ENSMUSG00000001827,ENSMUSG00000001827,ENSMUSG00000001827,ENSMUSG00000001827,ENSMUSG00000001827,ENSMUSG00000001827,ENSMUSG00000001827,ENSMUSG00000001827	28.2291	54.8116	1.64654	1.48805	5.05697	0.00857704	0.134797	FALSE	TRUE	TRUE	TRUE
ENSMUSG00000001829	Clpb	protein_coding	Q60649,E9PY58,D6RIQ2,D3Z7V2,D3YZF1	CLPB_MOUSE,E9PY58_MOUSE,D6RIQ2_MOUSE,D3Z7V2_MOUSE,D3YZF1_MOUSE	Caseinolytic peptidase B protein homolog,Caseinolytic peptidase B protein homolog,Caseinolytic peptidase B protein homolog,Caseinolytic peptidase B protein homolog,Caseinolytic peptidase B protein homolog	Clpb Skd3,Clpb,Clpb,Clpb,Clpb	ENSMUST00000001884,ENSMUST00000106998,ENSMUST00000123870,ENSMUST00000153473,ENSMUST00000147439	ENSMUSP00000001884,ENSMUSP00000102611,ENSMUSP00000121861,ENSMUSP00000119922,ENSMUSP00000115609	ENSMUSG00000001829,ENSMUSG00000001829,ENSMUSG00000001829,ENSMUSG00000001829,ENSMUSG00000001829	1116.08	1251.58	980.581	0.338209	0.352037	0.135098	0.564678	FALSE	FALSE	TRUE	FALSE
ENSMUSG00000001833	Sept7	protein_coding	E9Q1G8,E9Q9F5	E9Q1G8_MOUSE,E9Q9F5_MOUSE	Septin-7,Septin-7	Sept7,Sept7	ENSMUST00000165594,ENSMUST00000115272	ENSMUSP00000127641,ENSMUSP00000110927	ENSMUSG00000001833,ENSMUSG00000001833	2680.52	2772.87	2588.17	0.0947861	0.0994473	0.695729	0.92731	FALSE	FALSE	TRUE	FALSE
ENSMUSG00000001844	Zdhhc4	protein_coding	Q9D6H5 Q8R5E0,E0CYN6,E0CY85,M0QWP4,E0CX22,E0CXP7	ZDHC4_MOUSE,E0CYN6_MOUSE,E0CY85_MOUSE,M0QWP4_MOUSE,E0CX22_MOUSE,E0CXP7_MOUSE	Probable palmitoyltransferase ZDHHC4,Palmitoyltransferase,Probable palmitoyltransferase ZDHHC4,Palmitoyltransferase,Palmitoyltransferase,Probable palmitoyltransferase ZDHHC4	Zdhhc4,Zdhhc4,Zdhhc4,Zdhhc4,Zdhhc4,Zdhhc4	ENSMUST00000001900 ENSMUST00000161915,ENSMUST00000159941,ENSMUST00000162358,ENSMUST00000159813,ENSMUST00000162941,ENSMUST00000162066	ENSMUSP00000001900,ENSMUSP00000124026,ENSMUSP00000124416,ENSMUSP00000137935,ENSMUSP00000124997,ENSMUSP00000125130	ENSMUSG00000001844,ENSMUSG00000001844,ENSMUSG00000001844,ENSMUSG00000001844,ENSMUSG00000001844,ENSMUSG00000001844	342.668	324.432	360.903	-0.145223	-0.153696	0.603821	0.900089	FALSE	FALSE	TRUE	FALSE
ENSMUSG00000001847	Rac1	protein_coding	P63001 O95501 P15154 Q9BTB4,Q3TLP8	RAC1_MOUSE,Q3TLP8_MOUSE	Ras-related C3 botulinum toxin substrate 1,RAS-related C3 botulinum substrate 1, isoform CRA_a Ras-related C3 botulinum toxin substrate 1	Rac1,Rac1 mCG_23557	ENSMUST00000080537,ENSMUST00000100489	ENSMUSP00000079380,ENSMUSP00000098058	ENSMUSG00000001847,ENSMUSG00000001847	2912.34	2838.62	2986.06	-0.0697113	-0.0730531	0.767655	0.947545	FALSE	FALSE	TRUE	FALSE
ENSMUSG00000001855	Nup214	protein_coding	Q80U93 A2ATN2,A2ATN3	NU214_MOUSE,A2ATN3_MOUSE	Nuclear pore complex protein Nup214,Nuclear pore complex protein Nup214	Nup214 Kiaa0023,Nup214	ENSMUST00000065398,ENSMUST00000138012	ENSMUSP00000066492,ENSMUSP00000115665	ENSMUSG00000001855,ENSMUSG00000001855	1732.98	1452.71	2013.25	-0.447164	-0.470787	0.0756274	0.434925	FALSE	FALSE	TRUE	FALSE
ENSMUSG00000001864	Aif1l	protein_coding	Q9EQX4 Q8C150	AIF1L_MOUSE	Allograft inflammatory factor 1-like	Aif1l Iba2	ENSMUST00000001920	ENSMUSP00000001920	ENSMUSG00000001864	780.371	979.834	580.907	0.560494	0.754231	NA	NA	FALSE	FALSE	TRUE	FALSE
ENSMUSG00000001870	Ltbp1	protein_coding	Q8CG19 B1B1D9 B1B1E1 O88349 Q505C9 Q8BNW7 Q8C7F5 Q8CG18 Q8CIR0,B1B1E2	LTBP1_MOUSE,B1B1E2_MOUSE	Latent-transforming growth factor beta-binding protein 1,Latent-transforming growth factor beta-binding protein 1	Ltbp1,Ltbp1	ENSMUST00000001927 ENSMUST00000112514 ENSMUST00000112516,ENSMUST00000135447	ENSMUSP00000001927,ENSMUSP00000116890	ENSMUSG00000001870,ENSMUSG00000001870	14344.5	12620.8	16068.2	-0.329038	-0.34841	0.216118	0.676547	FALSE	FALSE	TRUE	FALSE
ENSMUSG00000001891	Ugp2	protein_coding	Q91ZJ5 Q8R3D2	UGPA_MOUSE	UTP--glucose-1-phosphate uridylyltransferase	Ugp2	ENSMUST00000060895 ENSMUST00000102875	ENSMUSP00000056324	ENSMUSG00000001891	624.943	819.364	430.521	0.847182	0.928419	0.00950456	0.14364	FALSE	FALSE	TRUE	FALSE
ENSMUSG00000001901	Kcnh6	protein_coding	Q32ME0,M0QW64,B1AR82	Q32ME0_MOUSE,M0QW64_MOUSE,B1AR82_MOUSE	Potassium voltage-gated channel, subfamily H (Eag-related), member 6 Protein Kcnh6,Protein Kcnh6,Protein Kcnh6	Kcnh6 mCG_141098,Kcnh6,Kcnh6	ENSMUST00000001965,ENSMUST00000145539,ENSMUST00000106903	ENSMUSP00000001965,ENSMUSP00000137675,ENSMUSP00000102516	ENSMUSG00000001901,ENSMUSG00000001901,ENSMUSG00000001901	7.64115	5.78794	9.49436	-0.328208	-0.71402	0.571685	0.885877	FALSE	FALSE	TRUE	FALSE
ENSMUSG00000001909	Trmt1	protein_coding	Q3TX08 Q3TBY4,H3BKB8,D3Z413,H3BK68,E9PWD4,H3BKV3,H3BKS8,H3BL70,H3BL74,D6RG86,G3V019,D6RFC0	TRM1_MOUSE,H3BKB8_MOUSE,D3Z413_MOUSE,H3BK68_MOUSE,E9PWD4_MOUSE,H3BKV3_MOUSE,H3BKS8_MOUSE,H3BL70_MOUSE,H3BL74_MOUSE,D6RG86_MOUSE,G3V019_MOUSE,D6RFC0_MOUSE	tRNA (guanine(26)-N(2))-dimethyltransferase,tRNA (guanine(26)-N(2))-dimethyltransferase,tRNA (guanine(26)-N(2))-dimethyltransferase,tRNA (guanine(26)-N(2))-dimethyltransferase,tRNA (guanine(26)-N(2))-dimethyltransferase,tRNA (guanine(26)-N(2))-dimethyltransferase,tRNA (guanine(26)-N(2))-dimethyltransferase,tRNA (guanine(26)-N(2))-dimethyltransferase,tRNA (guanine(26)-N(2))-dimethyltransferase,tRN…	Trmt1 D8Ertd812e,Trmt1,Trmt1,Trmt1,Trmt1,Trmt1,Trmt1,Trmt1,Trmt1,Trmt1,Trmt1,Trmt1	ENSMUST00000001974 ENSMUST00000109767,ENSMUST00000177423,ENSMUST00000152301,ENSMUST00000175784,ENSMUST00000109768,ENSMUST00000177531,ENSMUST00000125370,ENSMUST00000177084,ENSMUST00000175884,ENSMUST00000131700,ENSMUST00000136423,ENSMUST00000143427	ENSMUSP00000001974,ENSMUSP00000135327,ENSMUSP00000116712,ENSMUSP00000135273,ENSMUSP00000105390,ENSMUSP00000135540,ENSMUSP00000135510,ENSMUSP00000135675,ENSMUSP00000135680,ENSMUSP00000122526,ENSMUSP00000134723,ENSMUSP00000117140	ENSMUSG00000001909,ENSMUSG00000001909,ENSMUSG00000001909,ENSMUSG00000001909,ENSMUSG00000001909,ENSMUSG00000001909,ENSMUSG00000001909,ENSMUSG00000001909,ENSMUSG00000001909,ENSMUSG00000001909,ENSMUSG00000001909,ENSMUSG00000001909	1175.29	1121.5	1229.08	-0.123321	-0.132142	0.659053	0.919025	FALSE	FALSE	TRUE	FALSE
ENSMUSG00000001910	Nacc1	protein_coding	Q7TSZ8 Q80X97 Q9CZ72	NACC1_MOUSE	Nucleus accumbens-associated protein 1	Nacc1 Btbd14b Nac1	ENSMUST00000001975	ENSMUSP00000001975	ENSMUSG00000001910	3200.39	2823.62	3577.17	-0.322527	-0.341272	0.225917	0.68662	FALSE	FALSE	TRUE	FALSE
ENSMUSG00000001911	Nfix	protein_coding	P70257 O08519 P70258 Q64192 Q99L78 Q9R1G2,Q3TYK3,D3YZ00,E9PUH7	NFIX_MOUSE,Q3TYK3_MOUSE,D3YZ00_MOUSE,E9PUH7_MOUSE	Nuclear factor 1 X-type,Nuclear factor 1,Nuclear factor 1,Nuclear factor 1	Nfix,Nfix,Nfix,Nfix	ENSMUST00000076715 ENSMUST00000099070,ENSMUST00000109762,ENSMUST00000126806,ENSMUST00000109764	ENSMUSP00000076005,ENSMUSP00000105384,ENSMUSP00000115691,ENSMUSP00000105386	ENSMUSG00000001911,ENSMUSG00000001911,ENSMUSG00000001911,ENSMUSG00000001911	2566.46	2604.86	2528.06	0.0389046	0.0431771	0.907647	0.983601	FALSE	FALSE	TRUE	FALSE
ENSMUSG00000006585	Cdt1	protein_coding	Q8R4E9 Q8BUQ1 Q8BX29 Q8R3V0 Q8R4E8	CDT1_MOUSE	DNA replication factor Cdt1	Cdt1 Ris2	ENSMUST00000006760	ENSMUSP00000006760	ENSMUSG00000006585	469.56	160.204	778.916	-2.09237	-2.28156	5.59434e-11	3.90366e-08	TRUE	TRUE	TRUE	TRUE
ENSMUSG00000001924	Uba1	protein_coding	Q02053 A6H6S6 P31253 Q542H8	UBA1_MOUSE	Ubiquitin-like modifier-activating enzyme 1	Uba1 Sbx Ube1 Ube1ax Ube1x	ENSMUST00000001989 ENSMUST00000089217	ENSMUSP00000001989	ENSMUSG00000001924	11204.1	11120.8	11287.4	-0.0205728	-0.0214502	0.931217	0.986575	FALSE	FALSE	TRUE	FALSE
ENSMUSG00000001930	Vwf	protein_coding	Q8CIZ8 Q60863 Q6XUV6 Q8BIU9 Q8CGN0 Q9JK16,Q3TPE1,Q3TD35,S4R195,E9QPU1	VWF_MOUSE,Q3TPE1_MOUSE,Q3TD35_MOUSE,S4R195_MOUSE,E9QPU1_MOUSE	von Willebrand factor,von Willebrand antigen 2,von Willebrand factor,von Willebrand factor,von Willebrand factor	Vwf,Vwf,Vwf,Vwf,Vwf	ENSMUST00000001995,ENSMUST00000112253,ENSMUST00000100941,ENSMUST00000147101,ENSMUST00000112254	ENSMUSP00000001995,ENSMUSP00000107872,ENSMUSP00000098502,ENSMUSP00000138132,ENSMUSP00000107873	ENSMUSG00000001930,ENSMUSG00000001930,ENSMUSG00000001930,ENSMUSG00000001930,ENSMUSG00000001930	40.9893	52.8717	29.1068	0.65195	0.861139	0.192497	0.648006	FALSE	FALSE	TRUE	FALSE
ENSMUSG00000001942	Siae	protein_coding	P70665 Q3TNZ5 Q544V7 Q61044 Q8C902 Q8CBM6 Q8CC41 Q8CEB7 Q922L0	SIAE_MOUSE	Sialate O-acetylesterase	Siae Ysg2	ENSMUST00000002007	ENSMUSP00000002007	ENSMUSG00000001942	116.75	147.074	86.4256	0.621864	0.767016	0.171006	0.617206	FALSE	FALSE	TRUE	FALSE
ENSMUSG00000001943	Vsig2	protein_coding	Q9Z109 Q9CVA4 Q9D0T4	VSIG2_MOUSE	V-set and immunoglobulin domain-containing protein 2	Vsig2 Ctm Ctxl	ENSMUST00000002008	ENSMUSP00000002008	ENSMUSG00000001943	4.2753	1.80046	6.75013	-0.440527	-1.90655	0.381021	0.807749	FALSE	FALSE	TRUE	TRUE
ENSMUSG00000001946	Esam	protein_coding	Q925F2,D3Z5S5,D3YV70,D3Z5Y0	ESAM_MOUSE,D3Z5S5_MOUSE,D3YV70_MOUSE,D3Z5Y0_MOUSE	Endothelial cell-selective adhesion molecule,Endothelial cell-selective adhesion molecule,Endothelial cell-selective adhesion molecule,Endothelial cell-selective adhesion molecule	Esam Esam1,Esam,Esam,Esam	ENSMUST00000002011,ENSMUST00000123198,ENSMUST00000144596,ENSMUST00000146860	ENSMUSP00000002011,ENSMUSP00000116300,ENSMUSP00000114632,ENSMUSP00000122473	ENSMUSG00000001946,ENSMUSG00000001946,ENSMUSG00000001946,ENSMUSG00000001946	7.03105	6.30337	7.75872	-0.151067	-0.299696	0.794874	0.956117	FALSE	FALSE	TRUE	FALSE
ENSMUSG00000001948	Spa17	protein_coding	Q62252	SP17_MOUSE	Sperm surface protein Sp17	Spa17 Sp17	ENSMUST00000002013	ENSMUSP00000002013	ENSMUSG00000001948	16.6445	21.5102	11.7789	0.538843	0.868821	0.336835	0.78326	FALSE	FALSE	TRUE	FALSE
ENSMUSG00000001962	Fam50a	protein_coding	Q9WV03 Q9D866	FA50A_MOUSE	Protein FAM50A	Fam50a D0HXS9928E Xap5	ENSMUST00000114160	ENSMUSP00000109797	ENSMUSG00000001962	593.448	627.887	559.009	0.159193	0.167633	0.553435	0.881047	FALSE	FALSE	TRUE	FALSE
ENSMUSG00000001964	Emd	protein_coding	O08579 Q3TIH6 Q3UJP3,I7HJS1,B7FAU5,Q3THM8,D6RFS0	EMD_MOUSE,I7HJS1_MOUSE,B7FAU5_MOUSE,Q3THM8_MOUSE,D6RFS0_MOUSE	Emerin,Emerin,Emerin,Emerin,Emerin	Emd Sta,Emd RP23-436K3.2-005,Emd RP23-436K3.2-004,Emd RP23-436K3.2-002,Emd	ENSMUST00000002029,ENSMUST00000096424,ENSMUST00000119197,ENSMUST00000088313,ENSMUST00000152288	ENSMUSP00000002029,ENSMUSP00000094158,ENSMUSP00000112639,ENSMUSP00000094133,ENSMUSP00000115890	ENSMUSG00000001964,ENSMUSG00000001964,ENSMUSG00000001964,ENSMUSG00000001964,ENSMUSG00000001964	1267.64	1271.1	1264.18	0.00657659	0.00787789	0.984598	0.998488	FALSE	FALSE	TRUE	FALSE
ENSMUSG00000001983	Taco1	protein_coding	Q8K0Z7 B1AR86 Q3TI86 Q3USS8 Q9CV09	TACO1_MOUSE	Translational activator of cytochrome c oxidase 1	Taco1 Ccdc44	ENSMUST00000002048	ENSMUSP00000002048	ENSMUSG00000001983	167.868	160.207	175.528	-0.118947	-0.131763	0.723588	0.933553	FALSE	FALSE	TRUE	FALSE
ENSMUSG00000001985	Grik3	protein_coding	B1AS29 Q17R20 Q9JIA8	GRIK3_MOUSE	Glutamate receptor ionotropic, kainate 3	Grik3 Glur7	ENSMUST00000030676	ENSMUSP00000030676	ENSMUSG00000001985	700.487	461.231	939.743	-0.803452	-1.02678	NA	NA	FALSE	FALSE	TRUE	TRUE
ENSMUSG00000001986	Gria3	protein_coding	Q9Z2W9 A2VDF4 Q5DTJ0,B0QZW1,F2Z488,B0QZW2	GRIA3_MOUSE,B0QZW1_MOUSE,F2Z488_MOUSE,B0QZW2_MOUSE	Glutamate receptor 3,Glutamate receptor 3,Glutamate receptor 3,Glutamate receptor 3	Gria3 Glur3 Kiaa4184,Gria3,Gria3,Gria3	ENSMUST00000076349,ENSMUST00000115103 ENSMUST00000165288,ENSMUST00000139965,ENSMUST00000124169	ENSMUSP00000075687,ENSMUSP00000110755,ENSMUSP00000116381,ENSMUSP00000117766	ENSMUSG00000001986,ENSMUSG00000001986,ENSMUSG00000001986,ENSMUSG00000001986	590.854	924.204	257.505	1.35534	1.84361	NA	NA	FALSE	TRUE	TRUE	TRUE
ENSMUSG00000001988	Npas1	protein_coding	P97459	NPAS1_MOUSE	Neuronal PAS domain-containing protein 1	Npas1	ENSMUST00000002053	ENSMUSP00000002053	ENSMUSG00000001988	7.84643	10.575	5.11782	0.456522	1.04706	0.4299	0.829252	FALSE	FALSE	TRUE	TRUE
ENSMUSG00000001995	Sipa1l2	protein_coding	Q80TE4 E9QPK7 Q6PDY1	SI1L2_MOUSE	Signal-induced proliferation-associated 1-like protein 2	Sipa1l2 Kiaa0545	ENSMUST00000108775	ENSMUSP00000104405	ENSMUSG00000001995	839.477	906.467	772.486	0.214083	0.230746	0.472562	0.845371	FALSE	FALSE	TRUE	FALSE
ENSMUSG00000001998	Ap4e1	protein_coding	Q80V94 A2ASB4,A2ASB3,H3BK54,H3BKM4,H3BL03,F6W7A9	AP4E1_MOUSE,A2ASB3_MOUSE,H3BK54_MOUSE,H3BKM4_MOUSE,H3BL03_MOUSE,F6W7A9_MOUSE	AP-4 complex subunit epsilon-1,AP-4 complex subunit epsilon-1,AP-4 complex subunit epsilon-1,AP-4 complex subunit epsilon-1,AP-4 complex subunit epsilon-1,AP-4 complex subunit epsilon-1	Ap4e1,Ap4e1,Ap4e1,Ap4e1,Ap4e1,Ap4e1	ENSMUST00000002063,ENSMUST00000110394,ENSMUST00000142740,ENSMUST00000177372,ENSMUST00000175663,ENSMUST00000110393	ENSMUSP00000002063,ENSMUSP00000106024,ENSMUSP00000135257,ENSMUSP00000135449,ENSMUSP00000135599,ENSMUSP00000106023	ENSMUSG00000001998,ENSMUSG00000001998,ENSMUSG00000001998,ENSMUSG00000001998,ENSMUSG00000001998,ENSMUSG00000001998	554.863	583.661	526.064	0.140445	0.149892	0.639341	0.912357	FALSE	FALSE	TRUE	FALSE
ENSMUSG00000001999	Blvra	protein_coding	Q9CY64 Q3T9C6 Q80WR6 Q9DD21,A2ASB7,A2ASB8,A2ASB1	BIEA_MOUSE,A2ASB7_MOUSE,A2ASB8_MOUSE,A2ASB1_MOUSE	Biliverdin reductase A,Biliverdin reductase A,Biliverdin reductase A,Biliverdin reductase A	Blvra,Blvra,Blvra,Blvra	ENSMUST00000002064,ENSMUST00000135529,ENSMUST00000110389,ENSMUST00000142737	ENSMUSP00000002064,ENSMUSP00000118278,ENSMUSP00000106019,ENSMUSP00000116825	ENSMUSG00000001999,ENSMUSG00000001999,ENSMUSG00000001999,ENSMUSG00000001999	267.3	227.873	306.728	-0.399143	-0.428731	0.178116	0.626535	FALSE	FALSE	TRUE	FALSE
ENSMUSG00000002006	Pdzd4	protein_coding	Q9QY39 A2AFG4 Q6PHP2,A2AFG3	PDZD4_MOUSE,A2AFG3_MOUSE	PDZ domain-containing protein 4,PDZ domain-containing protein 4	Pdzd4 Pdzk4 Pdzrn4l Xlu,Pdzd4	ENSMUST00000002080,ENSMUST00000114438	ENSMUSP00000002080,ENSMUSP00000110081	ENSMUSG00000002006,ENSMUSG00000002006	236.905	209.459	264.352	-0.294273	-0.335795	0.453774	0.83923	FALSE	FALSE	TRUE	FALSE
ENSMUSG00000002007	Srpk3	protein_coding	Q9Z0G2	SRPK3_MOUSE	SRSF protein kinase 3	Srpk3 Mssk1 Stk23	ENSMUST00000002081	ENSMUSP00000002081	ENSMUSG00000002007	338.148	595.359	80.9372	1.64142	2.87888	NA	NA	FALSE	TRUE	TRUE	TRUE
ENSMUSG00000002010	Idh3g	protein_coding	P70404	IDHG1_MOUSE	Isocitrate dehydrogenase [NAD] subunit gamma 1, mitochondrial	Idh3g	ENSMUST00000052761	ENSMUSP00000056502	ENSMUSG00000002010	1229.74	1135.67	1323.8	-0.204551	-0.221138	0.511221	0.861754	FALSE	FALSE	TRUE	FALSE
ENSMUSG00000002012	Pnck	protein_coding	Q9QYK9 Q80W07,A2ALM3	KCC1B_MOUSE,A2ALM3_MOUSE	Calcium/calmodulin-dependent protein kinase type 1B,Calcium/calmodulin-dependent protein kinase type 1B	Pnck,Pnck	ENSMUST00000002087 ENSMUST00000114472 ENSMUST00000114473,ENSMUST00000144187	ENSMUSP00000002087,ENSMUSP00000120453	ENSMUSG00000002012,ENSMUSG00000002012	5.02626	5.94328	4.10923	0.223606	0.53239	0.697475	0.92731	FALSE	FALSE	TRUE	FALSE
ENSMUSG00000002014	Ssr4	protein_coding	Q62186,Q9D8L3	SSRD_MOUSE,Q9D8L3_MOUSE	Translocon-associated protein subunit delta,Signal sequence receptor, delta Signal sequence receptor, delta, isoform CRA_c Translocon-associated protein subunit delta	Ssr4,Ssr4 mCG_8079	ENSMUST00000002090,ENSMUST00000166518	ENSMUSP00000002090,ENSMUSP00000131386	ENSMUSG00000002014,ENSMUSG00000002014	807.87	805.573	810.167	-0.00856159	-0.00820452	0.976269	0.996601	FALSE	FALSE	TRUE	FALSE
ENSMUSG00000002015	Bcap31	protein_coding	Q61335 A2ALM8 Q9D0E9 Q9D8G7	BAP31_MOUSE	B-cell receptor-associated protein 31	Bcap31 Bap31	ENSMUST00000002091	ENSMUSP00000002091	ENSMUSG00000002015	1543.43	1555.22	1531.63	0.0196457	0.0220468	0.951616	0.991973	FALSE	FALSE	TRUE	FALSE
ENSMUSG00000002017	Fam98a	protein_coding	Q3TJZ6 Q99KJ2	FA98A_MOUSE	Protein FAM98A	Fam98a	ENSMUST00000112507	ENSMUSP00000108126	ENSMUSG00000002017	880.125	796.159	964.091	-0.264572	-0.276113	0.248388	0.708648	FALSE	FALSE	TRUE	FALSE
ENSMUSG00000002020	Ltbp2	protein_coding	Q0VD84,F6UFW9,E9QNQ3,E9Q1D6,F6XGT5,F6WSP3	Q0VD84_MOUSE,F6UFW9_MOUSE,E9QNQ3_MOUSE,E9Q1D6_MOUSE,F6XGT5_MOUSE,F6WSP3_MOUSE	Latent-transforming growth factor beta-binding protein 2 Ltbp2 protein,Latent-transforming growth factor beta-binding protein 2,Latent-transforming growth factor beta-binding protein 2,Latent-transforming growth factor beta-binding protein 2,Latent-transforming growth factor beta-binding protein 2,Latent-transforming growth factor beta-binding protein 2	Ltbp2,Ltbp2,Ltbp2,Ltbp2,Ltbp2,Ltbp2	ENSMUST00000110254,ENSMUST00000166383,ENSMUST00000002073,ENSMUST00000163189,ENSMUST00000163214,ENSMUST00000165141	ENSMUSP00000105883,ENSMUSP00000127255,ENSMUSP00000002073,ENSMUSP00000127693,ENSMUSP00000132067,ENSMUSP00000132690	ENSMUSG00000002020,ENSMUSG00000002020,ENSMUSG00000002020,ENSMUSG00000002020,ENSMUSG00000002020,ENSMUSG00000002020	1242.23	1696.29	788.165	0.67684	1.10582	NA	NA	FALSE	FALSE	TRUE	TRUE
ENSMUSG00000002028	Kmt2a	protein_coding	P55200 E9QNE7 Q3UEU1 Q3USE7,S4R199,D3Z5H5,S4R2S5	KMT2A_MOUSE,S4R199_MOUSE,D3Z5H5_MOUSE,S4R2S5_MOUSE	Histone-lysine N-methyltransferase 2A,Histone-lysine N-methyltransferase 2A,Histone-lysine N-methyltransferase 2A,Histone-lysine N-methyltransferase 2A	Kmt2a All1 Hrx Mll Mll1,Kmt2a,Kmt2a Mll1,Kmt2a	ENSMUST00000002095 ENSMUST00000114689,ENSMUST00000138119,ENSMUST00000128768,ENSMUST00000152241	ENSMUSP00000002095,ENSMUSP00000138138,ENSMUSP00000122541,ENSMUSP00000138767	ENSMUSG00000002028,ENSMUSG00000002028,ENSMUSG00000002028,ENSMUSG00000002028	3786.64	3004.73	4568.55	-0.554481	-0.604503	0.0826677	0.452679	FALSE	FALSE	TRUE	FALSE
ENSMUSG00000002031	Ift46	protein_coding	Q9DB07 Q91Z06 Q9JHT1,D3YYR2,D3Z405,D3YWI2,D3Z4B1	IFT46_MOUSE,D3YYR2_MOUSE,D3Z405_MOUSE,D3YWI2_MOUSE,D3Z4B1_MOUSE	Intraflagellar transport protein 46 homolog,Intraflagellar transport protein 46 homolog,Intraflagellar transport protein 46 homolog,Intraflagellar transport protein 46 homolog,Intraflagellar transport protein 46 homolog	Ift46,Ift46,Ift46,Ift46,Ift46	ENSMUST00000002099 ENSMUST00000118186,ENSMUST00000128150,ENSMUST00000151905,ENSMUST00000147559,ENSMUST00000125877	ENSMUSP00000002099,ENSMUSP00000120480,ENSMUSP00000116729,ENSMUSP00000118412,ENSMUSP00000122682	ENSMUSG00000002031,ENSMUSG00000002031,ENSMUSG00000002031,ENSMUSG00000002031,ENSMUSG00000002031	478.344	545.797	410.891	0.378023	0.409608	0.212901	0.671758	FALSE	FALSE	TRUE	FALSE
ENSMUSG00000002032	Tmem25	protein_coding	Q9DCF1 Q3TMP3 Q6PAK7	TMM25_MOUSE	Transmembrane protein 25	Tmem25	ENSMUST00000002100 ENSMUST00000114705	ENSMUSP00000002100	ENSMUSG00000002032	38.5787	57.071	20.0864	1.00955	1.50654	0.0632407	0.399166	FALSE	TRUE	TRUE	TRUE
ENSMUSG00000002043	Trappc6a	protein_coding	Q78XR0 Q3KQP0 Q8C2C8 Q9CQ27 Q9D8H6,D6RD01,F6VKM0	TPC6A_MOUSE,D6RD01_MOUSE,F6VKM0_MOUSE	Trafficking protein particle complex subunit 6A,Trafficking protein particle complex subunit 6A,Trafficking protein particle complex subunit 6A	Trappc6a,Trappc6a,Trappc6a	ENSMUST00000002112 ENSMUST00000108455,ENSMUST00000136873 ENSMUST00000147114,ENSMUST00000135972	ENSMUSP00000002112,ENSMUSP00000119036,ENSMUSP00000120406	ENSMUSG00000002043,ENSMUSG00000002043,ENSMUSG00000002043	110.563	140.039	81.0869	0.704109	0.788283	0.0461789	0.340718	FALSE	FALSE	TRUE	FALSE
ENSMUSG00000002052	Supt6	protein_coding	Q62383 Q5SYM0 Q6GQS3 Q6ZQI0 Q8BQY6	SPT6H_MOUSE	Transcription elongation factor SPT6	Supt6h Kiaa0162 Supt6	ENSMUST00000002121	ENSMUSP00000002121	ENSMUSG00000002052	4349.19	4969.77	3728.62	0.397761	0.414536	0.083371	0.454218	FALSE	FALSE	TRUE	FALSE
ENSMUSG00000071516	Hist1h2ai	protein_coding	P22752 P10812 Q149U0 Q5SZZ2	H2A1_MOUSE	Histone H2A type 1	Hist1h2ab Hist1h2ac Hist1h2ad Hist1h2ae Hist1h2ag Hist1h2ai Hist1h2an Hist1h2ao	ENSMUST00000070124 ENSMUST00000078369 ENSMUST00000081342 ENSMUST00000090776 ENSMUST00000091741 ENSMUST00000091745 ENSMUST00000091751 ENSMUST00000102969 ENSMUST00000171127	ENSMUSP00000088285	ENSMUSG00000071516	812.334	273.225	1351.44	-2.03877	-2.30634	4.02086e-08	1.25749e-05	TRUE	TRUE	TRUE	TRUE
ENSMUSG00000002057	Foxn1	protein_coding	Q61575	FOXN1_MOUSE	Forkhead box protein N1	Foxn1 Fkh19 Hfh11 Whn	ENSMUST00000108294	ENSMUSP00000103929	ENSMUSG00000002057	19.2965	10.0067	28.5864	-0.914959	-1.51437	0.105709	0.5061	FALSE	FALSE	TRUE	TRUE
ENSMUSG00000002058	Unc119	protein_coding	Q9Z2R6,B1AQD9,B1AQD7	U119A_MOUSE,B1AQD9_MOUSE,B1AQD7_MOUSE	Protein unc-119 homolog A,Protein unc-119 homolog A,Protein unc-119 homolog A	Unc119 Unc119h,Unc119,Unc119	ENSMUST00000002127,ENSMUST00000108295,ENSMUST00000100755	ENSMUSP00000002127,ENSMUSP00000103930,ENSMUSP00000098318	ENSMUSG00000002058,ENSMUSG00000002058,ENSMUSG00000002058	393.685	401.49	385.879	0.0506855	0.0572145	0.875227	0.975213	FALSE	FALSE	TRUE	FALSE
ENSMUSG00000002059	Rab34	protein_coding	Q0PD20,B1AQD4,F7BE32,B1AQD3	Q0PD20_MOUSE,B1AQD4_MOUSE,F7BE32_MOUSE,B1AQD3_MOUSE	Rab34 Ras-related protein Rab-34,Ras-related protein Rab-34,Ras-related protein Rab-34,Ras-related protein Rab-34	Rab34,Rab34,Rab34,Rab34	ENSMUST00000002128 ENSMUST00000108322,ENSMUST00000150941,ENSMUST00000156435,ENSMUST00000056241	ENSMUSP00000002128,ENSMUSP00000123033,ENSMUSP00000122848,ENSMUSP00000059769	ENSMUSG00000002059,ENSMUSG00000002059,ENSMUSG00000002059,ENSMUSG00000002059	1753.8	1420.78	2086.82	-0.528364	-0.554627	0.0336632	0.291224	FALSE	FALSE	TRUE	FALSE
ENSMUSG00000002064	Sdf2	protein_coding	Q9DCT5 P97307	SDF2_MOUSE	Stromal cell-derived factor 2	Sdf2	ENSMUST00000002133	ENSMUSP00000002133	ENSMUSG00000002064	638.345	788.934	487.755	0.665273	0.693749	0.00383463	0.0838258	FALSE	FALSE	TRUE	FALSE
ENSMUSG00000002068	Ccne1	protein_coding	Q61457 Q05BA1 Q05BA6 Q05BB7,D3Z3N8	CCNE1_MOUSE,D3Z3N8_MOUSE	G1/S-specific cyclin-E1,G1/S-specific cyclin-E1	Ccne1 Ccne,Ccne1	ENSMUST00000108023,ENSMUST00000130329	ENSMUSP00000103658,ENSMUSP00000117662	ENSMUSG00000002068,ENSMUSG00000002068	886.871	560.022	1213.72	-0.928419	-1.11588	0.0328666	0.288103	FALSE	FALSE	TRUE	TRUE
ENSMUSG00000002076	Hsf2bp	protein_coding	Q9D4G2,F6UJ67	Q9D4G2_MOUSE,F6UJ67_MOUSE	MCG14257 Protein Hsf2bp,Protein Hsf2bp	Hsf2bp mCG_14257,Hsf2bp	ENSMUST00000002145,ENSMUST00000133308	ENSMUSP00000002145,ENSMUSP00000115909	ENSMUSG00000002076,ENSMUSG00000002076	64.9686	82.3904	47.5467	0.55225	0.793131	0.300107	0.758681	FALSE	FALSE	TRUE	FALSE
ENSMUSG00000002083	Bbc3	protein_coding	Q99ML1,D3Z2M5	BBC3_MOUSE,D3Z2M5_MOUSE	Bcl-2-binding component 3,Bcl-2-binding component 3	Bbc3 Puma,Bbc3	ENSMUST00000002152,ENSMUST00000136781	ENSMUSP00000002152,ENSMUSP00000119225	ENSMUSG00000002083,ENSMUSG00000002083	153.123	183.578	122.667	0.4908	0.58164	0.23687	0.69522	FALSE	FALSE	TRUE	FALSE
ENSMUSG00000002100	Mybpc3	protein_coding	Q3TF37 D6RI68,Q3UIK0,E9Q9T8	Q3TF37_MOUSE,Q3UIK0_MOUSE,E9Q9T8_MOUSE	Myosin-binding protein C, cardiac-type,Myosin-binding protein C, cardiac-type,Myosin-binding protein C, cardiac-type	Mybpc3,Mybpc3,Mybpc3	ENSMUST00000137942,ENSMUST00000169776,ENSMUST00000111430	ENSMUSP00000119994,ENSMUSP00000127070,ENSMUSP00000107058	ENSMUSG00000002100,ENSMUSG00000002100,ENSMUSG00000002100	6.12679	0.488948	11.7646	-1.10726	-4.58863	0.0411213	0.321511	FALSE	TRUE	TRUE	TRUE
ENSMUSG00000002102	Psmc3	protein_coding	O88685 Q99JN8,B7ZCF1,A2AGN7,F6Q2E3	PRS6A_MOUSE,B7ZCF1_MOUSE,A2AGN7_MOUSE,F6Q2E3_MOUSE	26S protease regulatory subunit 6A,26S protease regulatory subunit 6A,26S protease regulatory subunit 6A,26S protease regulatory subunit 6A	Psmc3 Tbp1,Psmc3,Psmc3,Psmc3	ENSMUST00000067663,ENSMUST00000002171,ENSMUST00000111441,ENSMUST00000146506	ENSMUSP00000071054,ENSMUSP00000002171,ENSMUSP00000107068,ENSMUSP00000121688	ENSMUSG00000002102,ENSMUSG00000002102,ENSMUSG00000002102,ENSMUSG00000002102	4442.36	4718.59	4166.12	0.167633	0.17965	0.561665	0.882803	FALSE	FALSE	TRUE	FALSE
ENSMUSG00000002103	Acp2	protein_coding	P24638 Q8QZT5,B7ZCF4,B7ZCF5	PPAL_MOUSE,B7ZCF4_MOUSE,B7ZCF5_MOUSE	Lysosomal acid phosphatase,Lysosomal acid phosphatase,Lysosomal acid phosphatase	Acp2,Acp2,Acp2	ENSMUST00000002172,ENSMUST00000155418,ENSMUST00000150403	ENSMUSP00000002172,ENSMUSP00000116030,ENSMUSP00000119144	ENSMUSG00000002103,ENSMUSG00000002103,ENSMUSG00000002103	494.938	525.091	464.785	0.163278	0.176005	0.58049	0.890131	FALSE	FALSE	TRUE	FALSE
ENSMUSG00000002104	Rapsn	protein_coding	P12672 Q2M2N6,A2AFX6,A2AFX4	RAPSN_MOUSE,A2AFX6_MOUSE,A2AFX4_MOUSE	43 kDa receptor-associated protein of the synapse,43 kDa receptor-associated protein of the synapse Receptor-associated protein of the synapse, isoform CRA_b,43 kDa receptor-associated protein of the synapse	Rapsn,Rapsn mCG_13497,Rapsn	ENSMUST00000050323,ENSMUST00000111446,ENSMUST00000111445	ENSMUSP00000054150,ENSMUSP00000107073,ENSMUSP00000107072	ENSMUSG00000002104,ENSMUSG00000002104,ENSMUSG00000002104	940.51	1014.84	866.182	0.212418	0.228506	0.469974	0.844012	FALSE	FALSE	TRUE	FALSE
ENSMUSG00000002105	Slc39a13	protein_coding	Q8BZH0 B7ZCF2 Q497M5 Q8VDX1 Q9D1R4,B7ZCF3	S39AD_MOUSE,B7ZCF3_MOUSE	Zinc transporter ZIP13,Zinc transporter ZIP13	Slc39a13 Zip13,Slc39a13	ENSMUST00000073575 ENSMUST00000079976 ENSMUST00000111436,ENSMUST00000153367	ENSMUSP00000073263,ENSMUSP00000118308	ENSMUSG00000002105,ENSMUSG00000002105	1269.93	1536.06	1003.8	0.569331	0.613756	0.0585576	0.382816	FALSE	FALSE	TRUE	FALSE
ENSMUSG00000002107	Celf2	protein_coding	Q9Z0H4 A2AS10 A2AS11 A2AS15 Q3TNX4 Q3TTI4 Q3TUB8 Q3U668 Q3U7J8 Q3U9F2 Q3UVH4 Q9R0B2 Q9Z187,V9GX43,S4R2S7,S4R2J2,E9QA47,S4R2U1,S4R2L5,A3KGT0,A3KGT2,S4R2U7,S4R1S7	CELF2_MOUSE,V9GX43_MOUSE,S4R2S7_MOUSE,S4R2J2_MOUSE,E9QA47_MOUSE,S4R2U1_MOUSE,S4R2L5_MOUSE,A3KGT0_MOUSE,A3KGT2_MOUSE,S4R2U7_MOUSE,S4R1S7_MOUSE	CUGBP Elav-like family member 2,CUGBP Elav-like family member 2,CUGBP Elav-like family member 2,CUGBP Elav-like family member 2,CUGBP Elav-like family member 2,CUGBP Elav-like family member 2,CUGBP Elav-like family member 2,CUGBP Elav-like family member 2,CUGBP Elav-like family member 2,CUGBP Elav-like family member 2,CUGBP Elav-like family member 2	Celf2 Cugbp2 Napor,Celf2,Celf2,Celf2,Celf2,Celf2,Celf2,Celf2,Celf2,Celf2,Celf2	ENSMUST00000002176 ENSMUST00000100429 ENSMUST00000114924 ENSMUST00000114927 ENSMUST00000114934 ENSMUST00000142941 ENSMUST00000150624 ENSMUST00000182706 ENSMUST00000182851 ENSMUST00000182879,ENSMUST00000183984,ENSMUST00000182404,ENSMUST00000123142,ENSMUST00000170438,ENSMUST00000182657,ENSMUST00000137733,ENSMUST00000114923,ENSMUST00000138347,ENSMUST00000183091,ENSMUST00000183209	ENSMUSP00000002176,ENSMUSP00000138974,ENSMUSP00000138769,ENSMUSP00000138666,ENSMUSP00000130829,ENSMUSP00000138785,ENSMUSP00000138694,ENSMUSP00000110573,ENSMUSP00000114914,ENSMUSP00000138795,ENSMUSP00000138355	ENSMUSG00000002107,ENSMUSG00000002107,ENSMUSG00000002107,ENSMUSG00000002107,ENSMUSG00000002107,ENSMUSG00000002107,ENSMUSG00000002107,ENSMUSG00000002107,ENSMUSG00000002107,ENSMUSG00000002107,ENSMUSG00000002107	3352.55	3539.27	3165.83	0.141988	0.160866	0.703065	0.927742	FALSE	FALSE	TRUE	FALSE
ENSMUSG00000002108	Nr1h3	protein_coding	Q9Z0Y9 Q9QUH7,A2AGR4	NR1H3_MOUSE,A2AGR4_MOUSE	Oxysterols receptor LXR-alpha,Oxysterols receptor LXR-alpha	Nr1h3 Lxra,Nr1h3	ENSMUST00000002177 ENSMUST00000111354 ENSMUST00000111356,ENSMUST00000111355	ENSMUSP00000002177,ENSMUSP00000106987	ENSMUSG00000002108,ENSMUSG00000002108	13.3142	15.4875	11.1409	0.303634	0.475236	0.586803	0.894365	FALSE	FALSE	TRUE	FALSE
ENSMUSG00000002109	Ddb2	protein_coding	Q99J79,A2AGR6	DDB2_MOUSE,A2AGR6_MOUSE	DNA damage-binding protein 2,DNA damage-binding protein 2	Ddb2,Ddb2	ENSMUST00000028696,ENSMUST00000111352	ENSMUSP00000028696,ENSMUSP00000106984	ENSMUSG00000002109,ENSMUSG00000002109	32.6488	38.8175	26.4801	0.371273	0.551798	0.498741	0.856782	FALSE	FALSE	TRUE	FALSE
ENSMUSG00000002129	Sf3a1	protein_coding	Q8K4Z5 Q8C0M7 Q8C128 Q8C175 Q921T3	SF3A1_MOUSE	Splicing factor 3A subunit 1	Sf3a1	ENSMUST00000002198	ENSMUSP00000002198	ENSMUSG00000002129	2810.21	2239.94	3380.48	-0.569914	-0.593768	0.0121603	0.163402	FALSE	FALSE	TRUE	FALSE
ENSMUSG00000002147	Stat6	protein_coding	P52633 Q8R2F1,D3YU28	STAT6_MOUSE,D3YU28_MOUSE	Signal transducer and transcription activator 6,Signal transducer and transcription activator 6	Stat6,Stat6	ENSMUST00000092074,ENSMUST00000120279	ENSMUSP00000089708,ENSMUSP00000112722	ENSMUSG00000002147,ENSMUSG00000002147	968.155	1154.45	781.858	0.501085	0.562229	0.166221	0.61192	FALSE	FALSE	TRUE	FALSE
ENSMUSG00000002190	Clgn	protein_coding	P52194 Q80YU3 Q9D2K5	CLGN_MOUSE	Calmegin	Clgn Meg1	ENSMUST00000002259 ENSMUST00000109831	ENSMUSP00000002259	ENSMUSG00000002190	7.84229	12.9404	2.74423	0.733648	2.2374	0.186973	0.640001	FALSE	FALSE	TRUE	TRUE
ENSMUSG00000002205	Vrk3	protein_coding	Q8K3G5 Q921W6,D3Z188,E9PY18,E9PW85,D3Z2U5,E9Q754	VRK3_MOUSE,D3Z188_MOUSE,E9PY18_MOUSE,E9PW85_MOUSE,D3Z2U5_MOUSE,E9Q754_MOUSE	Inactive serine/threonine-protein kinase VRK3,Inactive serine/threonine-protein kinase VRK3,Inactive serine/threonine-protein kinase VRK3,Inactive serine/threonine-protein kinase VRK3,Inactive serine/threonine-protein kinase VRK3,Inactive serine/threonine-protein kinase VRK3	Vrk3,Vrk3,Vrk3,Vrk3,Vrk3,Vrk3	ENSMUST00000002275,ENSMUST00000125705,ENSMUST00000171821,ENSMUST00000165957,ENSMUST00000144515,ENSMUST00000147952	ENSMUSP00000002275,ENSMUSP00000122114,ENSMUSP00000132748,ENSMUSP00000131704,ENSMUSP00000119073,ENSMUSP00000130331	ENSMUSG00000002205,ENSMUSG00000002205,ENSMUSG00000002205,ENSMUSG00000002205,ENSMUSG00000002205,ENSMUSG00000002205	293.161	348.461	237.861	0.503403	0.550876	0.127351	0.550946	FALSE	FALSE	TRUE	FALSE
ENSMUSG00000002210	Smg9	protein_coding	Q9DB90 Q3TTB9 Q8BYJ3,F6YIT4,D3Z719	SMG9_MOUSE,F6YIT4_MOUSE,D3Z719_MOUSE	Protein SMG9,Protein SMG9,Protein SMG9	Smg9,Smg9 1500002O20Rik,Smg9 1500002O20Rik	ENSMUST00000002280,ENSMUST00000123188,ENSMUST00000108434	ENSMUSP00000002280,ENSMUSP00000114943,ENSMUSP00000104073	ENSMUSG00000002210,ENSMUSG00000002210,ENSMUSG00000002210	460.894	371.458	550.331	-0.514135	-0.567102	0.122798	0.543652	FALSE	FALSE	TRUE	FALSE
ENSMUSG00000002221	Paxip1	protein_coding	Q6NZQ4 Q9Z0W6	PAXI1_MOUSE	PAX-interacting protein 1	Paxip1 Ptip	ENSMUST00000002291	ENSMUSP00000002291	ENSMUSG00000002221	904.479	584.815	1224.14	-0.9993	-1.06572	0.000368637	0.0172238	TRUE	FALSE	TRUE	TRUE
ENSMUSG00000002222	Rmnd5a	protein_coding	Q80YQ8 E9QNK7 Q3TPH1 Q3UFE2,F6V8A7	RMD5A_MOUSE,F6V8A7_MOUSE	Protein RMD5 homolog A,Protein RMD5 homolog A	Rmnd5a,Rmnd5a	ENSMUST00000002292,ENSMUST00000149415	ENSMUSP00000002292,ENSMUSP00000115130	ENSMUSG00000002222,ENSMUSG00000002222	884.371	1010.92	757.827	0.383247	0.415722	0.217127	0.677285	FALSE	FALSE	TRUE	FALSE
ENSMUSG00000002227	Mov10	protein_coding	P23249 Q9DC64,D3YVL0,D3YYR1,E9PW39	MOV10_MOUSE,D3YVL0_MOUSE,D3YYR1_MOUSE,E9PW39_MOUSE	Putative helicase MOV-10,Putative helicase MOV-10,Putative helicase MOV-10,Putative helicase MOV-10	Mov10 Gb110,Mov10,Mov10,Mov10	ENSMUST00000168015,ENSMUST00000002297 ENSMUST00000106774 ENSMUST00000106775,ENSMUST00000136148,ENSMUST00000166979	ENSMUSP00000128246,ENSMUSP00000002297,ENSMUSP00000120486,ENSMUSP00000126897	ENSMUSG00000002227,ENSMUSG00000002227,ENSMUSG00000002227,ENSMUSG00000002227	262.233	234.183	290.283	-0.275008	-0.309824	0.467092	0.842424	FALSE	FALSE	TRUE	FALSE
ENSMUSG00000002228	Ppm1j	protein_coding	Q149T7 Q810X6 Q9D7H6	PPM1J_MOUSE	Protein phosphatase 1J	Ppm1j Ppp2cz	ENSMUST00000002298	ENSMUSP00000002298	ENSMUSG00000002228	7.74326	7.35717	8.12936	-0.0626456	-0.143992	0.914017	0.983601	FALSE	FALSE	TRUE	FALSE
ENSMUSG00000002233	Rhoc	protein_coding	Q62159 Q3TUN0,H3BL56	RHOC_MOUSE,H3BL56_MOUSE	Rho-related GTP-binding protein RhoC,Rho-related GTP-binding protein RhoC	Rhoc Arhc,Rhoc	ENSMUST00000002303 ENSMUST00000106787,ENSMUST00000176347	ENSMUSP00000002303,ENSMUSP00000135659	ENSMUSG00000002233,ENSMUSG00000002233	1498.05	1629.51	1366.58	0.226435	0.253861	0.528511	0.870009	FALSE	FALSE	TRUE	FALSE
ENSMUSG00000002249	Tead3	protein_coding	F6TTJ9,B8JJC8 E9Q506 F8VQ68,F8VPU0	F6TTJ9_MOUSE,B8JJC8_MOUSE,F8VPU0_MOUSE	Transcriptional enhancer factor TEF-5,Transcriptional enhancer factor TEF-5,Transcriptional enhancer factor TEF-5	Tead3,Tead3,Tead3	ENSMUST00000154873 ENSMUST00000156862,ENSMUST00000019363 ENSMUST00000080572,ENSMUST00000114799	ENSMUSP00000118582,ENSMUSP00000019363,ENSMUSP00000110447	ENSMUSG00000002249,ENSMUSG00000002249,ENSMUSG00000002249	450.993	496.609	405.378	0.273129	0.292843	0.337156	0.783388	FALSE	FALSE	TRUE	FALSE
ENSMUSG00000002250	Ppard	protein_coding	P35396 P37239,E9PV57	PPARD_MOUSE,E9PV57_MOUSE	Peroxisome proliferator-activated receptor delta,Peroxisome proliferator-activated receptor delta	Ppard Nr1c2 Pparb,Ppard	ENSMUST00000002320,ENSMUST00000169040	ENSMUSP00000002320,ENSMUSP00000133077	ENSMUSG00000002250,ENSMUSG00000002250	435.563	483.667	387.458	0.303492	0.319972	0.252994	0.712601	FALSE	FALSE	TRUE	FALSE
ENSMUSG00000024598	Fbn2	protein_coding	Q61555 E9QJZ4 Q63957	FBN2_MOUSE	Fibrillin-2	Fbn2 Fbn-2	ENSMUST00000025497	ENSMUSP00000025497	ENSMUSG00000024598	153.17	53.3606	252.98	-2.03707	-2.24517	2.0151e-09	1.08535e-06	TRUE	TRUE	TRUE	TRUE
ENSMUSG00000002265	Peg3	protein_coding	Q3URU2 O54978 Q3TQ69 Q5EBP7 Q61138 Q6GQS0 Q80U47 Q8R5N0 Q9QX53,D6RGA4	PEG3_MOUSE,D6RGA4_MOUSE	Paternally-expressed gene 3 protein,Paternally-expressed gene 3 protein	Peg3 Kiaa0287 Pw1,Peg3	ENSMUST00000051209,ENSMUST00000143703 ENSMUST00000150182	ENSMUSP00000050750,ENSMUSP00000122423	ENSMUSG00000002265,ENSMUSG00000002265	34625	34742.1	34507.9	0.0090203	0.00975827	0.97619	0.996601	FALSE	FALSE	TRUE	FALSE
ENSMUSG00000002266	Zim1	protein_coding	Q8C393	Q8C393_MOUSE	Protein Zim1 Zinc finger, imprinted 1, isoform CRA_b	Zim1 mCG_23721	ENSMUST00000002336 ENSMUST00000122432	ENSMUSP00000002336	ENSMUSG00000002266	1504.64	1732.79	1276.49	0.396437	0.440915	0.254827	0.715259	FALSE	FALSE	TRUE	FALSE
ENSMUSG00000002274	Metrn	protein_coding	Q8C1Q4 Q45G31 Q6P6N6 Q8CI64 Q922A8	METRN_MOUSE	Meteorin	Metrn Hyrac	ENSMUST00000002344 ENSMUST00000165838	ENSMUSP00000002344	ENSMUSG00000002274	58.3247	28.4843	88.1651	-1.13797	-1.63004	0.0331168	0.28886	FALSE	TRUE	TRUE	TRUE
ENSMUSG00000002279	Lmf1	protein_coding	Q3U3R4 Q3TDV1 Q8BM33 Q8BY75 Q8VDX3 Q9CWX8,F6YC79,D6RDS1,F6RND1	LMF1_MOUSE,F6YC79_MOUSE,D6RDS1_MOUSE,F6RND1_MOUSE	Lipase maturation factor 1,Lipase maturation factor 1,Lipase maturation factor 1,Lipase maturation factor 1	Lmf1 Tmem112,Lmf1,Lmf1,Lmf1	ENSMUST00000116641,ENSMUST00000141606,ENSMUST00000137201,ENSMUST00000154842	ENSMUSP00000112340,ENSMUSP00000129263,ENSMUSP00000114651,ENSMUSP00000119563	ENSMUSG00000002279,ENSMUSG00000002279,ENSMUSG00000002279,ENSMUSG00000002279	455.13	464.024	446.235	0.0537446	0.0563957	0.834526	0.96606	FALSE	FALSE	TRUE	FALSE
ENSMUSG00000002280	Narfl	protein_coding	Q7TMW6 Q3ULM7 Q8BRR3 Q9CXS6 Q9D320,D6RJ43	NARFL_MOUSE,D6RJ43_MOUSE	Cytosolic Fe-S cluster assembly factor NARFL,Cytosolic Fe-S cluster assembly factor NARFL	Narfl,Narfl	ENSMUST00000002350 ENSMUST00000134108,ENSMUST00000131458	ENSMUSP00000002350,ENSMUSP00000120281	ENSMUSG00000002280,ENSMUSG00000002280	453.327	542.889	363.765	0.544077	0.577651	0.0425085	0.328307	FALSE	FALSE	TRUE	FALSE
ENSMUSG00000002289	Angptl4	protein_coding	Q9Z1P8 Q78ZJ9 Q9JHX7 Q9JLX7,G3UWT7	ANGL4_MOUSE,G3UWT7_MOUSE	Angiopoietin-related protein 4,Angiopoietin-related protein 4	Angptl4 Farp Fiaf Ng27,Angptl4	ENSMUST00000002360,ENSMUST00000173869	ENSMUSP00000002360,ENSMUSP00000133417	ENSMUSG00000002289,ENSMUSG00000002289	138.263	148.713	127.814	0.163924	0.218484	0.745881	0.940424	FALSE	FALSE	TRUE	FALSE
ENSMUSG00000002297	Dbf4	protein_coding	Q9QZ41 B7ZNS0 Q3TQP4 Q3V1K2 Q6NSQ1 Q9CXF2,F7AV51,E9PW04	DBF4A_MOUSE,F7AV51_MOUSE,E9PW04_MOUSE	Protein DBF4 homolog A,Protein DBF4 homolog A,Protein DBF4 homolog A	Dbf4 Dbf4a,Dbf4,Dbf4	ENSMUST00000002368 ENSMUST00000171808,ENSMUST00000163141,ENSMUST00000168500	ENSMUSP00000002368,ENSMUSP00000129317,ENSMUSP00000132985	ENSMUSG00000002297,ENSMUSG00000002297,ENSMUSG00000002297	1076.14	708.812	1443.47	-0.955874	-1.02606	0.00104014	0.0354451	TRUE	FALSE	TRUE	TRUE
ENSMUSG00000002307	Daxx	protein_coding	Q3UKR0,G3UWI4,G3UWJ9,G3UX50	Q3UKR0_MOUSE,G3UWI4_MOUSE,G3UWJ9_MOUSE,G3UX50_MOUSE	Death domain-associated protein 6 Fas death domain-associated protein,Death domain-associated protein 6,Death domain-associated protein 6,Death domain-associated protein 6	Daxx mCG_22998,Daxx,Daxx,Daxx	ENSMUST00000079421 ENSMUST00000170075 ENSMUST00000174146,ENSMUST00000173626,ENSMUST00000173028,ENSMUST00000174541	ENSMUSP00000078390,ENSMUSP00000133303,ENSMUSP00000133319,ENSMUSP00000133552	ENSMUSG00000002307,ENSMUSG00000002307,ENSMUSG00000002307,ENSMUSG00000002307	528.435	528.765	528.106	0.00254971	0.00179826	0.992077	0.998907	FALSE	FALSE	TRUE	FALSE
ENSMUSG00000002308	Cd320	protein_coding	Q9Z1P5 Q3V2Q4 Q7TSW0 Q8C2Q4 Q9CWC2	CD320_MOUSE	CD320 antigen	Cd320	ENSMUST00000002379 ENSMUST00000087559	ENSMUSP00000002379	ENSMUSG00000002308	307.072	268.214	345.931	-0.344014	-0.367102	0.238382	0.6978	FALSE	FALSE	TRUE	FALSE
ENSMUSG00000002319	Ipo4	protein_coding	Q8VI75 Q3TBW0 Q99J52,D6RES6,Q5U4C5	IPO4_MOUSE,D6RES6_MOUSE,Q5U4C5_MOUSE	Importin-4,Importin 4, isoform CRA_a Importin-4,Importin-4 Ipo4 protein	Ipo4 Imp4a Ranbp4,Ipo4 mCG_22060,Ipo4	ENSMUST00000047131,ENSMUST00000148351,ENSMUST00000135221	ENSMUSP00000036555,ENSMUSP00000117543,ENSMUSP00000123692	ENSMUSG00000002319,ENSMUSG00000002319,ENSMUSG00000002319	3809.66	3345.23	4274.09	-0.329233	-0.353513	0.264446	0.72476	FALSE	FALSE	TRUE	FALSE
ENSMUSG00000002320	Tm9sf1	protein_coding	Q9DBU0 Q3U7S4 Q8VD27 Q922J5 Q9ET29,D3Z6X7,D3YYW1,D3YWH4,D3Z279,D6RGM8	TM9S1_MOUSE,D3Z6X7_MOUSE,D3YYW1_MOUSE,D3YWH4_MOUSE,D3Z279_MOUSE,D6RGM8_MOUSE	Transmembrane 9 superfamily member 1,Transmembrane 9 superfamily member 1,Transmembrane 9 superfamily member 1,Transmembrane 9 superfamily member 1,Transmembrane 9 superfamily member 1,Transmembrane 9 superfamily member 1	Tm9sf1,Tm9sf1,Tm9sf1,Tm9sf1,Tm9sf1,Tm9sf1	ENSMUST00000002391 ENSMUST00000120041 ENSMUST00000121791 ENSMUST00000122358,ENSMUST00000121937,ENSMUST00000133707,ENSMUST00000132338,ENSMUST00000138085,ENSMUST00000149726	ENSMUSP00000002391,ENSMUSP00000113143,ENSMUSP00000123471,ENSMUSP00000118427,ENSMUSP00000119435,ENSMUSP00000115403	ENSMUSG00000002320,ENSMUSG00000002320,ENSMUSG00000002320,ENSMUSG00000002320,ENSMUSG00000002320,ENSMUSG00000002320	741.81	659.656	823.963	-0.302368	-0.320865	0.271986	0.73227	FALSE	FALSE	TRUE	FALSE
ENSMUSG00000002324	Rec8	protein_coding	Q8C5S7 Q3UIN9 Q9JK52	REC8_MOUSE	Meiotic recombination protein REC8 homolog	Rec8 Mei8 Rec8L1	ENSMUST00000002395	ENSMUSP00000002395	ENSMUSG00000002324	37.2223	44.0477	30.3969	0.41711	0.53514	0.383794	0.808624	FALSE	FALSE	TRUE	FALSE
ENSMUSG00000002325	Irf9	protein_coding	Q61179,E9Q8M6,E9PZJ2	IRF9_MOUSE,E9Q8M6_MOUSE,E9PZJ2_MOUSE	Interferon regulatory factor 9,Interferon regulatory factor 9,Interferon regulatory factor 9	Irf9 Isgf3g,Irf9,Irf9	ENSMUST00000130697,ENSMUST00000138037,ENSMUST00000134863	ENSMUSP00000120359,ENSMUSP00000119477,ENSMUSP00000120525	ENSMUSG00000002325,ENSMUSG00000002325,ENSMUSG00000002325	130.153	139.384	120.921	0.176902	0.204993	0.674951	0.92267	FALSE	FALSE	TRUE	FALSE
ENSMUSG00000002326	Gmpr2	protein_coding	Q99L27 Q542X2 Q8R1T5	GMPR2_MOUSE	GMP reductase 2	Gmpr2	ENSMUST00000002397	ENSMUSP00000002397	ENSMUSG00000002326	497.686	494.116	501.255	-0.0191958	-0.0206943	0.936902	0.987371	FALSE	FALSE	TRUE	FALSE
ENSMUSG00000002329	Mdp1	protein_coding	Q9D967	MGDP1_MOUSE	Magnesium-dependent phosphatase 1	Mdp1	ENSMUST00000002400	ENSMUSP00000002400	ENSMUSG00000002329	279.349	284.891	273.808	0.0515432	0.0572468	0.865925	0.972392	FALSE	FALSE	TRUE	FALSE
ENSMUSG00000002332	Dhrs1	protein_coding	Q99L04 Q3THW0 Q9D148	DHRS1_MOUSE	Dehydrogenase/reductase SDR family member 1	Dhrs1 D14ertd484e	ENSMUST00000002403	ENSMUSP00000002403	ENSMUSG00000002332	370.522	363.472	377.572	-0.0509148	-0.0549061	0.887492	0.978366	FALSE	FALSE	TRUE	FALSE
ENSMUSG00000002341	Ncan	protein_coding	P55066 Q6P1E3 Q8C4F8	NCAN_MOUSE	Neurocan core protein	Ncan Cspg3	ENSMUST00000002412	ENSMUSP00000002412	ENSMUSG00000002341	2.13584	4.27168	0.01	0.530091	8.73866	0.216607	0.676709	FALSE	FALSE	TRUE	TRUE
ENSMUSG00000002342	Tmem161a	protein_coding	Q8VCA6 Q8BNL7 Q8BSL1 Q8C2I8,S4R2H0,M0QWE7,F6UNW2,S4R1Z2,M0QWV0	T161A_MOUSE,S4R2H0_MOUSE,M0QWE7_MOUSE,F6UNW2_MOUSE,S4R1Z2_MOUSE,M0QWV0_MOUSE	Transmembrane protein 161A,Transmembrane protein 161A,Transmembrane protein 161A,Transmembrane protein 161A,Transmembrane protein 161A,Transmembrane protein 161A	Tmem161a,Tmem161a,Tmem161a,Tmem161a,Tmem161a,Tmem161a	ENSMUST00000002413 ENSMUST00000182980,ENSMUST00000182365,ENSMUST00000125906,ENSMUST00000149105,ENSMUST00000182715,ENSMUST00000147656	ENSMUSP00000002413,ENSMUSP00000138641,ENSMUSP00000137791,ENSMUSP00000123084,ENSMUSP00000138432,ENSMUSP00000138017	ENSMUSG00000002342,ENSMUSG00000002342,ENSMUSG00000002342,ENSMUSG00000002342,ENSMUSG00000002342,ENSMUSG00000002342	541.706	565.22	518.191	0.109812	0.12533	0.765682	0.94714	FALSE	FALSE	TRUE	FALSE
ENSMUSG00000002343	Armc6	protein_coding	Q8BNU0 Q8C4P5 Q8C7S1 Q8K2S7 Q99JQ2 Q9CWE4,D3Z3J0	ARMC6_MOUSE,D3Z3J0_MOUSE	Armadillo repeat-containing protein 6,Armadillo repeat-containing protein 6	Armc6,Armc6	ENSMUST00000019679,ENSMUST00000130319	ENSMUSP00000019679,ENSMUSP00000116811	ENSMUSG00000002343,ENSMUSG00000002343	470.757	461.325	480.189	-0.055818	-0.0578173	0.82126	0.963222	FALSE	FALSE	TRUE	FALSE
ENSMUSG00000002345	2310045N01Rik	protein_coding	Q9D6Y4,K7N7F1,D6RJ21,D3Z373	MF2NB_MOUSE,K7N7F1_MOUSE,D6RJ21_MOUSE,D3Z373_MOUSE	Protein MEF2BNB,Myocyte enhancer factor 2B, isoform CRA_a Myocyte-specific enhancer factor 2B Protein 2310045N01Rik,Protein 2310045N01Rik,Protein 2310045N01Rik	Mef2bnb,2310045N01Rik Mef2b mCG_23096,2310045N01Rik,2310045N01Rik	ENSMUST00000002418,ENSMUST00000072500 ENSMUST00000110146 ENSMUST00000163756,ENSMUST00000123760 ENSMUST00000129668,ENSMUST00000110139	ENSMUSP00000002418,ENSMUSP00000072317,ENSMUSP00000118102,ENSMUSP00000105766	ENSMUSG00000002345,ENSMUSG00000002345,ENSMUSG00000002345,ENSMUSG00000002345	200.784	200.783	200.786	-0.00258352	-1.8904e-05	0.994623	0.998907	FALSE	FALSE	TRUE	FALSE
ENSMUSG00000002346	Slc25a42	protein_coding	Q8R0Y8	S2542_MOUSE	Mitochondrial coenzyme A transporter SLC25A42	Slc25a42	ENSMUST00000063788 ENSMUST00000110127	ENSMUSP00000065903	ENSMUSG00000002346	54.7981	79.7338	29.8623	1.14649	1.41687	0.0111587	0.15742	FALSE	TRUE	TRUE	TRUE
ENSMUSG00000002365	Snx9	protein_coding	Q91VH2	SNX9_MOUSE	Sorting nexin-9	Snx9	ENSMUST00000002436	ENSMUSP00000002436	ENSMUSG00000002365	2071.35	1986.84	2155.86	-0.105278	-0.117785	0.766862	0.94728	FALSE	FALSE	TRUE	FALSE
ENSMUSG00000002372	Ranbp3	protein_coding	Q9CT10 A6H6I9 Q3TIS4 Q3U2G4 Q3UYG7	RANB3_MOUSE	Ran-binding protein 3	Ranbp3	ENSMUST00000002445	ENSMUSP00000002445	ENSMUSG00000002372	2223.35	2163.94	2282.76	-0.0743448	-0.0771217	0.742128	0.940424	FALSE	FALSE	TRUE	FALSE
ENSMUSG00000002379	Ndufa11	protein_coding	G5E814	G5E814_MOUSE	MCG5603 NADH dehydrogenase [ubiquinone] 1 alpha subcomplex subunit 11	Ndufa11 mCG_5603	ENSMUST00000002452	ENSMUSP00000002452	ENSMUSG00000002379	653.02	696.859	609.182	0.142852	0.193994	NA	NA	FALSE	FALSE	TRUE	FALSE
ENSMUSG00000002384	Bmp8b	protein_coding	P55105 Q8BNM2	BMP8B_MOUSE	Bone morphogenetic protein 8B	Bmp8b	ENSMUST00000002457	ENSMUSP00000002457	ENSMUSG00000002384	16.4238	15.8476	17	-0.0616672	-0.101273	0.914425	0.983601	FALSE	FALSE	TRUE	FALSE
ENSMUSG00000002393	Nr2f6	protein_coding	P43136 Q61504 Q922G8,F6Q454,F7DC78	NR2F6_MOUSE,F6Q454_MOUSE,F7DC78_MOUSE	Nuclear receptor subfamily 2 group F member 6,Nuclear receptor subfamily 2 group F member 6,Nuclear receptor subfamily 2 group F member 6	Nr2f6 Ear-2 Ear2 Erbal2,Nr2f6,Nr2f6	ENSMUST00000002466,ENSMUST00000137058,ENSMUST00000124732	ENSMUSP00000002466,ENSMUSP00000121648,ENSMUSP00000116498	ENSMUSG00000002393,ENSMUSG00000002393,ENSMUSG00000002393	153.465	142.903	164.027	-0.168359	-0.198893	0.700644	0.92731	FALSE	FALSE	TRUE	FALSE
ENSMUSG00000002395	Use1	protein_coding	Q9CQ56 Q3TUK0 Q80V73 Q99MB6,D3Z6D3,E9Q496	USE1_MOUSE,D3Z6D3_MOUSE,E9Q496_MOUSE	Vesicle transport protein USE1,Vesicle transport protein USE1,Vesicle transport protein USE1	Use1 Use1l,Use1,Use1	ENSMUST00000019169 ENSMUST00000110054,ENSMUST00000139541,ENSMUST00000110053	ENSMUSP00000019169,ENSMUSP00000122406,ENSMUSP00000105680	ENSMUSG00000002395,ENSMUSG00000002395,ENSMUSG00000002395	621.933	585.855	658.012	-0.151487	-0.167569	0.667913	0.92149	FALSE	FALSE	TRUE	FALSE
ENSMUSG00000002396	Ocel1	protein_coding	G5E815,D3Z3P1,D3Z3P2	G5E815_MOUSE,D3Z3P1_MOUSE,D3Z3P2_MOUSE	Occludin/ELL domain-containing protein 1 RIKEN cDNA 9430098E02, isoform CRA_b,Occludin/ELL domain-containing protein 1,Occludin/ELL domain-containing protein 1	Ocel1 9430098E02Rik mCG_10386,Ocel1,Ocel1	ENSMUST00000002469,ENSMUST00000110052,ENSMUST00000110051	ENSMUSP00000002469,ENSMUSP00000105679,ENSMUSP00000105678	ENSMUSG00000002396,ENSMUSG00000002396,ENSMUSG00000002396	178.904	188.972	168.835	0.148421	0.162561	0.627284	0.909987	FALSE	FALSE	TRUE	FALSE
ENSMUSG00000002409	Dyrk1b	protein_coding	Q9Z188 Q3UFR5 Q70UR5 Q9EPM2	DYR1B_MOUSE	Dual specificity tyrosine-phosphorylation-regulated kinase 1B	Dyrk1b	ENSMUST00000085901 ENSMUST00000172467 ENSMUST00000172761 ENSMUST00000173223	ENSMUSP00000083064	ENSMUSG00000002409	273.616	366.683	180.549	0.846558	1.02214	0.0521309	0.360282	FALSE	FALSE	TRUE	TRUE
ENSMUSG00000002413	Braf	protein_coding	P28028 E9QNG9 Q3USE9,F6SZ47	BRAF_MOUSE,F6SZ47_MOUSE	Serine/threonine-protein kinase B-raf,Serine/threonine-protein kinase B-raf	Braf B-raf,Braf	ENSMUST00000002487,ENSMUST00000101497	ENSMUSP00000002487,ENSMUSP00000099036	ENSMUSG00000002413,ENSMUSG00000002413	623.895	521.542	726.248	-0.429022	-0.477679	0.216624	0.676709	FALSE	FALSE	TRUE	FALSE
ENSMUSG00000002416	Ndufb2	protein_coding	Q9CPU2	NDUB2_MOUSE	NADH dehydrogenase [ubiquinone] 1 beta subcomplex subunit 2, mitochondrial	Ndufb2	ENSMUST00000119379 ENSMUST00000135671	ENSMUSP00000114095	ENSMUSG00000002416	279.002	276.87	281.135	-0.0218883	-0.0220545	0.950015	0.991755	FALSE	FALSE	TRUE	FALSE
ENSMUSG00000002428	Hltf	protein_coding	Q6PCN7 O35596 O35597 Q80VT6,G3UVU1,E9PVX5	HLTF_MOUSE,G3UVU1_MOUSE,E9PVX5_MOUSE	Helicase-like transcription factor,Helicase-like transcription factor MCG123397, isoform CRA_d,Helicase-like transcription factor	Hltf Smarca3 Snf2l3 Zbu1,Hltf mCG_123397,Hltf	ENSMUST00000002502,ENSMUST00000143005,ENSMUST00000145853	ENSMUSP00000002502,ENSMUSP00000116570,ENSMUSP00000118775	ENSMUSG00000002428,ENSMUSG00000002428,ENSMUSG00000002428	424.82	473.536	376.103	0.296022	0.332347	0.416853	0.820329	FALSE	FALSE	TRUE	FALSE
ENSMUSG00000002455	Prpf6	protein_coding	Q91YR7 Q3ULJ7 Q542P0 Q8CIK9 Q8R3M8 Q99JN1 Q9CSZ0,B7ZCS1	PRP6_MOUSE,B7ZCS1_MOUSE	Pre-mRNA-processing factor 6,Pre-mRNA-processing factor 6	Prpf6,Prpf6	ENSMUST00000002529 ENSMUST00000136481,ENSMUST00000132714	ENSMUSP00000002529,ENSMUSP00000117711	ENSMUSG00000002455,ENSMUSG00000002455	1785.41	1744.27	1826.55	-0.0641263	-0.0664995	0.770751	0.948158	FALSE	FALSE	TRUE	FALSE
ENSMUSG00000002458	Rgs19	protein_coding	Q9CX84 Q99L50,Q8BFU4,F6WK59,B7ZCT0,B7ZCS8,B7ZCT1	RGS19_MOUSE,Q8BFU4_MOUSE,F6WK59_MOUSE,B7ZCT0_MOUSE,B7ZCS8_MOUSE,B7ZCT1_MOUSE	Regulator of G-protein signaling 19,GAIP/RGS19 short isoform Regulator of G-protein-signaling 19,Regulator of G-protein-signaling 19,Regulator of G-protein-signaling 19,Regulator of G-protein-signaling 19,Regulator of G-protein-signaling 19	Rgs19,Rgs19,Rgs19,Rgs19,Rgs19,Rgs19	ENSMUST00000002532 ENSMUST00000108776 ENSMUST00000165416,ENSMUST00000108771 ENSMUST00000108772,ENSMUST00000144476,ENSMUST00000108769,ENSMUST00000108779,ENSMUST00000108778	ENSMUSP00000002532,ENSMUSP00000104402,ENSMUSP00000120723,ENSMUSP00000104400,ENSMUSP00000104409,ENSMUSP00000104408	ENSMUSG00000002458,ENSMUSG00000002458,ENSMUSG00000002458,ENSMUSG00000002458,ENSMUSG00000002458,ENSMUSG00000002458	575.722	484.886	666.558	-0.439837	-0.459084	0.0606027	0.390914	FALSE	FALSE	TRUE	FALSE
ENSMUSG00000002459	Rgs20	protein_coding	Q9QZB1 Q14A97 Q3TY63 Q9CUV8 Q9QZB2,Q8C5J7,E9Q1A3,E9Q720,D3Z4Z8	RGS20_MOUSE,Q8C5J7_MOUSE,E9Q1A3_MOUSE,E9Q720_MOUSE,D3Z4Z8_MOUSE	Regulator of G-protein signaling 20,Regulator of G-protein-signaling 20,Regulator of G-protein-signaling 20,Regulator of G-protein-signaling 20,Regulator of G-protein-signaling 20	Rgs20 Rgsz1,Rgs20,Rgs20,Rgs20,Rgs20	ENSMUST00000002533,ENSMUST00000119256,ENSMUST00000170566,ENSMUST00000118000,ENSMUST00000147158	ENSMUSP00000002533,ENSMUSP00000113324,ENSMUSP00000131165,ENSMUSP00000113398,ENSMUSP00000117380	ENSMUSG00000002459,ENSMUSG00000002459,ENSMUSG00000002459,ENSMUSG00000002459,ENSMUSG00000002459	8.59367	9.51772	7.66962	0.152828	0.311461	0.792091	0.954842	FALSE	FALSE	TRUE	FALSE
ENSMUSG00000002475	Abhd3	protein_coding	Q91ZH7 Q3UNF7,D3YU06,F6RSE8,D3Z6Y2	ABHD3_MOUSE,D3YU06_MOUSE,F6RSE8_MOUSE,D3Z6Y2_MOUSE	Abhydrolase domain-containing protein 3,Abhydrolase domain-containing protein 3,Abhydrolase domain-containing protein 3,Abhydrolase domain-containing protein 3	Abhd3 Labh3,Abhd3,Abhd3,Abhd3	ENSMUST00000002549,ENSMUST00000117726,ENSMUST00000144150,ENSMUST00000117828	ENSMUSP00000002549,ENSMUSP00000112768,ENSMUSP00000116037,ENSMUSP00000113137	ENSMUSG00000002475,ENSMUSG00000002475,ENSMUSG00000002475,ENSMUSG00000002475	20.4744	31.8999	9.04884	1.05511	1.81775	0.0646294	0.402817	FALSE	TRUE	TRUE	TRUE
ENSMUSG00000002477	Snrpd1	protein_coding	P62315 P13641 Q3UYM0	SMD1_MOUSE	Small nuclear ribonucleoprotein Sm D1	Snrpd1	ENSMUST00000002551	ENSMUSP00000002551	ENSMUSG00000002477	499.292	394.277	604.306	-0.57893	-0.616069	0.0387247	0.312213	FALSE	FALSE	TRUE	FALSE
ENSMUSG00000002486	Tchp	protein_coding	Q3TVW5 Q80ZV6 Q8C459 Q9CTP0,F6Q720	TCHP_MOUSE,F6Q720_MOUSE	Trichoplein keratin filament-binding protein,Trichoplein keratin filament-binding protein	Tchp,Tchp	ENSMUST00000094441 ENSMUST00000112199,ENSMUST00000131679	ENSMUSP00000092009,ENSMUSP00000119890	ENSMUSG00000002486,ENSMUSG00000002486	222.01	219.481	224.539	-0.0314932	-0.0328715	0.910766	0.983601	FALSE	FALSE	TRUE	FALSE
ENSMUSG00000078249	Hmga1-rs1	protein_coding	P17095 Q91WV2 Q924L7 Q924L8,J3QK51	HMGA1_MOUSE,J3QK51_MOUSE	High mobility group protein HMG-I/HMG-Y,Protein Hmga1-rs1	Hmga1 Hmgi Hmgiy,Hmga1-rs1	ENSMUST00000105046 ENSMUST00000114888 ENSMUST00000117254 ENSMUST00000117600 ENSMUST00000118570 ENSMUST00000118599 ENSMUST00000119486,ENSMUST00000178955	ENSMUSP00000100667,ENSMUSP00000137252	ENSMUSG00000078249,ENSMUSG00000078249	139.054	33.3967	244.712	-2.01518	-2.87331	0.000136796	0.00843398	TRUE	TRUE	TRUE	TRUE
ENSMUSG00000002496	Tsc2	protein_coding	Q7TT21	Q7TT21_MOUSE	Tuberin Tuberous sclerosis 2	Tsc2	ENSMUST00000097373	ENSMUSP00000094986	ENSMUSG00000002496	2062.76	2486.63	1638.9	0.571954	0.601469	0.0220178	0.231434	FALSE	FALSE	TRUE	FALSE
ENSMUSG00000002504	Slc9a3r2	protein_coding	Q9JHL1 Q3TDR3 Q6P074 Q8BGL9 Q8BW05 Q9DCR6	NHRF2_MOUSE	Na(+)/H(+) exchange regulatory cofactor NHE-RF2	Slc9a3r2 Nherf2	ENSMUST00000002572 ENSMUST00000019684	ENSMUSP00000002572	ENSMUSG00000002504	321.515	480.654	162.377	1.23394	1.56565	0.00909655	0.139653	FALSE	TRUE	TRUE	TRUE
ENSMUSG00000002524	Puf60	protein_coding	Q3UEB3 Q3TGC6 Q91VR6	PUF60_MOUSE	Poly(U)-binding-splicing factor PUF60	Puf60	ENSMUST00000002599 ENSMUST00000100527	ENSMUSP00000002599	ENSMUSG00000002524	2356.31	2360.83	2351.78	0.00531308	0.00554192	0.979465	0.997205	FALSE	FALSE	TRUE	FALSE
ENSMUSG00000002546	Golga2	protein_coding	Q921M4 A2AN43 A2AN47,A2AN42,A2AN44,A2AN45,A2AN48,E9PUQ5,A2AN46	GOGA2_MOUSE,A2AN42_MOUSE,A2AN44_MOUSE,A2AN45_MOUSE,A2AN48_MOUSE,E9PUQ5_MOUSE,A2AN46_MOUSE	Golgin subfamily A member 2,Golgin subfamily A member 2,Golgin subfamily A member 2,Golgin subfamily A member 2,Golgin subfamily A member 2,Golgin subfamily A member 2,Golgin subfamily A member 2	Golga2,Golga2,Golga2,Golga2,Golga2,Golga2,Golga2	ENSMUST00000113377,ENSMUST00000139494,ENSMUST00000133113,ENSMUST00000147707,ENSMUST00000129193,ENSMUST00000100194,ENSMUST00000131712	ENSMUSP00000109004,ENSMUSP00000117476,ENSMUSP00000114935,ENSMUSP00000121886,ENSMUSP00000115003,ENSMUSP00000097768,ENSMUSP00000114169	ENSMUSG00000002546,ENSMUSG00000002546,ENSMUSG00000002546,ENSMUSG00000002546,ENSMUSG00000002546,ENSMUSG00000002546,ENSMUSG00000002546	1392.54	1601	1184.07	0.41601	0.435219	0.0785686	0.443417	FALSE	FALSE	TRUE	FALSE
ENSMUSG00000002550	Uck1	protein_coding	A2AN37,F7CBX2	A2AN37_MOUSE,F7CBX2_MOUSE	Uridine-cytidine kinase,Uridine-cytidine kinase 1	Uck1,Uck1	ENSMUST00000002625,ENSMUST00000138133	ENSMUSP00000002625,ENSMUSP00000125350	ENSMUSG00000002550,ENSMUSG00000002550	298.86	327.435	270.286	0.248463	0.276719	0.469499	0.843744	FALSE	FALSE	TRUE	FALSE
ENSMUSG00000002565	Scin	protein_coding	Q60604 O08988 O08990 Q6P4N8	ADSV_MOUSE	Adseverin	Scin	ENSMUST00000002640 ENSMUST00000078481	ENSMUSP00000002640	ENSMUSG00000002565	5.97658	6.01918	5.93398	0.0167422	0.0205673	0.976435	0.996601	FALSE	FALSE	TRUE	FALSE
ENSMUSG00000002578	Ikzf4	protein_coding	Q8C208 B9EJ21 Q3TCZ7 Q9Z2Z2,G3X9R8,D6RG62,F6VUB6,F6U9E6	IKZF4_MOUSE,G3X9R8_MOUSE,D6RG62_MOUSE,F6VUB6_MOUSE,F6U9E6_MOUSE	Zinc finger protein Eos,Zinc finger protein Eos Zinc finger protein, subfamily 1A, 4 (Eos), isoform CRA_a,Zinc finger protein Eos,Zinc finger protein Eos,Zinc finger protein Eos	Ikzf4 Zfpn1a4,Ikzf4 Zfpn1a4 mCG_130566,Ikzf4,Ikzf4,Ikzf4	ENSMUST00000065334 ENSMUST00000119614 ENSMUST00000133342,ENSMUST00000105233,ENSMUST00000153650,ENSMUST00000139442,ENSMUST00000156052	ENSMUSP00000066991,ENSMUSP00000100866,ENSMUSP00000115638,ENSMUSP00000115050,ENSMUSP00000115337	ENSMUSG00000002578,ENSMUSG00000002578,ENSMUSG00000002578,ENSMUSG00000002578,ENSMUSG00000002578	7.1788	9.69953	4.65808	0.515409	1.05818	0.375081	0.80312	FALSE	FALSE	TRUE	TRUE
ENSMUSG00000002580	Mien1	protein_coding	Q9CQ86 A2A556	MIEN1_MOUSE	Migration and invasion enhancer 1	Mien1 Rdx12	ENSMUST00000002655	ENSMUSP00000002655	ENSMUSG00000002580	62.0662	79.4797	44.6527	0.64471	0.831838	0.179565	0.628362	FALSE	FALSE	TRUE	FALSE
ENSMUSG00000002602	Axl	protein_coding	Q00993 Q80YQ3,Q6PE80,F6YPR4	UFO_MOUSE,Q6PE80_MOUSE,F6YPR4_MOUSE	Tyrosine-protein kinase receptor UFO,Axl protein Tyrosine-protein kinase receptor UFO,Tyrosine-protein kinase receptor UFO	Axl Ark Ufo,Axl,Axl	ENSMUST00000002677,ENSMUST00000085948,ENSMUST00000132038	ENSMUSP00000002677,ENSMUSP00000083110,ENSMUSP00000114907	ENSMUSG00000002602,ENSMUSG00000002602,ENSMUSG00000002602	11481.5	9493.3	13469.7	-0.477949	-0.504737	0.0665664	0.409623	FALSE	FALSE	TRUE	FALSE
ENSMUSG00000002603	Tgfb1	protein_coding	P04202,E9Q6I6	TGFB1_MOUSE,E9Q6I6_MOUSE	Transforming growth factor beta-1,Transforming growth factor beta-1	Tgfb1,Tgfb1	ENSMUST00000002678,ENSMUST00000169009	ENSMUSP00000002678,ENSMUSP00000130413	ENSMUSG00000002603,ENSMUSG00000002603	361.557	319.048	404.066	-0.294714	-0.340816	0.454458	0.83923	FALSE	FALSE	TRUE	FALSE
ENSMUSG00000002608	Ccdc97	protein_coding	Q9DBT3 Q922V3	CCD97_MOUSE	Coiled-coil domain-containing protein 97	Ccdc97 D7Ertd462e	ENSMUST00000002683	ENSMUSP00000002683	ENSMUSG00000002608	749.678	808.468	690.889	0.216524	0.226735	0.382863	0.808085	FALSE	FALSE	TRUE	FALSE
ENSMUSG00000002617	Zfp40	protein_coding	B1B1D3,G3UVW7,B1B1D4	B1B1D3_MOUSE,G3UVW7_MOUSE,B1B1D4_MOUSE	Protein Zfp40,Protein Zfp40 Zinc finger protein 40,Protein Zfp40	Zfp40,Zfp40 mCG_13522,Zfp40	ENSMUST00000037057 ENSMUST00000172177,ENSMUST00000140313,ENSMUST00000151447	ENSMUSP00000039794,ENSMUSP00000121359,ENSMUSP00000120756	ENSMUSG00000002617,ENSMUSG00000002617,ENSMUSG00000002617	72.0979	98.7128	45.4831	0.949061	1.11791	0.0220969	0.231629	FALSE	FALSE	TRUE	TRUE
ENSMUSG00000002625	Akap8l	protein_coding	Q5RL57	Q5RL57_MOUSE	A kinase (PRKA) anchor protein 8-like A kinase (PRKA) anchor protein 8-like, isoform CRA_a A-kinase anchor protein 8-like	Akap8l mCG_14258	ENSMUST00000050214	ENSMUSP00000051389	ENSMUSG00000002625	209.683	237.387	181.979	0.359227	0.38347	0.201822	0.659113	FALSE	FALSE	TRUE	FALSE
ENSMUSG00000002635	Pdcd2l	protein_coding	Q8C5N5 Q8R185 Q9D1M3,F6SGV3	PDD2L_MOUSE,F6SGV3_MOUSE	Programmed cell death protein 2-like,Programmed cell death protein 2-like	Pdcd2l,Pdcd2l	ENSMUST00000002710,ENSMUST00000148381	ENSMUSP00000002710,ENSMUSP00000115874	ENSMUSG00000002635,ENSMUSG00000002635	329.725	373.404	286.046	0.364935	0.384491	0.16078	0.603121	FALSE	FALSE	TRUE	FALSE
ENSMUSG00000002658	Gtf2f1	protein_coding	Q3THK3 Q8R5B7	T2FA_MOUSE	General transcription factor IIF subunit 1	Gtf2f1	ENSMUST00000002733	ENSMUSP00000002733	ENSMUSG00000002658	1482.49	1427.31	1537.66	-0.100078	-0.107437	0.731104	0.936139	FALSE	FALSE	TRUE	FALSE
ENSMUSG00000002660	Clpp	protein_coding	O88696 Q3TI13	CLPP_MOUSE	ATP-dependent Clp protease proteolytic subunit, mitochondrial	Clpp	ENSMUST00000002735	ENSMUSP00000002735	ENSMUSG00000002660	562.396	491.004	633.788	-0.351632	-0.368263	0.143081	0.577775	FALSE	FALSE	TRUE	FALSE
ENSMUSG00000002661	Alkbh7	protein_coding	Q9D6Z0 Q8K1H3 Q9CY41 Q9D942	ALKB7_MOUSE	Alpha-ketoglutarate-dependent dioxygenase alkB homolog 7, mitochondrial	Alkbh7 Spata11	ENSMUST00000002737 ENSMUST00000074141	ENSMUSP00000002737	ENSMUSG00000002661	66.8604	78.786	54.9348	0.381401	0.520219	0.456634	0.839819	FALSE	FALSE	TRUE	FALSE
ENSMUSG00000002664	Pspn	protein_coding	A1L3Q1	A1L3Q1_MOUSE	Persephin	Pspn mCG_5585	ENSMUST00000002740	ENSMUSP00000002740	ENSMUSG00000002664	4.01731	2.6495	5.38513	-0.331549	-1.02326	0.546245	0.877008	FALSE	FALSE	TRUE	TRUE
ENSMUSG00000002679	Med6	protein_coding	Q921D4 Q3TAK5 Q8BTP9,E0CYA6,E0CXQ3	MED6_MOUSE,E0CYA6_MOUSE,E0CXQ3_MOUSE	Mediator of RNA polymerase II transcription subunit 6,Mediator of RNA polymerase II transcription subunit 6 Mediator of RNA polymerase II transcription, subunit 6 homolog (Yeast), isoform CRA_a,Mediator of RNA polymerase II transcription subunit 6	Med6,Med6 mCG_7934,Med6	ENSMUST00000002756 ENSMUST00000161211,ENSMUST00000161598,ENSMUST00000161902	ENSMUSP00000002756,ENSMUSP00000124361,ENSMUSP00000125103	ENSMUSG00000002679,ENSMUSG00000002679,ENSMUSG00000002679	366.097	371.422	360.772	0.0408013	0.0419745	0.883195	0.977348	FALSE	FALSE	TRUE	FALSE
ENSMUSG00000002688	Prkd1	protein_coding	Q62101 E9QNA3	KPCD1_MOUSE	Serine/threonine-protein kinase D1	Prkd1 Pkcm Pkd Prkcm	ENSMUST00000002765	ENSMUSP00000002765	ENSMUSG00000002688	133.716	83.2853	184.146	-1.00136	-1.14471	0.0101605	0.148995	FALSE	TRUE	TRUE	TRUE
ENSMUSG00000002718	Cse1l	protein_coding	Q9ERK4,E9Q1T9,E9QAX7,F7D1H9,F6ZEW4	XPO2_MOUSE,E9Q1T9_MOUSE,E9QAX7_MOUSE,F7D1H9_MOUSE,F6ZEW4_MOUSE	Exportin-2,Exportin-2,Exportin-2,Exportin-2,Exportin-2	Cse1l Xpo2,Cse1l,Cse1l,Cse1l,Cse1l	ENSMUST00000002790,ENSMUST00000168599,ENSMUST00000169290,ENSMUST00000164974,ENSMUST00000163437	ENSMUSP00000002790,ENSMUSP00000129983,ENSMUSP00000128376,ENSMUSP00000128515,ENSMUSP00000126757	ENSMUSG00000002718,ENSMUSG00000002718,ENSMUSG00000002718,ENSMUSG00000002718,ENSMUSG00000002718	3657	2881.26	4432.74	-0.59373	-0.621498	0.0136432	0.175077	FALSE	FALSE	TRUE	FALSE
ENSMUSG00000002728	Naa20	protein_coding	P61600 Q14B28 Q4VAC3 Q9D7H8 Q9H0Y4 Q9NQH6 Q9Y6D2,Q9DB82,G5E8X4,E9PXA4,E9PYH1,E9PZX8,E9Q023	NAA20_MOUSE,Q9DB82_MOUSE,G5E8X4_MOUSE,E9PXA4_MOUSE,E9PYH1_MOUSE,E9PZX8_MOUSE,E9Q023_MOUSE	N-alpha-acetyltransferase 20,N-acetyltransferase 5 (ARD1 homolog, S. cerevisiae), isoform CRA_a N-alpha-acetyltransferase 20,N-acetyltransferase 5 (ARD1 homolog, S. cerevisiae), isoform CRA_e N-alpha-acetyltransferase 20,N-alpha-acetyltransferase 20,N-alpha-acetyltransferase 20,N-alpha-acetyltransferase 20,N-alpha-acetyltransferase 20	Naa20 Nat5,Naa20 Nat5 mCG_10160,Naa20 Nat5 mCG_10160,Naa20,Naa20,Naa20,Naa20	ENSMUST00000110000,ENSMUST00000002805,ENSMUST00000134759,ENSMUST00000169732,ENSMUST00000165635,ENSMUST00000149461,ENSMUST00000150316	ENSMUSP00000105627,ENSMUSP00000002805,ENSMUSP00000126280,ENSMUSP00000132857,ENSMUSP00000129127,ENSMUSP00000127918,ENSMUSP00000127844	ENSMUSG00000002728,ENSMUSG00000002728,ENSMUSG00000002728,ENSMUSG00000002728,ENSMUSG00000002728,ENSMUSG00000002728,ENSMUSG00000002728	614.054	658.253	569.854	0.191505	0.208049	0.554566	0.88188	FALSE	FALSE	TRUE	FALSE
ENSMUSG00000002731	Prkra	protein_coding	Q9WTX2 Q9CZB7	PRKRA_MOUSE	Interferon-inducible double-stranded RNA-dependent protein kinase activator A	Prkra Rax	ENSMUST00000002808	ENSMUSP00000002808	ENSMUSG00000002731	227.588	259.757	195.418	0.369713	0.410595	0.274664	0.734638	FALSE	FALSE	TRUE	FALSE
ENSMUSG00000002732	Fkbp7	protein_coding	O54998,H3BJI5	FKBP7_MOUSE,H3BJI5_MOUSE	Peptidyl-prolyl cis-trans isomerase FKBP7,Peptidyl-prolyl cis-trans isomerase	Fkbp7 Fkbp23,Fkbp7	ENSMUST00000002809,ENSMUST00000176815	ENSMUSP00000002809,ENSMUSP00000135000	ENSMUSG00000002732,ENSMUSG00000002732	124.356	139.929	108.782	0.320659	0.363252	0.384846	0.809081	FALSE	FALSE	TRUE	FALSE
ENSMUSG00000002733	Plekha3	protein_coding	Q9ERS4	PKHA3_MOUSE	Pleckstrin homology domain-containing family A member 3	Plekha3 Fapp1	ENSMUST00000111920	ENSMUSP00000107551	ENSMUSG00000002733	641.657	666.641	616.674	0.104167	0.112402	0.745778	0.940424	FALSE	FALSE	TRUE	FALSE
ENSMUSG00000002741	Ykt6	protein_coding	Q9CQW1 O88595	YKT6_MOUSE	Synaptobrevin homolog YKT6	Ykt6	ENSMUST00000002818	ENSMUSP00000002818	ENSMUSG00000002741	2235.55	2446.67	2024.42	0.260789	0.27331	0.280258	0.74005	FALSE	FALSE	TRUE	FALSE
ENSMUSG00000002748	Baz1b	protein_coding	Q9Z277 B9EJ99 Q3URP5 Q3USR7 Q3UVM2 Q8CAU9 Q9CU68	BAZ1B_MOUSE	Tyrosine-protein kinase BAZ1B	Baz1b Wbscr9 Wstf	ENSMUST00000002825	ENSMUSP00000002825	ENSMUSG00000002748	5155.74	3769.56	6541.92	-0.739718	-0.795318	0.0124171	0.16559	FALSE	FALSE	TRUE	FALSE
ENSMUSG00000002763	Pex6	protein_coding	Q99LC9 Q6YNQ9	PEX6_MOUSE	Peroxisome assembly factor 2	Pex6	ENSMUST00000002840	ENSMUSP00000002840	ENSMUSG00000002763	514.993	543.511	486.475	0.14739	0.159942	0.618895	0.905826	FALSE	FALSE	TRUE	FALSE
ENSMUSG00000002767	Mrpl2	protein_coding	Q9D773,B1B1D7,B1B1D8	RM02_MOUSE,B1B1D7_MOUSE,B1B1D8_MOUSE	39S ribosomal protein L2, mitochondrial,39S ribosomal protein L2, mitochondrial Mitochondrial ribosomal protein L2, isoform CRA_c,39S ribosomal protein L2, mitochondrial	Mrpl2,Mrpl2 mCG_2358,Mrpl2	ENSMUST00000002844,ENSMUST00000113429,ENSMUST00000113430	ENSMUSP00000002844,ENSMUSP00000109056,ENSMUSP00000109057	ENSMUSG00000002767,ENSMUSG00000002767,ENSMUSG00000002767	570.787	578.343	563.232	0.0364677	0.0381947	0.887618	0.978448	FALSE	FALSE	TRUE	FALSE
ENSMUSG00000002768	Mea1	protein_coding	Q64327 Q793G4	MEA1_MOUSE	Male-enhanced antigen 1	Mea1 Mea	ENSMUST00000002845	ENSMUSP00000002845	ENSMUSG00000002768	464.985	478.068	451.902	0.0777499	0.0812056	0.757427	0.945078	FALSE	FALSE	TRUE	FALSE
ENSMUSG00000002769	Gnmt	protein_coding	Q9QXF8 Q91WN7	GNMT_MOUSE	Glycine N-methyltransferase	Gnmt	ENSMUST00000002846	ENSMUSP00000002846	ENSMUSG00000002769	5.41286	6.8947	3.93102	0.301538	0.810582	0.59327	0.897376	FALSE	FALSE	TRUE	FALSE
ENSMUSG00000002771	Grin2d	protein_coding	Q03391 C9K0Z5,D3Z2M4	NMDE4_MOUSE,D3Z2M4_MOUSE	Glutamate receptor ionotropic, NMDA 2D,Glutamate receptor ionotropic, NMDA 2D	Grin2d GluN2D,Grin2d	ENSMUST00000002848,ENSMUST00000146672	ENSMUSP00000002848,ENSMUSP00000119226	ENSMUSG00000002771,ENSMUSG00000002771	25.9843	22.5375	29.431	-0.247084	-0.38501	0.659765	0.919339	FALSE	FALSE	TRUE	FALSE
ENSMUSG00000002778	Kdelr1	protein_coding	Q99JH8,D3YU99,D3YUA0	ERD21_MOUSE,D3YU99_MOUSE,D3YUA0_MOUSE	ER lumen protein retaining receptor 1,ER lumen protein retaining receptor,ER lumen protein retaining receptor	Kdelr1,Kdelr1,Kdelr1	ENSMUST00000002855,ENSMUST00000107719,ENSMUST00000107718	ENSMUSP00000002855,ENSMUSP00000103347,ENSMUSP00000103346	ENSMUSG00000002778,ENSMUSG00000002778,ENSMUSG00000002778	1607.17	1678.8	1535.54	0.118101	0.128681	0.705129	0.928373	FALSE	FALSE	TRUE	FALSE
ENSMUSG00000002781	Tmem143	protein_coding	Q8VD26 Q8BHU3 Q8BI00 Q8BI09,G3X9F4,S4R1U1,F6ZAS5	TM143_MOUSE,G3X9F4_MOUSE,S4R1U1_MOUSE,F6ZAS5_MOUSE	Transmembrane protein 143,Transmembrane protein 143 Transmembrane protein 143, isoform CRA_a,Transmembrane protein 143,Transmembrane protein 143	Tmem143,Tmem143 mCG_10331,Tmem143,Tmem143	ENSMUST00000107716,ENSMUST00000069772,ENSMUST00000135554,ENSMUST00000140243	ENSMUSP00000103344,ENSMUSP00000070405,ENSMUSP00000138372,ENSMUSP00000117067	ENSMUSG00000002781,ENSMUSG00000002781,ENSMUSG00000002781,ENSMUSG00000002781	347.274	351.389	343.158	0.0312617	0.0341967	0.905544	0.983601	FALSE	FALSE	TRUE	FALSE
ENSMUSG00000002791	Pdxk-ps	pseudogene								2.26016	3.42264	1.09769	0.16264	1.64064	0.653514	0.916574	FALSE	FALSE	TRUE	TRUE
ENSMUSG00000002797	Ggct	protein_coding	Q9D7X8 Q3URJ2 Q66JQ5	GGCT_MOUSE	Gamma-glutamylcyclotransferase	Ggct	ENSMUST00000131475	ENSMUSP00000120154	ENSMUSG00000002797	122.216	154.019	90.4136	0.505488	0.768494	NA	NA	FALSE	FALSE	TRUE	FALSE
ENSMUSG00000002799	Jag2	protein_coding	Q9QYE5 F8VPV5 O55139 O70219	JAG2_MOUSE	Protein jagged-2	Jag2	ENSMUST00000075827	ENSMUSP00000075224	ENSMUSG00000002799	1955.93	1937.79	1974.07	-0.0257793	-0.0267631	0.913529	0.983601	FALSE	FALSE	TRUE	FALSE
ENSMUSG00000002803	Btbd6	protein_coding	Q8K2J9 Q3UIB3,G5E817	BTBD6_MOUSE,G5E817_MOUSE	BTB/POZ domain-containing protein 6,BTB (POZ) domain containing 6, isoform CRA_b BTB/POZ domain-containing protein 6	Btbd6,Btbd6 mCG_127240	ENSMUST00000165079,ENSMUST00000002880	ENSMUSP00000127286,ENSMUSP00000002880	ENSMUSG00000002803,ENSMUSG00000002803	249.924	239.452	260.396	-0.114304	-0.120972	0.696016	0.92731	FALSE	FALSE	TRUE	FALSE
ENSMUSG00000002804	Nudt14	protein_coding	Q9D142 Q9CSD2	NUD14_MOUSE	Uridine diphosphate glucose pyrophosphatase	Nudt14	ENSMUST00000002881	ENSMUSP00000002881	ENSMUSG00000002804	507.058	468.102	546.015	-0.208027	-0.222119	0.472686	0.845437	FALSE	FALSE	TRUE	FALSE
ENSMUSG00000002808	Epdr1	protein_coding	Q99M71 Q06BK9 Q8BQY1 Q8CAI2	EPDR1_MOUSE	Mammalian ependymin-related protein 1	Epdr1 Epdr2 Merp1 Merp2	ENSMUST00000002885	ENSMUSP00000002885	ENSMUSG00000002808	416.521	491.267	341.775	0.465068	0.523461	0.197843	0.653047	FALSE	FALSE	TRUE	FALSE
ENSMUSG00000002812	Flii	protein_coding	Q9JJ28 Q8K095 Q8VI44	FLII_MOUSE	Protein flightless-1 homolog	Flii Fli1 Fliih	ENSMUST00000002889	ENSMUSP00000002889	ENSMUSG00000002812	3006.06	3334.39	2677.74	0.299514	0.316407	0.249277	0.708917	FALSE	FALSE	TRUE	FALSE
ENSMUSG00000002814	Top3a	protein_coding	O70157,Q3V3P1,Q5NCT0,B0QZI1,Q5NCT1	TOP3A_MOUSE,Q3V3P1_MOUSE,Q5NCT0_MOUSE,B0QZI1_MOUSE,Q5NCT1_MOUSE	DNA topoisomerase 3-alpha,DNA topoisomerase,DNA topoisomerase,DNA topoisomerase,DNA topoisomerase 3-alpha	Top3a Top3,Top3a,Top3a,Top3a,Top3a	ENSMUST00000002891,ENSMUST00000102668,ENSMUST00000117743,ENSMUST00000120417,ENSMUST00000130068	ENSMUSP00000002891,ENSMUSP00000099729,ENSMUSP00000113057,ENSMUSP00000113653,ENSMUSP00000115727	ENSMUSG00000002814,ENSMUSG00000002814,ENSMUSG00000002814,ENSMUSG00000002814,ENSMUSG00000002814	569.847	523.337	616.356	-0.223246	-0.236025	0.385984	0.809899	FALSE	FALSE	TRUE	FALSE
ENSMUSG00000002820	Atg4d	protein_coding	Q8BGV9 Q8C4N9 Q8K0Q2	ATG4D_MOUSE	Cysteine protease ATG4D	Atg4d Apg4d Autl4	ENSMUST00000065005	ENSMUSP00000068450	ENSMUSG00000002820	214.526	189.468	239.583	-0.305865	-0.338569	0.389335	0.811143	FALSE	FALSE	TRUE	FALSE
ENSMUSG00000002825	Qtrt1	protein_coding	Q9JMA2 Q80VS3	TGT_MOUSE	Queuine tRNA-ribosyltransferase	Qtrt1 Tgt Tgut	ENSMUST00000002902	ENSMUSP00000002902	ENSMUSG00000002825	375.756	364.646	386.867	-0.0763211	-0.0853414	0.812556	0.96061	FALSE	FALSE	TRUE	FALSE
ENSMUSG00000002831	Plin4	protein_coding	O88492 E9QN72 Q69Z80 Q8BNV5	PLIN4_MOUSE	Perilipin-4	Plin4 Kiaa1881	ENSMUST00000002908	ENSMUSP00000002908	ENSMUSG00000002831	71.9901	68.4386	75.5416	-0.10789	-0.142461	0.827462	0.964658	FALSE	FALSE	TRUE	FALSE
ENSMUSG00000002833	Hdgfrp2	protein_coding	Q3UMU9 D6CHX5 O35540 Q3UIH6 Q99L92	HDGR2_MOUSE	Hepatoma-derived growth factor-related protein 2	Hdgfrp2	ENSMUST00000002911	ENSMUSP00000002911	ENSMUSG00000002833	1390.62	1261.28	1519.97	-0.255872	-0.269156	0.316404	0.76844	FALSE	FALSE	TRUE	FALSE
ENSMUSG00000027070	Lrp2	protein_coding	A2ARV4 P70215 Q3TL35 Q9JLB3,Q3V346,A2ARV5	LRP2_MOUSE,Q3V346_MOUSE,A2ARV5_MOUSE	Low-density lipoprotein receptor-related protein 2,Low-density lipoprotein receptor-related protein 2,Low-density lipoprotein receptor-related protein 2	Lrp2,Lrp2,Lrp2	ENSMUST00000080953,ENSMUST00000092551,ENSMUST00000100051	ENSMUSP00000079752,ENSMUSP00000090212,ENSMUSP00000097628	ENSMUSG00000027070,ENSMUSG00000027070,ENSMUSG00000027070	309.696	110.956	508.437	-1.97666	-2.19608	9.72365e-09	3.84779e-06	TRUE	TRUE	TRUE	TRUE
ENSMUSG00000002844	Adprh	protein_coding	P54923	ADPRH_MOUSE	[Protein ADP-ribosylarginine] hydrolase	Adprh Arh1	ENSMUST00000002923	ENSMUSP00000002923	ENSMUSG00000002844	1021.73	1190.72	852.742	0.44241	0.48165	0.160194	0.602436	FALSE	FALSE	TRUE	FALSE
ENSMUSG00000002845	Tmem39a	protein_coding	Q9CYC3 Q3TFJ2,E9Q7W3,E9QA83,F6QHF9,F6VN87,F6V6S1	TM39A_MOUSE,E9Q7W3_MOUSE,E9QA83_MOUSE,F6QHF9_MOUSE,F6VN87_MOUSE,F6V6S1_MOUSE	Transmembrane protein 39A,Transmembrane protein 39A,Transmembrane protein 39A,Transmembrane protein 39A,Transmembrane protein 39A,Transmembrane protein 39A	Tmem39a,Tmem39a,Tmem39a,Tmem39a,Tmem39a,Tmem39a	ENSMUST00000002924 ENSMUST00000163884 ENSMUST00000171687,ENSMUST00000163133,ENSMUST00000163948,ENSMUST00000165631,ENSMUST00000166854,ENSMUST00000169554	ENSMUSP00000002924,ENSMUSP00000130122,ENSMUSP00000130791,ENSMUSP00000130186,ENSMUSP00000127040,ENSMUSP00000127143	ENSMUSG00000002845,ENSMUSG00000002845,ENSMUSG00000002845,ENSMUSG00000002845,ENSMUSG00000002845,ENSMUSG00000002845	511.931	507.217	516.645	-0.0226297	-0.0265681	0.946625	0.991178	FALSE	FALSE	TRUE	FALSE
ENSMUSG00000002846	Timmdc1	protein_coding	Q8BUY5 Q99LS9 Q9CSI1	TIDC1_MOUSE	Complex I assembly factor TIMMDC1, mitochondrial	Timmdc1	ENSMUST00000002925	ENSMUSP00000002925	ENSMUSG00000002846	621.463	556.006	686.919	-0.274549	-0.30504	0.435772	0.831453	FALSE	FALSE	TRUE	FALSE
ENSMUSG00000002847	Pla1a	protein_coding	Q8VI78 E9QN71 Q99J51	PLA1A_MOUSE	Phospholipase A1 member A	Pla1a Pspla1	ENSMUST00000002926	ENSMUSP00000002926	ENSMUSG00000002847	14.3405	16.6207	12.0604	0.27278	0.462706	0.630627	0.910771	FALSE	FALSE	TRUE	FALSE
ENSMUSG00000058773	Hist1h1b	protein_coding	P43276 Q9CRM8	H15_MOUSE	Histone H1.5	Hist1h1b H1f5	ENSMUST00000080511	ENSMUSP00000079356	ENSMUSG00000058773	4538.35	1640.43	7436.27	-1.97419	-2.18051	6.39313e-09	2.69484e-06	TRUE	TRUE	TRUE	TRUE
ENSMUSG00000002871	Tpra1	protein_coding	Q99MU1 Q80UD9 Q8C240 Q91Z36 Q9Z112,F6YWT2,D3Z018	TPRA1_MOUSE,F6YWT2_MOUSE,D3Z018_MOUSE	Transmembrane protein adipocyte-associated 1,Transmembrane protein adipocyte-associated 1,Transmembrane protein adipocyte-associated 1	Tpra1 Gpr175 Tpra40,Tpra1,Tpra1	ENSMUST00000055022,ENSMUST00000128171,ENSMUST00000153874	ENSMUSP00000063042,ENSMUSP00000114865,ENSMUSP00000118017	ENSMUSG00000002871,ENSMUSG00000002871,ENSMUSG00000002871	290.146	260.41	319.882	-0.278441	-0.296757	0.316714	0.76844	FALSE	FALSE	TRUE	FALSE
ENSMUSG00000002881	Nab1	protein_coding	Q61122 Q99J24,E9PZ64,E9Q1E7	NAB1_MOUSE,E9PZ64_MOUSE,E9Q1E7_MOUSE	NGFI-A-binding protein 1,NGFI-A-binding protein 1,NGFI-A-binding protein 1	Nab1,Nab1,Nab1	ENSMUST00000069792,ENSMUST00000170269,ENSMUST00000164747	ENSMUSP00000066696,ENSMUSP00000131239,ENSMUSP00000127672	ENSMUSG00000002881,ENSMUSG00000002881,ENSMUSG00000002881	658.826	672.549	645.103	0.0564986	0.0601096	0.841679	0.96798	FALSE	FALSE	TRUE	FALSE
ENSMUSG00000002885	Cd97	protein_coding	Q9Z0M6 Q923A1 Q9CVI5 Q9JLQ8,Q9DC42,S4R1V8,E9QJS7,E9QMJ5	CD97_MOUSE,Q9DC42_MOUSE,S4R1V8_MOUSE,E9QJS7_MOUSE,E9QMJ5_MOUSE	CD97 antigen,CD97 antigen,CD97 antigen,CD97 antigen,CD97 antigen	Cd97,Cd97,Cd97,Cd97,Cd97	ENSMUST00000002964,ENSMUST00000166939,ENSMUST00000149368,ENSMUST00000075843,ENSMUST00000109802	ENSMUSP00000002964,ENSMUSP00000128220,ENSMUSP00000138393,ENSMUSP00000075240,ENSMUSP00000105427	ENSMUSG00000002885,ENSMUSG00000002885,ENSMUSG00000002885,ENSMUSG00000002885,ENSMUSG00000002885	1241.18	1230.99	1251.37	-0.0217175	-0.023697	0.950128	0.991755	FALSE	FALSE	TRUE	FALSE
ENSMUSG00000002897	Il17ra	protein_coding	Q60943	I17RA_MOUSE	Interleukin-17 receptor A	Il17ra Il17r	ENSMUST00000002976	ENSMUSP00000002976	ENSMUSG00000002897	969.29	963.715	974.865	-0.0146623	-0.0165965	0.959827	0.992197	FALSE	FALSE	TRUE	FALSE
ENSMUSG00000002900	Lamb1	protein_coding	P02469 E9PXZ9,E9QN70,E9PYT5,E9Q339	LAMB1_MOUSE,E9QN70_MOUSE,E9PYT5_MOUSE,E9Q339_MOUSE	Laminin subunit beta-1,Laminin subunit beta-1,Laminin subunit beta-1,Laminin subunit beta-1	Lamb1 Lamb-1 Lamb1-1,Lamb1,Lamb1,Lamb1	ENSMUST00000169088,ENSMUST00000002979,ENSMUST00000164919,ENSMUST00000170495	ENSMUSP00000132778,ENSMUSP00000002979,ENSMUSP00000132616,ENSMUSP00000132001	ENSMUSG00000002900,ENSMUSG00000002900,ENSMUSG00000002900,ENSMUSG00000002900	7266.22	6812.77	7719.67	-0.166316	-0.180296	0.592007	0.896741	FALSE	FALSE	TRUE	FALSE
ENSMUSG00000056682	4930465K10Rik	pseudogene								12.3336	1.56922	23.098	-1.95602	-3.87964	0.000700407	0.0274362	TRUE	TRUE	TRUE	TRUE
ENSMUSG00000002910	Arrdc2	protein_coding	Q9D668 Q3UVK8 Q3UXC6	ARRD2_MOUSE	Arrestin domain-containing protein 2	Arrdc2	ENSMUST00000002989	ENSMUSP00000002989	ENSMUSG00000002910	48.7325	55.9272	41.5378	0.34354	0.429123	0.469967	0.844012	FALSE	FALSE	TRUE	FALSE
ENSMUSG00000002944	Cd36	protein_coding	Q08857	CD36_MOUSE	Platelet glycoprotein 4	Cd36	ENSMUST00000082367 ENSMUST00000165232 ENSMUST00000169095 ENSMUST00000170051	ENSMUSP00000080974	ENSMUSG00000002944	24.7265	36.6941	12.759	0.451549	1.52403	0.399243	0.814003	FALSE	FALSE	TRUE	TRUE
ENSMUSG00000002948	Map2k7	protein_coding	Q8CE90 O35406 O35720 O35871 O35872 O54780 O70242 O70243 Q8BSP1 Q9QWG6 Q9R1Z3 Q9R1Z4 Q9R1Z5 Q9R1Z6	MP2K7_MOUSE	Dual specificity mitogen-activated protein kinase kinase 7	Map2k7 Mkk7	ENSMUST00000003027 ENSMUST00000062686 ENSMUST00000110994 ENSMUST00000110996 ENSMUST00000110998 ENSMUST00000110999 ENSMUST00000145165	ENSMUSP00000003027	ENSMUSG00000002948	1101.94	1073.2	1130.69	-0.0708873	-0.0752887	0.779472	0.950836	FALSE	FALSE	TRUE	FALSE
ENSMUSG00000002949	Timm44	protein_coding	O35857 Q2NLC5,F7C189	TIM44_MOUSE,F7C189_MOUSE	Mitochondrial import inner membrane translocase subunit TIM44,Mitochondrial import inner membrane translocase subunit TIM44	Timm44 Mimt44 Tim44,Timm44	ENSMUST00000003029,ENSMUST00000160371	ENSMUSP00000003029,ENSMUSP00000125449	ENSMUSG00000002949,ENSMUSG00000002949	1114.38	1071.01	1157.75	-0.106048	-0.112361	0.682749	0.92347	FALSE	FALSE	TRUE	FALSE
ENSMUSG00000002957	Ap2a2	protein_coding	P17427 Q8C2J5 Q921V0	AP2A2_MOUSE	AP-2 complex subunit alpha-2	Ap2a2 Adtab	ENSMUST00000003038	ENSMUSP00000003038	ENSMUSG00000002957	2341.8	2024.65	2658.94	-0.378245	-0.393178	0.0899995	0.472157	FALSE	FALSE	TRUE	FALSE
ENSMUSG00000002963	Pnkp	protein_coding	G5E8N7,E9Q9A5,D3YZV7	G5E8N7_MOUSE,E9Q9A5_MOUSE,D3YZV7_MOUSE	Bifunctional polynucleotide phosphatase/kinase Polynucleotide kinase 3'-phosphatase, isoform CRA_b,Bifunctional polynucleotide phosphatase/kinase,Bifunctional polynucleotide phosphatase/kinase	Pnkp mCG_23134,Pnkp,Pnkp	ENSMUST00000003044 ENSMUST00000107876,ENSMUST00000098478,ENSMUST00000154968	ENSMUSP00000003044,ENSMUSP00000096078,ENSMUSP00000115504	ENSMUSG00000002963,ENSMUSG00000002963,ENSMUSG00000002963	423.88	366.088	481.671	-0.372307	-0.395858	0.188978	0.64318	FALSE	FALSE	TRUE	FALSE
ENSMUSG00000002968	Med25	protein_coding	Q8VCB2 Q3UDX6 Q3UFQ1 Q6IR27	MED25_MOUSE	Mediator of RNA polymerase II transcription subunit 25	Med25	ENSMUST00000003049	ENSMUSP00000003049	ENSMUSG00000002968	977.618	1018.48	936.755	0.112541	0.120675	0.68561	0.923879	FALSE	FALSE	TRUE	FALSE
ENSMUSG00000002980	Bcam	protein_coding	Q9R069 Q9ESS5 Q9JKB2,D6RE44,D3YTK7	BCAM_MOUSE,D6RE44_MOUSE,D3YTK7_MOUSE	Basal cell adhesion molecule,Basal cell adhesion molecule,Basal cell adhesion molecule	Bcam Gplu Lu,Bcam,Bcam	ENSMUST00000003061,ENSMUST00000133427,ENSMUST00000155244	ENSMUSP00000003061,ENSMUSP00000117998,ENSMUSP00000121145	ENSMUSG00000002980,ENSMUSG00000002980,ENSMUSG00000002980	190.326	289.02	91.6326	1.11459	1.65723	NA	NA	FALSE	TRUE	TRUE	TRUE
ENSMUSG00000002981	Clptm1	protein_coding	Q8VBZ3 O08708 Q3U758 Q3U823 Q3UG77 Q8VEJ6	CLPT1_MOUSE	Cleft lip and palate transmembrane protein 1 homolog	Clptm1 N14	ENSMUST00000055242	ENSMUSP00000051293	ENSMUSG00000002981	2394.6	2330.32	2458.88	-0.0736078	-0.0774686	0.778652	0.9507	FALSE	FALSE	TRUE	FALSE
ENSMUSG00000002983	Relb	protein_coding	Q04863 Q8VE46,Q8K220	RELB_MOUSE,Q8K220_MOUSE	Transcription factor RelB,Relb protein Transcription factor RelB	Relb,Relb	ENSMUST00000094762 ENSMUST00000098754,ENSMUST00000049912	ENSMUSP00000092355,ENSMUSP00000050166	ENSMUSG00000002983,ENSMUSG00000002983	175.291	227.366	123.216	0.763636	0.883824	0.055094	0.370542	FALSE	FALSE	TRUE	FALSE
ENSMUSG00000002984	Tomm40	protein_coding	Q9QYA2 Q3TBZ2 Q3TQA1 Q8VI26 Q8VI27 Q9Z2N1,G3UY77	TOM40_MOUSE,G3UY77_MOUSE	Mitochondrial import receptor subunit TOM40 homolog,Mitochondrial import receptor subunit TOM40 homolog	Tomm40 Mom35 Tom40,Tomm40	ENSMUST00000032555 ENSMUST00000093552,ENSMUST00000172705	ENSMUSP00000032555,ENSMUSP00000133975	ENSMUSG00000002984,ENSMUSG00000002984	1823.6	1174.21	2473	-0.996619	-1.07457	0.000977129	0.0341333	TRUE	FALSE	TRUE	TRUE
ENSMUSG00000002985	Apoe	protein_coding	P08226,G3UWW2,G3UZT1,G3UWN5,G3UZM8,E9Q327	APOE_MOUSE,G3UWW2_MOUSE,G3UZT1_MOUSE,G3UWN5_MOUSE,G3UZM8_MOUSE,E9Q327_MOUSE	Apolipoprotein E,Apolipoprotein E,Apolipoprotein E,Apolipoprotein E,Apolipoprotein E,Apolipoprotein E	Apoe,Apoe,Apoe,Apoe,Apoe,Apoe	ENSMUST00000003066 ENSMUST00000173739 ENSMUST00000174064 ENSMUST00000174355,ENSMUST00000174191 ENSMUST00000174710,ENSMUST00000174144,ENSMUST00000172983,ENSMUST00000172808,ENSMUST00000167646	ENSMUSP00000003066,ENSMUSP00000133447,ENSMUSP00000134622,ENSMUSP00000133359,ENSMUSP00000134558,ENSMUSP00000132032	ENSMUSG00000002985,ENSMUSG00000002985,ENSMUSG00000002985,ENSMUSG00000002985,ENSMUSG00000002985,ENSMUSG00000002985	48.245	43.6046	52.8854	-0.211561	-0.278388	0.6648	0.920025	FALSE	FALSE	TRUE	FALSE
ENSMUSG00000068855	Hist2h2ac	protein_coding	Q64523 Q8CGP3	H2A2C_MOUSE	Histone H2A type 2-C	Hist2h2ac Hist2h2ab	ENSMUST00000090782	ENSMUSP00000088288	ENSMUSG00000068855	1541.49	490.671	2592.3	-1.9472	-2.4014	1.80227e-05	0.0018201	TRUE	TRUE	TRUE	TRUE
ENSMUSG00000002997	Prkar2b	protein_coding	P31324 B1B199 Q3UTZ1 Q80ZM4 Q8BRZ7,H3BK84	KAP3_MOUSE,H3BK84_MOUSE	cAMP-dependent protein kinase type II-beta regulatory subunit,cAMP-dependent protein kinase type II-beta regulatory subunit	Prkar2b,Prkar2b	ENSMUST00000003079 ENSMUST00000036497,ENSMUST00000146865	ENSMUSP00000003079,ENSMUSP00000135290	ENSMUSG00000002997,ENSMUSG00000002997	761.002	664.119	857.885	-0.337332	-0.369344	0.308513	0.764135	FALSE	FALSE	TRUE	FALSE
ENSMUSG00000003031	Cdkn1b	protein_coding	P46414 Q8BG74	CDN1B_MOUSE	Cyclin-dependent kinase inhibitor 1B	Cdkn1b	ENSMUST00000003115 ENSMUST00000067327	ENSMUSP00000003115	ENSMUSG00000003031	610.374	615.044	605.704	0.0204345	0.0220768	0.933791	0.986919	FALSE	FALSE	TRUE	FALSE
ENSMUSG00000003032	Klf4	protein_coding	Q60793 P70421 Q3U2D6 Q3URS6 Q78K30 Q9R255,B7ZCH1,B7ZCH2	KLF4_MOUSE,B7ZCH1_MOUSE,B7ZCH2_MOUSE	Krueppel-like factor 4,Krueppel-like factor 4,Krueppel-like factor 4	Klf4 Ezf Gklf Zie,Klf4,Klf4	ENSMUST00000107619,ENSMUST00000132746,ENSMUST00000129250	ENSMUSP00000103245,ENSMUSP00000123687,ENSMUSP00000116514	ENSMUSG00000003032,ENSMUSG00000003032,ENSMUSG00000003032	372.109	502.197	242.02	0.76893	1.05313	NA	NA	FALSE	FALSE	TRUE	TRUE
ENSMUSG00000003033	Ap1m1	protein_coding	P35585,D3YZ71,S4R1Q4	AP1M1_MOUSE,D3YZ71_MOUSE,S4R1Q4_MOUSE	AP-1 complex subunit mu-1,AP-1 complex subunit mu-1,AP-1 complex subunit mu-1	Ap1m1 Cltnm,Ap1m1,Ap1m1	ENSMUST00000003117,ENSMUST00000126885,ENSMUST00000145213	ENSMUSP00000003117,ENSMUSP00000120435,ENSMUSP00000138319	ENSMUSG00000003033,ENSMUSG00000003033,ENSMUSG00000003033	1133.7	1108.46	1158.94	-0.0620129	-0.0642511	0.788145	0.953425	FALSE	FALSE	TRUE	FALSE
ENSMUSG00000003037	Rab8a	protein_coding	P55258 Q8VCF6	RAB8A_MOUSE	Ras-related protein Rab-8A	Rab8a Mel Rab8	ENSMUST00000003121	ENSMUSP00000003121	ENSMUSG00000003037	875.909	814.432	937.386	-0.195092	-0.202849	0.382043	0.808085	FALSE	FALSE	TRUE	FALSE
ENSMUSG00000003038	Hmgn2	protein_coding	B7ZCQ3,Q5XK38,F6W687,A3KGL9	B7ZCQ3_MOUSE,Q5XK38_MOUSE,F6W687_MOUSE,A3KGL9_MOUSE	MCG12939, isoform CRA_c Non-histone chromosomal protein HMG-17,Hmgn2 protein Non-histone chromosomal protein HMG-17,Non-histone chromosomal protein HMG-17,Non-histone chromosomal protein HMG-17	Hmgn2 mCG_12939,Hmgn2,Hmgn2,Hmgn2	ENSMUST00000136327,ENSMUST00000100472,ENSMUST00000123234,ENSMUST00000105893	ENSMUSP00000114704,ENSMUSP00000098040,ENSMUSP00000120795,ENSMUSP00000101513	ENSMUSG00000003038,ENSMUSG00000003038,ENSMUSG00000003038,ENSMUSG00000003038	1714.96	1265	2164.92	-0.727261	-0.77518	0.00974168	0.145749	FALSE	FALSE	TRUE	FALSE
ENSMUSG00000003039	Fam32a	protein_coding	Q9CR80 Q8K5E4	FA32A_MOUSE	Protein FAM32A	Fam32a Otag12 MNCb-3154	ENSMUST00000003123	ENSMUSP00000003123	ENSMUSG00000003039	722.591	715.924	729.258	-0.0257461	-0.0266234	0.92605	0.985198	FALSE	FALSE	TRUE	FALSE
ENSMUSG00000003051	Elf3	protein_coding	Q3UPW2 B7ZNQ9 B9EI01 O35275	ELF3_MOUSE	ETS-related transcription factor Elf-3	Elf3 Ert Esx Jen	ENSMUST00000003135	ENSMUSP00000003135	ENSMUSG00000003051	1.21784	1.33799	1.09769	0.0327143	0.285592	0.93429	0.986919	FALSE	FALSE	FALSE	FALSE
ENSMUSG00000003062	Stard3nl	protein_coding	Q9DCI3 Q3U8Q7 Q99J63 Q9D356	MENTO_MOUSE	MLN64 N-terminal domain homolog	Stard3nl Mentho	ENSMUST00000039694	ENSMUSP00000037991	ENSMUSG00000003062	721.765	599.876	843.655	-0.454801	-0.49199	0.134328	0.563772	FALSE	FALSE	TRUE	FALSE
ENSMUSG00000003068	Stk11	protein_coding	Q9WTK7 Q3TAE0,E9Q811,F6WNS2,D6RGT4	STK11_MOUSE,E9Q811_MOUSE,F6WNS2_MOUSE,D6RGT4_MOUSE	Serine/threonine-protein kinase STK11,Serine/threonine-protein kinase STK11,Serine/threonine-protein kinase STK11,Serine/threonine-protein kinase STK11	Stk11 Lkb1,Stk11,Stk11,Stk11	ENSMUST00000003152 ENSMUST00000144883,ENSMUST00000105370,ENSMUST00000152592,ENSMUST00000105371	ENSMUSP00000003152,ENSMUSP00000101009,ENSMUSP00000118853,ENSMUSP00000101010	ENSMUSG00000003068,ENSMUSG00000003068,ENSMUSG00000003068,ENSMUSG00000003068	1503.21	1427.09	1579.33	-0.136909	-0.146233	0.638389	0.912357	FALSE	FALSE	TRUE	FALSE
ENSMUSG00000003070	Efna2	protein_coding	P52801	EFNA2_MOUSE	Ephrin-A2	Efna2 Elf1 Epl6 Eplg6 Lerk6	ENSMUST00000003154	ENSMUSP00000003154	ENSMUSG00000003070	42.4467	57.5829	27.3105	0.795526	1.07618	0.115293	0.528026	FALSE	FALSE	TRUE	TRUE
ENSMUSG00000003072	Atp5d	protein_coding	Q9D3D9,D3Z7S4	ATPD_MOUSE,D3Z7S4_MOUSE	ATP synthase subunit delta, mitochondrial,ATP synthase subunit delta, mitochondrial	Atp5d,Atp5d	ENSMUST00000003156 ENSMUST00000105367,ENSMUST00000105366	ENSMUSP00000003156,ENSMUSP00000101005	ENSMUSG00000003072,ENSMUSG00000003072	3030.74	3148.36	2913.12	0.104312	0.112036	0.718813	0.931633	FALSE	FALSE	TRUE	FALSE
ENSMUSG00000003099	Ppp5c	protein_coding	Q60676 G5E819 O35299,F7BX26	PPP5_MOUSE,F7BX26_MOUSE	Serine/threonine-protein phosphatase 5,Serine/threonine-protein phosphatase	Ppp5c,Ppp5c	ENSMUST00000003183,ENSMUST00000142597	ENSMUSP00000003183,ENSMUSP00000122783	ENSMUSG00000003099,ENSMUSG00000003099	1252.34	1041.23	1463.45	-0.471309	-0.491086	0.0413805	0.322983	FALSE	FALSE	TRUE	FALSE
ENSMUSG00000003119	Cdk12	protein_coding	Q14AX6 A2A530 A2A531 B1AQH7 Q6ZQ27 Q8R457	CDK12_MOUSE	Cyclin-dependent kinase 12	Cdk12 Crk7 Crkrs Kiaa0904	ENSMUST00000003203 ENSMUST00000107538 ENSMUST00000107539	ENSMUSP00000003203	ENSMUSG00000003119	2206.93	1720.85	2693	-0.60174	-0.646088	0.0401385	0.318187	FALSE	FALSE	TRUE	FALSE
ENSMUSG00000003123	Lipe	protein_coding	P54310 P97866 Q3TE34 Q6GU16 Q8CDI9,Q9D4C4,E9Q4M2	LIPS_MOUSE,Q9D4C4_MOUSE,E9Q4M2_MOUSE	Hormone-sensitive lipase,Hormone-sensitive lipase MCG147818,Hormone-sensitive lipase	Lipe,Lipe mCG_147818,Lipe	ENSMUST00000003207 ENSMUST00000054301,ENSMUST00000105177,ENSMUST00000149349	ENSMUSP00000003207,ENSMUSP00000100811,ENSMUSP00000123485	ENSMUSG00000003123,ENSMUSG00000003123,ENSMUSG00000003123	25.6055	29.2998	21.9112	0.278169	0.419225	0.616235	0.904626	FALSE	FALSE	TRUE	FALSE
ENSMUSG00000003131	Pafah1b2	protein_coding	Q61206 Q6PKE6 Q7TNP3	PA1B2_MOUSE	Platelet-activating factor acetylhydrolase IB subunit beta	Pafah1b2 Pafahb	ENSMUST00000172450	ENSMUSP00000127851	ENSMUSG00000003131	2221.59	2031.52	2411.66	-0.238398	-0.247462	0.280441	0.74005	FALSE	FALSE	TRUE	FALSE
ENSMUSG00000003134	Tbc1d8	protein_coding	Q9Z1A9 Q3TRZ8 Q3URH3 Q3UU99 Q6P1G8	TBCD8_MOUSE	TBC1 domain family member 8	Tbc1d8 Hblp1 Vrp	ENSMUST00000054462	ENSMUSP00000049967	ENSMUSG00000003134	988.605	1293.36	683.847	0.793626	0.919381	0.0465797	0.342763	FALSE	FALSE	TRUE	FALSE
ENSMUSG00000003135	Cnot11	protein_coding	Q9CWN7 Q3TJG9	CNO11_MOUSE	CCR4-NOT transcription complex subunit 11	Cnot11 D1Bwg0212e	ENSMUST00000003219 ENSMUST00000161515	ENSMUSP00000003219	ENSMUSG00000003135	764.378	773.578	755.179	0.0331647	0.0347269	0.901159	0.983198	FALSE	FALSE	TRUE	FALSE
ENSMUSG00000003153	Slc2a3	protein_coding	P32037,E9Q4C4,E9PZF2,E9PX20,E9Q2G7,E9Q6T5	GTR3_MOUSE,E9Q4C4_MOUSE,E9PZF2_MOUSE,E9PX20_MOUSE,E9Q2G7_MOUSE,E9Q6T5_MOUSE	Solute carrier family 2, facilitated glucose transporter member 3,Solute carrier family 2, facilitated glucose transporter member 3,Solute carrier family 2, facilitated glucose transporter member 3,Solute carrier family 2, facilitated glucose transporter member 3,Solute carrier family 2, facilitated glucose transporter member 3,Solute carrier family 2, facilitated glucose transporter member 3	Slc2a3 Glut-3 Glut3,Slc2a3,Slc2a3,Slc2a3,Slc2a3,Slc2a3	ENSMUST00000032476,ENSMUST00000168801,ENSMUST00000166135,ENSMUST00000171541,ENSMUST00000165884,ENSMUST00000170724	ENSMUSP00000032476,ENSMUSP00000129604,ENSMUSP00000132586,ENSMUSP00000131615,ENSMUSP00000129925,ENSMUSP00000128076	ENSMUSG00000003153,ENSMUSG00000003153,ENSMUSG00000003153,ENSMUSG00000003153,ENSMUSG00000003153,ENSMUSG00000003153	65.5403	52.3492	78.7313	-0.397444	-0.588771	0.461908	0.841482	FALSE	FALSE	TRUE	FALSE
ENSMUSG00000003154	Foxj2	protein_coding	Q9ES18	FOXJ2_MOUSE	Forkhead box protein J2	Foxj2 Fhx	ENSMUST00000003238 ENSMUST00000177927	ENSMUSP00000003238	ENSMUSG00000003154	406.29	428.133	384.447	0.147741	0.155275	0.559393	0.882803	FALSE	FALSE	TRUE	FALSE
ENSMUSG00000003161	Sri	protein_coding	Q6P069 Q3UKC5 Q9CR38 Q9D7V8,F6T867	SORCN_MOUSE,F6T867_MOUSE	Sorcin,Sorcin	Sri,Sri	ENSMUST00000088786 ENSMUST00000148633,ENSMUST00000149420	ENSMUSP00000086165,ENSMUSP00000121194	ENSMUSG00000003161,ENSMUSG00000003161	694.049	620.837	767.261	-0.278124	-0.305502	0.402299	0.815214	FALSE	FALSE	TRUE	FALSE
ENSMUSG00000003166	Dgcr2	protein_coding	P98154 Q61844,Q6P5A9,Q8C2R4,E9QNU3	IDD_MOUSE,Q6P5A9_MOUSE,Q8C2R4_MOUSE,E9QNU3_MOUSE	Integral membrane protein DGCR2/IDD,DiGeorge syndrome critical region gene 2 DiGeorge syndrome critical region gene 2, isoform CRA_a Integral membrane protein DGCR2/IDD,DiGeorge syndrome critical region gene 2, isoform CRA_d Integral membrane protein DGCR2/IDD,Integral membrane protein DGCR2/IDD	Dgcr2 Dgsc Idd Sez-12 Sez12,Dgcr2 mCG_131834,Dgcr2 mCG_131834,Dgcr2	ENSMUST00000117945,ENSMUST00000012152,ENSMUST00000066127,ENSMUST00000117082	ENSMUSP00000112783,ENSMUSP00000012152,ENSMUSP00000064603,ENSMUSP00000113506	ENSMUSG00000003166,ENSMUSG00000003166,ENSMUSG00000003166,ENSMUSG00000003166	917.928	776.638	1059.22	-0.425804	-0.447683	0.087629	0.465149	FALSE	FALSE	TRUE	FALSE
ENSMUSG00000003178	Mical3	protein_coding	Q8CJ19 B2RR77 Q3UGQ8 Q3V160 Q69ZY5 Q80TE8 Q8BXB1	MICA3_MOUSE	Protein-methionine sulfoxide oxidase MICAL3	Mical3 Kiaa0819 Kiaa1364	ENSMUST00000077159	ENSMUSP00000076402	ENSMUSG00000003178	529.728	470.947	588.508	-0.282326	-0.321498	0.460275	0.84096	FALSE	FALSE	TRUE	FALSE
ENSMUSG00000003184	Irf3	protein_coding	P70671	IRF3_MOUSE	Interferon regulatory factor 3	Irf3	ENSMUST00000003284 ENSMUST00000107834 ENSMUST00000107835	ENSMUSP00000003284	ENSMUSG00000003184	552.108	578.182	526.035	0.123553	0.136365	0.704814	0.928231	FALSE	FALSE	TRUE	FALSE
ENSMUSG00000003190	Bcl2l12	protein_coding	Q9D3J3,D3YVK3,D3YYJ3	Q9D3J3_MOUSE,D3YVK3_MOUSE,D3YYJ3_MOUSE	BCL2-like 12 (Proline rich), isoform CRA_b Protein Bcl2l12,Protein Bcl2l12,Protein Bcl2l12	Bcl2l12 mCG_23151,Bcl2l12,Bcl2l12	ENSMUST00000003290,ENSMUST00000152341,ENSMUST00000124232	ENSMUSP00000003290,ENSMUSP00000114373,ENSMUSP00000115794	ENSMUSG00000003190,ENSMUSG00000003190,ENSMUSG00000003190	83.2401	55.4418	111.038	-0.887865	-1.00201	0.0155505	0.189043	FALSE	FALSE	TRUE	TRUE
ENSMUSG00000003198	Zfp959	protein_coding	Q91VM8	Q91VM8_MOUSE	MCG20929, isoform CRA_b Protein Zfp959 cDNA sequence BC011426	Zfp959 BC011426 mCG_20929	ENSMUST00000054780	ENSMUSP00000053979	ENSMUSG00000003198	80.1789	96.9088	63.449	0.515928	0.61103	0.228972	0.688568	FALSE	FALSE	TRUE	FALSE
ENSMUSG00000003199	Mpnd	protein_coding	Q3TV65 Q3T9P5 Q3UIC8 Q8VEN1,E0CXX6,F7BJW2,E0CYJ7,F7BQ76,B8JJA2	MPND_MOUSE,E0CXX6_MOUSE,F7BJW2_MOUSE,E0CYJ7_MOUSE,F7BQ76_MOUSE,B8JJA2_MOUSE	MPN domain-containing protein,MPN domain-containing protein,MPN domain-containing protein,MPN domain-containing protein,MPN domain-containing protein,MPN domain-containing protein	Mpnd,Mpnd,Mpnd,Mpnd,Mpnd,Mpnd	ENSMUST00000149441,ENSMUST00000159996,ENSMUST00000159340,ENSMUST00000162883,ENSMUST00000153197,ENSMUST00000133998	ENSMUSP00000119745,ENSMUSP00000124644,ENSMUSP00000125555,ENSMUSP00000124128,ENSMUSP00000125535,ENSMUSP00000122480	ENSMUSG00000003199,ENSMUSG00000003199,ENSMUSG00000003199,ENSMUSG00000003199,ENSMUSG00000003199,ENSMUSG00000003199	426.143	350.383	501.904	-0.457963	-0.518476	0.225497	0.686364	FALSE	FALSE	TRUE	FALSE
ENSMUSG00000003200	Sh3gl1	protein_coding	Q62419	SH3G1_MOUSE	Endophilin-A2	Sh3gl1 Sh3d2b	ENSMUST00000003268	ENSMUSP00000003268	ENSMUSG00000003200	884.633	797.211	972.056	-0.266098	-0.286077	0.377791	0.805083	FALSE	FALSE	TRUE	FALSE
ENSMUSG00000003208	Ccdc94	protein_coding	Q9D6J3	CCD94_MOUSE	Coiled-coil domain-containing protein 94	Ccdc94	ENSMUST00000086869	ENSMUSP00000084082	ENSMUSG00000003208	224.203	196.421	251.985	-0.326844	-0.35939	0.309075	0.764411	FALSE	FALSE	TRUE	FALSE
ENSMUSG00000003226	Ranbp2	protein_coding	Q9ERU9 E9QM01 Q61992 Q8C9K9	RBP2_MOUSE	E3 SUMO-protein ligase RanBP2	Ranbp2	ENSMUST00000003310	ENSMUSP00000003310	ENSMUSG00000003226	5226.92	5152.84	5301	-0.0383935	-0.0408975	0.887013	0.978366	FALSE	FALSE	TRUE	FALSE
ENSMUSG00000003227	Edar	protein_coding	Q9R187 Q9DC43	EDAR_MOUSE	Tumor necrosis factor receptor superfamily member EDAR	Edar Dl	ENSMUST00000003312	ENSMUSP00000003312	ENSMUSG00000003227	5.11743	4.76063	5.47423	-0.0669603	-0.201506	0.900683	0.983198	FALSE	FALSE	TRUE	FALSE
ENSMUSG00000003228	Grk5	protein_coding	Q8VEB1 O70292 O70297	GRK5_MOUSE	G protein-coupled receptor kinase 5	Grk5 Gprk5	ENSMUST00000003313	ENSMUSP00000003313	ENSMUSG00000003228	69.2661	61.3621	77.1701	-0.288647	-0.330695	0.47645	0.847335	FALSE	FALSE	TRUE	FALSE
ENSMUSG00000003233	Dvl3	protein_coding	Q61062 G5E820,E9Q967,E9Q150	DVL3_MOUSE,E9Q967_MOUSE,E9Q150_MOUSE	Segment polarity protein dishevelled homolog DVL-3,Segment polarity protein dishevelled homolog DVL-3,Segment polarity protein dishevelled homolog DVL-3	Dvl3,Dvl3,Dvl3	ENSMUST00000003318,ENSMUST00000171572,ENSMUST00000171774	ENSMUSP00000003318,ENSMUSP00000130925,ENSMUSP00000126082	ENSMUSG00000003233,ENSMUSG00000003233,ENSMUSG00000003233	656.98	549.087	764.874	-0.454532	-0.478187	0.0740033	0.430256	FALSE	FALSE	TRUE	FALSE
ENSMUSG00000003234	Abcf3	protein_coding	Q8K268 Q9JL49	ABCF3_MOUSE	ATP-binding cassette sub-family F member 3	Abcf3	ENSMUST00000003319	ENSMUSP00000003319	ENSMUSG00000003234	906.903	1025.08	788.73	0.346855	0.378127	0.272401	0.732651	FALSE	FALSE	TRUE	FALSE
ENSMUSG00000003235	Eif2b5	protein_coding	Q8CHW4 Q3TU39,F6T9C3	EI2BE_MOUSE,F6T9C3_MOUSE	Translation initiation factor eIF-2B subunit epsilon,Translation initiation factor eIF-2B subunit epsilon	Eif2b5,Eif2b5	ENSMUST00000003320,ENSMUST00000148714	ENSMUSP00000003320,ENSMUSP00000121169	ENSMUSG00000003235,ENSMUSG00000003235	2623.91	2331.44	2916.39	-0.304708	-0.322965	0.259344	0.719	FALSE	FALSE	TRUE	FALSE
ENSMUSG00000003269	Cyth2	protein_coding	P63034 E9QJX3 O89099 P97695 Q3UP39,Q99KH2,D6RCZ5,D3YU95,D3YU96,D3Z5C3	CYH2_MOUSE,Q99KH2_MOUSE,D6RCZ5_MOUSE,D3YU95_MOUSE,D3YU96_MOUSE,D3Z5C3_MOUSE	Cytohesin-2,Cytohesin 2 Cytohesin-2 Pleckstrin homology, Sec7 and coiled-coil domains 2, isoform CRA_a,Cytohesin-2 Pleckstrin homology, Sec7 and coiled-coil domains 2, isoform CRA_c,Cytohesin-2,Cytohesin-2,Cytohesin-2	Cyth2 Pscd2 Sec7b,Cyth2 Pscd2 mCG_10321,Cyth2 Pscd2 mCG_10321,Cyth2,Cyth2,Cyth2	ENSMUST00000056820,ENSMUST00000107729,ENSMUST00000139376,ENSMUST00000107728,ENSMUST00000107726,ENSMUST00000136213	ENSMUSP00000051423,ENSMUSP00000103357,ENSMUSP00000119068,ENSMUSP00000103356,ENSMUSP00000103354,ENSMUSP00000116416	ENSMUSG00000003269,ENSMUSG00000003269,ENSMUSG00000003269,ENSMUSG00000003269,ENSMUSG00000003269,ENSMUSG00000003269	1387.68	1165.91	1609.44	-0.443752	-0.465111	0.0656724	0.407099	FALSE	FALSE	TRUE	FALSE
ENSMUSG00000003271	Sult2b1	protein_coding	O35400 Q8K472 Q91V03,E9QKC1,D3Z2X1	ST2B1_MOUSE,E9QKC1_MOUSE,D3Z2X1_MOUSE	Sulfotransferase family cytosolic 2B member 1,Sulfotransferase family cytosolic 2B member 1,Sulfotransferase family cytosolic 2B member 1	Sult2b1 Sult2b,Sult2b1,Sult2b1	ENSMUST00000075571,ENSMUST00000107735,ENSMUST00000140127	ENSMUSP00000075005,ENSMUSP00000103363,ENSMUSP00000121262	ENSMUSG00000003271,ENSMUSG00000003271,ENSMUSG00000003271	9.44857	12.6067	6.29039	0.417887	1.00297	0.465804	0.842424	FALSE	FALSE	TRUE	TRUE
ENSMUSG00000003273	Car11	protein_coding	O70354 Q8VEA9	CAH11_MOUSE	Carbonic anhydrase-related protein 11	Ca11 Car11 Carp2	ENSMUST00000003360	ENSMUSP00000003360	ENSMUSG00000003273	2.66274	5.32547	0.01	0.813601	9.05677	0.0996275	0.492047	FALSE	FALSE	TRUE	TRUE
ENSMUSG00000003279	Dlgap1	protein_coding	Q9D415 Q52KF6 Q5DTK5 Q6P6N4 Q6XBF4 Q8BZL7 Q8BZQ1 Q8C0G0,Q3UVU8,D3Z6F4,D3Z709,E9QAR5,D3Z508	DLGP1_MOUSE,Q3UVU8_MOUSE,D3Z6F4_MOUSE,D3Z709_MOUSE,E9QAR5_MOUSE,D3Z508_MOUSE	Disks large-associated protein 1,Disks large-associated protein 1,Disks large-associated protein 1,Disks large-associated protein 1,Disks large-associated protein 1,Disks large-associated protein 1	Dlgap1 Gkap Kiaa4162,Dlgap1,Dlgap1,Dlgap1,Dlgap1,Dlgap1	ENSMUST00000060072 ENSMUST00000133983 ENSMUST00000135938 ENSMUST00000155016,ENSMUST00000097288,ENSMUST00000133717,ENSMUST00000146730,ENSMUST00000148486,ENSMUST00000140728	ENSMUSP00000052858,ENSMUSP00000094890,ENSMUSP00000122370,ENSMUSP00000116072,ENSMUSP00000122337,ENSMUSP00000117358	ENSMUSG00000003279,ENSMUSG00000003279,ENSMUSG00000003279,ENSMUSG00000003279,ENSMUSG00000003279,ENSMUSG00000003279	41.3361	40.8528	41.8194	-0.0220235	-0.0337381	0.962458	0.993133	FALSE	FALSE	TRUE	FALSE
ENSMUSG00000003282	Plag1	protein_coding	Q9QYE0 B1AXC4 Q3UXC0,D6RES7	PLAG1_MOUSE,D6RES7_MOUSE	Zinc finger protein PLAG1,Zinc finger protein PLAG1	Plag1,Plag1	ENSMUST00000003369,ENSMUST00000137439 ENSMUST00000151543	ENSMUSP00000003369,ENSMUSP00000117532	ENSMUSG00000003282,ENSMUSG00000003282	183.114	203.627	162.601	0.282264	0.324586	0.467073	0.842424	FALSE	FALSE	TRUE	FALSE
ENSMUSG00000003299	Mrpl4	protein_coding	Q9DCU6 Q811L8 Q8JZU9 Q9JJB3	RM04_MOUSE	39S ribosomal protein L4, mitochondrial	Mrpl4 MNCb-3848	ENSMUST00000003386	ENSMUSP00000003386	ENSMUSG00000003299	430.008	447.029	412.987	0.108648	0.114273	0.686018	0.923879	FALSE	FALSE	TRUE	FALSE
ENSMUSG00000003308	Keap1	protein_coding	Q9Z2X8 Q3U243 Q3U8N7 Q547S3 Q6ZQI6 Q8BQY3	KEAP1_MOUSE	Kelch-like ECH-associated protein 1	Keap1 Inrf2 Kiaa0132	ENSMUST00000049567 ENSMUST00000164812	ENSMUSP00000062467	ENSMUSG00000003308	524.515	510.308	538.723	-0.0745592	-0.0781741	0.783438	0.952566	FALSE	FALSE	TRUE	FALSE
ENSMUSG00000003316	Glg1	protein_coding	Q61543 Q9QZ40,E9PWD8,F8WHM5,F6RSH1	GSLG1_MOUSE,E9PWD8_MOUSE,F8WHM5_MOUSE,F6RSH1_MOUSE	Golgi apparatus protein 1,Golgi apparatus protein 1,Golgi apparatus protein 1,Golgi apparatus protein 1	Glg1 Esl1 Mg160 Selel,Glg1,Glg1,Glg1	ENSMUST00000169020,ENSMUST00000164283,ENSMUST00000003404,ENSMUST00000168741	ENSMUSP00000131355,ENSMUSP00000131659,ENSMUSP00000003404,ENSMUSP00000130327	ENSMUSG00000003316,ENSMUSG00000003316,ENSMUSG00000003316,ENSMUSG00000003316	4234.32	4452.31	4016.33	0.141123	0.148674	0.578452	0.889677	FALSE	FALSE	TRUE	FALSE
ENSMUSG00000003341	Atp8b3	protein_coding	Q6UQ17	Q6UQ17_MOUSE	ATPase, class I, type 8B, member 3 Protein Atp8b3 SAPLT	Atp8b3	ENSMUST00000020383	ENSMUSP00000020383	ENSMUSG00000003341	3.18718	4.08986	2.28449	0.222486	0.840183	0.664633	0.919991	FALSE	FALSE	TRUE	FALSE
ENSMUSG00000003344	Btbd2	protein_coding	F6WBW4,E9PUS2,E9PY28	F6WBW4_MOUSE,E9PUS2_MOUSE,E9PY28_MOUSE	Protein Btbd2,Protein Btbd2,Protein Btbd2	Btbd2,Btbd2,Btbd2	ENSMUST00000131876,ENSMUST00000003434,ENSMUST00000126980	ENSMUSP00000120780,ENSMUSP00000003434,ENSMUSP00000120751	ENSMUSG00000003344,ENSMUSG00000003344,ENSMUSG00000003344	557.217	666.429	448.006	0.527163	0.572934	0.090389	0.47292	FALSE	FALSE	TRUE	FALSE
ENSMUSG00000003345	Csnk1g2	protein_coding	Q8BVP5,Q99K78	KC1G2_MOUSE,Q99K78_MOUSE	Casein kinase I isoform gamma-2,Casein kinase 1, gamma 2 Casein kinase 1, gamma 2, isoform CRA_b Casein kinase I isoform gamma-2	Csnk1g2 Ck1g2,Csnk1g2 mCG_13403	ENSMUST00000085435,ENSMUST00000079773	ENSMUSP00000082560,ENSMUSP00000078706	ENSMUSG00000003345,ENSMUSG00000003345	2280.78	2044.41	2517.15	-0.285756	-0.300108	0.254655	0.715098	FALSE	FALSE	TRUE	FALSE
ENSMUSG00000003346	Abhd17a	protein_coding	Q99JW1 Q5DU54	AB17A_MOUSE	Alpha/beta hydrolase domain-containing protein 17A	Abhd17a D10Bwg1364e	ENSMUST00000003436	ENSMUSP00000003436	ENSMUSG00000003346	579.05	660.089	498.011	0.369171	0.406481	0.266385	0.725398	FALSE	FALSE	TRUE	FALSE
ENSMUSG00000003348	Mob3a	protein_coding	Q8BSU7 Q3TBK2	MOB3A_MOUSE	MOB kinase activator 3A	Mob3a Mobkl2a	ENSMUST00000003438	ENSMUSP00000003438	ENSMUSG00000003348	132.401	147.445	117.357	0.295285	0.329272	0.387987	0.8103	FALSE	FALSE	TRUE	FALSE
ENSMUSG00000003352	Cacnb3	protein_coding	P54285 G5E821,D3Z3Z3	CACB3_MOUSE,D3Z3Z3_MOUSE	Voltage-dependent L-type calcium channel subunit beta-3,Voltage-dependent L-type calcium channel subunit beta-3	Cacnb3 Cacnlb3,Cacnb3	ENSMUST00000003442,ENSMUST00000109150	ENSMUSP00000003442,ENSMUSP00000104778	ENSMUSG00000003352,ENSMUSG00000003352	582.757	552.098	613.415	-0.123561	-0.151939	0.787594	0.953425	FALSE	FALSE	TRUE	FALSE
ENSMUSG00000003354	Ccdc65	protein_coding	Q8VHI7 Q6PAP9	CCD65_MOUSE	Coiled-coil domain-containing protein 65	Ccdc65	ENSMUST00000003444	ENSMUSP00000003444	ENSMUSG00000003354	13.1697	17.5721	8.76731	0.626124	1.00308	0.264038	0.724758	FALSE	FALSE	TRUE	TRUE
ENSMUSG00000003355	Fkbp11	protein_coding	Q9D1M7 Q9CRE4	FKB11_MOUSE	Peptidyl-prolyl cis-trans isomerase FKBP11	Fkbp11	ENSMUST00000003445	ENSMUSP00000003445	ENSMUSG00000003355	87.5312	76.7366	98.3258	-0.275822	-0.357656	0.563849	0.883712	FALSE	FALSE	TRUE	FALSE
ENSMUSG00000003360	Ddx23	protein_coding	D3Z0M9,E0CXN3	D3Z0M9_MOUSE,E0CXN3_MOUSE	MCG18410, isoform CRA_a Protein Ddx23,Protein Ddx23	Ddx23 mCG_18410,Ddx23	ENSMUST00000003450,ENSMUST00000162384	ENSMUSP00000003450,ENSMUSP00000125168	ENSMUSG00000003360,ENSMUSG00000003360	2899.78	2836.45	2963.1	-0.0608135	-0.0630182	0.770938	0.94819	FALSE	FALSE	TRUE	FALSE
ENSMUSG00000003363	Pld3	protein_coding	O35405 Q3U5M5,D3YY25,D6RCG9,D3Z179	PLD3_MOUSE,D3YY25_MOUSE,D6RCG9_MOUSE,D3Z179_MOUSE	Phospholipase D3,Phospholipase D3,Phospholipase D3,Phospholipase D3	Pld3 Sam9,Pld3,Pld3,Pld3	ENSMUST00000117095 ENSMUST00000117611,ENSMUST00000127240,ENSMUST00000131106,ENSMUST00000150964	ENSMUSP00000113820,ENSMUSP00000115891,ENSMUSP00000119228,ENSMUSP00000122897	ENSMUSG00000003363,ENSMUSG00000003363,ENSMUSG00000003363,ENSMUSG00000003363	1063.03	1488.14	637.914	1.09219	1.22207	0.00222443	0.0588608	FALSE	TRUE	TRUE	TRUE
ENSMUSG00000003378	Grik5	protein_coding	Q61626 G5E822	GRIK5_MOUSE	Glutamate receptor ionotropic, kainate 5	Grik5	ENSMUST00000003468	ENSMUSP00000003468	ENSMUSG00000003378	325.043	381.328	268.757	0.432638	0.504731	0.281729	0.741145	FALSE	FALSE	TRUE	FALSE
ENSMUSG00000003379	Cd79a	protein_coding	P11911 Q6GTY0	CD79A_MOUSE	B-cell antigen receptor complex-associated protein alpha chain	Cd79a Iga Mb-1	ENSMUST00000003469	ENSMUSP00000003469	ENSMUSG00000003379	7.62901	7.5884	7.66962	0.00143674	-0.0153588	0.998015	0.999097	FALSE	FALSE	TRUE	FALSE
ENSMUSG00000003380	Rabac1	protein_coding	Q9Z0S9 Q3TDB4	PRAF1_MOUSE	Prenylated Rab acceptor protein 1	Rabac1 Pra Pra1 Praf1	ENSMUST00000076961	ENSMUSP00000076227	ENSMUSG00000003380	308.194	314.429	301.959	0.0502044	0.0583817	0.887128	0.978366	FALSE	FALSE	TRUE	FALSE
ENSMUSG00000003382	Etv3	protein_coding	Q8R4Z4 G5E907 Q9QZW1,D3YVU8	ETV3_MOUSE,D3YVU8_MOUSE	ETS translocation variant 3,ETS translocation variant 3	Etv3 Mets Pe1,Etv3	ENSMUST00000119109 ENSMUST00000170036,ENSMUST00000117293	ENSMUSP00000112915,ENSMUSP00000114047	ENSMUSG00000003382,ENSMUSG00000003382	600.13	633.878	566.383	0.145541	0.162427	0.689841	0.924908	FALSE	FALSE	TRUE	FALSE
ENSMUSG00000003402	Prkcsh	protein_coding	O08795 Q921X2	GLU2B_MOUSE	Glucosidase 2 subunit beta	Prkcsh	ENSMUST00000003493 ENSMUST00000115331	ENSMUSP00000003493	ENSMUSG00000003402	3066.47	2834.8	3298.13	-0.207376	-0.218404	0.42032	0.822351	FALSE	FALSE	TRUE	FALSE
ENSMUSG00000003410	Elavl3	protein_coding	Q60900 Q60901	ELAV3_MOUSE	ELAV-like protein 3	Elavl3 Huc	ENSMUST00000003501	ENSMUSP00000003501	ENSMUSG00000003410	7.2209	7.41012	7.03167	0.0297452	0.0756304	0.959168	0.992197	FALSE	FALSE	TRUE	FALSE
ENSMUSG00000003411	Rab3b	protein_coding	Q9CZT8 Q80WV9 Q920F1,A2A7Z6	RAB3B_MOUSE,A2A7Z6_MOUSE	Ras-related protein Rab-3B,Ras-related protein Rab-3B	Rab3b,Rab3b	ENSMUST00000003502 ENSMUST00000106650,ENSMUST00000106651	ENSMUSP00000003502,ENSMUSP00000102262	ENSMUSG00000003411,ENSMUSG00000003411	171.995	190.399	153.591	0.154884	0.309924	NA	NA	FALSE	FALSE	TRUE	FALSE
ENSMUSG00000003418	St8sia6	protein_coding	Q8K4T1	SIA8F_MOUSE	Alpha-2,8-sialyltransferase 8F	St8sia6 Siat8f	ENSMUST00000003509	ENSMUSP00000003509	ENSMUSG00000003418	6.57673	10.9581	2.19538	0.614889	2.31945	0.24438	0.703924	FALSE	FALSE	TRUE	TRUE
ENSMUSG00000003420	Fcgrt	protein_coding	Q61559 Q9QUR0 Q9R2A5	FCGRN_MOUSE	IgG receptor FcRn large subunit p51	Fcgrt Fcrn	ENSMUST00000003512	ENSMUSP00000003512	ENSMUSG00000003420	366.796	523.612	209.98	1.10023	1.31824	0.0105128	0.151871	FALSE	TRUE	TRUE	TRUE
ENSMUSG00000003421	Nosip	protein_coding	Q9D6T0 Q9D8J9,D3YV75	NOSIP_MOUSE,D3YV75_MOUSE	Nitric oxide synthase-interacting protein,Nitric oxide synthase-interacting protein	Nosip,Nosip	ENSMUST00000003513 ENSMUST00000107829 ENSMUST00000107830,ENSMUST00000150609	ENSMUSP00000003513,ENSMUSP00000114617	ENSMUSG00000003421,ENSMUSG00000003421	582.825	586.438	579.213	0.0168743	0.0178835	0.943354	0.989861	FALSE	FALSE	TRUE	FALSE
ENSMUSG00000003423	Pih1d1	protein_coding	Q9CQJ2 Q6NV90,D3Z026,D3Z484,D3YZF4	PIHD1_MOUSE,D3Z026_MOUSE,D3Z484_MOUSE,D3YZF4_MOUSE	PIH1 domain-containing protein 1,PIH1 domain-containing protein 1,PIH1 domain-containing protein 1,PIH1 domain-containing protein 1	Pih1d1 Nop17,Pih1d1,Pih1d1,Pih1d1	ENSMUST00000085375 ENSMUST00000107811 ENSMUST00000107813,ENSMUST00000125953,ENSMUST00000153973,ENSMUST00000144597	ENSMUSP00000082490,ENSMUSP00000118009,ENSMUSP00000122727,ENSMUSP00000115604	ENSMUSG00000003423,ENSMUSG00000003423,ENSMUSG00000003423,ENSMUSG00000003423	388.83	344.145	433.515	-0.307173	-0.333064	0.339222	0.784624	FALSE	FALSE	TRUE	FALSE
ENSMUSG00000003429	Rps11	protein_coding	P62281 P04643	RS11_MOUSE	40S ribosomal protein S11	Rps11	ENSMUST00000003521	ENSMUSP00000003521	ENSMUSG00000003429	6082.46	6543.7	5621.22	0.201027	0.219222	0.531467	0.87079	FALSE	FALSE	TRUE	FALSE
ENSMUSG00000003435	Supt5	protein_coding	O55201 Q3UJ77 Q3UJH1 Q3UKD7 Q3UM54 Q6PB73 Q6PDP0 Q6PFR4	SPT5H_MOUSE	Transcription elongation factor SPT5	Supt5h Supt5	ENSMUST00000003527	ENSMUSP00000003527	ENSMUSG00000003435	3606.65	3649.53	3563.77	0.032513	0.0343045	0.896044	0.982042	FALSE	FALSE	TRUE	FALSE
ENSMUSG00000003436	Dll3	protein_coding	O88516 O35675 Q80W06 Q9QWL9 Q9QWZ7	DLL3_MOUSE	Delta-like protein 3	Dll3	ENSMUST00000108315	ENSMUSP00000103951	ENSMUSG00000003436	1.64126	0.360092	2.92244	-0.451286	-3.02074	0.313753	0.766979	FALSE	FALSE	FALSE	TRUE
ENSMUSG00000003437	Paf1	protein_coding	Q8K2T8 Q3UY97 Q9CS63 Q9JJ99	PAF1_MOUSE	RNA polymerase II-associated factor 1 homolog	Paf1	ENSMUST00000003529	ENSMUSP00000003529	ENSMUSG00000003437	797.817	762.136	833.497	-0.124044	-0.129129	0.596065	0.898463	FALSE	FALSE	TRUE	FALSE
ENSMUSG00000003438	Timm50	protein_coding	Q9D880 Q8R3A7 Q91Z17	TIM50_MOUSE	Mitochondrial import inner membrane translocase subunit TIM50	Timm50 Tim50	ENSMUST00000081946	ENSMUSP00000080614	ENSMUSG00000003438	860.711	654.986	1066.44	-0.668722	-0.703264	0.00823474	0.131634	FALSE	FALSE	TRUE	FALSE
ENSMUSG00000003444	Med29	protein_coding	Q9DB91	MED29_MOUSE	Mediator of RNA polymerase II transcription subunit 29	Med29 Ixl	ENSMUST00000003536	ENSMUSP00000003536	ENSMUSG00000003444	166.806	168.827	164.786	0.0317914	0.0349448	0.918117	0.983915	FALSE	FALSE	TRUE	FALSE
ENSMUSG00000003452	Bicd1	protein_coding	Q8BR07 O55206 Q8BQ18 Q8BRR8 Q8C4D3 Q8CAK6 Q8R2J4 Q8R2J5 Q8R2J6 Q91YP7,B2KG46,G3UY88,G3UXK5	BICD1_MOUSE,B2KG46_MOUSE,G3UY88_MOUSE,G3UXK5_MOUSE	Protein bicaudal D homolog 1,Protein bicaudal D homolog 1,Protein bicaudal D homolog 1,Protein bicaudal D homolog 1	Bicd1,Bicd1,Bicd1,Bicd1	ENSMUST00000086829 ENSMUST00000111513,ENSMUST00000003544,ENSMUST00000172926,ENSMUST00000173408	ENSMUSP00000084039,ENSMUSP00000003544,ENSMUSP00000133986,ENSMUSP00000133727	ENSMUSG00000003452,ENSMUSG00000003452,ENSMUSG00000003452,ENSMUSG00000003452	149.366	187.234	111.498	0.658756	0.74782	0.0822622	0.45186	FALSE	FALSE	TRUE	FALSE
ENSMUSG00000003458	Ncstn	protein_coding	P57716 E9QLZ6 Q8VE20,D6RCJ2	NICA_MOUSE,D6RCJ2_MOUSE	Nicastrin,Nicastrin	Ncstn,Ncstn	ENSMUST00000003550,ENSMUST00000140643 ENSMUST00000146137	ENSMUSP00000003550,ENSMUSP00000119128	ENSMUSG00000003458,ENSMUSG00000003458	1887.6	1988.36	1786.83	0.146316	0.154177	0.557751	0.882803	FALSE	FALSE	TRUE	FALSE
ENSMUSG00000003464	Pex19	protein_coding	Q8VCI5 Q4FJU7 Q8CEE1 Q921H0 Q9CZC1 Q9QUQ1	PEX19_MOUSE	Peroxisomal biogenesis factor 19	Pex19 Pxf	ENSMUST00000075895 ENSMUST00000111252	ENSMUSP00000075289	ENSMUSG00000003464	1910.57	2307.06	1514.07	0.583335	0.607626	0.00995662	0.147148	FALSE	FALSE	TRUE	FALSE
ENSMUSG00000003469	Phyhip	protein_coding	Q8K0S0,E0CXJ1	PHYIP_MOUSE,E0CXJ1_MOUSE	Phytanoyl-CoA hydroxylase-interacting protein,Phytanoyl-CoA hydroxylase-interacting protein	Phyhip,Phyhip	ENSMUST00000003561,ENSMUST00000159180	ENSMUSP00000003561,ENSMUSP00000125254	ENSMUSG00000003469,ENSMUSG00000003469	84.9604	72.1154	97.8054	-0.392205	-0.439606	0.290676	0.748799	FALSE	FALSE	TRUE	FALSE
ENSMUSG00000003477	Inmt	protein_coding	P40936 Q9CZ50	INMT_MOUSE	Indolethylamine N-methyltransferase	Inmt Temt	ENSMUST00000003569	ENSMUSP00000003569	ENSMUSG00000003477	3.18975	0.01	6.3795	-0.41783	-9.3173	0.279082	0.73946	FALSE	FALSE	TRUE	TRUE
ENSMUSG00000003500	Impdh1	protein_coding	P50096 Q7TSG7,E0CYE2,E0CXK0,F6XXH9,F7DEU6,E0CZC7	IMDH1_MOUSE,E0CYE2_MOUSE,E0CXK0_MOUSE,F6XXH9_MOUSE,F7DEU6_MOUSE,E0CZC7_MOUSE	Inosine-5'-monophosphate dehydrogenase 1,Inosine-5'-monophosphate dehydrogenase,Inosine-5'-monophosphate dehydrogenase 1,Inosine-5'-monophosphate dehydrogenase 1,Inosine-5'-monophosphate dehydrogenase,Inosine-5'-monophosphate dehydrogenase 1	Impdh1,Impdh1 Impdh,Impdh1,Impdh1,Impdh1,Impdh1	ENSMUST00000078155 ENSMUST00000159124 ENSMUST00000162099,ENSMUST00000160878,ENSMUST00000162215,ENSMUST00000162242,ENSMUST00000162739,ENSMUST00000160749	ENSMUSP00000077289,ENSMUSP00000124269,ENSMUSP00000125235,ENSMUSP00000123981,ENSMUSP00000125077,ENSMUSP00000125488	ENSMUSG00000003500,ENSMUSG00000003500,ENSMUSG00000003500,ENSMUSG00000003500,ENSMUSG00000003500,ENSMUSG00000003500	1312.62	1315.16	1310.09	0.00438857	0.00558005	0.990496	0.998907	FALSE	FALSE	TRUE	FALSE
ENSMUSG00000003518	Dusp3	protein_coding	Q9D7X3,Q3V2Y9,H3BKL8,B1AQF4,H3BLK2,H3BKD1	DUS3_MOUSE,Q3V2Y9_MOUSE,H3BKL8_MOUSE,B1AQF4_MOUSE,H3BLK2_MOUSE,H3BKD1_MOUSE	Dual specificity protein phosphatase 3,Dual-specificity protein phosphatase 3,Dual-specificity protein phosphatase 3,Dual-specificity protein phosphatase 3,Dual-specificity protein phosphatase 3,Dual-specificity protein phosphatase 3	Dusp3,Dusp3,Dusp3,Dusp3,Dusp3,Dusp3	ENSMUST00000003612 ENSMUST00000107172,ENSMUST00000151678,ENSMUST00000176261,ENSMUST00000107173,ENSMUST00000143177,ENSMUST00000125794	ENSMUSP00000003612,ENSMUSP00000135384,ENSMUSP00000135443,ENSMUSP00000102791,ENSMUSP00000135821,ENSMUSP00000135343	ENSMUSG00000003518,ENSMUSG00000003518,ENSMUSG00000003518,ENSMUSG00000003518,ENSMUSG00000003518,ENSMUSG00000003518	1397.07	1765.47	1028.67	0.726465	0.77927	0.0127434	0.168166	FALSE	FALSE	TRUE	FALSE
ENSMUSG00000003526	Prodh	protein_coding	Q9WU79 A0JLW6 Q3UNR4 Q9QX61,E9PUR5,F6YFQ5,F6PYI8,F6XMC0	PROD_MOUSE,E9PUR5_MOUSE,F6YFQ5_MOUSE,F6PYI8_MOUSE,F6XMC0_MOUSE	Proline dehydrogenase 1, mitochondrial,Proline dehydrogenase 1, mitochondrial,Proline dehydrogenase 1, mitochondrial,Proline dehydrogenase 1, mitochondrial,Proline dehydrogenase 1, mitochondrial	Prodh Pro1,Prodh,Prodh,Prodh,Prodh	ENSMUST00000003620 ENSMUST00000136776,ENSMUST00000139861,ENSMUST00000141635,ENSMUST00000126087,ENSMUST00000132241	ENSMUSP00000003620,ENSMUSP00000123223,ENSMUSP00000122889,ENSMUSP00000121736,ENSMUSP00000118264	ENSMUSG00000003526,ENSMUSG00000003526,ENSMUSG00000003526,ENSMUSG00000003526,ENSMUSG00000003526	190.127	123.146	257.107	-0.87311	-1.062	0.0475887	0.346042	FALSE	FALSE	TRUE	TRUE
ENSMUSG00000003527	Dgcr14	protein_coding	Q3UFM6	Q3UFM6_MOUSE	Expressed sequence 2 embryonic lethal, isoform CRA_a Protein DGCR14	Dgcr14 Es2el mCG_131831	ENSMUST00000003621	ENSMUSP00000003621	ENSMUSG00000003527	417.334	408.316	426.352	-0.0587232	-0.0623582	0.856185	0.970998	FALSE	FALSE	TRUE	FALSE
ENSMUSG00000003528	Slc25a1	protein_coding	Q8JZU2,F6VVY4	Q8JZU2_MOUSE,F6VVY4_MOUSE	Protein Slc25a1 Solute carrier family 25 (Mitochondrial carrier, citrate transporter), member 1,Protein Slc25a1	Slc25a1 mCG_131850,Slc25a1	ENSMUST00000003622,ENSMUST00000131507	ENSMUSP00000003622,ENSMUSP00000123613	ENSMUSG00000003528,ENSMUSG00000003528	336.329	305.868	366.791	-0.246271	-0.262049	0.360366	0.79683	FALSE	FALSE	TRUE	FALSE
ENSMUSG00000003531	Dgcr6	protein_coding	Q3TV71,Q80ZS8,E9QP31,D3Z558,D3YUN0	Q3TV71_MOUSE,Q80ZS8_MOUSE,E9QP31_MOUSE,D3Z558_MOUSE,D3YUN0_MOUSE	Protein DGCR6,Dgcr6 protein Protein DGCR6,Protein DGCR6,Protein DGCR6,Protein DGCR6	Dgcr6,Dgcr6,Dgcr6,Dgcr6,Dgcr6	ENSMUST00000076757 ENSMUST00000143343,ENSMUST00000153123,ENSMUST00000066027,ENSMUST00000151266,ENSMUST00000155387	ENSMUSP00000076044,ENSMUSP00000118954,ENSMUSP00000067682,ENSMUSP00000122572,ENSMUSP00000123053	ENSMUSG00000003531,ENSMUSG00000003531,ENSMUSG00000003531,ENSMUSG00000003531,ENSMUSG00000003531	258.336	256.978	259.694	-0.0156764	-0.0151656	0.967434	0.994435	FALSE	FALSE	TRUE	FALSE
ENSMUSG00000003534	Ddr1	protein_coding	Q03146,D6RII6,B0V2H8,F7BZR8,B0V2H9,G3UXE5,B0V2I0,E9PW79	DDR1_MOUSE,D6RII6_MOUSE,B0V2H8_MOUSE,F7BZR8_MOUSE,B0V2H9_MOUSE,G3UXE5_MOUSE,B0V2I0_MOUSE,E9PW79_MOUSE	Epithelial discoidin domain-containing receptor 1,Epithelial discoidin domain-containing receptor 1,Epithelial discoidin domain-containing receptor 1,Epithelial discoidin domain-containing receptor 1,Epithelial discoidin domain-containing receptor 1,Epithelial discoidin domain-containing receptor 1,Epithelial discoidin domain-containing receptor 1,Epithelial discoidin domain-containing receptor 1	Ddr1 Cak Eddr1 Mpk6,Ddr1,Ddr1,Ddr1,Ddr1,Ddr1,Ddr1,Ddr1	ENSMUST00000003628 ENSMUST00000097333 ENSMUST00000117301 ENSMUST00000119825 ENSMUST00000166980,ENSMUST00000148065,ENSMUST00000134995,ENSMUST00000135078,ENSMUST00000146472,ENSMUST00000155628,ENSMUST00000145900,ENSMUST00000155957	ENSMUSP00000003628,ENSMUSP00000120635,ENSMUSP00000117301,ENSMUSP00000122191,ENSMUSP00000119397,ENSMUSP00000133659,ENSMUSP00000122361,ENSMUSP00000117427	ENSMUSG00000003534,ENSMUSG00000003534,ENSMUSG00000003534,ENSMUSG00000003534,ENSMUSG00000003534,ENSMUSG00000003534,ENSMUSG00000003534,ENSMUSG00000003534	5068.69	5604.43	4532.95	0.282036	0.306118	0.36583	0.79896	FALSE	FALSE	TRUE	FALSE
ENSMUSG00000003541	Ier3	protein_coding	Q91VZ5	Q91VZ5_MOUSE	Gly96 protein Ier3 protein Immediate early response 3 Immediate early response 3, isoform CRA_b Radiation-inducible immediate-early gene IEX-1	Ier3 mCG_19912	ENSMUST00000003635	ENSMUSP00000003635	ENSMUSG00000003541	212.841	230.136	195.546	0.19074	0.234974	0.669486	0.921853	FALSE	FALSE	TRUE	FALSE
ENSMUSG00000003545	Fosb	protein_coding	P13346	FOSB_MOUSE	Protein fosB	Fosb	ENSMUST00000003640	ENSMUSP00000003640	ENSMUSG00000003545	71.7012	85.4741	57.9283	0.299103	0.561218	NA	NA	FALSE	FALSE	TRUE	FALSE
ENSMUSG00000028613	Lrp8	protein_coding	Q924X6 Q8CAK9 Q8CDF5 Q921B6,B1AXJ5,B1AXJ4,B1AXJ6,F6YZZ8,B1AXJ3	LRP8_MOUSE,B1AXJ5_MOUSE,B1AXJ4_MOUSE,B1AXJ6_MOUSE,F6YZZ8_MOUSE,B1AXJ3_MOUSE	Low-density lipoprotein receptor-related protein 8,Low-density lipoprotein receptor-related protein 8,Low-density lipoprotein receptor-related protein 8,Low-density lipoprotein receptor-related protein 8,Low-density lipoprotein receptor-related protein 8,Low-density lipoprotein receptor-related protein 8	Lrp8 Apoer2,Lrp8,Lrp8,Lrp8,Lrp8,Lrp8	ENSMUST00000143601,ENSMUST00000106733,ENSMUST00000030356,ENSMUST00000126573,ENSMUST00000106731,ENSMUST00000106732	ENSMUSP00000115854,ENSMUSP00000102344,ENSMUSP00000030356,ENSMUSP00000118020,ENSMUSP00000102342,ENSMUSP00000102343	ENSMUSG00000028613,ENSMUSG00000028613,ENSMUSG00000028613,ENSMUSG00000028613,ENSMUSG00000028613,ENSMUSG00000028613	794.201	303.437	1284.96	-1.94227	-2.08226	2.71786e-11	2.75141e-08	TRUE	TRUE	TRUE	TRUE
ENSMUSG00000003549	Ercc1	protein_coding	P07903 Q91VP3,H3BLF5,E9PUM0,H3BJK4,H3BJX2	ERCC1_MOUSE,H3BLF5_MOUSE,E9PUM0_MOUSE,H3BJK4_MOUSE,H3BJX2_MOUSE	DNA excision repair protein ERCC-1,DNA excision repair protein ERCC-1,DNA excision repair protein ERCC-1,DNA excision repair protein ERCC-1,DNA excision repair protein ERCC-1	Ercc1 Ercc-1,Ercc1,Ercc1,Ercc1,Ercc1	ENSMUST00000003645,ENSMUST00000176818,ENSMUST00000160369,ENSMUST00000161378,ENSMUST00000177486	ENSMUSP00000003645,ENSMUSP00000135767,ENSMUSP00000125655,ENSMUSP00000135021,ENSMUSP00000135161	ENSMUSG00000003549,ENSMUSG00000003549,ENSMUSG00000003549,ENSMUSG00000003549,ENSMUSG00000003549	1148.09	1290.53	1005.65	0.296715	0.359829	0.502558	0.859048	FALSE	FALSE	TRUE	FALSE
ENSMUSG00000003559	As3mt	protein_coding	Q91WU5 A6H5W4 E9QLU6 Q9QZT1	AS3MT_MOUSE	Arsenite methyltransferase	As3mt Cyt19	ENSMUST00000003655	ENSMUSP00000003655	ENSMUSG00000003559	101.916	132.713	71.1186	0.70854	0.900012	0.138386	0.570551	FALSE	FALSE	TRUE	FALSE
ENSMUSG00000003573	Homer3	protein_coding	Q99JP6 D3Z6N9 Q9Z215,Q501M9,J3QQ00	HOME3_MOUSE,Q501M9_MOUSE,J3QQ00_MOUSE	Homer protein homolog 3,Homer protein homolog 3 Homer3 protein,Homer protein homolog 3	Homer3,Homer3,Homer3	ENSMUST00000003669 ENSMUST00000110124 ENSMUST00000140212,ENSMUST00000087467,ENSMUST00000135368	ENSMUSP00000003669,ENSMUSP00000084735,ENSMUSP00000137560	ENSMUSG00000003573,ENSMUSG00000003573,ENSMUSG00000003573	938.047	1109.25	766.847	0.486651	0.532569	0.135566	0.565055	FALSE	FALSE	TRUE	FALSE
ENSMUSG00000003575	Crtc1	protein_coding	Q68ED7 Q6ZQ85	CRTC1_MOUSE	CREB-regulated transcription coactivator 1	Crtc1 Kiaa0616 Mect1 Torc1	ENSMUST00000076615	ENSMUSP00000075916	ENSMUSG00000003575	502.275	465.969	538.58	-0.19815	-0.208927	0.423235	0.824294	FALSE	FALSE	TRUE	FALSE
ENSMUSG00000003581	Rnf215	protein_coding	Q5SPX3 Q5SPX2 Q5SPX4 Q9DCW1	RN215_MOUSE	RING finger protein 215	Rnf215	ENSMUST00000003677	ENSMUSP00000003677	ENSMUSG00000003581	241.689	255.603	227.776	0.156517	0.166293	0.577828	0.889621	FALSE	FALSE	TRUE	FALSE
ENSMUSG00000003585	Sec14l2	protein_coding	Q99J08	S14L2_MOUSE	SEC14-like protein 2	Sec14l2	ENSMUST00000003681	ENSMUSP00000003681	ENSMUSG00000003585	221.225	234.361	208.088	0.154789	0.17154	0.633279	0.911057	FALSE	FALSE	TRUE	FALSE
ENSMUSG00000003604	Aven	protein_coding	Q9D9K3 A2AGL4,A2AGL5	AVEN_MOUSE,A2AGL5_MOUSE	Cell death regulator Aven,Apoptosis, caspase activation inhibitor, isoform CRA_c Cell death regulator Aven	Aven,Aven mCG_20779	ENSMUST00000003705,ENSMUST00000099588	ENSMUSP00000003705,ENSMUSP00000097184	ENSMUSG00000003604,ENSMUSG00000003604	330.421	231.814	429.028	-0.810562	-0.888103	0.0141588	0.179555	FALSE	FALSE	TRUE	FALSE
ENSMUSG00000003617	Cp	protein_coding	Q61147 Q6P5C8,G3X9T8,G3X8Q5,E9PZD8,G3UWP5,G3UZ53,G3UXG1,G3UXD2	CERU_MOUSE,G3X9T8_MOUSE,G3X8Q5_MOUSE,E9PZD8_MOUSE,G3UWP5_MOUSE,G3UZ53_MOUSE,G3UXG1_MOUSE,G3UXD2_MOUSE	Ceruloplasmin,Ceruloplasmin Ceruloplasmin, isoform CRA_f,Ceruloplasmin Ceruloplasmin, isoform CRA_a,Ceruloplasmin,Ceruloplasmin,Ceruloplasmin,Ceruloplasmin,Ceruloplasmin	Cp,Cp mCG_19773,Cp mCG_19773,Cp,Cp,Cp,Cp,Cp	ENSMUST00000091309,ENSMUST00000108325,ENSMUST00000003714 ENSMUST00000108328,ENSMUST00000108329,ENSMUST00000172860,ENSMUST00000172605,ENSMUST00000173848,ENSMUST00000173779	ENSMUSP00000088857,ENSMUSP00000103961,ENSMUSP00000003714,ENSMUSP00000103965,ENSMUSP00000133374,ENSMUSP00000134347,ENSMUSP00000133676,ENSMUSP00000133643	ENSMUSG00000003617,ENSMUSG00000003617,ENSMUSG00000003617,ENSMUSG00000003617,ENSMUSG00000003617,ENSMUSG00000003617,ENSMUSG00000003617,ENSMUSG00000003617	32.6306	45.0715	20.1897	0.829192	1.15859	0.112526	0.522731	FALSE	FALSE	TRUE	TRUE
ENSMUSG00000003623	Crot	protein_coding	Q9DC50 Q921I4	OCTC_MOUSE	Peroxisomal carnitine O-octanoyltransferase	Crot Cot	ENSMUST00000003720	ENSMUSP00000003720	ENSMUSG00000003623	524.685	639.099	410.271	0.598346	0.639463	0.0368939	0.304414	FALSE	FALSE	TRUE	FALSE
ENSMUSG00000003644	Rps6ka1	protein_coding	P18653,Q505N6,F6RQA2,G3UZI3,E9PWV3,F6Q8A4	KS6A1_MOUSE,Q505N6_MOUSE,F6RQA2_MOUSE,G3UZI3_MOUSE,E9PWV3_MOUSE,F6Q8A4_MOUSE	Ribosomal protein S6 kinase alpha-1,Ribosomal protein S6 kinase,Ribosomal protein S6 kinase,Ribosomal protein S6 kinase alpha-1,Ribosomal protein S6 kinase,Ribosomal protein S6 kinase	Rps6ka1 Mapkapk1a Rsk1,Rps6ka1,Rps6ka1,Rps6ka1,Rps6ka1,Rps6ka1	ENSMUST00000003741,ENSMUST00000105894,ENSMUST00000157067,ENSMUST00000174481,ENSMUST00000168974,ENSMUST00000137486	ENSMUSP00000003741,ENSMUSP00000101514,ENSMUSP00000121341,ENSMUSP00000134507,ENSMUSP00000126774,ENSMUSP00000119328	ENSMUSG00000003644,ENSMUSG00000003644,ENSMUSG00000003644,ENSMUSG00000003644,ENSMUSG00000003644,ENSMUSG00000003644	228.911	180.974	276.848	-0.565894	-0.613307	0.0754069	0.434509	FALSE	FALSE	TRUE	FALSE
ENSMUSG00000003660	Snrnp200	protein_coding	Q6P4T2 Q69ZZ3	U520_MOUSE	U5 small nuclear ribonucleoprotein 200 kDa helicase	Snrnp200 Kiaa0788	ENSMUST00000103220	ENSMUSP00000099509	ENSMUSG00000003660	9163.72	10340.9	7986.52	0.34937	0.372726	0.215641	0.675894	FALSE	FALSE	TRUE	FALSE
ENSMUSG00000003662	Ciao1	protein_coding	Q99KN2 Q9DCZ7,G3UYR5,G3UYS4,G3UYN9	CIAO1_MOUSE,G3UYR5_MOUSE,G3UYS4_MOUSE,G3UYN9_MOUSE	Probable cytosolic iron-sulfur protein assembly protein CIAO1,Probable cytosolic iron-sulfur protein assembly protein CIAO1,Probable cytosolic iron-sulfur protein assembly protein CIAO1,Probable cytosolic iron-sulfur protein assembly protein CIAO1	Ciao1 Wdr39,Ciao1,Ciao1,Ciao1	ENSMUST00000003759,ENSMUST00000174030,ENSMUST00000172636,ENSMUST00000174863	ENSMUSP00000003759,ENSMUSP00000134189,ENSMUSP00000134199,ENSMUSP00000134159	ENSMUSG00000003662,ENSMUSG00000003662,ENSMUSG00000003662,ENSMUSG00000003662	583.574	651.537	515.611	0.315851	0.337564	0.255936	0.71566	FALSE	FALSE	TRUE	FALSE
ENSMUSG00000003665	Has1	protein_coding	Q61647	HYAS1_MOUSE	Hyaluronan synthase 1	Has1 Has	ENSMUST00000003762	ENSMUSP00000003762	ENSMUSG00000003665	69.2117	78.2105	60.2128	0.295591	0.377292	0.531144	0.870753	FALSE	FALSE	TRUE	FALSE
ENSMUSG00000003680	Taf6l	protein_coding	Q8R2K4 Q8C5T2,H3BK01,K3W4L1,H3BJR2	TAF6L_MOUSE,H3BK01_MOUSE,K3W4L1_MOUSE,H3BJR2_MOUSE	TAF6-like RNA polymerase II p300/CBP-associated factor-associated factor 65 kDa subunit 6L,TAF6-like RNA polymerase II p300/CBP-associated factor-associated factor 65 kDa subunit 6L,TAF6-like RNA polymerase II p300/CBP-associated factor-associated factor 65 kDa subunit 6L,TAF6-like RNA polymerase II p300/CBP-associated factor-associated factor 65 kDa subunit 6L	Taf6l Paf65a,Taf6l,Taf6l,Taf6l	ENSMUST00000177056,ENSMUST00000176610 ENSMUST00000177216,ENSMUST00000003777,ENSMUST00000176496	ENSMUSP00000135028,ENSMUSP00000135193,ENSMUSP00000003777,ENSMUSP00000135090	ENSMUSG00000003680,ENSMUSG00000003680,ENSMUSG00000003680,ENSMUSG00000003680	645.048	598.711	691.385	-0.195377	-0.20763	0.471926	0.845309	FALSE	FALSE	TRUE	FALSE
ENSMUSG00000003721	Insig2	protein_coding	Q91WG1 Q3TMY2 Q8BWP1,E0CXF1,E0CXL0,E0CZ15,E0CYQ1,E0CXS5,E0CZ00	INSI2_MOUSE,E0CXF1_MOUSE,E0CXL0_MOUSE,E0CZ15_MOUSE,E0CYQ1_MOUSE,E0CXS5_MOUSE,E0CZ00_MOUSE	Insulin-induced gene 2 protein,Insulin-induced gene 2 protein,Insulin-induced gene 2 protein,Insulin-induced gene 2 protein,Insulin-induced gene 2 protein,Insulin-induced gene 2 protein,Insulin-induced gene 2 protein	Insig2,Insig2,Insig2,Insig2,Insig2,Insig2,Insig2	ENSMUST00000003818 ENSMUST00000071064 ENSMUST00000159085 ENSMUST00000160968,ENSMUST00000162790,ENSMUST00000161068,ENSMUST00000160688,ENSMUST00000161818,ENSMUST00000162582,ENSMUST00000159125	ENSMUSP00000003818,ENSMUSP00000124697,ENSMUSP00000125216,ENSMUSP00000123702,ENSMUSP00000123993,ENSMUSP00000125046,ENSMUSP00000123729	ENSMUSG00000003721,ENSMUSG00000003721,ENSMUSG00000003721,ENSMUSG00000003721,ENSMUSG00000003721,ENSMUSG00000003721,ENSMUSG00000003721	431.182	509.856	352.507	0.499337	0.53244	0.072215	0.425433	FALSE	FALSE	TRUE	FALSE
ENSMUSG00000003731	Kpna6	protein_coding	O35345 Q3U388 Q9CVP9,Q4FJZ2,A2ADZ6	IMA7_MOUSE,Q4FJZ2_MOUSE,A2ADZ6_MOUSE	Importin subunit alpha-7,Importin subunit alpha,Importin subunit alpha-7	Kpna6 Kpna5,Kpna6 mCG_13554,Kpna6	ENSMUST00000102590,ENSMUST00000003828,ENSMUST00000126010	ENSMUSP00000099650,ENSMUSP00000003828,ENSMUSP00000114265	ENSMUSG00000003731,ENSMUSG00000003731,ENSMUSG00000003731	2808.51	2869.33	2747.69	0.0595487	0.0624955	0.803744	0.958223	FALSE	FALSE	TRUE	FALSE
ENSMUSG00000003746	Man1a	protein_coding	P45700,D3Z799	MA1A1_MOUSE,D3Z799_MOUSE	Mannosyl-oligosaccharide 1,2-alpha-mannosidase IA,Mannosyl-oligosaccharide 1,2-alpha-mannosidase IA	Man1a1 Man1a,Man1a	ENSMUST00000003843 ENSMUST00000105470,ENSMUST00000105469	ENSMUSP00000003843,ENSMUSP00000101109	ENSMUSG00000003746,ENSMUSG00000003746	224.914	152.328	297.501	-0.881741	-0.965716	0.00619713	0.111261	FALSE	FALSE	TRUE	FALSE
ENSMUSG00000003752	Itpkc	protein_coding	Q7TS72 Q3U384	IP3KC_MOUSE	Inositol-trisphosphate 3-kinase C	Itpkc	ENSMUST00000003850	ENSMUSP00000003850	ENSMUSG00000003752	321.883	377.703	266.063	0.479583	0.505483	0.0626157	0.398158	FALSE	FALSE	TRUE	FALSE
ENSMUSG00000003762	Adck4	protein_coding	Q566J8 Q5XJH7 Q91WT5,E9QLB8	ADCK4_MOUSE,E9QLB8_MOUSE	AarF domain-containing protein kinase 4,AarF domain-containing protein kinase 4	Adck4,Adck4	ENSMUST00000128090,ENSMUST00000003860 ENSMUST00000108378	ENSMUSP00000123309,ENSMUSP00000003860	ENSMUSG00000003762,ENSMUSG00000003762	173.108	217.998	128.217	0.683738	0.765735	0.0529126	0.363264	FALSE	FALSE	TRUE	FALSE
ENSMUSG00000003778	Brd8	protein_coding	Q8R3B7 Q3TSZ2 Q8C049 Q8R583 Q8VDP0,D3YZC7,D3YZC8	BRD8_MOUSE,D3YZC7_MOUSE,D3YZC8_MOUSE	Bromodomain-containing protein 8,Bromodomain-containing protein 8,Bromodomain-containing protein 8	Brd8,Brd8,Brd8	ENSMUST00000003876 ENSMUST00000097626,ENSMUST00000115766,ENSMUST00000115765	ENSMUSP00000003876,ENSMUSP00000111432,ENSMUSP00000111431	ENSMUSG00000003778,ENSMUSG00000003778,ENSMUSG00000003778	2054.59	1850.74	2258.44	-0.26874	-0.287224	0.341453	0.785568	FALSE	FALSE	TRUE	FALSE
ENSMUSG00000003779	Kif20a	protein_coding	P97329 Q542M4	KI20A_MOUSE	Kinesin-like protein KIF20A	Kif20a Rab6kifl	ENSMUST00000166044 ENSMUST00000167161	ENSMUSP00000132659	ENSMUSG00000003779	1682.29	1197.55	2167.02	-0.821638	-0.855624	0.00031821	0.01574	TRUE	FALSE	TRUE	FALSE
ENSMUSG00000003808	Farsa	protein_coding	Q8C0C7 Q3U3Q9 Q91WR4 Q922S1,E9PWY9,D6RIJ2	SYFA_MOUSE,E9PWY9_MOUSE,D6RIJ2_MOUSE	Phenylalanine--tRNA ligase alpha subunit,Phenylalanine--tRNA ligase alpha subunit,Phenylalanine--tRNA ligase alpha subunit	Farsa Farsla,Farsa,Farsa	ENSMUST00000003906,ENSMUST00000109754,ENSMUST00000156970	ENSMUSP00000003906,ENSMUSP00000105376,ENSMUSP00000120609	ENSMUSG00000003808,ENSMUSG00000003808,ENSMUSG00000003808	1747.68	1724.1	1771.26	-0.0377024	-0.0389323	0.857582	0.971022	FALSE	FALSE	TRUE	FALSE
ENSMUSG00000003809	Gcdh	protein_coding	Q60759 Q6P8N6,D3Z4I2	GCDH_MOUSE,D3Z4I2_MOUSE	Glutaryl-CoA dehydrogenase, mitochondrial,Glutaryl-CoA dehydrogenase, mitochondrial	Gcdh,Gcdh	ENSMUST00000109745 ENSMUST00000182458,ENSMUST00000142748	ENSMUSP00000105367,ENSMUSP00000116584	ENSMUSG00000003809,ENSMUSG00000003809	264.144	270.106	258.183	0.0599172	0.0651307	0.849821	0.970381	FALSE	FALSE	TRUE	FALSE
ENSMUSG00000003810	Mast2	protein_coding	B1AST8,B1AST5,B1AST6,E9QLW6,B1AST7,E9Q1Q1	B1AST8_MOUSE,B1AST5_MOUSE,B1AST6_MOUSE,E9QLW6_MOUSE,B1AST7_MOUSE,E9Q1Q1_MOUSE	Microtubule associated serine/threonine kinase 2, isoform CRA_b Microtubule-associated serine/threonine-protein kinase 2,Microtubule-associated serine/threonine-protein kinase 2,Microtubule-associated serine/threonine-protein kinase 2,Microtubule-associated serine/threonine-protein kinase 2,Microtubule-associated serine/threonine-protein kinase 2,Microtubule-associated serine/threonine-protein ki…	Mast2 mCG_126375,Mast2,Mast2,Mast2,Mast2,Mast2	ENSMUST00000003908,ENSMUST00000123072,ENSMUST00000144281,ENSMUST00000106485,ENSMUST00000106484,ENSMUST00000106486	ENSMUSP00000003908,ENSMUSP00000118340,ENSMUSP00000122625,ENSMUSP00000102094,ENSMUSP00000102093,ENSMUSP00000102095	ENSMUSG00000003810,ENSMUSG00000003810,ENSMUSG00000003810,ENSMUSG00000003810,ENSMUSG00000003810,ENSMUSG00000003810	2694.46	2578.99	2809.92	-0.119458	-0.123721	0.574652	0.887778	FALSE	FALSE	TRUE	FALSE
ENSMUSG00000003812	Dnase2a	protein_coding	P56542 O55053,D3Z5U3,D3Z512,S4R1G0	DNS2A_MOUSE,D3Z5U3_MOUSE,D3Z512_MOUSE,S4R1G0_MOUSE	Deoxyribonuclease-2-alpha,Deoxyribonuclease-2-alpha,Deoxyribonuclease-2-alpha,Deoxyribonuclease-2-alpha	Dnase2 Dnase2a Dnl2,Dnase2a,Dnase2a,Dnase2a	ENSMUST00000003910,ENSMUST00000134569,ENSMUST00000109744,ENSMUST00000145292	ENSMUSP00000003910,ENSMUSP00000117198,ENSMUSP00000105366,ENSMUSP00000138203	ENSMUSG00000003812,ENSMUSG00000003812,ENSMUSG00000003812,ENSMUSG00000003812	102.407	89.3998	115.415	-0.325966	-0.368486	0.365571	0.79896	FALSE	FALSE	TRUE	FALSE
ENSMUSG00000003813	Rad23a	protein_coding	P54726 B7ZNQ1,Q3TN85,Q8CAP3,F6YL88	RD23A_MOUSE,Q3TN85_MOUSE,Q8CAP3_MOUSE,F6YL88_MOUSE	UV excision repair protein RAD23 homolog A,UV excision repair protein RAD23 homolog A,Rad23a protein UV excision repair protein RAD23 homolog A,UV excision repair protein RAD23 homolog A	Rad23a Mhr23a,Rad23a,Rad23a,Rad23a	ENSMUST00000109761,ENSMUST00000128035,ENSMUST00000003911,ENSMUST00000144675	ENSMUSP00000105383,ENSMUSP00000115664,ENSMUSP00000003911,ENSMUSP00000114431	ENSMUSG00000003813,ENSMUSG00000003813,ENSMUSG00000003813,ENSMUSG00000003813	907.565	927.399	887.73	0.0581958	0.0630677	0.852153	0.970915	FALSE	FALSE	TRUE	FALSE
ENSMUSG00000003814	Calr	protein_coding	P14211 Q3TVD2	CALR_MOUSE	Calreticulin	Calr	ENSMUST00000003912	ENSMUSP00000003912	ENSMUSG00000003814	11453.6	11193.6	11713.6	-0.0627009	-0.065503	0.790625	0.954517	FALSE	FALSE	TRUE	FALSE
ENSMUSG00000003824	Syce2	protein_coding	Q505B8 Q3TJR1 Q9DAC4,F8WHI9,E9PYH4	SYCE2_MOUSE,F8WHI9_MOUSE,E9PYH4_MOUSE	Synaptonemal complex central element protein 2,Synaptonemal complex central element protein 2,Synaptonemal complex central element protein 2	Syce2,Syce2,Syce2	ENSMUST00000136026,ENSMUST00000003922,ENSMUST00000170296	ENSMUSP00000122159,ENSMUSP00000003922,ENSMUSP00000131438	ENSMUSG00000003824,ENSMUSG00000003824,ENSMUSG00000003824	83.9816	52.0421	115.921	-0.92363	-1.15539	0.0445752	0.335786	FALSE	FALSE	TRUE	TRUE
ENSMUSG00000003847	Nfat5	protein_coding	Q9WV30 E9Q0P3 E9Q6U2 G5E8N9 Q91WY0 Q9JLA1,Q80TR0,D6RH40,F6VCW7,D6RH97,F6ZRF0	NFAT5_MOUSE,Q80TR0_MOUSE,D6RH40_MOUSE,F6VCW7_MOUSE,D6RH97_MOUSE,F6ZRF0_MOUSE	Nuclear factor of activated T-cells 5,MKIAA0827 protein Nuclear factor of-activated T-cells 5,Nuclear factor of-activated T-cells 5,Nuclear factor of-activated T-cells 5,Nuclear factor of-activated T-cells 5,Nuclear factor of-activated T-cells 5	Nfat5,Nfat5 mKIAA0827,Nfat5,Nfat5,Nfat5,Nfat5	ENSMUST00000075922 ENSMUST00000077440 ENSMUST00000125721 ENSMUST00000151114 ENSMUST00000169453,ENSMUST00000147588,ENSMUST00000154474,ENSMUST00000126333,ENSMUST00000133026,ENSMUST00000144100	ENSMUSP00000075311,ENSMUSP00000122871,ENSMUSP00000115036,ENSMUSP00000118130,ENSMUSP00000116631,ENSMUSP00000117554	ENSMUSG00000003847,ENSMUSG00000003847,ENSMUSG00000003847,ENSMUSG00000003847,ENSMUSG00000003847,ENSMUSG00000003847	2762.11	2459.61	3064.6	-0.299095	-0.317273	0.264463	0.72476	FALSE	FALSE	TRUE	FALSE
ENSMUSG00000003848	Nob1	protein_coding	Q8BW10 Q7TPR3 Q9CRD7,F6YBB8,E9PW56	NOB1_MOUSE,F6YBB8_MOUSE,E9PW56_MOUSE	RNA-binding protein NOB1,RNA-binding protein NOB1,RNA-binding protein NOB1	Nob1,Nob1,Nob1	ENSMUST00000003946,ENSMUST00000165266,ENSMUST00000169311	ENSMUSP00000003946,ENSMUSP00000129298,ENSMUSP00000126868	ENSMUSG00000003848,ENSMUSG00000003848,ENSMUSG00000003848	1334.35	1140.42	1528.28	-0.405439	-0.422348	0.0727475	0.426542	FALSE	FALSE	TRUE	FALSE
ENSMUSG00000003849	Nqo1	protein_coding	Q64669	NQO1_MOUSE	NAD(P)H dehydrogenase [quinone] 1	Nqo1 Dia4 Nmo1 Nmor1	ENSMUST00000003947	ENSMUSP00000003947	ENSMUSG00000003849	417.869	374.776	460.961	-0.284002	-0.298616	0.272514	0.732651	FALSE	FALSE	TRUE	FALSE
ENSMUSG00000003863	Ppfia3	protein_coding	B8QI35,F6UYF1	B8QI35_MOUSE,F6UYF1_MOUSE	Liprin-alpha 3 Liprin-alpha-3,Liprin-alpha-3	Ppfia3 ppfia3,Ppfia3	ENSMUST00000003961 ENSMUST00000107779,ENSMUST00000137578	ENSMUSP00000003961,ENSMUSP00000118183	ENSMUSG00000003863,ENSMUSG00000003863	45.1649	42.6797	47.65	-0.122051	-0.158927	0.790055	0.954228	FALSE	FALSE	TRUE	FALSE
ENSMUSG00000003865	Gys1	protein_coding	Q9Z1E4 P54859 Q3TBN4 Q8BQG4 Q8VEB0,D3Z0Q6	GYS1_MOUSE,D3Z0Q6_MOUSE	Glycogen [starch] synthase, muscle,Glycogen [starch] synthase, muscle	Gys1 Gys Gys3,Gys1	ENSMUST00000003964,ENSMUST00000107766	ENSMUSP00000003964,ENSMUSP00000103395	ENSMUSG00000003865,ENSMUSG00000003865	1941.24	2280.73	1601.75	0.464377	0.509844	0.160604	0.602809	FALSE	FALSE	TRUE	FALSE
ENSMUSG00000003868	Ruvbl2	protein_coding	Q9WTM5,D3YXQ8	RUVB2_MOUSE,D3YXQ8_MOUSE	RuvB-like 2,RuvB-like 2	Ruvbl2,Ruvbl2	ENSMUST00000033087 ENSMUST00000107771,ENSMUST00000141761	ENSMUSP00000033087,ENSMUSP00000118973	ENSMUSG00000003868,ENSMUSG00000003868	2963.78	2349.18	3578.38	-0.58782	-0.607149	0.00397102	0.0858395	FALSE	FALSE	TRUE	FALSE
ENSMUSG00000003872	Lin7b	protein_coding	O88951	LIN7B_MOUSE	Protein lin-7 homolog B	Lin7b Mals2 Veli2	ENSMUST00000003971	ENSMUSP00000003971	ENSMUSG00000003872	6.48443	10.1355	2.83333	0.710577	1.83885	0.212995	0.671758	FALSE	FALSE	TRUE	TRUE
ENSMUSG00000003873	Bax	protein_coding	Q07813	BAX_MOUSE	Apoptosis regulator BAX	Bax	ENSMUST00000033093	ENSMUSP00000033093	ENSMUSG00000003873	1675.04	1544.54	1805.55	-0.207943	-0.225264	0.505466	0.861135	FALSE	FALSE	TRUE	FALSE
ENSMUSG00000003923	Tfam	protein_coding	P40630 P97894 P97906 Q543I8 Q9DBM9,D3Z0F3	TFAM_MOUSE,D3Z0F3_MOUSE	Transcription factor A, mitochondrial,Transcription factor A, mitochondrial	Tfam Hmgts,Tfam	ENSMUST00000092430 ENSMUST00000105432 ENSMUST00000121685,ENSMUST00000152505	ENSMUSP00000090086,ENSMUSP00000120871	ENSMUSG00000003923,ENSMUSG00000003923	665.039	633.881	696.197	-0.123664	-0.135282	0.69971	0.92731	FALSE	FALSE	TRUE	FALSE
ENSMUSG00000003929	Zfp81	protein_coding	B8JJZ7	B8JJZ7_MOUSE	Protein Zfp81	Zfp81	ENSMUST00000054072	ENSMUSP00000050728	ENSMUSG00000003929	207.958	187.029	228.888	-0.259866	-0.291378	0.453129	0.83923	FALSE	FALSE	TRUE	FALSE
ENSMUSG00000003934	Efnb3	protein_coding	O35393	EFNB3_MOUSE	Ephrin-B3	Efnb3	ENSMUST00000004036	ENSMUSP00000004036	ENSMUSG00000003934	12.3602	6.63698	18.0835	-0.812508	-1.44607	0.157581	0.598414	FALSE	FALSE	TRUE	TRUE
ENSMUSG00000003948	Mmd	protein_coding	Q9CQY7 Q3TAU1 Q5SVU7	PAQRB_MOUSE	Monocyte to macrophage differentiation factor	Mmd Paqr11	ENSMUST00000004050	ENSMUSP00000004050	ENSMUSG00000003948	1655.75	1733.91	1577.6	0.122169	0.136303	0.731894	0.936605	FALSE	FALSE	TRUE	FALSE
ENSMUSG00000003949	Hlf	protein_coding	Q8BW74 Q6PF83,H3BKN8	HLF_MOUSE,H3BKN8_MOUSE	Hepatic leukemia factor,Hepatic leukemia factor	Hlf,Hlf	ENSMUST00000004051,ENSMUST00000176001	ENSMUSP00000004051,ENSMUSP00000135463	ENSMUSG00000003949,ENSMUSG00000003949	4.07167	3.39616	4.74718	-0.189438	-0.483167	0.73799	0.93906	FALSE	FALSE	TRUE	FALSE
ENSMUSG00000003955	Fam162a	protein_coding	Q9D6U8	F162A_MOUSE	Protein FAM162A	Fam162a E2ig5	ENSMUST00000004057	ENSMUSP00000004057	ENSMUSG00000003955	1054.09	1115.72	992.463	0.156847	0.168891	0.590098	0.896357	FALSE	FALSE	TRUE	FALSE
ENSMUSG00000003970	Rpl8	protein_coding	P62918 P25120 Q3V288	RL8_MOUSE	60S ribosomal protein L8	Rpl8	ENSMUST00000004072	ENSMUSP00000004072	ENSMUSG00000003970	11182.7	9482.34	12883.1	-0.422178	-0.44216	0.080827	0.44791	FALSE	FALSE	TRUE	FALSE
ENSMUSG00000003992	Ssbp2	protein_coding	Q9CYZ8 B1B188 Q99LX9,D6RG78	SSBP2_MOUSE,D6RG78_MOUSE	Single-stranded DNA-binding protein 2,Single-stranded DNA-binding protein 2	Ssbp2 Ssdp2,Ssbp2	ENSMUST00000004094 ENSMUST00000042122,ENSMUST00000138488	ENSMUSP00000004094,ENSMUSP00000115548	ENSMUSG00000003992,ENSMUSG00000003992	405.02	518.998	291.043	0.762288	0.834499	0.018354	0.208363	FALSE	FALSE	TRUE	FALSE
ENSMUSG00000004018	Fancl	protein_coding	Q9CR14 Q3TGY2 Q9D017,D3Z6C0,F6Q7G3	FANCL_MOUSE,D3Z6C0_MOUSE,F6Q7G3_MOUSE	E3 ubiquitin-protein ligase FANCL,E3 ubiquitin-protein ligase FANCL,E3 ubiquitin-protein ligase FANCL	Fancl Phf9 Pog,Fancl,Fancl	ENSMUST00000004120 ENSMUST00000109509,ENSMUST00000136830,ENSMUST00000134445	ENSMUSP00000004120,ENSMUSP00000117073,ENSMUSP00000119873	ENSMUSG00000004018,ENSMUSG00000004018,ENSMUSG00000004018	101.825	86.7803	116.869	-0.389901	-0.429452	0.255868	0.71566	FALSE	FALSE	TRUE	FALSE
ENSMUSG00000004032	Gstm5	protein_coding	P48774 Q545W5,E9PV63,E9PVM7,E9Q024,E9Q5L9	GSTM5_MOUSE,E9PV63_MOUSE,E9PVM7_MOUSE,E9Q024_MOUSE,E9Q5L9_MOUSE	Glutathione S-transferase Mu 5,Glutathione S-transferase Mu 5,Glutathione S-transferase Mu 5,Glutathione S-transferase Mu 5,Glutathione S-transferase Mu 5	Gstm5 Fsc2 Gstm3,Gstm5,Gstm5,Gstm5,Gstm5	ENSMUST00000004134,ENSMUST00000167387 ENSMUST00000169365,ENSMUST00000172247,ENSMUST00000167523,ENSMUST00000170058	ENSMUSP00000004134,ENSMUSP00000127020,ENSMUSP00000129426,ENSMUSP00000127840,ENSMUSP00000125913	ENSMUSG00000004032,ENSMUSG00000004032,ENSMUSG00000004032,ENSMUSG00000004032,ENSMUSG00000004032	354.679	419.337	290.02	0.46744	0.53196	0.212788	0.671672	FALSE	FALSE	TRUE	FALSE
ENSMUSG00000004035	Gstm7	protein_coding	Q80W21 Q3TRV7 Q3V4E2,D3YVP5,E9QAC8,D3YZ29,D3YVP6	GSTM7_MOUSE,D3YVP5_MOUSE,E9QAC8_MOUSE,D3YZ29_MOUSE,D3YVP6_MOUSE	Glutathione S-transferase Mu 7,Glutathione S-transferase Mu 7,Glutathione S-transferase Mu 7,Glutathione S-transferase Mu 7,Glutathione S-transferase Mu 7	Gstm7,Gstm7,Gstm7,Gstm7,Gstm7	ENSMUST00000004137,ENSMUST00000106688,ENSMUST00000133947,ENSMUST00000124215,ENSMUST00000106687	ENSMUSP00000004137,ENSMUSP00000102299,ENSMUSP00000122567,ENSMUSP00000118707,ENSMUSP00000102298	ENSMUSG00000004035,ENSMUSG00000004035,ENSMUSG00000004035,ENSMUSG00000004035,ENSMUSG00000004035	11.9896	22.1545	1.82474	1.48827	3.60183	0.0102888	0.150009	FALSE	TRUE	TRUE	TRUE
ENSMUSG00000048994	4930557A04Rik	protein_coding	Q9D4U4	Q9D4U4_MOUSE	MCG52127 Protein 4930557A04Rik	4930557A04Rik mCG_52127	ENSMUST00000057113	ENSMUSP00000052025	ENSMUSG00000048994	7.94404	0.01	15.8881	-1.90154	-10.6337	0.00093607	0.0332425	TRUE	TRUE	TRUE	TRUE
ENSMUSG00000004043	Stat5a	protein_coding	P42230,B2C3G8,A2A5D3,A2A5D4	STA5A_MOUSE,B2C3G8_MOUSE,A2A5D3_MOUSE,A2A5D4_MOUSE	Signal transducer and activator of transcription 5A,Signal transducer and activator of transcription,Signal transducer and activator of transcription 5A,Signal transducer and activator of transcription 5A	Stat5a Mgf Mpf,Stat5a,Stat5a,Stat5a	ENSMUST00000004145 ENSMUST00000107356,ENSMUST00000107357,ENSMUST00000138083,ENSMUST00000133036	ENSMUSP00000004145,ENSMUSP00000102980,ENSMUSP00000120039,ENSMUSP00000117204	ENSMUSG00000004043,ENSMUSG00000004043,ENSMUSG00000004043,ENSMUSG00000004043	297.376	342.315	252.438	0.372998	0.439396	0.36459	0.798306	FALSE	FALSE	TRUE	FALSE
ENSMUSG00000004044	Ptrf	protein_coding	O54724 Q2TAW6	PTRF_MOUSE	Polymerase I and transcript release factor	Ptrf	ENSMUST00000060792	ENSMUSP00000058321	ENSMUSG00000004044	6273.07	6110.49	6435.65	-0.0627728	-0.0747975	0.883515	0.977427	FALSE	FALSE	TRUE	FALSE
ENSMUSG00000004054	Map3k11	protein_coding	Q80XI6 Q8K0M8 Q9JJ15	M3K11_MOUSE	Mitogen-activated protein kinase kinase kinase 11	Map3k11 Mlk3	ENSMUST00000004156	ENSMUSP00000004156	ENSMUSG00000004054	572.755	500.289	645.221	-0.340442	-0.36703	0.269374	0.729134	FALSE	FALSE	TRUE	FALSE
ENSMUSG00000004056	Akt2	protein_coding	Q60823,D3Z5X2,D3YXM7,D3Z490,F8WHG5,D3YZJ5,D3Z3N2,D3Z0M3	AKT2_MOUSE,D3Z5X2_MOUSE,D3YXM7_MOUSE,D3Z490_MOUSE,F8WHG5_MOUSE,D3YZJ5_MOUSE,D3Z3N2_MOUSE,D3Z0M3_MOUSE	RAC-beta serine/threonine-protein kinase,RAC-beta serine/threonine-protein kinase,RAC-beta serine/threonine-protein kinase,RAC-beta serine/threonine-protein kinase,RAC-beta serine/threonine-protein kinase,RAC-beta serine/threonine-protein kinase,RAC-beta serine/threonine-protein kinase,RAC-beta serine/threonine-protein kinase	Akt2,Akt2,Akt2,Akt2,Akt2,Akt2,Akt2,Akt2	ENSMUST00000051356 ENSMUST00000108343 ENSMUST00000108344 ENSMUST00000167435,ENSMUST00000143499,ENSMUST00000108342,ENSMUST00000128540,ENSMUST00000085917,ENSMUST00000142365,ENSMUST00000136962,ENSMUST00000138459	ENSMUSP00000052103,ENSMUSP00000117119,ENSMUSP00000103979,ENSMUSP00000122716,ENSMUSP00000083081,ENSMUSP00000120978,ENSMUSP00000117682,ENSMUSP00000123204	ENSMUSG00000004056,ENSMUSG00000004056,ENSMUSG00000004056,ENSMUSG00000004056,ENSMUSG00000004056,ENSMUSG00000004056,ENSMUSG00000004056,ENSMUSG00000004056	3006.19	3718.37	2294.01	0.600027	0.696797	0.135153	0.564788	FALSE	FALSE	TRUE	FALSE
ENSMUSG00000004069	Dnaja3	protein_coding	Q99M87 Q8BSM0 Q99L09 Q99P71 Q99P76 Q9CT11 Q9DBJ7 Q9DC44	DNJA3_MOUSE	DnaJ homolog subfamily A member 3, mitochondrial	Dnaja3 Tid1	ENSMUST00000060067 ENSMUST00000115854	ENSMUSP00000053842	ENSMUSG00000004069	1401.18	1433.03	1369.33	0.0622058	0.065598	0.796958	0.956666	FALSE	FALSE	TRUE	FALSE
ENSMUSG00000004070	Hmox2	protein_coding	O70252 O70626,D3YX62,D3Z4A2,D3YXN4	HMOX2_MOUSE,D3YX62_MOUSE,D3Z4A2_MOUSE,D3YXN4_MOUSE	Heme oxygenase 2,Heme oxygenase 2,Heme oxygenase 2,Heme oxygenase 2	Hmox2,Hmox2,Hmox2,Hmox2	ENSMUST00000004172 ENSMUST00000118885 ENSMUST00000120232,ENSMUST00000121529,ENSMUST00000154117,ENSMUST00000140367	ENSMUSP00000004172,ENSMUSP00000112378,ENSMUSP00000122699,ENSMUSP00000115932	ENSMUSG00000004070,ENSMUSG00000004070,ENSMUSG00000004070,ENSMUSG00000004070	560.075	622.17	497.98	0.305119	0.32122	0.235955	0.694129	FALSE	FALSE	TRUE	FALSE
ENSMUSG00000004071	Cdip1	protein_coding	Q9DB75 Q3UD73 Q9CYP1,F6X7Q6	CDIP1_MOUSE,F6X7Q6_MOUSE	Cell death-inducing p53-target protein 1,Cell death-inducing p53-target protein 1	Cdip1,Cdip1 5730403B10Rik	ENSMUST00000004173 ENSMUST00000117713 ENSMUST00000118703,ENSMUST00000147225	ENSMUSP00000004173,ENSMUSP00000120143	ENSMUSG00000004071,ENSMUSG00000004071	589.137	650.089	528.185	0.283296	0.299595	0.286782	0.745403	FALSE	FALSE	TRUE	FALSE
ENSMUSG00000004085	Zak	protein_coding	Q9ESL4 Q3V1X8 Q8BR73 Q9ESL3,A2ASW6	MLTK_MOUSE,A2ASW6_MOUSE	Mitogen-activated protein kinase kinase kinase MLT,Mitogen-activated protein kinase kinase kinase MLT	Zak Mltk,Zak B230120H23Rik	ENSMUST00000090824 ENSMUST00000135469,ENSMUST00000144111	ENSMUSP00000088334,ENSMUSP00000119340	ENSMUSG00000004085,ENSMUSG00000004085	5393.83	6243.75	4543.91	0.438153	0.45848	0.0670904	0.410762	FALSE	FALSE	TRUE	FALSE
ENSMUSG00000004096	Cwc15	protein_coding	Q9JHS9 Q3TH98 Q9CTH0	CWC15_MOUSE	Spliceosome-associated protein CWC15 homolog	Cwc15 Ed1	ENSMUST00000004200	ENSMUSP00000004200	ENSMUSG00000004096	1220.82	1340.46	1101.17	0.265708	0.283688	0.355965	0.794417	FALSE	FALSE	TRUE	FALSE
ENSMUSG00000004098	Col5a3	protein_coding	Q9JLI2	Q9JLI2_MOUSE	Collagen type V alpha 3 chain Collagen, type V, alpha 3 Procollagen, type V, alpha 3, isoform CRA_b Protein Col5a3	Col5a3 mCG_67925	ENSMUST00000004201	ENSMUSP00000004201	ENSMUSG00000004098	414.982	609.875	220.088	1.14486	1.47043	NA	NA	FALSE	TRUE	TRUE	TRUE
ENSMUSG00000001918	Slc1a5	protein_coding	Q9ESU7,F7CEQ5	Q9ESU7_MOUSE,F7CEQ5_MOUSE	Neutral amino acid transporter ASCT2 Neutral amino acid transporter B(0) Solute carrier family 1 (Neutral amino acid transporter), member 5,Neutral amino acid transporter B(0)	Slc1a5 mCG_2082,Slc1a5	ENSMUST00000108496,ENSMUST00000135817	ENSMUSP00000104136,ENSMUSP00000116654	ENSMUSG00000001918,ENSMUSG00000001918	1277.39	448.365	2106.42	-1.89812	-2.23205	4.5079e-06	0.000599689	TRUE	TRUE	TRUE	TRUE
ENSMUSG00000004100	Ppan	protein_coding	Q91YU8 Q8BYM4	SSF1_MOUSE	Suppressor of SWI4 1 homolog	Ppan Ssf1	ENSMUST00000004203	ENSMUSP00000004203	ENSMUSG00000004100	1709.09	1310.4	2107.78	-0.655814	-0.685714	0.00546432	0.10408	FALSE	FALSE	TRUE	FALSE
ENSMUSG00000004105	Angptl2	protein_coding	Q9R045 Q8BM09	ANGL2_MOUSE	Angiopoietin-related protein 2	Angptl2 Arp2	ENSMUST00000004208	ENSMUSP00000004208	ENSMUSG00000004105	5121.77	6027.85	4215.69	0.471168	0.515877	0.14897	0.582601	FALSE	FALSE	TRUE	FALSE
ENSMUSG00000004110	Cacna1e	protein_coding	E9QK20	E9QK20_MOUSE	Voltage-dependent R-type calcium channel subunit alpha-1E	Cacna1e	ENSMUST00000004214	ENSMUSP00000004214	ENSMUSG00000004110	3.38292	6.76584	0.01	0.950003	9.40213	0.0647	0.403127	FALSE	FALSE	TRUE	TRUE
ENSMUSG00000004113	Cacna1b	protein_coding	O55017 Q60609,A2AIR7,F7C9S8,A2AIR9,A2AJ01,A2AIS0,A2AIZ9	CAC1B_MOUSE,A2AIR7_MOUSE,F7C9S8_MOUSE,A2AIR9_MOUSE,A2AJ01_MOUSE,A2AIS0_MOUSE,A2AIZ9_MOUSE	Voltage-dependent N-type calcium channel subunit alpha-1B,Voltage-dependent N-type calcium channel subunit alpha-1B,Voltage-dependent N-type calcium channel subunit alpha-1B,Voltage-dependent N-type calcium channel subunit alpha-1B,Voltage-dependent N-type calcium channel subunit alpha-1B,Voltage-dependent N-type calcium channel subunit alpha-1B,Voltage-dependent N-type calcium channel subunit al…	Cacna1b Cach5 Cacnl1a5 Cchn1a,Cacna1b,Cacna1b,Cacna1b,Cacna1b,Cacna1b,Cacna1b	ENSMUST00000041342,ENSMUST00000100348 ENSMUST00000114447,ENSMUST00000155356,ENSMUST00000102939,ENSMUST00000124183,ENSMUST00000070864,ENSMUST00000133892	ENSMUSP00000037416,ENSMUSP00000097920,ENSMUSP00000116674,ENSMUSP00000100003,ENSMUSP00000114605,ENSMUSP00000063236,ENSMUSP00000115285	ENSMUSG00000004113,ENSMUSG00000004113,ENSMUSG00000004113,ENSMUSG00000004113,ENSMUSG00000004113,ENSMUSG00000004113,ENSMUSG00000004113	30.8283	52.148	9.50859	1.43791	2.45531	0.0114232	0.158892	FALSE	TRUE	TRUE	TRUE
ENSMUSG00000004127	Trmt10a	protein_coding	Q8C1Z8 Q4KMM8 Q5CZW9 Q8VDF5,E9Q663,E0CY61,E0CZ56	TM10A_MOUSE,E9Q663_MOUSE,E0CY61_MOUSE,E0CZ56_MOUSE	tRNA methyltransferase 10 homolog A,tRNA methyltransferase 10 homolog A,tRNA methyltransferase 10 homolog A,tRNA methyltransferase 10 homolog A	Trmt10a Rg9mtd2,Trmt10a Rg9mtd2,Trmt10a Rg9mtd2,Trmt10a Rg9mtd2	ENSMUST00000040321 ENSMUST00000162864,ENSMUST00000159622,ENSMUST00000159481,ENSMUST00000161141	ENSMUSP00000042082,ENSMUSP00000130478,ENSMUSP00000124465,ENSMUSP00000125681	ENSMUSG00000004127,ENSMUSG00000004127,ENSMUSG00000004127,ENSMUSG00000004127	457.348	447.601	467.095	-0.0564333	-0.0615026	0.842044	0.968113	FALSE	FALSE	TRUE	FALSE
ENSMUSG00000004151	Etv1	protein_coding	P41164,Q8CCR6,F6TUZ8,E0CYI1,E0CXX3,E0CYN8,E0CXD2,E0CZ37,E0CXE6,E0CZ54	ETV1_MOUSE,Q8CCR6_MOUSE,F6TUZ8_MOUSE,E0CYI1_MOUSE,E0CXX3_MOUSE,E0CYN8_MOUSE,E0CXD2_MOUSE,E0CZ37_MOUSE,E0CXE6_MOUSE,E0CZ54_MOUSE	ETS translocation variant 1,ETS translocation variant 1,ETS translocation variant 1,ETS translocation variant 1,ETS translocation variant 1,ETS translocation variant 1,ETS translocation variant 1,ETS translocation variant 1,ETS translocation variant 1,ETS translocation variant 1	Etv1 Er81 Etsrp81,Etv1,Etv1,Etv1,Etv1,Etv1,Etv1,Etv1,Etv1,Etv1	ENSMUST00000095767 ENSMUST00000162563,ENSMUST00000159334,ENSMUST00000163063,ENSMUST00000161513,ENSMUST00000161164,ENSMUST00000160701,ENSMUST00000161980,ENSMUST00000160244,ENSMUST00000160996,ENSMUST00000160856	ENSMUSP00000093442,ENSMUSP00000125676,ENSMUSP00000124964,ENSMUSP00000124166,ENSMUSP00000124650,ENSMUSP00000124019,ENSMUSP00000124736,ENSMUSP00000125733,ENSMUSP00000124705,ENSMUSP00000125692	ENSMUSG00000004151,ENSMUSG00000004151,ENSMUSG00000004151,ENSMUSG00000004151,ENSMUSG00000004151,ENSMUSG00000004151,ENSMUSG00000004151,ENSMUSG00000004151,ENSMUSG00000004151,ENSMUSG00000004151	301.449	391	211.898	0.807877	0.883797	0.0124871	0.166295	FALSE	FALSE	TRUE	FALSE
ENSMUSG00000004187	Kifc2	protein_coding	G3X8Q6	G3X8Q6_MOUSE	Kinesin family member C2 Kinesin-like protein KIFC2	Kifc2 mCG_23628	ENSMUST00000004294	ENSMUSP00000004294	ENSMUSG00000004187	25.5015	29.997	21.0059	0.381071	0.514026	0.454386	0.83923	FALSE	FALSE	TRUE	FALSE
ENSMUSG00000004207	Psap	protein_coding	Q61207 Q60861 Q64006 Q64219,Q8BFQ1,E9PZ00,K3W4L3,J3QPG5	SAP_MOUSE,Q8BFQ1_MOUSE,E9PZ00_MOUSE,K3W4L3_MOUSE,J3QPG5_MOUSE	Sulfated glycoprotein 1,Prosaposin, isoform CRA_a Psap protein Sulfated glycoprotein 1,Sulfated glycoprotein 1,Sulfated glycoprotein 1,Sulfated glycoprotein 1	Psap Sgp1,Psap mCG_61290,Psap,Psap,Psap	ENSMUST00000179238,ENSMUST00000105465,ENSMUST00000165878,ENSMUST00000004316,ENSMUST00000177779	ENSMUSP00000137476,ENSMUSP00000101105,ENSMUSP00000126407,ENSMUSP00000004316,ENSMUSP00000137286	ENSMUSG00000004207,ENSMUSG00000004207,ENSMUSG00000004207,ENSMUSG00000004207,ENSMUSG00000004207	7246.62	8024.35	6468.89	0.292931	0.310865	0.278263	0.739092	FALSE	FALSE	TRUE	FALSE
ENSMUSG00000004221	Ikbkg	protein_coding	O88522 Q924H4,Q7TSS3,Q8VC91,A3KG41,A3KG40,A3KG44,A3KG39,A3KG37,E9Q2Y3,D3YYY3,A3KG38	NEMO_MOUSE,Q7TSS3_MOUSE,Q8VC91_MOUSE,A3KG41_MOUSE,A3KG40_MOUSE,A3KG44_MOUSE,A3KG39_MOUSE,A3KG37_MOUSE,E9Q2Y3_MOUSE,D3YYY3_MOUSE,A3KG38_MOUSE	NF-kappa-B essential modulator,Inhibitor of kappaB kinase gamma NF-kappa-B essential modulator,Ikbkg protein Inhibitor of kappaB kinase gamma, isoform CRA_a NF-kappa-B essential modulator,NF-kappa-B essential modulator,NF-kappa-B essential modulator,NF-kappa-B essential modulator,NF-kappa-B essential modulator,NF-kappa-B essential modulator,NF-kappa-B essential modulator,NF-kappa-B essential modu…	Ikbkg Nemo,Ikbkg,Ikbkg mCG_21233,Ikbkg,Ikbkg,Ikbkg,Ikbkg,Ikbkg,Ikbkg,Ikbkg,Ikbkg	ENSMUST00000114127 ENSMUST00000114128 ENSMUST00000114133 ENSMUST00000164101,ENSMUST00000004330,ENSMUST00000064407 ENSMUST00000114129 ENSMUST00000180230,ENSMUST00000135165,ENSMUST00000130802,ENSMUST00000156707,ENSMUST00000144947,ENSMUST00000138564,ENSMUST00000114130,ENSMUST00000132749,ENSMUST00000149525	ENSMUSP00000109762,ENSMUSP00000004330,ENSMUSP00000064017,ENSMUSP00000116615,ENSMUSP00000116875,ENSMUSP00000116230,ENSMUSP00000115829,ENSMUSP00000118884,ENSMUSP00000109765,ENSMUSP00000115706,ENSMUSP00000120080	ENSMUSG00000004221,ENSMUSG00000004221,ENSMUSG00000004221,ENSMUSG00000004221,ENSMUSG00000004221,ENSMUSG00000004221,ENSMUSG00000004221,ENSMUSG00000004221,ENSMUSG00000004221,ENSMUSG00000004221,ENSMUSG00000004221	1529.24	1539.29	1519.18	0.0177444	0.0189713	0.958004	0.992197	FALSE	FALSE	TRUE	FALSE
ENSMUSG00000004233	Wars2	protein_coding	Q9CYK1 Q8BFV8	SYWM_MOUSE	Tryptophan--tRNA ligase, mitochondrial	Wars2	ENSMUST00000004343	ENSMUSP00000004343	ENSMUSG00000004233	167.5	153.613	181.387	-0.212925	-0.239776	0.53811	0.874892	FALSE	FALSE	TRUE	FALSE
ENSMUSG00000004263	Atn1	protein_coding	O35126 P70200 Q80YQ0,D3YYE6	ATN1_MOUSE,D3YYE6_MOUSE	Atrophin-1,Atrophin-1	Atn1 Drpla,Atn1	ENSMUST00000088357 ENSMUST00000129411,ENSMUST00000146872	ENSMUSP00000085695,ENSMUSP00000123560	ENSMUSG00000004263,ENSMUSG00000004263	1020.48	779.89	1261.06	-0.65796	-0.693296	0.0101909	0.149133	FALSE	FALSE	TRUE	FALSE
ENSMUSG00000004264	Phb2	protein_coding	O35129 O89075 Q61336,F6Q8V7,F6QPR1	PHB2_MOUSE,F6Q8V7_MOUSE,F6QPR1_MOUSE	Prohibitin-2,Prohibitin-2,Prohibitin-2	Phb2 Bap Bcap37 Rea,Phb2,Phb2	ENSMUST00000004375,ENSMUST00000147974,ENSMUST00000130279	ENSMUSP00000004375,ENSMUSP00000119316,ENSMUSP00000121535	ENSMUSG00000004264,ENSMUSG00000004264,ENSMUSG00000004264	2023.67	1481.17	2566.16	-0.724092	-0.792871	0.0272953	0.261785	FALSE	FALSE	TRUE	FALSE
ENSMUSG00000004266	Ptpn6	protein_coding	P29351 O35128 Q63872 Q63873 Q63874 Q921G3 Q9QVA6 Q9QVA7 Q9QVA8 Q9R0V6,G3UYY5,G3UZU6,G3UXM2,G3UWU7	PTN6_MOUSE,G3UYY5_MOUSE,G3UZU6_MOUSE,G3UXM2_MOUSE,G3UWU7_MOUSE	Tyrosine-protein phosphatase non-receptor type 6,Tyrosine-protein phosphatase non-receptor type 6,Tyrosine-protein phosphatase non-receptor type 6,Tyrosine-protein phosphatase non-receptor type 6,Tyrosine-protein phosphatase non-receptor type 6	Ptpn6 Hcp Hcph Ptp1C,Ptpn6,Ptpn6,Ptpn6,Ptpn6	ENSMUST00000004377 ENSMUST00000112484 ENSMUST00000171549 ENSMUST00000174265,ENSMUST00000173315,ENSMUST00000172690,ENSMUST00000173647,ENSMUST00000174787	ENSMUSP00000004377,ENSMUSP00000134274,ENSMUSP00000134638,ENSMUSP00000133747,ENSMUSP00000133429	ENSMUSG00000004266,ENSMUSG00000004266,ENSMUSG00000004266,ENSMUSG00000004266,ENSMUSG00000004266	56.0503	83.7672	28.3333	1.10832	1.56389	0.0346437	0.295271	FALSE	TRUE	TRUE	TRUE
ENSMUSG00000004267	Eno2	protein_coding	P17183,D3YVD3,D3Z2S4,D3Z6E4	ENOG_MOUSE,D3YVD3_MOUSE,D3Z2S4_MOUSE,D3Z6E4_MOUSE	Gamma-enolase,Gamma-enolase,Enolase,Enolase	Eno2 Eno-2,Eno2,Eno2,Eno2	ENSMUST00000004378,ENSMUST00000135626,ENSMUST00000149652,ENSMUST00000112476	ENSMUSP00000004378,ENSMUSP00000114500,ENSMUSP00000119112,ENSMUSP00000108095	ENSMUSG00000004267,ENSMUSG00000004267,ENSMUSG00000004267,ENSMUSG00000004267	88.5921	102.43	74.7539	0.362253	0.454421	0.434578	0.831453	FALSE	FALSE	TRUE	FALSE
ENSMUSG00000004268	Emg1	protein_coding	O35130	NEP1_MOUSE	Ribosomal RNA small subunit methyltransferase NEP1	Emg1 C2f Grcc2f	ENSMUST00000004379	ENSMUSP00000004379	ENSMUSG00000004268	1192.65	863.122	1522.18	-0.778155	-0.818507	0.00204458	0.0560742	FALSE	FALSE	TRUE	FALSE
ENSMUSG00000004270	Lpcat3	protein_coding	Q91V01 B1B362 O35131 Q8BNH6,D6RGA3	MBOA5_MOUSE,D6RGA3_MOUSE	Lysophospholipid acyltransferase 5,Lysophospholipid acyltransferase 5	Lpcat3 Grcc3f Mboat5 Oact5,Lpcat3	ENSMUST00000004381,ENSMUST00000135516	ENSMUSP00000004381,ENSMUSP00000122436	ENSMUSG00000004270,ENSMUSG00000004270	468.641	488.805	448.477	0.116379	0.124226	0.683506	0.92347	FALSE	FALSE	TRUE	FALSE
ENSMUSG00000004285	Atp6v1f	protein_coding	Q9D1K2 Q3U6X0,F7B2B4	VATF_MOUSE,F7B2B4_MOUSE	V-type proton ATPase subunit F,V-type proton ATPase subunit F	Atp6v1f Atp6s14 Vatf,Atp6v1f	ENSMUST00000004396,ENSMUST00000143101	ENSMUSP00000004396,ENSMUSP00000116986	ENSMUSG00000004285,ENSMUSG00000004285	543.51	644.139	442.881	0.516592	0.540451	0.031788	0.283518	FALSE	FALSE	TRUE	FALSE
ENSMUSG00000004317	Clcn5	protein_coding	Q9WVD4 B1AXN0,B1ATV1,B1ATV0	CLCN5_MOUSE,B1ATV1_MOUSE,B1ATV0_MOUSE	H(+)/Cl(-) exchange transporter 5,H(+)/Cl(-) exchange transporter 5,H(+)/Cl(-) exchange transporter 5	Clcn5 Clc5,Clcn5,Clcn5	ENSMUST00000004428,ENSMUST00000128319,ENSMUST00000115746	ENSMUSP00000004428,ENSMUSP00000122555,ENSMUSP00000111412	ENSMUSG00000004317,ENSMUSG00000004317,ENSMUSG00000004317	3547.16	3529.53	3564.79	-0.0118903	-0.0143391	NA	NA	FALSE	FALSE	TRUE	FALSE
ENSMUSG00000004319	Clcn3	protein_coding	P51791 Q8K4X0,Q8K4W8,Q3TF45,E9Q2I1	CLCN3_MOUSE,Q8K4W8_MOUSE,Q3TF45_MOUSE,E9Q2I1_MOUSE	H(+)/Cl(-) exchange transporter 3,Chloride channel isoform c H(+)/Cl(-) exchange transporter 3,H(+)/Cl(-) exchange transporter 3,H(+)/Cl(-) exchange transporter 3	Clcn3 Clc3,Clcn3,Clcn3,Clcn3	ENSMUST00000093490 ENSMUST00000110301,ENSMUST00000056508,ENSMUST00000004430,ENSMUST00000110302	ENSMUSP00000091202,ENSMUSP00000058648,ENSMUSP00000004430,ENSMUSP00000105931	ENSMUSG00000004319,ENSMUSG00000004319,ENSMUSG00000004319,ENSMUSG00000004319	1229.93	1237.71	1222.16	0.0178388	0.0182388	0.946567	0.991178	FALSE	FALSE	TRUE	FALSE
ENSMUSG00000004328	Hif3a	protein_coding	Q0VBL6 E9QLB1 Q3UN40 Q8VHR1 Q9QX54 Q9Z2I5,E9Q6J3,D3Z377	HIF3A_MOUSE,E9Q6J3_MOUSE,D3Z377_MOUSE	Hypoxia-inducible factor 3-alpha,Hypoxia-inducible factor 3-alpha,Hypoxia-inducible factor 3-alpha	Hif3a Mop7,Hif3a,Hif3a	ENSMUST00000037762,ENSMUST00000108492,ENSMUST00000153833	ENSMUSP00000048248,ENSMUSP00000104132,ENSMUSP00000117728	ENSMUSG00000004328,ENSMUSG00000004328,ENSMUSG00000004328	1.7235	1.80046	1.64654	0.0132904	0.128929	0.969417	0.995024	FALSE	FALSE	FALSE	FALSE
ENSMUSG00000004347	Pde1c	protein_coding	Q64338 Q62045 Q8BSV6,Q8CDV2,Q9D5W0,E9Q7V6	PDE1C_MOUSE,Q8CDV2_MOUSE,Q9D5W0_MOUSE,E9Q7V6_MOUSE	Calcium/calmodulin-dependent 3',5'-cyclic nucleotide phosphodiesterase 1C,Calcium/calmodulin-dependent 3',5'-cyclic nucleotide phosphodiesterase 1C,Calcium/calmodulin-dependent 3',5'-cyclic nucleotide phosphodiesterase 1C,Calcium/calmodulin-dependent 3',5'-cyclic nucleotide phosphodiesterase 1C	Pde1c,Pde1c,Pde1c,Pde1c	ENSMUST00000044505 ENSMUST00000114327 ENSMUST00000164752 ENSMUST00000166102 ENSMUST00000168944,ENSMUST00000166890,ENSMUST00000170774,ENSMUST00000164037	ENSMUSP00000046601,ENSMUSP00000131892,ENSMUSP00000133170,ENSMUSP00000130139	ENSMUSG00000004347,ENSMUSG00000004347,ENSMUSG00000004347,ENSMUSG00000004347	136.324	152.725	119.923	0.301913	0.348823	0.429876	0.829252	FALSE	FALSE	TRUE	FALSE
ENSMUSG00000004356	Utp20	protein_coding	E9QK83	E9QK83_MOUSE	Small subunit processome component 20 homolog	Utp20	ENSMUST00000004470	ENSMUSP00000004470	ENSMUSG00000004356	4765.85	4383.29	5148.42	-0.216819	-0.232114	0.449464	0.839209	FALSE	FALSE	TRUE	FALSE
ENSMUSG00000004360	9330159F19Rik	protein_coding	D3Z623	D3Z623_MOUSE	MCG7194, isoform CRA_a Protein 9330159F19Rik	9330159F19Rik mCG_7194	ENSMUST00000092627	ENSMUSP00000090291	ENSMUSG00000004360	78.1905	109.397	46.9836	0.941821	1.21935	0.0537441	0.365649	FALSE	FALSE	TRUE	TRUE
ENSMUSG00000004364	Cul3	protein_coding	Q9JLV5,F6UY44,F6R0N8,E9Q4T8,F6ZZK0	CUL3_MOUSE,F6UY44_MOUSE,F6R0N8_MOUSE,E9Q4T8_MOUSE,F6ZZK0_MOUSE	Cullin-3,Cullin-3,Cullin-3,Cullin-3,Cullin-3	Cul3,Cul3,Cul3,Cul3,Cul3	ENSMUST00000163119,ENSMUST00000168372,ENSMUST00000170897,ENSMUST00000164108,ENSMUST00000167293	ENSMUSP00000130738,ENSMUSP00000132485,ENSMUSP00000130010,ENSMUSP00000131891,ENSMUSP00000126630	ENSMUSG00000004364,ENSMUSG00000004364,ENSMUSG00000004364,ENSMUSG00000004364,ENSMUSG00000004364	1449.07	1330.74	1567.4	-0.216244	-0.236151	0.499184	0.857019	FALSE	FALSE	TRUE	FALSE
ENSMUSG00000004371	Il11	protein_coding	P47873,F7A7F2	IL11_MOUSE,F7A7F2_MOUSE	Interleukin-11,Interleukin-11	Il11,Il11	ENSMUST00000094892,ENSMUST00000163481	ENSMUSP00000092492,ENSMUSP00000131168	ENSMUSG00000004371,ENSMUSG00000004371	152.182	188.672	115.693	0.400722	0.705584	NA	NA	FALSE	FALSE	TRUE	FALSE
ENSMUSG00000004383	Large	protein_coding	Q9Z1M7 Q497S9 Q6P7U2 Q80TW0	LARGE_MOUSE	Glycosyltransferase-like protein LARGE1	Large Kiaa0609 Large1	ENSMUST00000004497 ENSMUST00000119826	ENSMUSP00000004497	ENSMUSG00000004383	1537.17	1429.16	1645.17	-0.189259	-0.203074	0.519572	0.864612	FALSE	FALSE	TRUE	FALSE
ENSMUSG00000004393	Ddx56	protein_coding	Q9D0R4,Q5SVX2	DDX56_MOUSE,Q5SVX2_MOUSE	Probable ATP-dependent RNA helicase DDX56,Probable ATP-dependent RNA helicase DDX56	Ddx56 D11Ertd619e Noh61,Ddx56	ENSMUST00000004507,ENSMUST00000151446	ENSMUSP00000004507,ENSMUSP00000122368	ENSMUSG00000004393,ENSMUSG00000004393	1236.83	1074.11	1399.54	-0.367049	-0.381809	0.101256	0.495183	FALSE	FALSE	TRUE	FALSE
ENSMUSG00000004394	Tmed4	protein_coding	Q8R1V4 Q3TY55,Q5SVW9	TMED4_MOUSE,Q5SVW9_MOUSE	Transmembrane emp24 domain-containing protein 4,Transmembrane emp24 domain-containing protein 4	Tmed4 Ers25,Tmed4	ENSMUST00000004508,ENSMUST00000132147	ENSMUSP00000004508,ENSMUSP00000121643	ENSMUSG00000004394,ENSMUSG00000004394	1140.32	1295.28	985.357	0.374159	0.39455	0.140379	0.573441	FALSE	FALSE	TRUE	FALSE
ENSMUSG00000004415	Col26a1	protein_coding	Q91VF6 Q8K4P3	COQA1_MOUSE	Collagen alpha-1(XXVI) chain	Col26a1 Col26a Emid2 Emu2	ENSMUST00000057497 ENSMUST00000111103	ENSMUSP00000052095	ENSMUSG00000004415	291.986	383.639	200.333	0.753851	0.937347	0.101543	0.495825	FALSE	FALSE	TRUE	FALSE
ENSMUSG00000004446	Bid	protein_coding	P70444 Q99M39,D3Z463	BID_MOUSE,D3Z463_MOUSE	BH3-interacting domain death agonist,BH3-interacting domain death agonist	Bid,Bid	ENSMUST00000004560 ENSMUST00000160684,ENSMUST00000145948	ENSMUSP00000004560,ENSMUSP00000117529	ENSMUSG00000004446,ENSMUSG00000004446	771.066	723.941	818.19	-0.168589	-0.176563	0.472405	0.845371	FALSE	FALSE	TRUE	FALSE
ENSMUSG00000004451	Ralb	protein_coding	Q9JIW9 Q3TVS5,F6QC68	RALB_MOUSE,F6QC68_MOUSE	Ras-related protein Ral-B,Ras-related protein Ral-B	Ralb,Ralb	ENSMUST00000004565,ENSMUST00000142945	ENSMUSP00000004565,ENSMUSP00000119849	ENSMUSG00000004451,ENSMUSG00000004451	695.327	758.067	632.587	0.242236	0.261063	0.409669	0.819503	FALSE	FALSE	TRUE	FALSE
ENSMUSG00000004455	Ppp1cc	protein_coding	P63087 O09186 O09189 P37139 Q64679	PP1G_MOUSE	Serine/threonine-protein phosphatase PP1-gamma catalytic subunit	Ppp1cc	ENSMUST00000086294 ENSMUST00000102528	ENSMUSP00000083474	ENSMUSG00000004455	733.418	744.373	722.463	0.0413134	0.0431028	0.885536	0.978078	FALSE	FALSE	TRUE	FALSE
ENSMUSG00000004460	Dnajb11	protein_coding	Q99KV1 A6X957 Q543I7 Q8BK79 Q8VCY1 Q8VHB1	DJB11_MOUSE	DnaJ homolog subfamily B member 11	Dnajb11	ENSMUST00000004574 ENSMUST00000166487 ENSMUST00000178320	ENSMUSP00000004574	ENSMUSG00000004460	1557.39	1764.41	1350.37	0.363449	0.385832	0.176836	0.624032	FALSE	FALSE	TRUE	FALSE
ENSMUSG00000004462	Tbccd1	protein_coding	Q640P7 Q68FM1 Q8CA17 Q9CYG4	TBCC1_MOUSE	TBCC domain-containing protein 1	Tbccd1	ENSMUST00000004576	ENSMUSP00000004576	ENSMUSG00000004462	283.35	286.559	280.141	0.0290834	0.0326804	0.917519	0.983672	FALSE	FALSE	TRUE	FALSE
ENSMUSG00000004473	Clec11a	protein_coding	O88200 Q8C946 Q9CTF0	CLC11_MOUSE	C-type lectin domain family 11 member A	Clec11a Scgf	ENSMUST00000004587	ENSMUSP00000004587	ENSMUSG00000004473	12.7229	14.3048	11.1409	0.223798	0.360635	0.689745	0.924908	FALSE	FALSE	TRUE	FALSE
ENSMUSG00000004500	Zfp324	protein_coding	Q78F42,E0CXY6,E0CYR3	Q78F42_MOUSE,E0CXY6_MOUSE,E0CYR3_MOUSE	Protein Zfp324 Zinc finger protein 324,Protein Zfp324,Protein Zfp324	Zfp324,Zfp324,Zfp324	ENSMUST00000038701,ENSMUST00000128293,ENSMUST00000124387	ENSMUSP00000041944,ENSMUSP00000124620,ENSMUSP00000123956	ENSMUSG00000004500,ENSMUSG00000004500,ENSMUSG00000004500	158.674	163.956	153.392	0.0901088	0.096086	0.778599	0.9507	FALSE	FALSE	TRUE	FALSE
ENSMUSG00000004508	Gab2	protein_coding	Q3ZB57	Q3ZB57_MOUSE	GRB2-associated-binding protein 2 Growth factor receptor bound protein 2-associated protein 2	Gab2	ENSMUST00000004622	ENSMUSP00000004622	ENSMUSG00000004508	511.825	549.936	473.713	0.198721	0.215249	0.524684	0.86702	FALSE	FALSE	TRUE	FALSE
ENSMUSG00000004530	Coro1c	protein_coding	Q9WUM4 Q8VCQ5,E9PX03,E9PVJ1,E9PZJ0	COR1C_MOUSE,E9PX03_MOUSE,E9PVJ1_MOUSE,E9PZJ0_MOUSE	Coronin-1C,Coronin,Coronin-1C,Coronin-1C	Coro1c,Coro1c,Coro1c,Coro1c	ENSMUST00000004646,ENSMUST00000164980,ENSMUST00000163264,ENSMUST00000168399	ENSMUSP00000004646,ENSMUSP00000129314,ENSMUSP00000129457,ENSMUSP00000132504	ENSMUSG00000004530,ENSMUSG00000004530,ENSMUSG00000004530,ENSMUSG00000004530	4626.45	3823.57	5429.32	-0.479961	-0.505852	0.0600083	0.388537	FALSE	FALSE	TRUE	FALSE
ENSMUSG00000004535	Tax1bp1	protein_coding	Q3UKC1 Q91YT6 Q9CVF0 Q9DC45,D3Z213,D3Z715,D3Z152	TAXB1_MOUSE,D3Z213_MOUSE,D3Z715_MOUSE,D3Z152_MOUSE	Tax1-binding protein 1 homolog,Tax1-binding protein 1 homolog,Tax1-binding protein 1 homolog,Tax1-binding protein 1 homolog	Tax1bp1,Tax1bp1,Tax1bp1,Tax1bp1	ENSMUST00000080723,ENSMUST00000138040,ENSMUST00000149588,ENSMUST00000129660	ENSMUSP00000079548,ENSMUSP00000119522,ENSMUSP00000116059,ENSMUSP00000122922	ENSMUSG00000004535,ENSMUSG00000004535,ENSMUSG00000004535,ENSMUSG00000004535	2447.92	3053.03	1842.82	0.667839	0.728329	0.0374729	0.306453	FALSE	FALSE	TRUE	FALSE
ENSMUSG00000004540	Psg17	protein_coding	Q62056	Q62056_MOUSE	MCG130054 Pregnancy specific glycoprotein 17 Pregnancy-specific glycoprotein Protein Psg17	Psg17 CGM5 mCG_130054	ENSMUST00000004655	ENSMUSP00000004655	ENSMUSG00000004540	24.0169	8.15678	39.8771	-1.36737	-2.28949	0.0161354	0.193724	FALSE	TRUE	TRUE	TRUE
ENSMUSG00000004542	Psg19	protein_coding	Q4KL31,S4R2F4	Q4KL31_MOUSE,S4R2F4_MOUSE	MCG1255, isoform CRA_b Pregnancy specific glycoprotein 19 Protein Psg19,Protein Psg19	Psg19 mCG_1255,Psg19	ENSMUST00000004657,ENSMUST00000182853	ENSMUSP00000004657,ENSMUSP00000138621	ENSMUSG00000004542,ENSMUSG00000004542	4.03473	0.488948	7.58051	-0.956007	-3.95454	0.0732703	0.428054	FALSE	FALSE	TRUE	TRUE
ENSMUSG00000004558	Ndrg2	protein_coding	Q9QYG0 Q3TI48 Q3TY42 Q3U3T5 Q69ZN2 Q8C661	NDRG2_MOUSE	Protein NDRG2	Ndrg2 Kiaa1248 Ndr2	ENSMUST00000004673 ENSMUST00000111632	ENSMUSP00000004673	ENSMUSG00000004558	382.987	499.806	266.169	0.686313	0.909023	NA	NA	FALSE	FALSE	TRUE	FALSE
ENSMUSG00000004561	Mettl17	protein_coding	Q3U2U7 B2RSP2,E9Q0X9,F7AGB5,E9Q7K9,E9Q5R5,E9PYZ3	MET17_MOUSE,E9Q0X9_MOUSE,F7AGB5_MOUSE,E9Q7K9_MOUSE,E9Q5R5_MOUSE,E9PYZ3_MOUSE	Methyltransferase-like protein 17, mitochondrial,Methyltransferase-like protein 17, mitochondrial,Methyltransferase-like protein 17, mitochondrial,Methyltransferase-like protein 17, mitochondrial,Methyltransferase-like protein 17, mitochondrial,Methyltransferase-like protein 17, mitochondrial	Mettl17 D14Ertd209e Mett11d1,Mettl17,Mettl17,Mettl17,Mettl17,Mettl17	ENSMUST00000047899,ENSMUST00000164252 ENSMUST00000165100,ENSMUST00000165568,ENSMUST00000164902,ENSMUST00000168217,ENSMUST00000167984	ENSMUSP00000047720,ENSMUSP00000130038,ENSMUSP00000129973,ENSMUSP00000130200,ENSMUSP00000130565,ENSMUSP00000126425	ENSMUSG00000004561,ENSMUSG00000004561,ENSMUSG00000004561,ENSMUSG00000004561,ENSMUSG00000004561,ENSMUSG00000004561	266.133	243.831	288.434	-0.21726	-0.242357	0.523255	0.865964	FALSE	FALSE	TRUE	FALSE
ENSMUSG00000004562	Arhgef40	protein_coding	Q3UPH7 Q3U1X1 Q3UGT7 Q3UYX3 Q6KAS1 Q6PD04 Q6PDY3,S4R237,S4R2R3,S4R189,S4R1S6,S4R1Y4,S4R2G8,S4R1R5,S4R2U9,S4R2A6,S4R1X0	ARH40_MOUSE,S4R237_MOUSE,S4R2R3_MOUSE,S4R189_MOUSE,S4R1S6_MOUSE,S4R1Y4_MOUSE,S4R2G8_MOUSE,S4R1R5_MOUSE,S4R2U9_MOUSE,S4R2A6_MOUSE,S4R1X0_MOUSE	Rho guanine nucleotide exchange factor 40,Rho guanine nucleotide exchange factor 40,Rho guanine nucleotide exchange factor 40,Rho guanine nucleotide exchange factor 40,Rho guanine nucleotide exchange factor 40,Rho guanine nucleotide exchange factor 40,Rho guanine nucleotide exchange factor 40,Rho guanine nucleotide exchange factor 40,Rho guanine nucleotide exchange factor 40,Rho guanine nucleotid…	Arhgef40 Solo,Arhgef40,Arhgef40,Arhgef40,Arhgef40,Arhgef40,Arhgef40,Arhgef40,Arhgef40,Arhgef40,Arhgef40	ENSMUST00000093813 ENSMUST00000100639 ENSMUST00000182061 ENSMUST00000182909,ENSMUST00000182338,ENSMUST00000182193,ENSMUST00000182760,ENSMUST00000183208,ENSMUST00000182667,ENSMUST00000182649,ENSMUST00000182828,ENSMUST00000182905,ENSMUST00000182217,ENSMUST00000182412	ENSMUSP00000091331,ENSMUSP00000138482,ENSMUSP00000138751,ENSMUSP00000138125,ENSMUSP00000138354,ENSMUSP00000138424,ENSMUSP00000138638,ENSMUSP00000138339,ENSMUSP00000138797,ENSMUSP00000138568,ENSMUSP00000138405	ENSMUSG00000004562,ENSMUSG00000004562,ENSMUSG00000004562,ENSMUSG00000004562,ENSMUSG00000004562,ENSMUSG00000004562,ENSMUSG00000004562,ENSMUSG00000004562,ENSMUSG00000004562,ENSMUSG00000004562,ENSMUSG00000004562	4209.56	4193.65	4225.48	-0.0102167	-0.0109117	0.96989	0.995254	FALSE	FALSE	TRUE	FALSE
ENSMUSG00000004565	Pnpla6	protein_coding	Q3TRM4 Q7TQD6 Q9R114	PLPL6_MOUSE	Neuropathy target esterase	Pnpla6 Nte	ENSMUST00000004681 ENSMUST00000111070	ENSMUSP00000004681	ENSMUSG00000004565	727.857	779.281	676.434	0.192932	0.204195	0.459258	0.840541	FALSE	FALSE	TRUE	FALSE
ENSMUSG00000004567	Mcoln1	protein_coding	Q99J21,E0CZ07	MCLN1_MOUSE,E0CZ07_MOUSE	Mucolipin-1,Mucolipin-1	Mcoln1,Mcoln1	ENSMUST00000004683,ENSMUST00000160338	ENSMUSP00000004683,ENSMUSP00000123717	ENSMUSG00000004567,ENSMUSG00000004567	584.076	623.117	545.035	0.184985	0.193156	0.441934	0.835535	FALSE	FALSE	TRUE	FALSE
ENSMUSG00000004568	Arhgef18	protein_coding	Q6P9R4 E9QK59 Q6A055 Q8BYA4 Q8K227,D3YWI3	ARHGI_MOUSE,D3YWI3_MOUSE	Rho guanine nucleotide exchange factor 18,Rho guanine nucleotide exchange factor 18	Arhgef18 Kiaa0521,Arhgef18	ENSMUST00000004684,ENSMUST00000145394	ENSMUSP00000004684,ENSMUSP00000118410	ENSMUSG00000004568,ENSMUSG00000004568	736.309	709.709	762.909	-0.0995092	-0.104284	0.676195	0.92267	FALSE	FALSE	TRUE	FALSE
ENSMUSG00000004591	Pkn2	protein_coding	Q8BWW9 Q3TBR3 Q80WS2 Q8BJL7 Q8BL62,G3UZM9,G3UXH4,G3UYD6,G3UWT9,G3UYE1	PKN2_MOUSE,G3UZM9_MOUSE,G3UXH4_MOUSE,G3UYD6_MOUSE,G3UWT9_MOUSE,G3UYE1_MOUSE	Serine/threonine-protein kinase N2,Serine/threonine-protein kinase N2,Serine/threonine-protein kinase N2,Serine/threonine-protein kinase N2,Serine/threonine-protein kinase N2,Serine/threonine-protein kinase N2	Pkn2 Prk2 Prkcl2,Pkn2,Pkn2,Pkn2,Pkn2,Pkn2	ENSMUST00000043812,ENSMUST00000174422,ENSMUST00000173830,ENSMUST00000174680,ENSMUST00000173615,ENSMUST00000173913	ENSMUSP00000039566,ENSMUSP00000134559,ENSMUSP00000133691,ENSMUSP00000134041,ENSMUSP00000133419,ENSMUSP00000134046	ENSMUSG00000004591,ENSMUSG00000004591,ENSMUSG00000004591,ENSMUSG00000004591,ENSMUSG00000004591,ENSMUSG00000004591	1801.31	1597.61	2005.01	-0.312932	-0.32769	0.188811	0.642884	FALSE	FALSE	TRUE	FALSE
ENSMUSG00000004610	Etfb	protein_coding	Q9DCW4 Q810V3	ETFB_MOUSE	Electron transfer flavoprotein subunit beta	Etfb	ENSMUST00000004729	ENSMUSP00000004729	ENSMUSG00000004610	626.212	664.996	587.428	0.15021	0.178934	0.721323	0.931998	FALSE	FALSE	TRUE	FALSE
ENSMUSG00000004626	Stxbp2	protein_coding	Q64324,F8WGM5	STXB2_MOUSE,F8WGM5_MOUSE	Syntaxin-binding protein 2,Syntaxin-binding protein 2	Stxbp2 Unc18b,Stxbp2	ENSMUST00000160708,ENSMUST00000004745	ENSMUSP00000125405,ENSMUSP00000004745	ENSMUSG00000004626,ENSMUSG00000004626	328.705	325.585	331.825	-0.02692	-0.0273897	0.918268	0.983915	FALSE	FALSE	TRUE	FALSE
ENSMUSG00000004630	Pcp2	protein_coding	P12660 P22941 Q3TV53,A8IK50	PCP2_MOUSE,A8IK50_MOUSE	Purkinje cell protein 2,Purkinje cell protein 2 Retinal Purkinje cell protein 2	Pcp2 Pcp-2,Pcp2	ENSMUST00000004749 ENSMUST00000133459 ENSMUST00000142431,ENSMUST00000136105	ENSMUSP00000004749,ENSMUSP00000121079	ENSMUSG00000004630,ENSMUSG00000004630	3.12728	5.06776	1.1868	0.582271	2.09428	0.275211	0.735265	FALSE	FALSE	TRUE	TRUE
ENSMUSG00000004631	Sgce	protein_coding	O70258 Q921G2,D3Z572,F6WKE4,E9PX46,F6R6P2,F8WGM3,F6ULV5	SGCE_MOUSE,D3Z572_MOUSE,F6WKE4_MOUSE,E9PX46_MOUSE,F6R6P2_MOUSE,F8WGM3_MOUSE,F6ULV5_MOUSE	Epsilon-sarcoglycan,Epsilon-sarcoglycan,Epsilon-sarcoglycan,Epsilon-sarcoglycan,Epsilon-sarcoglycan,Epsilon-sarcoglycan,Epsilon-sarcoglycan	Sgce,Sgce,Sgce,Sgce,Sgce,Sgce,Sgce	ENSMUST00000115577 ENSMUST00000115579,ENSMUST00000090686,ENSMUST00000126151,ENSMUST00000101677,ENSMUST00000133306,ENSMUST00000004750,ENSMUST00000123907	ENSMUSP00000111240,ENSMUSP00000088185,ENSMUSP00000120718,ENSMUSP00000099200,ENSMUSP00000121964,ENSMUSP00000004750,ENSMUSP00000120910	ENSMUSG00000004631,ENSMUSG00000004631,ENSMUSG00000004631,ENSMUSG00000004631,ENSMUSG00000004631,ENSMUSG00000004631,ENSMUSG00000004631	300.978	354.839	247.117	0.485906	0.521969	0.0918055	0.47622	FALSE	FALSE	TRUE	FALSE
ENSMUSG00000004633	Chn2	protein_coding	Q80XD1 Q9D9W2 Q9ER57,Q3V2R3,H7BXA9,D3YXQ4,D3Z3D9	CHIO_MOUSE,Q3V2R3_MOUSE,H7BXA9_MOUSE,D3YXQ4_MOUSE,D3Z3D9_MOUSE	Beta-chimaerin,Beta-chimaerin Chimerin (Chimaerin) 2,Beta-chimaerin,Beta-chimaerin,Beta-chimaerin	Chn2 Arhgap3 Bch,Chn2 mCG_121671,Chn2,Chn2,Chn2	ENSMUST00000067741 ENSMUST00000114401 ENSMUST00000146114,ENSMUST00000046856,ENSMUST00000114402,ENSMUST00000127323,ENSMUST00000114403	ENSMUSP00000066078,ENSMUSP00000035908,ENSMUSP00000110044,ENSMUSP00000118990,ENSMUSP00000110045	ENSMUSG00000004633,ENSMUSG00000004633,ENSMUSG00000004633,ENSMUSG00000004633,ENSMUSG00000004633	11.8145	7.28127	16.3478	-0.704506	-1.16684	0.215975	0.676318	FALSE	FALSE	TRUE	TRUE
ENSMUSG00000004637	Wwox	protein_coding	Q91WL8 Q8C8J6 Q920Y2 Q9D2B3 Q9D339 Q9JLF5	WWOX_MOUSE	WW domain-containing oxidoreductase	Wwox Wox1	ENSMUST00000004756 ENSMUST00000109107 ENSMUST00000109108 ENSMUST00000160862	ENSMUSP00000004756	ENSMUSG00000004637	189.115	169.603	208.627	-0.259405	-0.29876	0.510736	0.861754	FALSE	FALSE	TRUE	FALSE
ENSMUSG00000004642	Slbp	protein_coding	P97440,Q8K2W7,Q3V2L1,D3Z1S0	SLBP_MOUSE,Q8K2W7_MOUSE,Q3V2L1_MOUSE,D3Z1S0_MOUSE	Histone RNA hairpin-binding protein,Histone RNA hairpin-binding protein MCG16335, isoform CRA_c Slbp protein,Histone RNA hairpin-binding protein,Histone RNA hairpin-binding protein	Slbp Hbp,Slbp mCG_16335,Slbp,Slbp	ENSMUST00000057551,ENSMUST00000101354,ENSMUST00000075670,ENSMUST00000151081	ENSMUSP00000062930,ENSMUSP00000098906,ENSMUSP00000075093,ENSMUSP00000121978	ENSMUSG00000004642,ENSMUSG00000004642,ENSMUSG00000004642,ENSMUSG00000004642	703.553	542.273	864.832	-0.638982	-0.673399	0.0114057	0.158892	FALSE	FALSE	TRUE	FALSE
ENSMUSG00000004655	Aqp1	protein_coding	Q02013 Q542P1 Q91VY8	AQP1_MOUSE	Aquaporin-1	Aqp1	ENSMUST00000004774	ENSMUSP00000004774	ENSMUSG00000004655	908.327	647.5	1169.15	-0.611485	-0.852514	NA	NA	FALSE	FALSE	TRUE	FALSE
ENSMUSG00000004661	Arid3b	protein_coding	Q9Z1N7 Q3UTG1 Q810L9,Q3V3M5,F6TCR9,F8WIN2,E9PW42,E9Q9J9	ARI3B_MOUSE,Q3V3M5_MOUSE,F6TCR9_MOUSE,F8WIN2_MOUSE,E9PW42_MOUSE,E9Q9J9_MOUSE	AT-rich interactive domain-containing protein 3B,AT-rich interactive domain-containing protein 3B,AT-rich interactive domain-containing protein 3B,AT-rich interactive domain-containing protein 3B,AT-rich interactive domain-containing protein 3B,AT-rich interactive domain-containing protein 3B	Arid3b Bdp Dril2,Arid3b,Arid3b,Arid3b,Arid3b,Arid3b	ENSMUST00000004780 ENSMUST00000164035 ENSMUST00000171444,ENSMUST00000114165,ENSMUST00000171949,ENSMUST00000098686,ENSMUST00000164010,ENSMUST00000170477	ENSMUSP00000004780,ENSMUSP00000109802,ENSMUSP00000127525,ENSMUSP00000096283,ENSMUSP00000126889,ENSMUSP00000130902	ENSMUSG00000004661,ENSMUSG00000004661,ENSMUSG00000004661,ENSMUSG00000004661,ENSMUSG00000004661,ENSMUSG00000004661	57.6944	48.0087	67.38	-0.422539	-0.489025	0.296825	0.754812	FALSE	FALSE	TRUE	FALSE
ENSMUSG00000004665	Cnn2	protein_coding	Q08093,D3Z7R6	CNN2_MOUSE,D3Z7R6_MOUSE	Calponin-2,Calponin-2	Cnn2,Cnn2	ENSMUST00000004784,ENSMUST00000105374	ENSMUSP00000004784,ENSMUSP00000101013	ENSMUSG00000004665,ENSMUSG00000004665	3551.85	3411.1	3692.6	-0.104477	-0.114399	0.752012	0.942567	FALSE	FALSE	TRUE	FALSE
ENSMUSG00000004667	Polr2e	protein_coding	Q80UW8	RPAB1_MOUSE	DNA-directed RNA polymerases I, II, and III subunit RPABC1	Polr2e	ENSMUST00000004786	ENSMUSP00000004786	ENSMUSG00000004667	2134.98	1989.15	2280.82	-0.176149	-0.1974	0.627375	0.909987	FALSE	FALSE	TRUE	FALSE
ENSMUSG00000004668	Abca13	protein_coding	Q5SSE9 Q80T20 Q8BHZ2 Q8CB91,A2AAW4	ABCAD_MOUSE,A2AAW4_MOUSE	ATP-binding cassette sub-family A member 13,ATP-binding cassette sub-family A member 13	Abca13,Abca13	ENSMUST00000042740,ENSMUST00000151522	ENSMUSP00000040465,ENSMUSP00000116819	ENSMUSG00000004668,ENSMUSG00000004668	2.39039	4.14282	0.63795	0.456067	2.6991	0.327474	0.777391	FALSE	FALSE	TRUE	TRUE
ENSMUSG00000004677	Myo9b	protein_coding	E9PWZ6,E9QKV6,E9PZW8	E9PWZ6_MOUSE,E9QKV6_MOUSE,E9PZW8_MOUSE	Unconventional myosin-IXb,Unconventional myosin-IXb,Unconventional myosin-IXb	Myo9b,Myo9b,Myo9b	ENSMUST00000168839,ENSMUST00000071935,ENSMUST00000170242	ENSMUSP00000131635,ENSMUSP00000071827,ENSMUSP00000129220	ENSMUSG00000004677,ENSMUSG00000004677,ENSMUSG00000004677	3592.1	3588.78	3595.41	-0.00236921	-0.0026627	0.992696	0.998907	FALSE	FALSE	TRUE	FALSE
ENSMUSG00000004698	Hdac9	protein_coding	Q99N13 Q4QQN7 Q8R4Y6 Q9EPT2	HDAC9_MOUSE	Histone deacetylase 9	Hdac9 Hdac7b Hdrp Mitr	ENSMUST00000110819	ENSMUSP00000106443	ENSMUSG00000004698	32.383	59.8264	4.93961	1.32103	3.59831	0.0211099	0.226019	FALSE	TRUE	TRUE	TRUE
ENSMUSG00000004707	Ly9	protein_coding	Q01965 Q9ES29 Q9ES35 Q9ES36,M0QWN5,E9PX73,E9PV93	LY9_MOUSE,M0QWN5_MOUSE,E9PX73_MOUSE,E9PV93_MOUSE	T-lymphocyte surface antigen Ly-9,T-lymphocyte surface antigen Ly-9,T-lymphocyte surface antigen Ly-9,T-lymphocyte surface antigen Ly-9	Ly9 Ly-9,Ly9,Ly9,Ly9	ENSMUST00000068878,ENSMUST00000143463,ENSMUST00000004827,ENSMUST00000111277	ENSMUSP00000069319,ENSMUSP00000137924,ENSMUSP00000004827,ENSMUSP00000106908	ENSMUSG00000004707,ENSMUSG00000004707,ENSMUSG00000004707,ENSMUSG00000004707	4.73032	6.71642	2.74423	0.244758	1.29129	0.599091	0.89899	FALSE	FALSE	TRUE	TRUE
ENSMUSG00000004709	Cd244	protein_coding	Q07763 O88654 Q3UV86 Q9JIE0	CD244_MOUSE	Natural killer cell receptor 2B4	Cd244 2b4 Nmrk	ENSMUST00000004829	ENSMUSP00000004829	ENSMUSG00000004709	33.477	50.3246	16.6294	1.14518	1.59753	0.0271202	0.261103	FALSE	TRUE	TRUE	TRUE
ENSMUSG00000004748	Mtfp1	protein_coding	Q9CRB8 Q9CZX4	MTFP1_MOUSE	Mitochondrial fission process protein 1	Mtfp1 Mtp18	ENSMUST00000004868	ENSMUSP00000004868	ENSMUSG00000004748	56.7556	57.8636	55.6476	0.0428793	0.0563354	0.933558	0.986919	FALSE	FALSE	TRUE	FALSE
ENSMUSG00000004768	Rab23	protein_coding	Q9D4I9,M0QWL7	Q9D4I9_MOUSE,M0QWL7_MOUSE	RAB23, member RAS oncogene family, isoform CRA_a Ras-related protein Rab-23,Ras-related protein Rab-23	Rab23 mCG_10410,Rab23	ENSMUST00000088287 ENSMUST00000115174,ENSMUST00000138024	ENSMUSP00000085625,ENSMUSP00000137896	ENSMUSG00000004768,ENSMUSG00000004768	534.188	496.819	571.558	-0.192841	-0.202179	0.417829	0.820938	FALSE	FALSE	TRUE	FALSE
ENSMUSG00000004771	Rab11a	protein_coding	P62492 P24410 Q3V1Z6 Q9JLX1,E9Q6B3,E9PZB2,F8WGS1,E9Q3P9,F6R2Z5	RB11A_MOUSE,E9Q6B3_MOUSE,E9PZB2_MOUSE,F8WGS1_MOUSE,E9Q3P9_MOUSE,F6R2Z5_MOUSE	Ras-related protein Rab-11A,Ras-related protein Rab-11A,Ras-related protein Rab-11A,Ras-related protein Rab-11A,Ras-related protein Rab-11A,Ras-related protein Rab-11A	Rab11a Rab11,Rab11a,Rab11a,Rab11a,Rab11a,Rab11a	ENSMUST00000172298,ENSMUST00000167569,ENSMUST00000171100,ENSMUST00000004892,ENSMUST00000169058,ENSMUST00000168366	ENSMUSP00000129163,ENSMUSP00000125755,ENSMUSP00000127968,ENSMUSP00000004892,ENSMUSP00000129729,ENSMUSP00000128150	ENSMUSG00000004771,ENSMUSG00000004771,ENSMUSG00000004771,ENSMUSG00000004771,ENSMUSG00000004771,ENSMUSG00000004771	785.717	989.438	581.996	0.724255	0.7656	0.00566165	0.105659	FALSE	FALSE	TRUE	FALSE
ENSMUSG00000004788	Eif2b2	protein_coding	Q99LD9,D3Z487,D3Z7J6	EI2BB_MOUSE,D3Z487_MOUSE,D3Z7J6_MOUSE	Translation initiation factor eIF-2B subunit beta,Translation initiation factor eIF-2B subunit beta,Translation initiation factor eIF-2B subunit beta	Eif2b2,Eif2b2,Eif2b2	ENSMUST00000004910,ENSMUST00000136495,ENSMUST00000140900	ENSMUSP00000004910,ENSMUSP00000122720,ENSMUSP00000122954	ENSMUSG00000004788,ENSMUSG00000004788,ENSMUSG00000004788	1167.61	1240.41	1094.82	0.17005	0.180129	0.52042	0.864839	FALSE	FALSE	TRUE	FALSE
ENSMUSG00000004789	Dlst	protein_coding	Q9D2G2 Q3UEA0 Q4FK55 Q8CIE8	ODO2_MOUSE	Dihydrolipoyllysine-residue succinyltransferase component of 2-oxoglutarate dehydrogenase complex, mitochondrial	Dlst	ENSMUST00000053811	ENSMUSP00000060346	ENSMUSG00000004789	5434.18	5763.95	5104.42	0.169681	0.17531	0.405713	0.818178	FALSE	FALSE	TRUE	FALSE
ENSMUSG00000004791	Pgf	protein_coding	P49764	PLGF_MOUSE	Placenta growth factor	Pgf Plgf	ENSMUST00000004913	ENSMUSP00000004913	ENSMUSG00000004791	453.848	546.683	361.013	0.525137	0.598651	0.167877	0.613946	FALSE	FALSE	TRUE	FALSE
ENSMUSG00000004798	Ulk2	protein_coding	Q9QY01 Q80TV7 Q9WTP4	ULK2_MOUSE	Serine/threonine-protein kinase ULK2	Ulk2 Kiaa0623	ENSMUST00000004920	ENSMUSP00000004920	ENSMUSG00000004798	608.544	618.426	598.662	0.0454077	0.0468598	0.853892	0.970952	FALSE	FALSE	TRUE	FALSE
ENSMUSG00000004815	Dgkq	protein_coding	Q6P5E8 Q3UYE8,D6RI30,D6RFT1	DGKQ_MOUSE,D6RI30_MOUSE,D6RFT1_MOUSE	Diacylglycerol kinase theta,Diacylglycerol kinase theta,Diacylglycerol kinase theta	Dgkq,Dgkq,Dgkq	ENSMUST00000053913,ENSMUST00000132179 ENSMUST00000153238,ENSMUST00000132708	ENSMUSP00000057859,ENSMUSP00000118466,ENSMUSP00000122837	ENSMUSG00000004815,ENSMUSG00000004815,ENSMUSG00000004815	418.088	418.621	417.556	0.00457956	0.00367469	0.987696	0.998488	FALSE	FALSE	TRUE	FALSE
ENSMUSG00000004837	Grap	protein_coding	Q9CX99 Q0VBE3 Q3U545	GRAP_MOUSE	GRB2-related adapter protein	Grap	ENSMUST00000004959	ENSMUSP00000004959	ENSMUSG00000004837	3.74852	5.58319	1.91385	0.375656	1.54461	0.457807	0.84	FALSE	FALSE	TRUE	TRUE
ENSMUSG00000004842	Pou1f1	protein_coding	Q00286,F8WGJ8,F1T2M3,V9GX02	PIT1_MOUSE,F8WGJ8_MOUSE,F1T2M3_MOUSE,V9GX02_MOUSE	Pituitary-specific positive transcription factor 1,Pituitary-specific positive transcription factor 1,Pituitary-specific positive transcription factor 1 Pituitary-specific positive transcription factor 1 variant w,Pituitary-specific positive transcription factor 1	Pou1f1 Pit-1 Pit1,Pou1f1,Pou1f1 Pit-1,Pou1f1	ENSMUST00000176330,ENSMUST00000004964 ENSMUST00000176038,ENSMUST00000184525,ENSMUST00000183994	ENSMUSP00000135113,ENSMUSP00000004964,ENSMUSP00000139087,ENSMUSP00000138918	ENSMUSG00000004842,ENSMUSG00000004842,ENSMUSG00000004842,ENSMUSG00000004842	2.47469	4.40053	0.548846	0.277416	3.00321	0.458912	0.840335	FALSE	FALSE	TRUE	TRUE
ENSMUSG00000004843	Chmp2b	protein_coding	Q8BJF9 Q80UZ4 Q9CT65	CHM2B_MOUSE	Charged multivesicular body protein 2b	Chmp2b	ENSMUST00000004965	ENSMUSP00000004965	ENSMUSG00000004843	276.999	293.822	260.176	0.163477	0.17546	0.605723	0.901542	FALSE	FALSE	TRUE	FALSE
ENSMUSG00000004846	Plod3	protein_coding	Q9R0E1 Q542E0 Q9CYY9,F6W3Q8	PLOD3_MOUSE,F6W3Q8_MOUSE	Procollagen-lysine,2-oxoglutarate 5-dioxygenase 3,Procollagen-lysine,2-oxoglutarate 5-dioxygenase 3	Plod3,Plod3	ENSMUST00000004968,ENSMUST00000127100	ENSMUSP00000004968,ENSMUSP00000123550	ENSMUSG00000004846,ENSMUSG00000004846	1340.39	1348.98	1331.8	0.0179422	0.0184894	0.944963	0.990597	FALSE	FALSE	TRUE	FALSE
ENSMUSG00000004849	Ap1s1	protein_coding	P61967 P82267 Q00382 Q9BTN4 Q9UDW9,D3Z0D6,D3Z268,D3YXN0	AP1S1_MOUSE,D3Z0D6_MOUSE,D3Z268_MOUSE,D3YXN0_MOUSE	AP-1 complex subunit sigma-1A,AP-1 complex subunit sigma-1A,AP-1 complex subunit sigma-1A,AP-1 complex subunit sigma-1A	Ap1s1 Ap19,Ap1s1,Ap1s1,Ap1s1	ENSMUST00000111080,ENSMUST00000144303,ENSMUST00000129356,ENSMUST00000150603	ENSMUSP00000106709,ENSMUSP00000120895,ENSMUSP00000119458,ENSMUSP00000115941	ENSMUSG00000004849,ENSMUSG00000004849,ENSMUSG00000004849,ENSMUSG00000004849	1493.15	1333.33	1652.97	-0.298319	-0.31002	0.182647	0.633509	FALSE	FALSE	TRUE	FALSE
ENSMUSG00000004864	Mapk13	protein_coding	Q9Z1B7 Q99M57,D6RG58	MK13_MOUSE,D6RG58_MOUSE	Mitogen-activated protein kinase 13,Mitogen-activated protein kinase 13	Mapk13 Serk4,Mapk13	ENSMUST00000004986,ENSMUST00000129096	ENSMUSP00000004986,ENSMUSP00000115659	ENSMUSG00000004864,ENSMUSG00000004864	172.971	190.061	155.88	0.227513	0.286032	0.626966	0.909987	FALSE	FALSE	TRUE	FALSE
ENSMUSG00000004865	Srpk1	protein_coding	O70551 O70193 Q99JT3,F8WGJ7,B2KF32	SRPK1_MOUSE,F8WGJ7_MOUSE,B2KF32_MOUSE	SRSF protein kinase 1,SRSF protein kinase 1,SRSF protein kinase 1	Srpk1,Srpk1,Srpk1	ENSMUST00000130643,ENSMUST00000004987,ENSMUST00000114767	ENSMUSP00000116259,ENSMUSP00000004987,ENSMUSP00000110415	ENSMUSG00000004865,ENSMUSG00000004865,ENSMUSG00000004865	2894.69	2033.55	3755.84	-0.856194	-0.885133	3.39425e-05	0.00301901	TRUE	FALSE	TRUE	FALSE
ENSMUSG00000004872	Pax3	protein_coding	P24610 Q3UFQ9 Q8BRE7 Q9CXI6,Q8BRF1	PAX3_MOUSE,Q8BRF1_MOUSE	Paired box protein Pax-3,Paired box protein Pax-3 Pax3 protein	Pax3 Pax-3,Pax3	ENSMUST00000087086,ENSMUST00000004994	ENSMUSP00000084320,ENSMUSP00000004994	ENSMUSG00000004872,ENSMUSG00000004872	99.7745	109.591	89.9576	0.241777	0.284818	0.568393	0.884353	FALSE	FALSE	TRUE	FALSE
ENSMUSG00000004880	Lbr	protein_coding	Q3U9G9 Q3TSW2 Q811V8 Q811V9 Q8BST3 Q8K2Y8 Q8VDM0 Q91YS5 Q91Z27	LBR_MOUSE	Lamin-B receptor	Lbr	ENSMUST00000005003	ENSMUSP00000005003	ENSMUSG00000004880	1994.48	1379.17	2609.79	-0.861708	-0.92014	0.00228161	0.0593832	FALSE	FALSE	TRUE	FALSE
ENSMUSG00000031383	Dusp9	protein_coding	Q7TNL7	Q7TNL7_MOUSE	Dual specificity protein phosphatase	Dusp9 mCG_3242	ENSMUST00000019701	ENSMUSP00000019701	ENSMUSG00000031383	345.911	131.647	560.175	-1.87319	-2.0892	1.0865e-07	2.88593e-05	TRUE	TRUE	TRUE	TRUE
ENSMUSG00000004891	Nes	protein_coding	Q6P5H2 A1E2I2 Q80X00 Q8BPH7 Q9CV43 Q9R0C4	NEST_MOUSE	Nestin	Nes	ENSMUST00000090973 ENSMUST00000160694	ENSMUSP00000088493	ENSMUSG00000004891	11886.2	13091.1	10681.3	0.264063	0.293499	0.449151	0.838868	FALSE	FALSE	TRUE	FALSE
ENSMUSG00000004892	Bcan	protein_coding	Q61361 Q80WT7	PGCB_MOUSE	Brevican core protein	Bcan	ENSMUST00000090971	ENSMUSP00000088491	ENSMUSG00000004892	9.95931	18.7318	1.1868	1.54633	3.98035	0.0076074	0.126507	FALSE	TRUE	TRUE	TRUE
ENSMUSG00000004894	Hapln2	protein_coding	Q9ESM3,E0CXI3	HPLN2_MOUSE,E0CXI3_MOUSE	Hyaluronan and proteoglycan link protein 2,Hyaluronan and proteoglycan link protein 2	Hapln2 Bral1,Hapln2	ENSMUST00000005014,ENSMUST00000160150	ENSMUSP00000005014,ENSMUSP00000125271	ENSMUSG00000004894,ENSMUSG00000004894	2.49593	4.99186	0.01	0.697159	8.96343	0.138791	0.571055	FALSE	FALSE	TRUE	TRUE
ENSMUSG00000004895	Prcc	protein_coding	Q9EQC8	Q9EQC8_MOUSE	Papillary renal cell carcinoma (Translocation-associated) Papillary renal cell carcinoma-associated protein Protein Prcc	Prcc mCG_3086	ENSMUST00000005015	ENSMUSP00000005015	ENSMUSG00000004895	885.746	823.332	948.16	-0.194442	-0.203657	0.414281	0.819567	FALSE	FALSE	TRUE	FALSE
ENSMUSG00000004896	Rrnad1	protein_coding	G3X8Q8,E9PUL0,E9Q693,E0CYK3,E9PZV3	G3X8Q8_MOUSE,E9PUL0_MOUSE,E9Q693_MOUSE,E0CYK3_MOUSE,E9PZV3_MOUSE	Protein RRNAD1 cDNA sequence BC023814, isoform CRA_b,Protein RRNAD1,Protein RRNAD1,Protein RRNAD1,Protein RRNAD1	Rrnad1 BC023814 mCG_3080,Rrnad1,Rrnad1,Rrnad1,Rrnad1	ENSMUST00000005016,ENSMUST00000160074,ENSMUST00000164439,ENSMUST00000160143,ENSMUST00000160648	ENSMUSP00000005016,ENSMUSP00000125365,ENSMUSP00000125786,ENSMUSP00000124113,ENSMUSP00000131552	ENSMUSG00000004896,ENSMUSG00000004896,ENSMUSG00000004896,ENSMUSG00000004896,ENSMUSG00000004896	424.961	525.321	324.601	0.625672	0.694532	0.0734848	0.429044	FALSE	FALSE	TRUE	FALSE
ENSMUSG00000004897	Hdgf	protein_coding	P51859 Q8BPG7 Q9CYA4 Q9JK87,E0CXA0,E0CYW7	HDGF_MOUSE,E0CXA0_MOUSE,E0CYW7_MOUSE	Hepatoma-derived growth factor,Hepatoma-derived growth factor,Hepatoma-derived growth factor	Hdgf Tdrm1,Hdgf,Hdgf	ENSMUST00000005017,ENSMUST00000159492,ENSMUST00000162631	ENSMUSP00000005017,ENSMUSP00000124803,ENSMUSP00000123832	ENSMUSG00000004897,ENSMUSG00000004897,ENSMUSG00000004897	7312.12	6429.78	8194.45	-0.336504	-0.349877	0.13061	0.556549	FALSE	FALSE	TRUE	FALSE
ENSMUSG00000004902	Slc25a18	protein_coding	Q9DB41 B2RPU3 Q14AI5	GHC2_MOUSE	Mitochondrial glutamate carrier 2	Slc25a18 Gc2	ENSMUST00000112682	ENSMUSP00000108302	ENSMUSG00000004902	24.0723	28.3254	19.8191	0.379425	0.515207	0.456702	0.839819	FALSE	FALSE	TRUE	FALSE
ENSMUSG00000004929	Thop1	protein_coding	Q8C1A5 Q8K0J9 Q8K2D4 Q9EPX1	THOP1_MOUSE	Thimet oligopeptidase	Thop1	ENSMUST00000005057	ENSMUSP00000005057	ENSMUSG00000004929	2060.66	2304.38	1816.94	0.297091	0.342872	0.450866	0.83923	FALSE	FALSE	TRUE	FALSE
ENSMUSG00000004931	Apba3	protein_coding	O88888 Q3TDI1 Q8BR09	APBA3_MOUSE	Amyloid beta A4 precursor protein-binding family A member 3	Apba3 Mint3	ENSMUST00000057798	ENSMUSP00000050995	ENSMUSG00000004931	470.533	496.423	444.642	0.147627	0.158928	0.599861	0.89899	FALSE	FALSE	TRUE	FALSE
ENSMUSG00000004933	Matk	protein_coding	P41242 Q6LE90,D3Z4T5,D3YVQ8,D6RGA0	MATK_MOUSE,D3Z4T5_MOUSE,D3YVQ8_MOUSE,D6RGA0_MOUSE	Megakaryocyte-associated tyrosine-protein kinase,Megakaryocyte-associated tyrosine kinase, isoform CRA_c Megakaryocyte-associated tyrosine-protein kinase,Megakaryocyte-associated tyrosine-protein kinase,Megakaryocyte-associated tyrosine-protein kinase	Matk Ctk Ntk,Matk mCG_12125,Matk,Matk	ENSMUST00000105328 ENSMUST00000117488 ENSMUST00000119547,ENSMUST00000120265 ENSMUST00000121205,ENSMUST00000130282,ENSMUST00000128576	ENSMUSP00000100965,ENSMUSP00000113666,ENSMUSP00000114233,ENSMUSP00000122445	ENSMUSG00000004933,ENSMUSG00000004933,ENSMUSG00000004933,ENSMUSG00000004933	82.6948	75.2539	90.1358	-0.232957	-0.260334	0.532016	0.871255	FALSE	FALSE	TRUE	FALSE
ENSMUSG00000004934	Pias4	protein_coding	Q9JM05 Q8R165,F6RKH8,D6RGB7	PIAS4_MOUSE,F6RKH8_MOUSE,D6RGB7_MOUSE	E3 SUMO-protein ligase PIAS4,E3 SUMO-protein ligase PIAS4,E3 SUMO-protein ligase PIAS4	Pias4 Piasg,Pias4,Pias4	ENSMUST00000005064,ENSMUST00000135765,ENSMUST00000146764	ENSMUSP00000005064,ENSMUSP00000121361,ENSMUSP00000122183	ENSMUSG00000004934,ENSMUSG00000004934,ENSMUSG00000004934	528.475	549.689	507.26	0.106513	0.115889	0.718691	0.931633	FALSE	FALSE	TRUE	FALSE
ENSMUSG00000004936	Map2k1	protein_coding	P31938	MP2K1_MOUSE	Dual specificity mitogen-activated protein kinase kinase 1	Map2k1 Mek1 Prkmk1	ENSMUST00000005066	ENSMUSP00000005066	ENSMUSG00000004936	2165.07	2358.25	1971.89	0.239202	0.258138	0.427354	0.827069	FALSE	FALSE	TRUE	FALSE
ENSMUSG00000004937	Sgta	protein_coding	Q8BJU0 Q8BGA6 Q99L52	SGTA_MOUSE	Small glutamine-rich tetratricopeptide repeat-containing protein alpha	Sgta Sgt	ENSMUST00000005067	ENSMUSP00000005067	ENSMUSG00000004937	1842.1	2173.39	1510.81	0.506699	0.524623	0.0166953	0.197763	FALSE	FALSE	TRUE	FALSE
ENSMUSG00000004939	Nmrk2	protein_coding	Q9D7C9 Q0VEG2 Q3UV96	NRK2_MOUSE	Nicotinamide riboside kinase 2	Nmrk2 Itgb1bp3 Nrk2	ENSMUST00000005069	ENSMUSP00000005069	ENSMUSG00000004939	157.337	281.992	32.6814	2.14965	3.10911	NA	NA	FALSE	TRUE	TRUE	TRUE
ENSMUSG00000004945	Tmem242	protein_coding	Q8VCR3 Q8C2T2 Q8CEX9 Q9CYJ2 Q9D1H4	TM242_MOUSE	Transmembrane protein 242	Tmem242	ENSMUST00000005053	ENSMUSP00000005053	ENSMUSG00000004945	549.308	482.405	616.21	-0.31114	-0.353179	0.413979	0.819567	FALSE	FALSE	TRUE	FALSE
ENSMUSG00000004947	Dtx2	protein_coding	Q8R3P2 Q9CZV3 Q9ER07 Q9ER08	DTX2_MOUSE	Probable E3 ubiquitin-protein ligase DTX2	Dtx2	ENSMUST00000005072 ENSMUST00000111142 ENSMUST00000111144 ENSMUST00000111145 ENSMUST00000125827	ENSMUSP00000005072	ENSMUSG00000004947	426.277	365.671	486.882	-0.391263	-0.413024	0.136723	0.567221	FALSE	FALSE	TRUE	FALSE
ENSMUSG00000004951	Hspb1	protein_coding	P14602,D3YZ06	HSPB1_MOUSE,D3YZ06_MOUSE	Heat shock protein beta-1,Heat shock protein beta-1	Hspb1 Hsp25 Hsp27,Hspb1	ENSMUST00000005077,ENSMUST00000111155	ENSMUSP00000005077,ENSMUSP00000106785	ENSMUSG00000004951,ENSMUSG00000004951	906.636	964.675	848.597	0.163514	0.184964	0.654958	0.917001	FALSE	FALSE	TRUE	FALSE
ENSMUSG00000004952	Rasa4	protein_coding	Q6PFQ7 Q2PMI6 Q3U2R4 Q571H1 Q58DY7,F6W8M5,F6WTE9	RASL2_MOUSE,F6W8M5_MOUSE,F6WTE9_MOUSE	Ras GTPase-activating protein 4,Ras GTPase-activating protein 4,Ras GTPase-activating protein 4	Rasa4 Capri Kiaa0538,Rasa4,Rasa4	ENSMUST00000042135 ENSMUST00000100570,ENSMUST00000122887,ENSMUST00000145294	ENSMUSP00000037869,ENSMUSP00000118929,ENSMUSP00000120203	ENSMUSG00000004952,ENSMUSG00000004952,ENSMUSG00000004952	2322.34	2415	2229.67	0.0930481	0.115194	NA	NA	FALSE	FALSE	TRUE	FALSE
ENSMUSG00000004961	Syt5	protein_coding	Q9R0N5	SYT5_MOUSE	Synaptotagmin-5	Syt5 Syt9	ENSMUST00000065957	ENSMUSP00000070322	ENSMUSG00000004961	1.44037	2.88073	0.01	0.251523	8.17029	0.430453	0.829252	FALSE	FALSE	FALSE	TRUE
ENSMUSG00000004980	Hnrnpa2b1	protein_coding	O88569 B9EJ02 Q3UVJ5 Q6PCV9 Q8C2A0 Q8CJ71 Q91ZR9 Q9R204	ROA2_MOUSE	Heterogeneous nuclear ribonucleoproteins A2/B1	Hnrnpa2b1 Hnrpa2b1	ENSMUST00000069949 ENSMUST00000090002 ENSMUST00000114459	ENSMUSP00000067491	ENSMUSG00000004980	9383.61	8684.91	10082.3	-0.207625	-0.215243	0.331744	0.78001	FALSE	FALSE	TRUE	FALSE
ENSMUSG00000004988	Fxyd4	protein_coding	Q9D2W0	FXYD4_MOUSE	FXYD domain-containing ion transport regulator 4	Fxyd4	ENSMUST00000005114	ENSMUSP00000005114	ENSMUSG00000004988	60.485	60.5325	60.4375	0.00732441	0.0022661	0.98697	0.998488	FALSE	FALSE	TRUE	FALSE
ENSMUSG00000004994	Ccdc130	protein_coding	Q9D516 Q8VCB4,E9Q5P3,E9Q971	CC130_MOUSE,E9Q5P3_MOUSE,E9Q971_MOUSE	Coiled-coil domain-containing protein 130,Coiled-coil domain-containing protein 130,Coiled-coil domain-containing protein 130	Ccdc130,Ccdc130,Ccdc130	ENSMUST00000005120 ENSMUST00000098578,ENSMUST00000163993,ENSMUST00000172320	ENSMUSP00000005120,ENSMUSP00000125894,ENSMUSP00000128605	ENSMUSG00000004994,ENSMUSG00000004994,ENSMUSG00000004994	164.826	169.524	160.128	0.073764	0.0822595	0.822572	0.963286	FALSE	FALSE	TRUE	FALSE
ENSMUSG00000004996	Mri1	protein_coding	Q9CQT1 Q8BXF6,F6YY88,F8WI95	MTNA_MOUSE,F6YY88_MOUSE,F8WI95_MOUSE	Methylthioribose-1-phosphate isomerase,Methylthioribose-1-phosphate isomerase,Methylthioribose-1-phosphate isomerase	Mri1,Mri1,Mri1	ENSMUST00000126435,ENSMUST00000125498,ENSMUST00000005122	ENSMUSP00000122623,ENSMUSP00000117115,ENSMUSP00000005122	ENSMUSG00000004996,ENSMUSG00000004996,ENSMUSG00000004996	248.22	221.684	274.755	-0.281968	-0.309643	0.380051	0.806828	FALSE	FALSE	TRUE	FALSE
ENSMUSG00000005034	Prkacb	protein_coding	P68181 P05206 Q3TQH5 Q3UDD0 Q3UTH5	KAPCB_MOUSE	cAMP-dependent protein kinase catalytic subunit beta	Prkacb Pkacb	ENSMUST00000005164 ENSMUST00000102515 ENSMUST00000106137 ENSMUST00000106138	ENSMUSP00000005164	ENSMUSG00000005034	1353.26	1421.4	1285.12	0.137061	0.145404	0.61132	0.90243	FALSE	FALSE	TRUE	FALSE
ENSMUSG00000005043	Sgsh	protein_coding	Q9EQ08,G3XA02,B1ATE0	Q9EQ08_MOUSE,G3XA02_MOUSE,B1ATE0_MOUSE	Heparan N-sulfatase N-sulfoglucosamine sulfohydrolase (Sulfamidase), isoform CRA_b Protein Sgsh,N-sulfoglucosamine sulfohydrolase (Sulfamidase), isoform CRA_e Protein Sgsh,Protein Sgsh	Sgsh mCG_15050,Sgsh mCG_15050,Sgsh	ENSMUST00000005173,ENSMUST00000136523,ENSMUST00000100172	ENSMUSP00000005173,ENSMUSP00000115587,ENSMUSP00000097748	ENSMUSG00000005043,ENSMUSG00000005043,ENSMUSG00000005043	92.4959	125.135	59.8564	0.81883	1.06391	0.0924353	0.47757	FALSE	FALSE	TRUE	TRUE
ENSMUSG00000005045	Chd5	protein_coding	A2A8L1,E9PYU4,E9PYL1	A2A8L1_MOUSE,E9PYU4_MOUSE,E9PYL1_MOUSE	Protein Chd5,Protein Chd5,Protein Chd5	Chd5,Chd5,Chd5	ENSMUST00000005175,ENSMUST00000164662,ENSMUST00000030775	ENSMUSP00000005175,ENSMUSP00000132600,ENSMUSP00000030775	ENSMUSG00000005045,ENSMUSG00000005045,ENSMUSG00000005045	36.5678	45.098	28.0376	0.535709	0.685701	0.265988	0.725398	FALSE	FALSE	TRUE	FALSE
ENSMUSG00000005054	Cstb	protein_coding	Q62426 Q3UAW2	CYTB_MOUSE	Cystatin-B	Cstb Cst6 Stfb	ENSMUST00000005185	ENSMUSP00000005185	ENSMUSG00000005054	810.305	954.361	666.248	0.478619	0.518476	0.125032	0.547756	FALSE	FALSE	TRUE	FALSE
ENSMUSG00000005057	Sh2b2	protein_coding	Q9JID9 O88936 Q6PG00	SH2B2_MOUSE	SH2B adapter protein 2	Sh2b2 Aps	ENSMUST00000005188	ENSMUSP00000005188	ENSMUSG00000005057	354.787	311.425	398.15	-0.33185	-0.354429	0.237993	0.697084	FALSE	FALSE	TRUE	FALSE
ENSMUSG00000005069	Pex5	protein_coding	O09012 Q3UM58 Q8K2V5 Q91YC7,D3Z600	PEX5_MOUSE,D3Z600_MOUSE	Peroxisomal targeting signal 1 receptor,Peroxisomal targeting signal 1 receptor	Pex5 Pxr1,Pex5	ENSMUST00000035861 ENSMUST00000080557 ENSMUST00000112531 ENSMUST00000112532,ENSMUST00000112530	ENSMUSP00000049132,ENSMUSP00000108149	ENSMUSG00000005069,ENSMUSG00000005069	1106.79	872.033	1341.55	-0.590599	-0.621442	0.020539	0.222249	FALSE	FALSE	TRUE	FALSE
ENSMUSG00000005078	Jkamp	protein_coding	Q8BI36 B8JJ79 B8JJ80 Q99LT2 Q9CUZ1,B8JJ81	JKAMP_MOUSE,B8JJ81_MOUSE	JNK1/MAPK8-associated membrane protein,JNK1/MAPK8-associated membrane protein	Jkamp Jamp,Jkamp	ENSMUST00000057257 ENSMUST00000117449,ENSMUST00000125764	ENSMUSP00000061370,ENSMUSP00000117251	ENSMUSG00000005078,ENSMUSG00000005078	442.021	500.4	383.641	0.361182	0.383325	0.17453	0.620943	FALSE	FALSE	TRUE	FALSE
ENSMUSG00000005087	Cd44	protein_coding	Q3U8S1,Q80X37,A2APM5,A2APM1,A2APM2,A2APM4,A2APM3,E9QKM8	Q3U8S1_MOUSE,Q80X37_MOUSE,A2APM5_MOUSE,A2APM1_MOUSE,A2APM2_MOUSE,A2APM4_MOUSE,A2APM3_MOUSE,E9QKM8_MOUSE	CD44 antigen,CD44 antigen Cd44 protein,CD44 antigen,CD44 antigen,CD44 antigen,CD44 antigen,CD44 antigen,CD44 antigen	Cd44,Cd44,Cd44,Cd44,Cd44,Cd44,Cd44,Cd44	ENSMUST00000099673,ENSMUST00000060516,ENSMUST00000111192,ENSMUST00000111198,ENSMUST00000005218,ENSMUST00000111191,ENSMUST00000111190,ENSMUST00000111194	ENSMUSP00000097265,ENSMUSP00000062330,ENSMUSP00000106823,ENSMUSP00000106829,ENSMUSP00000005218,ENSMUSP00000106822,ENSMUSP00000106821,ENSMUSP00000106825	ENSMUSG00000005087,ENSMUSG00000005087,ENSMUSG00000005087,ENSMUSG00000005087,ENSMUSG00000005087,ENSMUSG00000005087,ENSMUSG00000005087,ENSMUSG00000005087	10602	10300.1	10903.9	-0.0768803	-0.0821749	0.78689	0.95341	FALSE	FALSE	TRUE	FALSE
ENSMUSG00000005089	Slc1a2	protein_coding	P43006 O35877 O54686 O54687,A2APL5,A2AQI7,F7CAM6,F6ZRK3	EAA2_MOUSE,A2APL5_MOUSE,A2AQI7_MOUSE,F7CAM6_MOUSE,F6ZRK3_MOUSE	Excitatory amino acid transporter 2,Excitatory amino acid transporter 2 Solute carrier family 1 (Glial high affinity glutamate transporter), member 2,Excitatory amino acid transporter 2 Solute carrier family 1 (Glial high affinity glutamate transporter), member 2,Excitatory amino acid transporter 2,Excitatory amino acid transporter 2	Slc1a2 Eaat2 Glt1,Slc1a2 RP23-163L4.1-004,Slc1a2 RP23-163L4.1-011,Slc1a2,Slc1a2	ENSMUST00000005220 ENSMUST00000080210 ENSMUST00000111212,ENSMUST00000111213,ENSMUST00000123759,ENSMUST00000136488,ENSMUST00000154446	ENSMUSP00000005220,ENSMUSP00000106844,ENSMUSP00000115129,ENSMUSP00000122094,ENSMUSP00000117549	ENSMUSG00000005089,ENSMUSG00000005089,ENSMUSG00000005089,ENSMUSG00000005089,ENSMUSG00000005089	4.72962	8.36154	1.09769	0.819936	2.9293	0.132418	0.559023	FALSE	FALSE	TRUE	TRUE
ENSMUSG00000005102	Eif2ak4	protein_coding	Q9QZ05 A2AUM3 A2AUM4 Q6GQT4 Q6ZPT5 Q8C5S0 Q8CIF5 Q9CT30 Q9CUV9 Q9ESB6 Q9ESB7 Q9ESB8,A2AUM1,A2AUM2,A2AUM0,A2AUL9	E2AK4_MOUSE,A2AUM1_MOUSE,A2AUM2_MOUSE,A2AUM0_MOUSE,A2AUL9_MOUSE	Eukaryotic translation initiation factor 2-alpha kinase 4,Eukaryotic translation initiation factor 2-alpha kinase 4,Eukaryotic translation initiation factor 2-alpha kinase 4,Eukaryotic translation initiation factor 2-alpha kinase 4,Eukaryotic translation initiation factor 2-alpha kinase 4	Eif2ak4 Gcn2 Kiaa1338,Eif2ak4,Eif2ak4,Eif2ak4,Eif2ak4	ENSMUST00000102527 ENSMUST00000110869 ENSMUST00000110870,ENSMUST00000110874,ENSMUST00000110872,ENSMUST00000005233,ENSMUST00000110877	ENSMUSP00000099586,ENSMUSP00000106498,ENSMUSP00000106496,ENSMUSP00000005233,ENSMUSP00000106501	ENSMUSG00000005102,ENSMUSG00000005102,ENSMUSG00000005102,ENSMUSG00000005102,ENSMUSG00000005102	1113.29	997.112	1229.47	-0.285012	-0.302205	0.282338	0.741908	FALSE	FALSE	TRUE	FALSE
ENSMUSG00000005103	Wdr1	protein_coding	O88342	WDR1_MOUSE	WD repeat-containing protein 1	Wdr1	ENSMUST00000005234	ENSMUSP00000005234	ENSMUSG00000005103	8560.79	7931.25	9190.34	-0.202889	-0.21257	0.404571	0.816893	FALSE	FALSE	TRUE	FALSE
ENSMUSG00000069267	Hist1h3b	protein_coding								822.641	337.184	1308.1	-1.87318	-1.95586	9.87652e-16	6.38352e-12	TRUE	TRUE	TRUE	TRUE
ENSMUSG00000005124	Wisp1	protein_coding	O54775 Q80ZL1,D3Z6X6	WISP1_MOUSE,D3Z6X6_MOUSE	WNT1-inducible-signaling pathway protein 1,WNT1-inducible-signaling pathway protein 1	Wisp1 Ccn4 Elm1,Wisp1	ENSMUST00000005255 ENSMUST00000147079,ENSMUST00000118823	ENSMUSP00000005255,ENSMUSP00000113144	ENSMUSG00000005124,ENSMUSG00000005124	1612.73	1481.75	1743.72	-0.218577	-0.234871	0.452329	0.83923	FALSE	FALSE	TRUE	FALSE
ENSMUSG00000005125	Ndrg1	protein_coding	Q62433 P97862,E9PZC7,E9Q0J8,E9Q5I8,E9Q7G8,E9PVF3,E9Q3F9,F6VLR8,E9Q147,E9Q514,E9Q7V2	NDRG1_MOUSE,E9PZC7_MOUSE,E9Q0J8_MOUSE,E9Q5I8_MOUSE,E9Q7G8_MOUSE,E9PVF3_MOUSE,E9Q3F9_MOUSE,F6VLR8_MOUSE,E9Q147_MOUSE,E9Q514_MOUSE,E9Q7V2_MOUSE	Protein NDRG1,Protein NDRG1,Protein NDRG1,Protein NDRG1,Protein NDRG1,Protein NDRG1,Protein NDRG1,Protein NDRG1,Protein NDRG1,Protein NDRG1,Protein NDRG1	Ndrg1 Ndr1 Ndrl Tdd5,Ndrg1,Ndrg1,Ndrg1,Ndrg1,Ndrg1,Ndrg1,Ndrg1,Ndrg1,Ndrg1,Ndrg1	ENSMUST00000005256,ENSMUST00000168542,ENSMUST00000171266,ENSMUST00000163496,ENSMUST00000172447,ENSMUST00000168979,ENSMUST00000170903,ENSMUST00000167817,ENSMUST00000164070,ENSMUST00000166420,ENSMUST00000164675	ENSMUSP00000005256,ENSMUSP00000127940,ENSMUSP00000129093,ENSMUSP00000130584,ENSMUSP00000130281,ENSMUSP00000126985,ENSMUSP00000127302,ENSMUSP00000127075,ENSMUSP00000126091,ENSMUSP00000127099,ENSMUSP00000130150	ENSMUSG00000005125,ENSMUSG00000005125,ENSMUSG00000005125,ENSMUSG00000005125,ENSMUSG00000005125,ENSMUSG00000005125,ENSMUSG00000005125,ENSMUSG00000005125,ENSMUSG00000005125,ENSMUSG00000005125,ENSMUSG00000005125	184.229	198.981	169.477	0.186712	0.231542	0.690843	0.925408	FALSE	FALSE	TRUE	FALSE
ENSMUSG00000005131	4930550C14Rik	protein_coding	Q9D4W2 Q3U5F8	CK065_MOUSE	Uncharacterized protein C11orf65 homolog		ENSMUST00000005262	ENSMUSP00000005262	ENSMUSG00000005131	3.58065	3.60092	3.56039	0.00836606	0.0163301	0.985984	0.998488	FALSE	FALSE	TRUE	FALSE
ENSMUSG00000005142	Man2b1	protein_coding	O09159 O55037 Q3UGH3 Q64443 Q9DBQ1	MA2B1_MOUSE	Lysosomal alpha-mannosidase	Man2b1 Laman Man2b Manb	ENSMUST00000034121	ENSMUSP00000034121	ENSMUSG00000005142	517.035	598.677	435.393	0.408129	0.459461	0.261172	0.721078	FALSE	FALSE	TRUE	FALSE
ENSMUSG00000005148	Klf5	protein_coding	Q9Z0Z7 Q9JMI2	KLF5_MOUSE	Krueppel-like factor 5	Klf5 Bteb2 Iklf	ENSMUST00000005279	ENSMUSP00000005279	ENSMUSG00000005148	421.805	536.816	306.795	0.70404	0.807151	0.0676163	0.412378	FALSE	FALSE	TRUE	FALSE
ENSMUSG00000005150	Wdr83	protein_coding	Q9DAJ4 Q505C2 Q8VEB7 Q99JX9 Q9D235,D6RGR4,F7C259	WDR83_MOUSE,D6RGR4_MOUSE,F7C259_MOUSE	WD repeat domain-containing protein 83,WD repeat domain-containing protein 83,WD repeat domain-containing protein 83	Wdr83 Morg1,Wdr83,Wdr83	ENSMUST00000093357 ENSMUST00000149050,ENSMUST00000152785,ENSMUST00000142201	ENSMUSP00000091048,ENSMUSP00000122127,ENSMUSP00000122737	ENSMUSG00000005150,ENSMUSG00000005150,ENSMUSG00000005150	192.678	154.525	230.83	-0.532476	-0.578987	0.101142	0.495112	FALSE	FALSE	TRUE	FALSE
ENSMUSG00000005161	Prdx2	protein_coding	Q61171 O88376 Q60796 Q9CWJ4 Q9DB49,D3Z4A4	PRDX2_MOUSE,D3Z4A4_MOUSE	Peroxiredoxin-2,Peroxiredoxin-2	Prdx2 Tdpx1 Tpx,Prdx2	ENSMUST00000005292 ENSMUST00000109733 ENSMUST00000109734 ENSMUST00000164807,ENSMUST00000125893	ENSMUSP00000005292,ENSMUSP00000122694	ENSMUSG00000005161,ENSMUSG00000005161	2737.89	2905.22	2570.56	0.164023	0.176565	0.579068	0.889677	FALSE	FALSE	TRUE	FALSE
ENSMUSG00000005198	Polr2a	protein_coding	P08775 Q5F298	RPB1_MOUSE	DNA-directed RNA polymerase II subunit RPB1	Polr2a Rpii215 Rpo2-1	ENSMUST00000058470 ENSMUST00000071213	ENSMUSP00000050771	ENSMUSG00000005198	5895.79	4281.2	7510.39	-0.752111	-0.810875	0.0124443	0.165839	FALSE	FALSE	TRUE	FALSE
ENSMUSG00000005204	Senp3	protein_coding	Q9EP97 Q5F2A5 Q8BRD5 Q8C2H5,F6Z9L5	SENP3_MOUSE,F6Z9L5_MOUSE	Sentrin-specific protease 3,Sentrin-specific protease 3	Senp3 Smt3ip Smt3ip1,Senp3	ENSMUST00000005336 ENSMUST00000066760,ENSMUST00000134942	ENSMUSP00000005336,ENSMUSP00000114791	ENSMUSG00000005204,ENSMUSG00000005204	1934.03	1780.96	2087.1	-0.22127	-0.228843	0.289021	0.747632	FALSE	FALSE	TRUE	FALSE
ENSMUSG00000005220	Corin	protein_coding	Q9Z319 B2RRC6 Q566K6,H3BLR7,H3BLB2,H3BKS9	CORIN_MOUSE,H3BLR7_MOUSE,H3BLB2_MOUSE,H3BKS9_MOUSE	Atrial natriuretic peptide-converting enzyme,Atrial natriuretic peptide-converting enzyme,Atrial natriuretic peptide-converting enzyme,Atrial natriuretic peptide-converting enzyme	Corin Crn Lrp4,Corin,Corin,Corin	ENSMUST00000005352 ENSMUST00000167460,ENSMUST00000175766,ENSMUST00000176974,ENSMUST00000177290	ENSMUSP00000005352,ENSMUSP00000135889,ENSMUSP00000135722,ENSMUSP00000135511	ENSMUSG00000005220,ENSMUSG00000005220,ENSMUSG00000005220,ENSMUSG00000005220	3.29061	5.94328	0.63795	0.72368	3.21974	0.162943	0.606739	FALSE	FALSE	TRUE	TRUE
ENSMUSG00000005225	Plekha8	protein_coding	Q80W71	PKHA8_MOUSE	Pleckstrin homology domain-containing family A member 8	Plekha8 Fapp2	ENSMUST00000101385 ENSMUST00000119706	ENSMUSP00000098935	ENSMUSG00000005225	324.371	280.39	368.352	-0.355696	-0.393653	0.286619	0.745178	FALSE	FALSE	TRUE	FALSE
ENSMUSG00000005233	Spc25	protein_coding	Q3UA16 Q9D021 Q9D1K6,A2AUT4,A2AUT1,A2AUT3	SPC25_MOUSE,A2AUT4_MOUSE,A2AUT1_MOUSE,A2AUT3_MOUSE	Kinetochore protein Spc25,Kinetochore protein Spc25,Kinetochore protein Spc25,Kinetochore protein Spc25	Spc25 Spbc25,Spc25,Spc25,Spc25	ENSMUST00000005365 ENSMUST00000112320 ENSMUST00000167875,ENSMUST00000127243,ENSMUST00000149045,ENSMUST00000149643	ENSMUSP00000005365,ENSMUSP00000120142,ENSMUSP00000120999,ENSMUSP00000117415	ENSMUSG00000005233,ENSMUSG00000005233,ENSMUSG00000005233,ENSMUSG00000005233	380.458	347.441	413.475	-0.234961	-0.251033	0.39884	0.813938	FALSE	FALSE	TRUE	FALSE
ENSMUSG00000005237	Dnah2	protein_coding	P0C6F1 B1AR18 O08826 Q8C0U5,D3Z667	DYH2_MOUSE,D3Z667_MOUSE	Dynein heavy chain 2, axonemal,Dynein heavy chain 2, axonemal	Dnah2 Dnahc2,Dnah2 Dnahc2	ENSMUST00000035539,ENSMUST00000108659	ENSMUSP00000047329,ENSMUSP00000104299	ENSMUSG00000005237,ENSMUSG00000005237	6.66444	10.3173	3.01154	0.784116	1.7765	0.17571	0.621859	FALSE	FALSE	TRUE	TRUE
ENSMUSG00000005251	Ripk4	protein_coding	Q9ERK0 Q3UM04,D3YXY4	RIPK4_MOUSE,D3YXY4_MOUSE	Receptor-interacting serine/threonine-protein kinase 4,Receptor-interacting serine/threonine-protein kinase 4	Ripk4 Ankrd3 Pkk,Ripk4	ENSMUST00000019386,ENSMUST00000113743	ENSMUSP00000019386,ENSMUSP00000109372	ENSMUSG00000005251,ENSMUSG00000005251	3.54173	6.5346	0.548846	0.818943	3.57363	0.121233	0.540626	FALSE	FALSE	TRUE	TRUE
ENSMUSG00000005262	Ufd1l	protein_coding	P70362 Q923C4,E9Q646,E9Q0Y6,E9Q6S9,E9Q475,F6SYJ2	UFD1_MOUSE,E9Q646_MOUSE,E9Q0Y6_MOUSE,E9Q6S9_MOUSE,E9Q475_MOUSE,F6SYJ2_MOUSE	Ubiquitin fusion degradation protein 1 homolog,Ubiquitin fusion degradation protein 1 homolog,Ubiquitin fusion degradation protein 1 homolog,Ubiquitin fusion degradation protein 1 homolog,Ubiquitin fusion degradation protein 1 homolog,Ubiquitin fusion degradation protein 1 homolog	Ufd1l,Ufd1l,Ufd1l,Ufd1l,Ufd1l,Ufd1l	ENSMUST00000005394 ENSMUST00000115578,ENSMUST00000172013,ENSMUST00000163695,ENSMUST00000168822,ENSMUST00000171789,ENSMUST00000172451	ENSMUSP00000005394,ENSMUSP00000128186,ENSMUSP00000132341,ENSMUSP00000130394,ENSMUSP00000131977,ENSMUSP00000133217	ENSMUSG00000005262,ENSMUSG00000005262,ENSMUSG00000005262,ENSMUSG00000005262,ENSMUSG00000005262,ENSMUSG00000005262	895.161	1013.38	776.937	0.35992	0.383312	0.190086	0.644179	FALSE	FALSE	TRUE	FALSE
ENSMUSG00000005267	Zfp287	protein_coding	Q9EQB9 Q8CDU3,Q3UZW0,B7ZC81,Q5SVS9	ZN287_MOUSE,Q3UZW0_MOUSE,B7ZC81_MOUSE,Q5SVS9_MOUSE	Zinc finger protein 287,Zinc finger protein 287,Zinc finger protein 287,Zinc finger protein 287	Znf287 Skat2 Zfp287,Zfp287,Zfp287,Zfp287	ENSMUST00000149228,ENSMUST00000150336,ENSMUST00000128370,ENSMUST00000005399	ENSMUSP00000114531,ENSMUSP00000121717,ENSMUSP00000117179,ENSMUSP00000005399	ENSMUSG00000005267,ENSMUSG00000005267,ENSMUSG00000005267,ENSMUSG00000005267	195.271	201.132	189.41	0.0793304	0.0866365	0.807241	0.959319	FALSE	FALSE	TRUE	FALSE
ENSMUSG00000005299	Letm1	protein_coding	Q9Z2I0 Q5PQC5 Q7TMK8 Q80ZX6 Q8CGJ3 Q8K5E5	LETM1_MOUSE	LETM1 and EF-hand domain-containing protein 1, mitochondrial	Letm1	ENSMUST00000005431	ENSMUSP00000005431	ENSMUSG00000005299	1590.71	1427.03	1754.39	-0.285047	-0.297954	0.22169	0.682745	FALSE	FALSE	TRUE	FALSE
ENSMUSG00000005312	Ubqln1	protein_coding	Q8R317 Q80V10 Q8C7T4 Q8C835 Q8K141 Q91VI8 Q9D0Z0 Q9QZM1	UBQL1_MOUSE	Ubiquilin-1	Ubqln1 Plic1	ENSMUST00000058735 ENSMUST00000076454	ENSMUSP00000050191	ENSMUSG00000005312	3091.29	2855.5	3327.09	-0.21245	-0.220518	0.335324	0.782283	FALSE	FALSE	TRUE	FALSE
ENSMUSG00000005320	Fgfr4	protein_coding	Q03142 Q27Q87 Q5J7D9 Q8C3V5 Q8CIB8	FGFR4_MOUSE	Fibroblast growth factor receptor 4	Fgfr4 Fgfr-4 Mpk-11	ENSMUST00000005452	ENSMUSP00000005452	ENSMUSG00000005320	792.099	917.892	666.307	0.342134	0.462137	NA	NA	FALSE	FALSE	TRUE	FALSE
ENSMUSG00000005338	Cadm3	protein_coding	Q99N28 Q8BSQ8 Q8K1H8,K4DI58	CADM3_MOUSE,K4DI58_MOUSE	Cell adhesion molecule 3,Cell adhesion molecule 3 Immunoglobulin superfamily, member 4B, isoform CRA_a	Cadm3 Igsf4b Necl1 Syncam3 Tsll1,Cadm3 Igsf4b mCG_1205	ENSMUST00000111220,ENSMUST00000005470	ENSMUSP00000106851,ENSMUSP00000005470	ENSMUSG00000005338,ENSMUSG00000005338	6.18239	8.07735	4.28744	0.366782	0.913766	0.518665	0.863948	FALSE	FALSE	TRUE	FALSE
ENSMUSG00000005354	Txn2	protein_coding	P97493 A2A440 Q545D5,Q3TUS3,A2A439,G3UX46,G3UZY2,G3UX99	THIOM_MOUSE,Q3TUS3_MOUSE,A2A439_MOUSE,G3UX46_MOUSE,G3UZY2_MOUSE,G3UX99_MOUSE	Thioredoxin, mitochondrial,Thioredoxin, mitochondrial,Thioredoxin, mitochondrial,Thioredoxin, mitochondrial,Thioredoxin,Thioredoxin, mitochondrial	Txn2,Txn2,Txn2,Txn2,Txn2,Txn2	ENSMUST00000005487 ENSMUST00000109748,ENSMUST00000100486,ENSMUST00000109747,ENSMUST00000174468,ENSMUST00000173631,ENSMUST00000174529	ENSMUSP00000005487,ENSMUSP00000098055,ENSMUSP00000105369,ENSMUSP00000133548,ENSMUSP00000134682,ENSMUSP00000133605	ENSMUSG00000005354,ENSMUSG00000005354,ENSMUSG00000005354,ENSMUSG00000005354,ENSMUSG00000005354,ENSMUSG00000005354	1637.87	1522.18	1753.55	-0.193121	-0.204143	0.464414	0.842424	FALSE	FALSE	TRUE	FALSE
ENSMUSG00000005357	Slc1a6	protein_coding	O35544	EAA4_MOUSE	Excitatory amino acid transporter 4	Slc1a6 Eaat4	ENSMUST00000005490	ENSMUSP00000005490	ENSMUSG00000005357	3.84716	7.69431	0.01	0.686014	9.58765	0.139968	0.572809	FALSE	FALSE	TRUE	TRUE
ENSMUSG00000005360	Slc1a3	protein_coding	P56564 Q99P53,D3YY51	EAA1_MOUSE,D3YY51_MOUSE	Excitatory amino acid transporter 1,Excitatory amino acid transporter 1	Slc1a3 Eaat1 Gmt1,Slc1a3	ENSMUST00000005493,ENSMUST00000157065	ENSMUSP00000005493,ENSMUSP00000118902	ENSMUSG00000005360,ENSMUSG00000005360	50.8387	66.7864	34.891	0.764497	0.936698	0.0879268	0.466075	FALSE	FALSE	TRUE	FALSE
ENSMUSG00000005362	Crbn	protein_coding	Q8C7D2 Q3TVC2 Q5RJV6 Q6IS49 Q80XJ1 Q8BP45 Q8C6B7 Q9JKR4	CRBN_MOUSE	Protein cereblon	Crbn	ENSMUST00000013882 ENSMUST00000049675 ENSMUST00000113239	ENSMUSP00000013882	ENSMUSG00000005362	497.003	637.558	356.448	0.741094	0.838865	0.0472245	0.34476	FALSE	FALSE	TRUE	FALSE
ENSMUSG00000005370	Msh6	protein_coding	P54276 O54710 Q6GTK8	MSH6_MOUSE	DNA mismatch repair protein Msh6	Msh6 Gtmbp	ENSMUST00000005503	ENSMUSP00000005503	ENSMUSG00000005370	1210.96	903.332	1518.58	-0.716658	-0.749392	0.002375	0.0609803	FALSE	FALSE	TRUE	FALSE
ENSMUSG00000005371	Fbxo11	protein_coding	Q7TPD1 A1A595 E9QP06 Q08EB9 Q08EC0 Q80UP0,S4R2I0,F6T356	FBX11_MOUSE,S4R2I0_MOUSE,F6T356_MOUSE	F-box only protein 11,F-box only protein 11,F-box only protein 11	Fbxo11,Fbxo11,Fbxo11	ENSMUST00000005504,ENSMUST00000135639,ENSMUST00000130379	ENSMUSP00000005504,ENSMUSP00000138653,ENSMUSP00000121206	ENSMUSG00000005371,ENSMUSG00000005371,ENSMUSG00000005371	701.163	697.768	704.557	-0.0132136	-0.0139704	0.960542	0.992257	FALSE	FALSE	TRUE	FALSE
ENSMUSG00000005373	Mlxipl	protein_coding	Q99MZ3 Q99MY9 Q99MZ0 Q99MZ1 Q99MZ2 Q9JLM5,F6Q3B6,F6Q4B6	MLXPL_MOUSE,F6Q3B6_MOUSE,F6Q4B6_MOUSE	Carbohydrate-responsive element-binding protein,Carbohydrate-responsive element-binding protein,Carbohydrate-responsive element-binding protein	Mlxipl Mio Wbscr14,Mlxipl,Mlxipl	ENSMUST00000005507 ENSMUST00000128691 ENSMUST00000129008 ENSMUST00000153519,ENSMUST00000154840,ENSMUST00000123370	ENSMUSP00000005507,ENSMUSP00000121668,ENSMUSP00000116358	ENSMUSG00000005373,ENSMUSG00000005373,ENSMUSG00000005373	8.20238	13.6605	2.74423	0.767789	2.31554	0.168595	0.615242	FALSE	FALSE	TRUE	TRUE
ENSMUSG00000005374	Tbl2	protein_coding	Q9R099 Q8CFY0,D6RI48,F8WI46,D3YZH8	TBL2_MOUSE,D6RI48_MOUSE,F8WI46_MOUSE,D3YZH8_MOUSE	Transducin beta-like protein 2,Transducin beta-like protein 2,Transducin beta-like protein 2,Transducin beta-like protein 2	Tbl2,Tbl2,Tbl2,Tbl2	ENSMUST00000153183,ENSMUST00000139565,ENSMUST00000005508,ENSMUST00000152013	ENSMUSP00000115011,ENSMUSP00000120685,ENSMUSP00000005508,ENSMUSP00000118691	ENSMUSG00000005374,ENSMUSG00000005374,ENSMUSG00000005374,ENSMUSG00000005374	691.045	656.184	725.905	-0.137545	-0.145681	0.60018	0.89899	FALSE	FALSE	TRUE	FALSE
ENSMUSG00000005378	Wbscr22	protein_coding	Q9CY21 Q3U915,D3YYK7,Q9DCT4,D3Z1S2,F6VT90,D3YWZ3	WBS22_MOUSE,D3YYK7_MOUSE,Q9DCT4_MOUSE,D3Z1S2_MOUSE,F6VT90_MOUSE,D3YWZ3_MOUSE	Ribosome biogenesis methyltransferase WBSCR22,MCG16714, isoform CRA_c Ribosome biogenesis methyltransferase WBSCR22,MCG16714, isoform CRA_a Ribosome biogenesis methyltransferase WBSCR22,Ribosome biogenesis methyltransferase WBSCR22,Ribosome biogenesis methyltransferase WBSCR22,Ribosome biogenesis methyltransferase WBSCR22	Wbscr22,Wbscr22 mCG_16714,Wbscr22 mCG_16714,Wbscr22,Wbscr22,Wbscr22	ENSMUST00000085984,ENSMUST00000111205,ENSMUST00000071677,ENSMUST00000141309,ENSMUST00000129691,ENSMUST00000148549	ENSMUSP00000083146,ENSMUSP00000106836,ENSMUSP00000071600,ENSMUSP00000119659,ENSMUSP00000120383,ENSMUSP00000118370	ENSMUSG00000005378,ENSMUSG00000005378,ENSMUSG00000005378,ENSMUSG00000005378,ENSMUSG00000005378,ENSMUSG00000005378	613.516	574.819	652.213	-0.173322	-0.182235	0.510757	0.861754	FALSE	FALSE	TRUE	FALSE
ENSMUSG00000005397	Nid1	protein_coding	P10493 Q3TKX9 Q8BQI3 Q8C3U8 Q8C9P6	NID1_MOUSE	Nidogen-1	Nid1 Ent	ENSMUST00000005532	ENSMUSP00000005532	ENSMUSG00000005397	3802.82	3579.28	4026.36	-0.148645	-0.169809	0.699267	0.92731	FALSE	FALSE	TRUE	FALSE
ENSMUSG00000037572	Wdhd1	protein_coding	P59328 Q6P408,E9QPB3	WDHD1_MOUSE,E9QPB3_MOUSE	WD repeat and HMG-box DNA-binding protein 1,WD repeat and HMG-box DNA-binding protein 1	Wdhd1 And1,Wdhd1	ENSMUST00000111790 ENSMUST00000111792,ENSMUST00000111791	ENSMUSP00000107420,ENSMUSP00000107421	ENSMUSG00000037572,ENSMUSG00000037572	805.767	331.683	1279.85	-1.86411	-1.9481	3.76621e-15	1.46054e-11	TRUE	TRUE	TRUE	TRUE
ENSMUSG00000005413	Hmox1	protein_coding	P14901,H3BKP1	HMOX1_MOUSE,H3BKP1_MOUSE	Heme oxygenase 1,Heme oxygenase 1	Hmox1,Hmox1	ENSMUST00000005548,ENSMUST00000159631	ENSMUSP00000005548,ENSMUSP00000135466	ENSMUSG00000005413,ENSMUSG00000005413	2245.74	3047.65	1443.83	0.924075	1.07779	0.0229952	0.237421	FALSE	FALSE	TRUE	TRUE
ENSMUSG00000005417	Mprip	protein_coding	P97434 Q3TBR5 Q3TC85 Q3TRS0 Q3U1Y8 Q3U3E4 Q5SWZ3 Q5SWZ4 Q5SWZ7 Q6P559 Q80YC8,F6S5I0,Q5SWZ5,F6RND9,F6XZM9	MPRIP_MOUSE,F6S5I0_MOUSE,Q5SWZ5_MOUSE,F6RND9_MOUSE,F6XZM9_MOUSE	Myosin phosphatase Rho-interacting protein,Myosin phosphatase Rho-interacting protein,Myosin phosphatase Rho-interacting protein,Myosin phosphatase Rho-interacting protein,Myosin phosphatase Rho-interacting protein	Mprip Kiaa0864 Mrip Rhoip3,Mprip,Mprip,Mprip,Mprip	ENSMUST00000072031 ENSMUST00000108751 ENSMUST00000116371,ENSMUST00000132620,ENSMUST00000066330,ENSMUST00000133861,ENSMUST00000156111	ENSMUSP00000071914,ENSMUSP00000119422,ENSMUSP00000071081,ENSMUSP00000119562,ENSMUSP00000114446	ENSMUSG00000005417,ENSMUSG00000005417,ENSMUSG00000005417,ENSMUSG00000005417,ENSMUSG00000005417	9638.85	8991.58	10286.1	-0.18764	-0.194051	0.368009	0.799249	FALSE	FALSE	TRUE	FALSE
ENSMUSG00000005442	Cic	protein_coding	Q924A2 Q3UH79 Q3UHP4 Q6PDJ8 Q8CGE4 Q8CHH0 Q9CW61,F6SAZ4,E9Q1U4,E9QP01,F6QIA9,E9PWB7,E9PUV6,E9Q6T8	CIC_MOUSE,F6SAZ4_MOUSE,E9Q1U4_MOUSE,E9QP01_MOUSE,F6QIA9_MOUSE,E9PWB7_MOUSE,E9PUV6_MOUSE,E9Q6T8_MOUSE	Protein capicua homolog,Protein capicua homolog,Protein capicua homolog,Protein capicua homolog,Protein capicua homolog,Protein capicua homolog,Protein capicua homolog,Protein capicua homolog	Cic Kiaa0306,Cic,Cic,Cic,Cic,Cic,Cic,Cic	ENSMUST00000163320 ENSMUST00000169266,ENSMUST00000163901,ENSMUST00000164440,ENSMUST00000005578,ENSMUST00000164820,ENSMUST00000169392,ENSMUST00000168956,ENSMUST00000165239	ENSMUSP00000126659,ENSMUSP00000127858,ENSMUSP00000129977,ENSMUSP00000005578,ENSMUSP00000130146,ENSMUSP00000131680,ENSMUSP00000129518,ENSMUSP00000128071	ENSMUSG00000005442,ENSMUSG00000005442,ENSMUSG00000005442,ENSMUSG00000005442,ENSMUSG00000005442,ENSMUSG00000005442,ENSMUSG00000005442,ENSMUSG00000005442	2508.37	2628.09	2388.65	0.130133	0.137818	0.629336	0.910048	FALSE	FALSE	TRUE	FALSE
ENSMUSG00000005447	Pafah1b3	protein_coding	Q61205,Q8CA83,D3Z2X5,D3Z7E6	PA1B3_MOUSE,Q8CA83_MOUSE,D3Z2X5_MOUSE,D3Z7E6_MOUSE	Platelet-activating factor acetylhydrolase IB subunit gamma,Platelet-activating factor acetylhydrolase IB subunit gamma Platelet-activating factor acetylhydrolase, isoform 1b, alpha1 subunit, isoform CRA_b,Platelet-activating factor acetylhydrolase IB subunit gamma,Platelet-activating factor acetylhydrolase IB subunit gamma	Pafah1b3 Pafahg,Pafah1b3 mCG_7263,Pafah1b3,Pafah1b3	ENSMUST00000005583,ENSMUST00000155118,ENSMUST00000148150,ENSMUST00000108410	ENSMUSP00000005583,ENSMUSP00000120379,ENSMUSP00000121250,ENSMUSP00000104048	ENSMUSG00000005447,ENSMUSG00000005447,ENSMUSG00000005447,ENSMUSG00000005447	377.515	371.168	383.862	-0.0458392	-0.0485153	0.877514	0.976366	FALSE	FALSE	TRUE	FALSE
ENSMUSG00000005465	Il27ra	protein_coding	O70394 E9QNY4	I27RA_MOUSE	Interleukin-27 receptor subunit alpha	Il27ra Tccr Wsx1	ENSMUST00000005601	ENSMUSP00000005601	ENSMUSG00000005465	9.51623	13.7364	5.29603	0.646398	1.37503	0.265359	0.725398	FALSE	FALSE	TRUE	TRUE
ENSMUSG00000005469	Prkaca	protein_coding	P05132 Q9JID0	KAPCA_MOUSE	cAMP-dependent protein kinase catalytic subunit alpha	Prkaca Pkaca	ENSMUST00000005606	ENSMUSP00000005606	ENSMUSG00000005469	2843.32	2944.17	2742.48	0.0812885	0.102379	NA	NA	FALSE	FALSE	TRUE	FALSE
ENSMUSG00000005470	Asf1b	protein_coding	Q9DAP7 Q8BP41 Q9CTX3	ASF1B_MOUSE	Histone chaperone ASF1B	Asf1b	ENSMUST00000005607	ENSMUSP00000005607	ENSMUSG00000005470	548.255	374.215	722.295	-0.901143	-0.948722	0.000440843	0.0194272	TRUE	FALSE	TRUE	FALSE
ENSMUSG00000005474	Myl10	protein_coding	E9QNY3	E9QNY3_MOUSE	Myosin regulatory light chain 10	Myl10	ENSMUST00000005611	ENSMUSP00000005611	ENSMUSG00000005474	1.88683	2.67598	1.09769	0.2137	1.28559	0.631936	0.910983	FALSE	FALSE	FALSE	TRUE
ENSMUSG00000005481	Ddx39	protein_coding	Q8VDW0 Q3UJV4 Q8C2C2,D6RHT5	DX39A_MOUSE,D6RHT5_MOUSE	ATP-dependent RNA helicase DDX39A,ATP-dependent RNA helicase DDX39A	Ddx39a Ddx39,Ddx39	ENSMUST00000019576 ENSMUST00000109810 ENSMUST00000172396,ENSMUST00000140521	ENSMUSP00000019576,ENSMUSP00000116101	ENSMUSG00000005481,ENSMUSG00000005481	2427.26	1972.41	2882.11	-0.526216	-0.54717	0.0190045	0.212327	FALSE	FALSE	TRUE	FALSE
ENSMUSG00000005483	Dnajb1	protein_coding	Q9QYJ3	DNJB1_MOUSE	DnaJ homolog subfamily B member 1	Dnajb1 Hsp40 Hspf1	ENSMUST00000005620	ENSMUSP00000005620	ENSMUSG00000005483	1089.04	1133.27	1044.8	0.11143	0.117275	0.648019	0.914919	FALSE	FALSE	TRUE	FALSE
ENSMUSG00000005493	Msh4	protein_coding	Q99MT2 Q920J1	MSH4_MOUSE	MutS protein homolog 4	Msh4	ENSMUST00000005630	ENSMUSP00000005630	ENSMUSG00000005493	14.2841	17.0567	11.5115	0.346873	0.567257	0.539222	0.875234	FALSE	FALSE	TRUE	FALSE
ENSMUSG00000005501	Usp40	protein_coding	Q8BWR4 Q08EB7 Q148V0 Q3TLV1 Q3TMN0 Q3V1R4 Q5EBN6	UBP40_MOUSE	Ubiquitin carboxyl-terminal hydrolase 40	Usp40	ENSMUST00000040783	ENSMUSP00000038533	ENSMUSG00000005501	1086.22	1029.05	1143.39	-0.143904	-0.152012	0.584513	0.893454	FALSE	FALSE	TRUE	FALSE
ENSMUSG00000005505	Kbtbd4	protein_coding	Q8R179 A2AFW3 Q9CQX1	KBTB4_MOUSE	Kelch repeat and BTB domain-containing protein 4	Kbtbd4 Bklhd4	ENSMUST00000090682 ENSMUST00000111464	ENSMUSP00000088179	ENSMUSG00000005505	232.52	213.026	252.014	-0.228795	-0.242474	0.412306	0.819567	FALSE	FALSE	TRUE	FALSE
ENSMUSG00000005506	Celf1	protein_coding	P28659 A2AFW9 A2AFX0 A2AFX1 A2AFX2 Q3U0N2 Q3UP93 Q3UY22 Q8R532 Q99PE1 Q9CXE5 Q9EPJ8 Q9JI37	CELF1_MOUSE	CUGBP Elav-like family member 1	Celf1 Brunol2 Cugbp Cugbp1	ENSMUST00000005643 ENSMUST00000068726 ENSMUST00000068747 ENSMUST00000111448 ENSMUST00000111449 ENSMUST00000111451 ENSMUST00000111452 ENSMUST00000111455 ENSMUST00000177642	ENSMUSP00000005643	ENSMUSG00000005506	4018.05	3563.65	4472.44	-0.309457	-0.327704	0.246108	0.70612	FALSE	FALSE	TRUE	FALSE
ENSMUSG00000005510	Ndufs3	protein_coding	Q9DCT2 Q8BTZ3 Q8R073	NDUS3_MOUSE	NADH dehydrogenase [ubiquinone] iron-sulfur protein 3, mitochondrial	Ndufs3	ENSMUST00000005647	ENSMUSP00000005647	ENSMUSG00000005510	707.196	742.186	672.207	0.132424	0.142876	0.645865	0.914445	FALSE	FALSE	TRUE	FALSE
ENSMUSG00000005514	Por	protein_coding	P37040,Q05DV1,F6R7H8,E9Q997,E9PVT9	NCPR_MOUSE,Q05DV1_MOUSE,F6R7H8_MOUSE,E9Q997_MOUSE,E9PVT9_MOUSE	NADPH--cytochrome P450 reductase,NADPH--cytochrome P450 reductase Por protein,NADPH--cytochrome P450 reductase,NADPH--cytochrome P450 reductase,NADPH--cytochrome P450 reductase	Por,Por,Por,Por,Por	ENSMUST00000005651,ENSMUST00000122113,ENSMUST00000127096,ENSMUST00000153500,ENSMUST00000153515	ENSMUSP00000005651,ENSMUSP00000112924,ENSMUSP00000119138,ENSMUSP00000121531,ENSMUSP00000121022	ENSMUSG00000005514,ENSMUSG00000005514,ENSMUSG00000005514,ENSMUSG00000005514,ENSMUSG00000005514	1644.55	1337.42	1951.68	-0.523832	-0.545261	0.0198835	0.218436	FALSE	FALSE	TRUE	FALSE
ENSMUSG00000005533	Igf1r	protein_coding	E9QNX9	E9QNX9_MOUSE	Tyrosine-protein kinase receptor	Igf1r	ENSMUST00000005671	ENSMUSP00000005671	ENSMUSG00000005533	2258.59	1876.11	2641.07	-0.475081	-0.493374	0.0314357	0.28205	FALSE	FALSE	TRUE	FALSE
ENSMUSG00000005534	Insr	protein_coding	P15208 F8VPU4	INSR_MOUSE	Insulin receptor	Insr	ENSMUST00000091291	ENSMUSP00000088837	ENSMUSG00000005534	787.428	779.81	795.046	-0.0270257	-0.0279147	0.908266	0.983601	FALSE	FALSE	TRUE	FALSE
ENSMUSG00000005540	Fcer2a	protein_coding	P20693 Q61556 Q61557	FCER2_MOUSE	Low affinity immunoglobulin epsilon Fc receptor	Fcer2 Fcer2a	ENSMUST00000005678	ENSMUSP00000005678	ENSMUSG00000005540	13.9194	18.6259	9.21283	0.579429	1.0156	0.314428	0.767563	FALSE	FALSE	TRUE	TRUE
ENSMUSG00000005553	Atp4a	protein_coding	Q91WH7,F6S7B0,E9QNX7	Q91WH7_MOUSE,F6S7B0_MOUSE,E9QNX7_MOUSE	ATPase, H+/K+ exchanging, gastric, alpha polypeptide Potassium-transporting ATPase alpha chain 1,Potassium-transporting ATPase alpha chain 1,Potassium-transporting ATPase alpha chain 1	Atp4a,Atp4a,Atp4a	ENSMUST00000170371,ENSMUST00000171014,ENSMUST00000005692	ENSMUSP00000131964,ENSMUSP00000127209,ENSMUSP00000005692	ENSMUSG00000005553,ENSMUSG00000005553,ENSMUSG00000005553	4.72926	5.06776	4.39077	0.0484422	0.206876	0.922294	0.984692	FALSE	FALSE	TRUE	FALSE
ENSMUSG00000005566	Trim28	protein_coding	Q62318 P70391 Q8C283 Q99PN4	TIF1B_MOUSE	Transcription intermediary factor 1-beta	Trim28 Krip1 Tif1b	ENSMUST00000005705	ENSMUSP00000005705	ENSMUSG00000005566	7456.47	5470.08	9442.85	-0.763535	-0.787661	0.000137354	0.00843398	TRUE	FALSE	TRUE	FALSE
ENSMUSG00000005575	Ube2m	protein_coding	P61082 O76069 Q8VC50,G5E919,F7CDT0,F6WMC0,F6YXS3	UBC12_MOUSE,G5E919_MOUSE,F7CDT0_MOUSE,F6WMC0_MOUSE,F6YXS3_MOUSE	NEDD8-conjugating enzyme Ubc12,NEDD8-conjugating enzyme Ubc12 Ubiquitin-conjugating enzyme E2M (UBC12 homolog, yeast), isoform CRA_b,NEDD8-conjugating enzyme Ubc12,NEDD8-conjugating enzyme Ubc12,NEDD8-conjugating enzyme Ubc12	Ube2m Ubc-rs2 Ubc12,Ube2m mCG_140150,Ube2m,Ube2m,Ube2m	ENSMUST00000005714,ENSMUST00000165394,ENSMUST00000125964,ENSMUST00000123541,ENSMUST00000156389	ENSMUSP00000005714,ENSMUSP00000132604,ENSMUSP00000122638,ENSMUSP00000120234,ENSMUSP00000117123	ENSMUSG00000005575,ENSMUSG00000005575,ENSMUSG00000005575,ENSMUSG00000005575,ENSMUSG00000005575	1755.26	1575.9	1934.62	-0.275411	-0.29588	0.355686	0.794417	FALSE	FALSE	TRUE	FALSE
ENSMUSG00000005580	Adcy9	protein_coding	P51830 Q61279,E9Q706	ADCY9_MOUSE,E9Q706_MOUSE	Adenylate cyclase type 9,Adenylate cyclase type 9	Adcy9,Adcy9	ENSMUST00000005719 ENSMUST00000117801,ENSMUST00000120080	ENSMUSP00000005719,ENSMUSP00000113421	ENSMUSG00000005580,ENSMUSG00000005580	177.748	188.589	166.907	0.15891	0.176204	0.624892	0.90956	FALSE	FALSE	TRUE	FALSE
ENSMUSG00000005583	Mef2c	protein_coding	Q8CFN5 Q8R0H1 Q9D7L0 Q9QW20	MEF2C_MOUSE	Myocyte-specific enhancer factor 2C	Mef2c	ENSMUST00000005722 ENSMUST00000163888 ENSMUST00000185052	ENSMUSP00000005722	ENSMUSG00000005583	783.425	1487.29	79.558	2.10427	4.22454	NA	NA	FALSE	TRUE	TRUE	TRUE
ENSMUSG00000005609	Ctr9	protein_coding	Q62018 Q3UFF5 Q3UY40 Q66JX4 Q7TPS6 Q8BND9 Q8BRD1 Q8C9W7 Q8C9Y3 Q8CHI1	CTR9_MOUSE	RNA polymerase-associated protein CTR9 homolog	Ctr9 Kiaa0155 Sh2bp1	ENSMUST00000005749	ENSMUSP00000005749	ENSMUSG00000005609	1051.83	995.221	1108.43	-0.149866	-0.15543	0.492672	0.854409	FALSE	FALSE	TRUE	FALSE
ENSMUSG00000005610	Eif4g2	protein_coding	G3XA17,F7CBP1,F7CHS2,F6UU81,F6TW20,F7DAB1	G3XA17_MOUSE,F7CBP1_MOUSE,F7CHS2_MOUSE,F6UU81_MOUSE,F6TW20_MOUSE,F7DAB1_MOUSE	Eukaryotic translation initiation factor 4 gamma 2 Eukaryotic translation initiation factor 4, gamma 2, isoform CRA_e,Eukaryotic translation initiation factor 4 gamma 2,Eukaryotic translation initiation factor 4 gamma 2,Eukaryotic translation initiation factor 4 gamma 2,Eukaryotic translation initiation factor 4 gamma 2,Eukaryotic translation initiation factor 4 gamma 2	Eif4g2 mCG_7230,Eif4g2,Eif4g2,Eif4g2,Eif4g2,Eif4g2	ENSMUST00000162415,ENSMUST00000106666 ENSMUST00000161051,ENSMUST00000160966,ENSMUST00000163014,ENSMUST00000160132,ENSMUST00000159305	ENSMUSP00000124551,ENSMUSP00000102277,ENSMUSP00000125301,ENSMUSP00000123811,ENSMUSP00000124914,ENSMUSP00000125098	ENSMUSG00000005610,ENSMUSG00000005610,ENSMUSG00000005610,ENSMUSG00000005610,ENSMUSG00000005610,ENSMUSG00000005610	26855.3	25349.9	28360.7	-0.154363	-0.161916	0.529122	0.870483	FALSE	FALSE	TRUE	FALSE
ENSMUSG00000005611	Mrvi1	protein_coding	Q9WUX5 Q3U069 Q9R2C5,Q3UR44,G5E8V5,D3YVX3,D3YUG8	MRVI1_MOUSE,Q3UR44_MOUSE,G5E8V5_MOUSE,D3YVX3_MOUSE,D3YUG8_MOUSE	Protein MRVI1,Protein MRVI1,MRV integration site 1, isoform CRA_b Protein MRVI1,Protein MRVI1,Protein MRVI1	Mrvi1 Irag,Mrvi1,Mrvi1 mCG_7238,Mrvi1,Mrvi1	ENSMUST00000005751,ENSMUST00000127935,ENSMUST00000125758,ENSMUST00000142368,ENSMUST00000154466	ENSMUSP00000005751,ENSMUSP00000120045,ENSMUSP00000114578,ENSMUSP00000117880,ENSMUSP00000120765	ENSMUSG00000005611,ENSMUSG00000005611,ENSMUSG00000005611,ENSMUSG00000005611,ENSMUSG00000005611	3.16492	6.32985	0.01	0.831546	9.30603	0.0933796	0.480004	FALSE	FALSE	TRUE	TRUE
ENSMUSG00000005615	Pcyt1a	protein_coding	P49586 Q542W4,D3Z3T5	PCY1A_MOUSE,D3Z3T5_MOUSE	Choline-phosphate cytidylyltransferase A,Choline-phosphate cytidylyltransferase A	Pcyt1a Ctpct Pcyt1,Pcyt1a	ENSMUST00000079791 ENSMUST00000104893 ENSMUST00000115140,ENSMUST00000115137	ENSMUSP00000078721,ENSMUSP00000110790	ENSMUSG00000005615,ENSMUSG00000005615	568.796	646.347	491.244	0.370054	0.395869	0.193855	0.648739	FALSE	FALSE	TRUE	FALSE
ENSMUSG00000005621	Zfp592	protein_coding	Q8BHZ4 Q80XM1	ZN592_MOUSE	Zinc finger protein 592	Znf592 Kiaa0211 Zfp592	ENSMUST00000107353	ENSMUSP00000102976	ENSMUSG00000005621	883.104	790.495	975.714	-0.279035	-0.303702	0.371027	0.801561	FALSE	FALSE	TRUE	FALSE
ENSMUSG00000005625	Psmd4	protein_coding	O35226 Q91V59 Q9JJM0 Q9JJM1 Q9JJM2 Q9JJM3,F7AI87	PSMD4_MOUSE,F7AI87_MOUSE	26S proteasome non-ATPase regulatory subunit 4,26S proteasome non-ATPase regulatory subunit 4	Psmd4 Mcb1,Psmd4	ENSMUST00000071664 ENSMUST00000107237 ENSMUST00000117355,ENSMUST00000140348	ENSMUSP00000071589,ENSMUSP00000114545	ENSMUSG00000005625,ENSMUSG00000005625	2618.43	2558.97	2677.89	-0.0622612	-0.0655343	0.813117	0.96061	FALSE	FALSE	TRUE	FALSE
ENSMUSG00000005628	Tmod4	protein_coding	Q9JLH8,D3Z5Q9,F6SI44	TMOD4_MOUSE,D3Z5Q9_MOUSE,F6SI44_MOUSE	Tropomodulin-4,Tropomodulin-4,Tropomodulin-4	Tmod4,Tmod4,Tmod4	ENSMUST00000005769 ENSMUST00000107227,ENSMUST00000131597,ENSMUST00000135867	ENSMUSP00000005769,ENSMUSP00000116341,ENSMUSP00000115834	ENSMUSG00000005628,ENSMUSG00000005628,ENSMUSG00000005628	8.77477	11.5265	6.02308	0.491263	0.936377	0.397099	0.813412	FALSE	FALSE	TRUE	FALSE
ENSMUSG00000005649	Cabp5	protein_coding	Q9JLK3,D3YWT5,Q812F5	CABP5_MOUSE,D3YWT5_MOUSE,Q812F5_MOUSE	Calcium-binding protein 5,Calcium binding protein 5, isoform CRA_b Calcium-binding protein 5,Calcium-binding protein 5 Calcium-binding protein type5 spliced variant	Cabp5,Cabp5 mCG_22561,Cabp5 CABP5b	ENSMUST00000005791,ENSMUST00000117400,ENSMUST00000152995	ENSMUSP00000005791,ENSMUSP00000112415,ENSMUSP00000122731	ENSMUSG00000005649,ENSMUSG00000005649,ENSMUSG00000005649	4.14667	0.01	8.29334	-0.474405	-9.69581	0.24105	0.700307	FALSE	FALSE	TRUE	TRUE
ENSMUSG00000005656	Snx6	protein_coding	Q6P8X1 Q9CZ03	SNX6_MOUSE	Sorting nexin-6	Snx6	ENSMUST00000005798	ENSMUSP00000005798	ENSMUSG00000005656	981.736	1016.03	947.44	0.0949539	0.10084	0.712135	0.92848	FALSE	FALSE	TRUE	FALSE
ENSMUSG00000005667	Mthfd2	protein_coding	P18155 Q3TMN4	MTDC_MOUSE	Bifunctional methylenetetrahydrofolate dehydrogenase/cyclohydrolase, mitochondrial	Mthfd2 Nmdmc	ENSMUST00000005810	ENSMUSP00000005810	ENSMUSG00000005667	2591.13	2337.61	2844.65	-0.259539	-0.283212	0.417223	0.820432	FALSE	FALSE	TRUE	FALSE
ENSMUSG00000005674	Tomm40l	protein_coding	Q9CZR3,D3YY29,D3Z346,M0QWR6,D3YXS8	TM40L_MOUSE,D3YY29_MOUSE,D3Z346_MOUSE,M0QWR6_MOUSE,D3YXS8_MOUSE	Mitochondrial import receptor subunit TOM40B,Mitochondrial import receptor subunit TOM40B,Mitochondrial import receptor subunit TOM40B,Mitochondrial import receptor subunit TOM40B,Mitochondrial import receptor subunit TOM40B	Tomm40l Tomm40b,Tomm40l,Tomm40l,Tomm40l,Tomm40l	ENSMUST00000005817 ENSMUST00000111327,ENSMUST00000138184,ENSMUST00000147246,ENSMUST00000143405,ENSMUST00000111326	ENSMUSP00000005817,ENSMUSP00000115877,ENSMUSP00000119006,ENSMUSP00000137963,ENSMUSP00000106958	ENSMUSG00000005674,ENSMUSG00000005674,ENSMUSG00000005674,ENSMUSG00000005674,ENSMUSG00000005674	160.296	169.471	151.122	0.149737	0.165322	0.635832	0.912063	FALSE	FALSE	TRUE	FALSE
ENSMUSG00000005677	Nr1i3	protein_coding	O35627 O35628 Q3V008,Q5FW96,Q3UEP1,M0QWI8	NR1I3_MOUSE,Q5FW96_MOUSE,Q3UEP1_MOUSE,M0QWI8_MOUSE	Nuclear receptor subfamily 1 group I member 3,Nuclear receptor subfamily 1 group I member 3 Nuclear receptor subfamily 1, group I, member 3,Nuclear receptor subfamily 1 group I member 3,Nuclear receptor subfamily 1 group I member 3	Nr1i3 Car,Nr1i3,Nr1i3,Nr1i3	ENSMUST00000005820 ENSMUST00000075469,ENSMUST00000111328,ENSMUST00000155126,ENSMUST00000133075	ENSMUSP00000005820,ENSMUSP00000106960,ENSMUSP00000137683,ENSMUSP00000137852	ENSMUSG00000005677,ENSMUSG00000005677,ENSMUSG00000005677,ENSMUSG00000005677	19.2875	20.5058	18.0692	0.122957	0.182497	0.821402	0.963222	FALSE	FALSE	TRUE	FALSE
ENSMUSG00000005681	Apoa2	protein_coding	P09813 Q3UKX6 Q61317	APOA2_MOUSE	Apolipoprotein A-II	Apoa2	ENSMUST00000005824 ENSMUST00000111319 ENSMUST00000111320 ENSMUST00000111321	ENSMUSP00000005824	ENSMUSG00000005681	5.31602	4.96538	5.66667	-0.0815124	-0.190595	0.886227	0.978139	FALSE	FALSE	TRUE	FALSE
ENSMUSG00000005682	Pan2	protein_coding	Q8BGF7 Q3TZK5 Q68FH6 Q6ZQ63	PAN2_MOUSE	PAB-dependent poly(A)-specific ribonuclease subunit PAN2	Pan2 Kiaa0710 Usp52	ENSMUST00000005825	ENSMUSP00000005825	ENSMUSG00000005682	403.121	423.309	382.932	0.137382	0.144623	0.611115	0.90243	FALSE	FALSE	TRUE	FALSE
ENSMUSG00000005683	Cs	protein_coding	Q9CZU6 Q3UDP3	CISY_MOUSE	Citrate synthase, mitochondrial	Cs	ENSMUST00000005826	ENSMUSP00000005826	ENSMUSG00000005683	7652.99	7739.05	7566.93	0.0304428	0.0324494	0.912189	0.983601	FALSE	FALSE	TRUE	FALSE
ENSMUSG00000005686	Ampd3	protein_coding	O08739 O88692 Q8CFR4,F6XQD0,D3YU73,D3Z4N3	AMPD3_MOUSE,F6XQD0_MOUSE,D3YU73_MOUSE,D3Z4N3_MOUSE	AMP deaminase 3,AMP deaminase 3,AMP deaminase 3,AMP deaminase 3	Ampd3,Ampd3,Ampd3,Ampd3	ENSMUST00000005829 ENSMUST00000170374,ENSMUST00000143786,ENSMUST00000147587,ENSMUST00000148292	ENSMUSP00000005829,ENSMUSP00000120983,ENSMUSP00000121238,ENSMUSP00000122657	ENSMUSG00000005686,ENSMUSG00000005686,ENSMUSG00000005686,ENSMUSG00000005686	749.005	822.742	675.269	0.249082	0.284979	0.52199	0.864839	FALSE	FALSE	TRUE	FALSE
ENSMUSG00000005687	Bcas2	protein_coding	Q9D287 Q3TKJ5 Q91YX8 Q9D2U4 Q9DAI0,D6RGA5,D6RHR7	SPF27_MOUSE,D6RGA5_MOUSE,D6RHR7_MOUSE	Pre-mRNA-splicing factor SPF27,Pre-mRNA-splicing factor SPF27,Pre-mRNA-splicing factor SPF27	Bcas2 Dam1,Bcas2,Bcas2	ENSMUST00000005830,ENSMUST00000135017,ENSMUST00000155520	ENSMUSP00000005830,ENSMUSP00000122413,ENSMUSP00000116250	ENSMUSG00000005687,ENSMUSG00000005687,ENSMUSG00000005687	1201.53	1204.17	1198.88	0.00639748	0.00635245	0.984709	0.998488	FALSE	FALSE	TRUE	FALSE
ENSMUSG00000005698	Ctcf	protein_coding	Q61164	CTCF_MOUSE	Transcriptional repressor CTCF	Ctcf	ENSMUST00000005841	ENSMUSP00000005841	ENSMUSG00000005698	1824.31	1422.24	2226.37	-0.62441	-0.646534	0.00305419	0.0710944	FALSE	FALSE	TRUE	FALSE
ENSMUSG00000005699	Pard6a	protein_coding	Q9Z101 Q5RL03 Q6P8R2,D3Z2R1	PAR6A_MOUSE,D3Z2R1_MOUSE	Partitioning defective 6 homolog alpha,Partitioning defective 6 homolog alpha	Pard6a Par6a,Pard6a	ENSMUST00000093195,ENSMUST00000098444	ENSMUSP00000090886,ENSMUSP00000096043	ENSMUSG00000005699,ENSMUSG00000005699	58.9944	54.718	63.2708	-0.163629	-0.209523	0.72079	0.931769	FALSE	FALSE	TRUE	FALSE
ENSMUSG00000005705	Agrp	protein_coding	P56473 O35967	AGRP_MOUSE	Agouti-related protein	Agrp Agrt Art	ENSMUST00000005849	ENSMUSP00000005849	ENSMUSG00000005705	5.64406	7.17889	4.10923	0.319738	0.804892	0.576049	0.888662	FALSE	FALSE	TRUE	FALSE
ENSMUSG00000005716	Pvalb	protein_coding	P32848	PRVA_MOUSE	Parvalbumin alpha	Pvalb Pva	ENSMUST00000005860 ENSMUST00000120592	ENSMUSP00000005860	ENSMUSG00000005716	2.08148	3.52502	0.63795	0.429505	2.46612	0.357322	0.79496	FALSE	FALSE	TRUE	TRUE
ENSMUSG00000005718	Tfap4	protein_coding	Q9JIZ5	Q9JIZ5_MOUSE	Activator protein 4 Protein Tfap4 Transcription factor AP4	Tfap4 Ap4 Tcfap4 mCG_128721	ENSMUST00000005862	ENSMUSP00000005862	ENSMUSG00000005718	379.25	275.55	482.951	-0.726544	-0.809565	0.037017	0.304599	FALSE	FALSE	TRUE	FALSE
ENSMUSG00000005732	Ranbp1	protein_coding	P34022 P34023 Q3TL81 Q9D894 Q9DCA3,H7BX22	RANG_MOUSE,H7BX22_MOUSE	Ran-specific GTPase-activating protein,Ran-specific GTPase-activating protein	Ranbp1 Htf9-a Htf9a,Ranbp1	ENSMUST00000115645 ENSMUST00000183528,ENSMUST00000052325	ENSMUSP00000111309,ENSMUSP00000055288	ENSMUSG00000005732,ENSMUSG00000005732	3504.42	2472.49	4536.35	-0.83278	-0.875565	0.000888483	0.0322616	TRUE	FALSE	TRUE	FALSE
ENSMUSG00000005763	Cd247	protein_coding	P29020,P24161 Q9D3G3,Q3UU54,A2MZG6 E7EXC2,J3QMU3	CD3H_MOUSE,CD3Z_MOUSE,Q3UU54_MOUSE,A2MZG6_MOUSE,J3QMU3_MOUSE	T-cell surface glycoprotein CD3 eta chain,T-cell surface glycoprotein CD3 zeta chain,T-cell surface glycoprotein CD3 zeta chain,CD3 theta T-cell surface glycoprotein CD3 zeta chain,T-cell surface glycoprotein CD3 zeta chain	Cd247 Cd3z Tcrz,Cd247 Cd3z Tcrz,Cd247 Cd3z,Cd247,Cd247	ENSMUST00000027849 ENSMUST00000086002,ENSMUST00000005907,ENSMUST00000161971,ENSMUST00000161559,ENSMUST00000178336	ENSMUSP00000027849,ENSMUSP00000005907,ENSMUSP00000124297,ENSMUSP00000124299,ENSMUSP00000136456	ENSMUSG00000005763,ENSMUSG00000005763,ENSMUSG00000005763,ENSMUSG00000005763,ENSMUSG00000005763	4.24094	6.01918	2.46269	0.392212	1.28933	0.464486	0.842424	FALSE	FALSE	TRUE	TRUE
ENSMUSG00000086933	4933426K07Rik	antisense								36.4506	9.67305	63.2281	-1.86133	-2.70852	0.00047284	0.0204195	TRUE	TRUE	TRUE	TRUE
ENSMUSG00000005779	Psmb4	protein_coding	P99026 Q3THC0 Q3THI3 Q3U0S0 Q3UVQ4 Q62008 Q8BK27 Q91VV7	PSB4_MOUSE	Proteasome subunit beta type-4	Psmb4 Lmp3	ENSMUST00000005923	ENSMUSP00000005923	ENSMUSG00000005779	1630.19	1688.94	1571.44	0.0975427	0.104033	0.719382	0.931633	FALSE	FALSE	TRUE	FALSE
ENSMUSG00000005802	Slc30a4	protein_coding	O35149 O35154 Q3UYZ9,A2AK40	ZNT4_MOUSE,A2AK40_MOUSE	Zinc transporter 4,Zinc transporter 4	Slc30a4 Lm Znt4,Slc30a4	ENSMUST00000005952,ENSMUST00000099457	ENSMUSP00000005952,ENSMUSP00000097056	ENSMUSG00000005802,ENSMUSG00000005802	3055.37	3035.81	3074.92	-0.0179527	-0.0184667	0.931146	0.986554	FALSE	FALSE	TRUE	FALSE
ENSMUSG00000005803	Sqrdl	protein_coding	Q9R112 Q8BW20 Q91XA1 Q9D891,H3BLH2,F6ZKZ3,H3BJJ7,H3BJM5	SQRD_MOUSE,H3BLH2_MOUSE,F6ZKZ3_MOUSE,H3BJJ7_MOUSE,H3BJM5_MOUSE	Sulfide:quinone oxidoreductase, mitochondrial,Sulfide:quinone oxidoreductase, mitochondrial,Sulfide:quinone oxidoreductase, mitochondrial,Sulfide:quinone oxidoreductase, mitochondrial,Sulfide:quinone oxidoreductase, mitochondrial	Sqrdl,Sqrdl,Sqrdl,Sqrdl,Sqrdl	ENSMUST00000005953 ENSMUST00000110506,ENSMUST00000176343,ENSMUST00000126403,ENSMUST00000124460,ENSMUST00000147475	ENSMUSP00000005953,ENSMUSP00000135786,ENSMUSP00000117575,ENSMUSP00000135012,ENSMUSP00000135045	ENSMUSG00000005803,ENSMUSG00000005803,ENSMUSG00000005803,ENSMUSG00000005803,ENSMUSG00000005803	115.173	150.061	80.285	0.77706	0.902348	0.0527581	0.363145	FALSE	FALSE	TRUE	FALSE
ENSMUSG00000005804	Bloc1s6	protein_coding	Q9R0C0 A2ATW6 Q3TUT4 Q91VG4	BL1S6_MOUSE	Biogenesis of lysosome-related organelles complex 1 subunit 6	Bloc1s6 P2 Pa Pldn	ENSMUST00000005954	ENSMUSP00000005954	ENSMUSG00000005804	654.146	741.884	566.408	0.371634	0.389353	0.118823	0.535958	FALSE	FALSE	TRUE	FALSE
ENSMUSG00000005813	Metap1	protein_coding	Q8BP48	MAP11_MOUSE	Methionine aminopeptidase 1	Metap1	ENSMUST00000029804	ENSMUSP00000029804	ENSMUSG00000005813	1189.04	1196.37	1181.7	0.0173691	0.0178005	0.936586	0.987202	FALSE	FALSE	TRUE	FALSE
ENSMUSG00000005823	Gpr108	protein_coding	Q91WD0 Q8BXE9 Q925B1	GP108_MOUSE	Protein GPR108	Gpr108 Lustr2	ENSMUST00000005975	ENSMUSP00000005975	ENSMUSG00000005823	405.004	424.11	385.897	0.124001	0.136223	0.690408	0.925092	FALSE	FALSE	TRUE	FALSE
ENSMUSG00000005836	Gata6	protein_coding	Q61169 P97729 Q3UQJ2 Q9QZK3	GATA6_MOUSE	Transcription factor GATA-6	Gata6	ENSMUST00000047762	ENSMUSP00000041774	ENSMUSG00000005836	1.27246	0.720183	1.82474	-0.175477	-1.34126	0.664097	0.919944	FALSE	FALSE	FALSE	TRUE
ENSMUSG00000005846	Rsl1d1	protein_coding	Q8BVY0	Q8BVY0_MOUSE	Protein Rsl1d1	Rsl1d1	ENSMUST00000119953	ENSMUSP00000113431	ENSMUSG00000005846	3369.84	3220.99	3518.7	-0.117505	-0.127541	0.703985	0.927833	FALSE	FALSE	TRUE	FALSE
ENSMUSG00000005871	Apc	protein_coding	B2RUG9,Q8C493,E9QLQ9,F6Z405,F6Q4R2,E9Q4H1	B2RUG9_MOUSE,Q8C493_MOUSE,E9QLQ9_MOUSE,F6Z405_MOUSE,F6Q4R2_MOUSE,E9Q4H1_MOUSE	Adenomatosis polyposis coli Adenomatosis polyposis coli, isoform CRA_a Adenomatous polyposis coli protein,Adenomatous polyposis coli protein,Adenomatous polyposis coli protein,Adenomatous polyposis coli protein,Adenomatous polyposis coli protein,Adenomatous polyposis coli protein	Apc mCG_121500,Apc,Apc,Apc,Apc,Apc	ENSMUST00000079362,ENSMUST00000066133,ENSMUST00000115781,ENSMUST00000163295,ENSMUST00000165590,ENSMUST00000171187	ENSMUSP00000078337,ENSMUSP00000064214,ENSMUSP00000111447,ENSMUSP00000129095,ENSMUSP00000128327,ENSMUSP00000127131	ENSMUSG00000005871,ENSMUSG00000005871,ENSMUSG00000005871,ENSMUSG00000005871,ENSMUSG00000005871,ENSMUSG00000005871	2861.96	2774.05	2949.86	-0.0829093	-0.0886524	0.766467	0.947278	FALSE	FALSE	TRUE	FALSE
ENSMUSG00000005873	Reep5	protein_coding	G3X8R0	G3X8R0_MOUSE	Receptor accessory protein 5, isoform CRA_a Receptor expression-enhancing protein 5	Reep5 mCG_121499	ENSMUST00000006027	ENSMUSP00000006027	ENSMUSG00000005873	1761.46	2142.83	1380.08	0.591326	0.634758	0.0428055	0.328797	FALSE	FALSE	TRUE	FALSE
ENSMUSG00000005881	Ergic3	protein_coding	Q9CQE7 B7ZCN9 Q6PGA7,F6UIS1,F6RK81	ERGI3_MOUSE,F6UIS1_MOUSE,F6RK81_MOUSE	Endoplasmic reticulum-Golgi intermediate compartment protein 3,Endoplasmic reticulum-Golgi intermediate compartment protein 3,Endoplasmic reticulum-Golgi intermediate compartment protein 3	Ergic3 Erv46 Sdbcag84,Ergic3,Ergic3	ENSMUST00000006035 ENSMUST00000088650,ENSMUST00000142859,ENSMUST00000155370	ENSMUSP00000006035,ENSMUSP00000115912,ENSMUSP00000119051	ENSMUSG00000005881,ENSMUSG00000005881,ENSMUSG00000005881	1529.87	1614.14	1445.59	0.148447	0.159108	0.601976	0.8996	FALSE	FALSE	TRUE	FALSE
ENSMUSG00000005882	Uqcc1	protein_coding	Q9CWU6 A2ARK1 Q3TET9 Q9CRP2 Q9JK78,D6RJ83,E0CXL8,D6RDC3,A6PWX8,D6RJ23,D6RHP7,F6V305,A6PWX5,A6PWX7,A6PWX9	UQCC1_MOUSE,D6RJ83_MOUSE,E0CXL8_MOUSE,D6RDC3_MOUSE,A6PWX8_MOUSE,D6RJ23_MOUSE,D6RHP7_MOUSE,F6V305_MOUSE,A6PWX5_MOUSE,A6PWX7_MOUSE,A6PWX9_MOUSE	Ubiquinol-cytochrome-c reductase complex assembly factor 1,Ubiquinol-cytochrome-c reductase complex assembly factor 1,Ubiquinol-cytochrome-c reductase complex assembly factor 1,Ubiquinol-cytochrome-c reductase complex assembly factor 1,Ubiquinol-cytochrome-c reductase complex assembly factor 1,Ubiquinol-cytochrome-c reductase complex assembly factor 1,Ubiquinol-cytochrome-c reductase complex asse…	Uqcc1 Bfzb Uqcc,Uqcc1 Uqcc,Uqcc1 Uqcc,Uqcc1 Uqcc,Uqcc1 Uqcc,Uqcc1 Uqcc,Uqcc1 Uqcc,Uqcc1 Uqcc,Uqcc1 Uqcc,Uqcc1 Uqcc,Uqcc1 Uqcc	ENSMUST00000109636,ENSMUST00000133726,ENSMUST00000159238,ENSMUST00000151078,ENSMUST00000152766,ENSMUST00000142655,ENSMUST00000136933,ENSMUST00000139232,ENSMUST00000006036,ENSMUST00000109631,ENSMUST00000109632	ENSMUSP00000105264,ENSMUSP00000121610,ENSMUSP00000125200,ENSMUSP00000123111,ENSMUSP00000122886,ENSMUSP00000118094,ENSMUSP00000116390,ENSMUSP00000123019,ENSMUSP00000006036,ENSMUSP00000105259,ENSMUSP00000105260	ENSMUSG00000005882,ENSMUSG00000005882,ENSMUSG00000005882,ENSMUSG00000005882,ENSMUSG00000005882,ENSMUSG00000005882,ENSMUSG00000005882,ENSMUSG00000005882,ENSMUSG00000005882,ENSMUSG00000005882,ENSMUSG00000005882	822.58	882.881	762.279	0.187057	0.2119	0.613485	0.903294	FALSE	FALSE	TRUE	FALSE
ENSMUSG00000005886	Ncoa2	protein_coding	Q61026 E9QMH9 O09001 P97759,E9PV80,D3Z4F6	NCOA2_MOUSE,E9PV80_MOUSE,D3Z4F6_MOUSE	Nuclear receptor coactivator 2,Nuclear receptor coactivator 2 Uncharacterized protein,Nuclear receptor coactivator 2	Ncoa2 Grip1 Src2 Tif2,Ncoa2,Ncoa2	ENSMUST00000006037,ENSMUST00000068304 ENSMUST00000081713,ENSMUST00000145280	ENSMUSP00000006037,ENSMUSP00000069509,ENSMUSP00000116641	ENSMUSG00000005886,ENSMUSG00000005886,ENSMUSG00000005886	1233.2	1310	1156.41	0.17335	0.179915	0.421361	0.823156	FALSE	FALSE	TRUE	FALSE
ENSMUSG00000005893	Nr2c2	protein_coding	P49117 P55093,Q3ZAR9,G3X9W4	NR2C2_MOUSE,Q3ZAR9_MOUSE,G3X9W4_MOUSE	Nuclear receptor subfamily 2 group C member 2,Nr2c2 protein Nuclear receptor subfamily 2 group C member 2,Nuclear receptor subfamily 2 group C member 2 Nuclear receptor subfamily 2, group C, member 2, isoform CRA_a	Nr2c2 Mtr2r1 Tak1 Tr4,Nr2c2,Nr2c2 mCG_127892	ENSMUST00000113460,ENSMUST00000146175,ENSMUST00000113463	ENSMUSP00000109087,ENSMUSP00000138465,ENSMUSP00000109090	ENSMUSG00000005893,ENSMUSG00000005893,ENSMUSG00000005893	988.255	753.344	1223.17	-0.649768	-0.69924	0.0283698	0.267204	FALSE	FALSE	TRUE	FALSE
ENSMUSG00000005897	Nr2c1	protein_coding	Q505F1 P97763 Q0VGP8 Q3UIJ7 Q4U1Z4 Q60927 Q62152 Q8VIJ3	NR2C1_MOUSE	Nuclear receptor subfamily 2 group C member 1	Nr2c1 Tr2 Tr2-11	ENSMUST00000092213 ENSMUST00000099343 ENSMUST00000105290	ENSMUSP00000089858	ENSMUSG00000005897	273.087	283.699	262.474	0.0993635	0.112187	0.801037	0.957524	FALSE	FALSE	TRUE	FALSE
ENSMUSG00000005899	Smpd4	protein_coding	Q6ZPR5 Q3TPE0 Q3TPP1 Q8CBJ5 Q8CD12 Q8CD83 Q8R0J3 Q9CX74,E9PZU7,E9Q1M2,E9QAA5,E9Q1V5,E9PVE5,E9Q5R0,E9Q1T4,E9Q146,E9Q5Z0,E9Q0L7,E9Q9L1,E9Q914	NSMA3_MOUSE,E9PZU7_MOUSE,E9Q1M2_MOUSE,E9QAA5_MOUSE,E9Q1V5_MOUSE,E9PVE5_MOUSE,E9Q5R0_MOUSE,E9Q1T4_MOUSE,E9Q146_MOUSE,E9Q5Z0_MOUSE,E9Q0L7_MOUSE,E9Q9L1_MOUSE,E9Q914_MOUSE	Sphingomyelin phosphodiesterase 4,Sphingomyelin phosphodiesterase 4,Sphingomyelin phosphodiesterase 4,Sphingomyelin phosphodiesterase 4,Sphingomyelin phosphodiesterase 4,Sphingomyelin phosphodiesterase 4,Sphingomyelin phosphodiesterase 4,Sphingomyelin phosphodiesterase 4,Sphingomyelin phosphodiesterase 4,Sphingomyelin phosphodiesterase 4,Sphingomyelin phosphodiesterase 4,Sphingomyelin phosphodies…	Smpd4 Kiaa1418,Smpd4,Smpd4,Smpd4,Smpd4,Smpd4,Smpd4,Smpd4,Smpd4,Smpd4,Smpd4,Smpd4,Smpd4	ENSMUST00000006053 ENSMUST00000090159 ENSMUST00000163476 ENSMUST00000165363,ENSMUST00000171435,ENSMUST00000170117,ENSMUST00000165092,ENSMUST00000170273,ENSMUST00000163592,ENSMUST00000167217,ENSMUST00000168101,ENSMUST00000172182,ENSMUST00000169662,ENSMUST00000170996,ENSMUST00000163997,ENSMUST00000170366	ENSMUSP00000006053,ENSMUSP00000131560,ENSMUSP00000132279,ENSMUSP00000133249,ENSMUSP00000129957,ENSMUSP00000126998,ENSMUSP00000130570,ENSMUSP00000129995,ENSMUSP00000126093,ENSMUSP00000125819,ENSMUSP00000129074,ENSMUSP00000128595,ENSMUSP00000130990	ENSMUSG00000005899,ENSMUSG00000005899,ENSMUSG00000005899,ENSMUSG00000005899,ENSMUSG00000005899,ENSMUSG00000005899,ENSMUSG00000005899,ENSMUSG00000005899,ENSMUSG00000005899,ENSMUSG00000005899,ENSMUSG00000005899,ENSMUSG00000005899,ENSMUSG00000005899	850.505	724.896	976.113	-0.406334	-0.429273	0.116732	0.530824	FALSE	FALSE	TRUE	FALSE
ENSMUSG00000005907	Pex1	protein_coding	Q5BL07 Q3UEC7 Q9CU85,F7CF88,D3Z5A7,F6RUH9	PEX1_MOUSE,F7CF88_MOUSE,D3Z5A7_MOUSE,F6RUH9_MOUSE	Peroxisome biogenesis factor 1,Peroxisome biogenesis factor 1,Peroxisome biogenesis factor 1,Peroxisome biogenesis factor 1	Pex1,Pex1,Pex1,Pex1	ENSMUST00000006061 ENSMUST00000121291,ENSMUST00000143132,ENSMUST00000142516,ENSMUST00000126545	ENSMUSP00000006061,ENSMUSP00000116645,ENSMUSP00000116474,ENSMUSP00000121813	ENSMUSG00000005907,ENSMUSG00000005907,ENSMUSG00000005907,ENSMUSG00000005907	250.108	260.872	239.344	0.116097	0.124258	0.688363	0.924399	FALSE	FALSE	TRUE	FALSE
ENSMUSG00000005936	Kctd20	protein_coding	Q8CDD8 Q3TKH8 Q5U5Z7 Q9CSC4 Q9CWT1,B2KF10,B2KF11	KCD20_MOUSE,B2KF10_MOUSE,B2KF11_MOUSE	BTB/POZ domain-containing protein KCTD20,BTB/POZ domain-containing protein KCTD20,BTB/POZ domain-containing protein KCTD20	Kctd20,Kctd20,Kctd20	ENSMUST00000057174 ENSMUST00000117672 ENSMUST00000118762 ENSMUST00000122163 ENSMUST00000168507,ENSMUST00000153462,ENSMUST00000153831	ENSMUSP00000062282,ENSMUSP00000120301,ENSMUSP00000122690	ENSMUSG00000005936,ENSMUSG00000005936,ENSMUSG00000005936	1222.57	1217.63	1227.51	-0.0106006	-0.0116663	0.965366	0.994287	FALSE	FALSE	TRUE	FALSE
ENSMUSG00000005947	Itgae	protein_coding	Q60677 B1AUD5,Q8BS01	ITAE_MOUSE,Q8BS01_MOUSE	Integrin alpha-E,Integrin alpha-E	Itgae,Itgae	ENSMUST00000006101,ENSMUST00000102537	ENSMUSP00000006101,ENSMUSP00000099596	ENSMUSG00000005947,ENSMUSG00000005947	15.9738	13.6111	18.3366	-0.246567	-0.429937	0.668248	0.921588	FALSE	FALSE	TRUE	FALSE
ENSMUSG00000005949	Ctns	protein_coding	P57757	CTNS_MOUSE	Cystinosin	Ctns	ENSMUST00000006103 ENSMUST00000108476	ENSMUSP00000006103	ENSMUSG00000005949	250.3	289.782	210.818	0.422989	0.458968	0.185369	0.637853	FALSE	FALSE	TRUE	FALSE
ENSMUSG00000005950	P2rx5	protein_coding	Q3UYI1,B1AUD7,B1AUD6	Q3UYI1_MOUSE,B1AUD7_MOUSE,B1AUD6_MOUSE	P2X purinoceptor,P2X purinoceptor,P2X purinoceptor	P2rx5 mCG_125429,P2rx5,P2rx5	ENSMUST00000006104,ENSMUST00000136894,ENSMUST00000135202	ENSMUSP00000006104,ENSMUSP00000121834,ENSMUSP00000118448	ENSMUSG00000005950,ENSMUSG00000005950,ENSMUSG00000005950	80.631	101.327	59.9351	0.517975	0.757547	0.337464	0.783831	FALSE	FALSE	TRUE	FALSE
ENSMUSG00000005951	Shpk	protein_coding	Q9D5J6 Q5SSE0,D6RJM2	SHPK_MOUSE,D6RJM2_MOUSE	Sedoheptulokinase,Sedoheptulokinase	Shpk Carkl,Shpk	ENSMUST00000006105,ENSMUST00000131927	ENSMUSP00000006105,ENSMUSP00000123639	ENSMUSG00000005951,ENSMUSG00000005951	17.1476	29.8152	4.47987	1.34757	2.73452	0.0202686	0.221163	FALSE	TRUE	TRUE	TRUE
ENSMUSG00000005952	Trpv1	protein_coding	Q704Y3 Q5SSE1 Q5SSE2 Q5SSE4 Q5WPV5 Q68SW0	TRPV1_MOUSE	Transient receptor potential cation channel subfamily V member 1	Trpv1	ENSMUST00000102526	ENSMUSP00000099585	ENSMUSG00000005952	11.6664	19.8615	3.47128	1.36843	2.51644	0.0173331	0.201589	FALSE	TRUE	TRUE	TRUE
ENSMUSG00000005958	Ephb3	protein_coding	P54754 Q62214 Q91YS9,E0CYA3	EPHB3_MOUSE,E0CYA3_MOUSE	Ephrin type-B receptor 3,Ephrin type-B receptor 3	Ephb3 Etk2 Mdk5 Sek4,Ephb3	ENSMUST00000006112,ENSMUST00000161063	ENSMUSP00000006112,ENSMUSP00000124375	ENSMUSG00000005958,ENSMUSG00000005958	424.072	617.838	230.306	1.02712	1.42368	NA	NA	FALSE	TRUE	TRUE	TRUE
ENSMUSG00000005968	Tuft1	protein_coding	O08970,D3YUW6,D6RGP4	TUFT1_MOUSE,D3YUW6_MOUSE,D6RGP4_MOUSE	Tuftelin,Tuftelin,Tuftelin	Tuft1,Tuft1,Tuft1	ENSMUST00000006123 ENSMUST00000107279,ENSMUST00000107277,ENSMUST00000153642	ENSMUSP00000006123,ENSMUSP00000102898,ENSMUSP00000115244	ENSMUSG00000005968,ENSMUSG00000005968,ENSMUSG00000005968	81.342	101.491	61.193	0.625601	0.729916	0.123294	0.544307	FALSE	FALSE	TRUE	FALSE
ENSMUSG00000005973	Rcn1	protein_coding	Q05186 Q3TVU3	RCN1_MOUSE	Reticulocalbin-1	Rcn1 Rca1 Rcn	ENSMUST00000006128	ENSMUSP00000006128	ENSMUSG00000005973	2451.97	2303.61	2600.32	-0.165133	-0.174795	0.540797	0.875234	FALSE	FALSE	TRUE	FALSE
ENSMUSG00000005980	Dnase1	protein_coding	P49183 O70532,E9Q797,H3BKL7,H3BJN9,D3YXC7	DNAS1_MOUSE,E9Q797_MOUSE,H3BKL7_MOUSE,H3BJN9_MOUSE,D3YXC7_MOUSE	Deoxyribonuclease-1,Deoxyribonuclease-1,Deoxyribonuclease-1,Deoxyribonuclease-1,Deoxyribonuclease-1	Dnase1 Dnl1,Dnase1,Dnase1,Dnase1,Dnase1	ENSMUST00000006136 ENSMUST00000120009,ENSMUST00000137748,ENSMUST00000177337,ENSMUST00000175755,ENSMUST00000157044	ENSMUSP00000006136,ENSMUSP00000119934,ENSMUSP00000135442,ENSMUSP00000135060,ENSMUSP00000120642	ENSMUSG00000005980,ENSMUSG00000005980,ENSMUSG00000005980,ENSMUSG00000005980,ENSMUSG00000005980	146.619	91.052	202.187	-1.03508	-1.15092	0.00321018	0.0737708	FALSE	TRUE	TRUE	TRUE
ENSMUSG00000005981	Trap1	protein_coding	Q9CQN1 Q542I4,S4R1P4	TRAP1_MOUSE,S4R1P4_MOUSE	Heat shock protein 75 kDa, mitochondrial,Heat shock protein 75 kDa, mitochondrial	Trap1 Hsp75,Trap1	ENSMUST00000006137,ENSMUST00000150354	ENSMUSP00000006137,ENSMUSP00000138307	ENSMUSG00000005981,ENSMUSG00000005981	2793.41	2774.48	2812.34	-0.0185823	-0.0195545	0.936908	0.987371	FALSE	FALSE	TRUE	FALSE
ENSMUSG00000005982	Naa60	protein_coding	Q9DBU2,D6RDS3,D3YYN1,H3BIY0,H3BJZ6,H3BLJ2,H3BJW5	NAA60_MOUSE,D6RDS3_MOUSE,D3YYN1_MOUSE,H3BIY0_MOUSE,H3BJZ6_MOUSE,H3BLJ2_MOUSE,H3BJW5_MOUSE	N-alpha-acetyltransferase 60,N-alpha-acetyltransferase 60,N-alpha-acetyltransferase 60,N-alpha-acetyltransferase 60,N-alpha-acetyltransferase 60,N-alpha-acetyltransferase 60,N-alpha-acetyltransferase 60	Naa60 Nat15,Naa60 Nat15,Naa60 Nat15,Naa60 Nat15,Naa60 Nat15,Naa60 Nat15,Naa60 Nat15	ENSMUST00000006138 ENSMUST00000115860 ENSMUST00000150655,ENSMUST00000135093 ENSMUST00000147949,ENSMUST00000151988,ENSMUST00000176625,ENSMUST00000143537,ENSMUST00000175809,ENSMUST00000176224	ENSMUSP00000006138,ENSMUSP00000114615,ENSMUSP00000118782,ENSMUSP00000134768,ENSMUSP00000135188,ENSMUSP00000135810,ENSMUSP00000135152	ENSMUSG00000005982,ENSMUSG00000005982,ENSMUSG00000005982,ENSMUSG00000005982,ENSMUSG00000005982,ENSMUSG00000005982,ENSMUSG00000005982	324.852	322.36	327.345	-0.0202403	-0.0221409	0.939725	0.988319	FALSE	FALSE	TRUE	FALSE
ENSMUSG00000005983	1700037C18Rik	protein_coding	Q8BT88 B9EJK2 Q9D9P5,H3BJ08,H3BLF4,H3BK34	CP090_MOUSE,H3BJ08_MOUSE,H3BLF4_MOUSE,H3BK34_MOUSE	Uncharacterized protein C16orf90 homolog,Protein 1700037C18Rik,Protein 1700037C18Rik,Protein 1700037C18Rik	,1700037C18Rik,1700037C18Rik,1700037C18Rik	ENSMUST00000006139 ENSMUST00000115859,ENSMUST00000177221,ENSMUST00000177323,ENSMUST00000123235	ENSMUSP00000006139,ENSMUSP00000134800,ENSMUSP00000135766,ENSMUSP00000135233	ENSMUSG00000005983,ENSMUSG00000005983,ENSMUSG00000005983,ENSMUSG00000005983	42.4916	37.3048	47.6785	-0.289815	-0.353977	0.524234	0.866646	FALSE	FALSE	TRUE	FALSE
ENSMUSG00000005986	Ankrd13d	protein_coding	Q6PD24 G3X9A8,F7C8Z0,E9Q821,E9Q6X4,F6YTJ4,F6QRW3	AN13D_MOUSE,F7C8Z0_MOUSE,E9Q821_MOUSE,E9Q6X4_MOUSE,F6YTJ4_MOUSE,F6QRW3_MOUSE	Ankyrin repeat domain-containing protein 13D,Ankyrin repeat domain-containing protein 13D,Ankyrin repeat domain-containing protein 13D,Ankyrin repeat domain-containing protein 13D,Ankyrin repeat domain-containing protein 13D,Ankyrin repeat domain-containing protein 13D	Ankrd13d,Ankrd13d,Ankrd13d,Ankrd13d,Ankrd13d,Ankrd13d	ENSMUST00000056888,ENSMUST00000169192,ENSMUST00000163858,ENSMUST00000167215,ENSMUST00000170283,ENSMUST00000166031	ENSMUSP00000053783,ENSMUSP00000130995,ENSMUSP00000128932,ENSMUSP00000128037,ENSMUSP00000126349,ENSMUSP00000130505	ENSMUSG00000005986,ENSMUSG00000005986,ENSMUSG00000005986,ENSMUSG00000005986,ENSMUSG00000005986,ENSMUSG00000005986	73.2513	106.479	40.0231	1.06396	1.41167	0.032754	0.287246	FALSE	TRUE	TRUE	TRUE
ENSMUSG00000006005	Tpr	protein_coding	F6ZDS4 Q8R4A0 Q921B9,Q7M739,F6RX08,F6R5D8	TPR_MOUSE,Q7M739_MOUSE,F6RX08_MOUSE,F6R5D8_MOUSE	Nucleoprotein TPR,Nuclear pore complex-associated intranuclear coiled-coil protein TPR Nucleoprotein TPR Translocated promoter region Translocated promoter region, isoform CRA_b,Nucleoprotein TPR,Nucleoprotein TPR	Tpr,Tpr mCG_8530,Tpr,Tpr	ENSMUST00000124973,ENSMUST00000119161,ENSMUST00000151563,ENSMUST00000124484	ENSMUSP00000117616,ENSMUSP00000112606,ENSMUSP00000116012,ENSMUSP00000121991	ENSMUSG00000006005,ENSMUSG00000006005,ENSMUSG00000006005,ENSMUSG00000006005	5220.62	4524.21	5917.03	-0.364838	-0.387206	0.176846	0.624032	FALSE	FALSE	TRUE	FALSE
ENSMUSG00000006010	BC003331	protein_coding	Q4PJX1 Q3U8Y3 Q99J66	ODR4_MOUSE	Protein odr-4 homolog	Odr4	ENSMUST00000006167 ENSMUST00000094477 ENSMUST00000097546 ENSMUST00000097547 ENSMUST00000111913	ENSMUSP00000006167	ENSMUSG00000006010	408.665	502.804	314.525	0.628406	0.676821	0.0355319	0.298352	FALSE	FALSE	TRUE	FALSE
ENSMUSG00000006014	Prg4	protein_coding	Q9JM99 Q3UEL1 Q3V198,E0CZ58,E9QQ18,E9QQ17,E0CY90,E0CXA1	PRG4_MOUSE,E0CZ58_MOUSE,E9QQ18_MOUSE,E9QQ17_MOUSE,E0CY90_MOUSE,E0CXA1_MOUSE	Proteoglycan 4,Proteoglycan 4,Proteoglycan 4,Proteoglycan 4,Proteoglycan 4,Proteoglycan 4	Prg4 Msf Szp,Prg4,Prg4,Prg4,Prg4,Prg4	ENSMUST00000006171 ENSMUST00000162367,ENSMUST00000161611 ENSMUST00000164600,ENSMUST00000111901,ENSMUST00000111902,ENSMUST00000159035,ENSMUST00000161320	ENSMUSP00000006171,ENSMUSP00000125677,ENSMUSP00000107532,ENSMUSP00000107533,ENSMUSP00000124410,ENSMUSP00000124801	ENSMUSG00000006014,ENSMUSG00000006014,ENSMUSG00000006014,ENSMUSG00000006014,ENSMUSG00000006014,ENSMUSG00000006014	18.2936	12.9404	23.6468	-0.598566	-0.869768	0.263087	0.723373	FALSE	FALSE	TRUE	FALSE
ENSMUSG00000006019	Dhx34	protein_coding	Q9DBV3,D3YTV3	DHX34_MOUSE,D3YTV3_MOUSE	Probable ATP-dependent RNA helicase DHX34,Probable ATP-dependent RNA helicase DHX34	Dhx34 Ddx34 Kiaa0134,Dhx34	ENSMUST00000094816 ENSMUST00000163968,ENSMUST00000118795 ENSMUST00000119102 ENSMUST00000121123	ENSMUSP00000092410,ENSMUSP00000112865	ENSMUSG00000006019,ENSMUSG00000006019	576.512	452.505	700.519	-0.598379	-0.630492	0.0204089	0.221821	FALSE	FALSE	TRUE	FALSE
ENSMUSG00000006021	Kptn	protein_coding	G3X8R1	G3X8R1_MOUSE	Kaptin	Kptn mCG_2079	ENSMUST00000006178	ENSMUSP00000006178	ENSMUSG00000006021	130.3	104.716	155.884	-0.511566	-0.573985	0.169645	0.615796	FALSE	FALSE	TRUE	FALSE
ENSMUSG00000006024	Napa	protein_coding	Q9DB05 Q543I3	SNAA_MOUSE	Alpha-soluble NSF attachment protein	Napa Snapa	ENSMUST00000006181	ENSMUSP00000006181	ENSMUSG00000006024	1956.85	2017.46	1896.24	0.0846687	0.0894014	0.735074	0.93788	FALSE	FALSE	TRUE	FALSE
ENSMUSG00000006050	Sra1	protein_coding	Q80VJ2 E9QM44 Q8R0S3 Q9CWU7 Q9D973,G3X8R2,G3UZQ4	SRA1_MOUSE,G3X8R2_MOUSE,G3UZQ4_MOUSE	Steroid receptor RNA activator 1,Steroid receptor RNA activator 1,Steroid receptor RNA activator 1	Sra1,Sra1,Sra1	ENSMUST00000173875,ENSMUST00000006209,ENSMUST00000173482	ENSMUSP00000133360,ENSMUSP00000006209,ENSMUSP00000134589	ENSMUSG00000006050,ENSMUSG00000006050,ENSMUSG00000006050	624.002	682.587	565.417	0.25853	0.271698	0.294127	0.752541	FALSE	FALSE	TRUE	FALSE
ENSMUSG00000006057	Atp5g1	protein_coding	Q9CR84 Q3TIE9	AT5G1_MOUSE	ATP synthase F(0) complex subunit C1, mitochondrial	Atp5g1	ENSMUST00000090541 ENSMUST00000107684 ENSMUST00000107686 ENSMUST00000178611	ENSMUSP00000088029	ENSMUSG00000006057	743.761	656.811	830.711	-0.293516	-0.338869	0.458975	0.84037	FALSE	FALSE	TRUE	FALSE
ENSMUSG00000006058	Snf8	protein_coding	Q9CZ28 A2A6M2,A2A6M1	SNF8_MOUSE,A2A6M1_MOUSE	Vacuolar-sorting protein SNF8,Vacuolar-sorting protein SNF8	Snf8 D11Moh34,Snf8	ENSMUST00000006217,ENSMUST00000107700	ENSMUSP00000006217,ENSMUSP00000103328	ENSMUSG00000006058,ENSMUSG00000006058	509.998	518.121	501.875	0.0435351	0.0459599	0.863391	0.971799	FALSE	FALSE	TRUE	FALSE
ENSMUSG00000006095	Tbcb	protein_coding	Q9D1E6 Q9CWR6 Q9DCZ6	TBCB_MOUSE	Tubulin-folding cofactor B	Tbcb Ckap1	ENSMUST00000006254	ENSMUSP00000006254	ENSMUSG00000006095	908.159	1110.69	705.63	0.593222	0.654472	0.0803855	0.44728	FALSE	FALSE	TRUE	FALSE
ENSMUSG00000006127	Inpp5k	protein_coding	Q8C5L6 O09040,D6RI67,Q5ND44	INP5K_MOUSE,D6RI67_MOUSE,Q5ND44_MOUSE	Inositol polyphosphate 5-phosphatase K,Inositol polyphosphate 5-phosphatase K,Inositol polyphosphate 5-phosphatase K	Inpp5k Pps Skip,Inpp5k,Inpp5k	ENSMUST00000006286,ENSMUST00000150857,ENSMUST00000139856	ENSMUSP00000006286,ENSMUSP00000119996,ENSMUSP00000121060	ENSMUSG00000006127,ENSMUSG00000006127,ENSMUSG00000006127	269.258	287.408	251.109	0.180602	0.194788	0.526404	0.868215	FALSE	FALSE	TRUE	FALSE
ENSMUSG00000006134	Crkl	protein_coding	P47941 Q3TQ18 Q8BGC5	CRKL_MOUSE	Crk-like protein	Crkl Crkol	ENSMUST00000006293	ENSMUSP00000006293	ENSMUSG00000006134	1603.6	1592.3	1614.89	-0.0197403	-0.0203208	0.92612	0.985198	FALSE	FALSE	TRUE	FALSE
ENSMUSG00000006154	Eps8l1	protein_coding	Q8R5F8 Q8R0D6 Q9D2M6,E9PV32,E9Q4X5,E9Q2P3,E9PVI7,E9PV13,E9PWX4,E9PZ95,F7BBD2	ES8L1_MOUSE,E9PV32_MOUSE,E9Q4X5_MOUSE,E9Q2P3_MOUSE,E9PVI7_MOUSE,E9PV13_MOUSE,E9PWX4_MOUSE,E9PZ95_MOUSE,F7BBD2_MOUSE	Epidermal growth factor receptor kinase substrate 8-like protein 1,Epidermal growth factor receptor kinase substrate 8-like protein 1,Epidermal growth factor receptor kinase substrate 8-like protein 1,Epidermal growth factor receptor kinase substrate 8-like protein 1,Epidermal growth factor receptor kinase substrate 8-like protein 1,Epidermal growth factor receptor kinase substrate 8-like protein…	Eps8l1 Eps8r1,Eps8l1,Eps8l1,Eps8l1,Eps8l1,Eps8l1,Eps8l1,Eps8l1,Eps8l1	ENSMUST00000086372 ENSMUST00000163893,ENSMUST00000163804,ENSMUST00000171445,ENSMUST00000163137,ENSMUST00000169820,ENSMUST00000167298,ENSMUST00000167810,ENSMUST00000170635,ENSMUST00000164987	ENSMUSP00000083559,ENSMUSP00000133102,ENSMUSP00000133206,ENSMUSP00000131345,ENSMUSP00000131773,ENSMUSP00000133142,ENSMUSP00000126720,ENSMUSP00000127999,ENSMUSP00000130665	ENSMUSG00000006154,ENSMUSG00000006154,ENSMUSG00000006154,ENSMUSG00000006154,ENSMUSG00000006154,ENSMUSG00000006154,ENSMUSG00000006154,ENSMUSG00000006154,ENSMUSG00000006154	32.9223	33.7868	32.0577	0.0361218	0.0757909	0.950263	0.991755	FALSE	FALSE	TRUE	FALSE
ENSMUSG00000006169	Clint1	protein_coding	Q5SUH6,Q5SUH7	Q5SUH6_MOUSE,Q5SUH7_MOUSE	Clathrin interactor 1 MCG22297, isoform CRA_b,Clathrin interactor 1	Clint1 mCG_22297,Clint1 AI642036	ENSMUST00000109261,ENSMUST00000109260	ENSMUSP00000104884,ENSMUSP00000104883	ENSMUSG00000006169,ENSMUSG00000006169	1659.82	1424.84	1894.81	-0.393253	-0.411256	0.0962141	0.484809	FALSE	FALSE	TRUE	FALSE
ENSMUSG00000006179	Prss16	protein_coding	Q9QXE5	TSSP_MOUSE	Thymus-specific serine protease	Prss16 Tssp	ENSMUST00000006341	ENSMUSP00000006341	ENSMUSG00000006179	5.79798	2.54712	9.04884	-0.704567	-1.82887	0.214856	0.67463	FALSE	FALSE	TRUE	TRUE
ENSMUSG00000006191	Cdkal1	protein_coding	Q91WE6 Q3TE97 Q3V3D2 Q5T0I5 Q8C4B0 Q9CT69,I7HPB3,B7FAT1,F6S0I8,D6RJ19	CDKAL_MOUSE,I7HPB3_MOUSE,B7FAT1_MOUSE,F6S0I8_MOUSE,D6RJ19_MOUSE	Threonylcarbamoyladenosine tRNA methylthiotransferase,CDK5 regulatory subunit associated protein 1-like 1 Threonylcarbamoyladenosine tRNA methylthiotransferase,CDK5 regulatory subunit associated protein 1-like 1 Threonylcarbamoyladenosine tRNA methylthiotransferase,Threonylcarbamoyladenosine tRNA methylthiotransferase,Threonylcarbamoyladenosine tRNA methylthiotransferase	Cdkal1,Cdkal1 RP23-202F3.2-005,Cdkal1 RP23-202F3.2-010,Cdkal1,Cdkal1	ENSMUST00000006353 ENSMUST00000091674 ENSMUST00000137225 ENSMUST00000140278,ENSMUST00000110323,ENSMUST00000124532,ENSMUST00000154209,ENSMUST00000129231	ENSMUSP00000006353,ENSMUSP00000105952,ENSMUSP00000118815,ENSMUSP00000121792,ENSMUSP00000120432	ENSMUSG00000006191,ENSMUSG00000006191,ENSMUSG00000006191,ENSMUSG00000006191,ENSMUSG00000006191	514.093	407.666	620.52	-0.559523	-0.606088	0.0667361	0.410111	FALSE	FALSE	TRUE	FALSE
ENSMUSG00000006204	5430419D17Rik	protein_coding	Q8BZE1 E9QN00	DMBTL_MOUSE	Putative DMBT1-like protein		ENSMUST00000050586	ENSMUSP00000061529	ENSMUSG00000006204	19.0155	18.137	19.894	-0.0813729	-0.133399	0.881703	0.976815	FALSE	FALSE	TRUE	FALSE
ENSMUSG00000006205	Htra1	protein_coding	Q9R118 Q8BN04 Q8BN05 Q91WS3 Q9QZK6	HTRA1_MOUSE	Serine protease HTRA1	Htra1 Htra Prss11	ENSMUST00000006367	ENSMUSP00000006367	ENSMUSG00000006205	132.708	127.056	138.359	-0.0911799	-0.122957	0.861669	0.971732	FALSE	FALSE	TRUE	FALSE
ENSMUSG00000006215	Zbtb17	protein_coding	Q60821 A2ADB9 Q60699	ZBT17_MOUSE	Zinc finger and BTB domain-containing protein 17	Zbtb17 Zfp100 Znf151	ENSMUST00000006377	ENSMUSP00000006377	ENSMUSG00000006215	854.767	949.636	759.898	0.307182	0.321569	0.20387	0.66016	FALSE	FALSE	TRUE	FALSE
ENSMUSG00000006216	Clcnkb	protein_coding	Q9WUB6 A2ADB6 Q8VCF8,F6RJZ6	CLCKB_MOUSE,F6RJZ6_MOUSE	Chloride channel protein ClC-Kb,Chloride channel protein ClC-Kb	Clcnkb Clckb Clcnk1l,Clcnkb	ENSMUST00000006378 ENSMUST00000105788,ENSMUST00000135486	ENSMUSP00000006378,ENSMUSP00000119059	ENSMUSG00000006216,ENSMUSG00000006216	4.36152	7.07651	1.64654	0.432308	2.1036	0.375929	0.803381	FALSE	FALSE	TRUE	TRUE
ENSMUSG00000006218	Fam131c	protein_coding	A2ADB2	A2ADB2_MOUSE	Family with sequence similarity 131, member C MCG10041 Protein Fam131c	Fam131c Gm693 mCG_10041	ENSMUST00000006380	ENSMUSP00000006380	ENSMUSG00000006218	14.4036	16.2871	12.5201	0.197715	0.37948	0.73254	0.936939	FALSE	FALSE	TRUE	FALSE
ENSMUSG00000006219	Fblim1	protein_coding	Q71FD7 Q3TDK3 Q99J35,A2ADE6,A2ADE8,A2ADF1,A2ADF4,A2ADE7,A2ADE9,A2ADE5,A2ADF3,A2ADF2	FBLI1_MOUSE,A2ADE6_MOUSE,A2ADE8_MOUSE,A2ADF1_MOUSE,A2ADF4_MOUSE,A2ADE7_MOUSE,A2ADE9_MOUSE,A2ADE5_MOUSE,A2ADF3_MOUSE,A2ADF2_MOUSE	Filamin-binding LIM protein 1,Filamin-binding LIM protein 1,Filamin-binding LIM protein 1,Filamin-binding LIM protein 1,Filamin-binding LIM protein 1,Filamin-binding LIM protein 1,Filamin-binding LIM protein 1,Filamin-binding LIM protein 1,Filamin-binding LIM protein 1,Filamin-binding LIM protein 1	Fblim1 Cal,Fblim1,Fblim1,Fblim1,Fblim1,Fblim1,Fblim1,Fblim1,Fblim1,Fblim1	ENSMUST00000006381 ENSMUST00000105784 ENSMUST00000105785,ENSMUST00000130181 ENSMUST00000153189,ENSMUST00000127455 ENSMUST00000129602,ENSMUST00000131317,ENSMUST00000133874,ENSMUST00000141518,ENSMUST00000147785,ENSMUST00000147764,ENSMUST00000136831,ENSMUST00000123150	ENSMUSP00000006381,ENSMUSP00000115992,ENSMUSP00000120028,ENSMUSP00000116395,ENSMUSP00000116589,ENSMUSP00000123669,ENSMUSP00000114313,ENSMUSP00000120600,ENSMUSP00000116596,ENSMUSP00000121037	ENSMUSG00000006219,ENSMUSG00000006219,ENSMUSG00000006219,ENSMUSG00000006219,ENSMUSG00000006219,ENSMUSG00000006219,ENSMUSG00000006219,ENSMUSG00000006219,ENSMUSG00000006219,ENSMUSG00000006219	601.145	711.492	490.798	0.461539	0.535718	0.249112	0.708917	FALSE	FALSE	TRUE	FALSE
ENSMUSG00000006221	Hspb7	protein_coding	P35385 Q5FW72 Q8CDI0 Q9QUS2	HSPB7_MOUSE	Heat shock protein beta-7	Hspb7 Cvhsp Hsp25-2	ENSMUST00000102486	ENSMUSP00000099544	ENSMUSG00000006221	334.597	630.002	39.1927	2.0605	4.0067	NA	NA	FALSE	TRUE	TRUE	TRUE
ENSMUSG00000006235	Epor	protein_coding	P14753 Q63852	EPOR_MOUSE	Erythropoietin receptor	Epor	ENSMUST00000006397	ENSMUSP00000006397	ENSMUSG00000006235	98.546	130.885	66.2075	0.826594	0.983229	0.0492116	0.350617	FALSE	FALSE	TRUE	FALSE
ENSMUSG00000006241	Ccdc159	protein_coding	Q8C963 Q0VBB7 Q9CXZ5 Q9D4W5	CC159_MOUSE	Coiled-coil domain-containing protein 159	Ccdc159	ENSMUST00000006403 ENSMUST00000170304	ENSMUSP00000006403	ENSMUSG00000006241	32.453	42.8915	22.0145	0.671087	0.962239	0.204476	0.661507	FALSE	FALSE	TRUE	FALSE
ENSMUSG00000006262	Mob1b	protein_coding	Q8BPB0,Q3UDM0	MOB1B_MOUSE,Q3UDM0_MOUSE	MOB kinase activator 1B,MOB kinase activator 1B	Mob1b Mobkl1a,Mob1b Mobkl1a	ENSMUST00000006424,ENSMUST00000113229	ENSMUSP00000006424,ENSMUSP00000108855	ENSMUSG00000006262,ENSMUSG00000006262	1370.83	1537.85	1203.82	0.330208	0.3533	0.250546	0.709728	FALSE	FALSE	TRUE	FALSE
ENSMUSG00000006269	Atp6v1b1	protein_coding	Q91YH6	Q91YH6_MOUSE	ATPase, H+ transporting, lysosomal V1 subunit B1 ATPase, H+ transporting, lysosomal V1 subunit B1, isoform CRA_a Protein Atp6v1b1 Vacuolar proton translocating ATPase B1 isoform	Atp6v1b1 mCG_142376	ENSMUST00000006431	ENSMUSP00000006431	ENSMUSG00000006269	1.8693	0.01	3.73859	-0.556595	-8.54635	0.194019	0.648739	FALSE	FALSE	FALSE	TRUE
ENSMUSG00000006273	Atp6v1b2	protein_coding	P62814 O09045 P50517 Q3TG74 Q3TL62 Q3TVK6 Q3TWR0 Q3U791 Q3U7C8 Q3U9Z0 Q3UAW7	VATB2_MOUSE	V-type proton ATPase subunit B, brain isoform	Atp6v1b2 Atp6b2 Vat2	ENSMUST00000006435	ENSMUSP00000006435	ENSMUSG00000006273	1415.84	1546.91	1284.76	0.257154	0.267891	0.256684	0.716646	FALSE	FALSE	TRUE	FALSE
ENSMUSG00000006276	Eps15l1	protein_coding	Q60902 Q3U7L9 Q3UIS9 Q8CB60 Q8CB70 Q91WH8	EP15R_MOUSE	Epidermal growth factor receptor substrate 15-like 1	Eps15l1 Eps15-rs Eps15R	ENSMUST00000163643	ENSMUSP00000129739	ENSMUSG00000006276	1053.86	938.385	1169.34	-0.302923	-0.317437	0.208052	0.666176	FALSE	FALSE	TRUE	FALSE
ENSMUSG00000006281	Tep1	protein_coding	P97499	TEP1_MOUSE	Telomerase protein component 1	Tep1 Tp1	ENSMUST00000006444	ENSMUSP00000006444	ENSMUSG00000006281	1448.34	1408.69	1488	-0.0757726	-0.0790272	0.737455	0.938826	FALSE	FALSE	TRUE	FALSE
ENSMUSG00000006288	Ttc5	protein_coding	Q99LG4 Q3TTN5 Q3TZL6	TTC5_MOUSE	Tetratricopeptide repeat protein 5	Ttc5 Strap	ENSMUST00000006451	ENSMUSP00000006451	ENSMUSG00000006288	610.67	772.586	448.755	0.727005	0.783768	0.0165117	0.196539	FALSE	FALSE	TRUE	FALSE
ENSMUSG00000006289	Osgep	protein_coding	Q8BWU5 Q99LN8,E0CYN9,E9QMF4,E0CXW7,E0CYK9	OSGEP_MOUSE,E0CYN9_MOUSE,E9QMF4_MOUSE,E0CXW7_MOUSE,E0CYK9_MOUSE	Probable tRNA N6-adenosine threonylcarbamoyltransferase,Probable tRNA N6-adenosine threonylcarbamoyltransferase,Probable tRNA N6-adenosine threonylcarbamoyltransferase,Probable tRNA N6-adenosine threonylcarbamoyltransferase,Probable tRNA N6-adenosine threonylcarbamoyltransferase	Osgep,Osgep,Osgep,Osgep,Osgep	ENSMUST00000159292 ENSMUST00000160393,ENSMUST00000162177,ENSMUST00000006452,ENSMUST00000160890,ENSMUST00000160375	ENSMUSP00000124039,ENSMUSP00000124016,ENSMUSP00000006452,ENSMUSP00000124659,ENSMUSP00000124099	ENSMUSG00000006289,ENSMUSG00000006289,ENSMUSG00000006289,ENSMUSG00000006289,ENSMUSG00000006289	507.664	519.19	496.137	0.0627952	0.0655242	0.817226	0.962236	FALSE	FALSE	TRUE	FALSE
ENSMUSG00000006299	Aamp	protein_coding	Q3TJ22,J3QN89	Q3TJ22_MOUSE,J3QN89_MOUSE	Angio-associated migratory protein Protein Aamp,Protein Aamp	Aamp mCG_114812,Aamp	ENSMUST00000006462,ENSMUST00000178235	ENSMUSP00000006462,ENSMUSP00000136644	ENSMUSG00000006299,ENSMUSG00000006299	1878.12	2268.87	1487.36	0.580869	0.609218	0.0169371	0.199764	FALSE	FALSE	TRUE	FALSE
ENSMUSG00000006301	Tmbim1	protein_coding	Q3U717,F6YG30,D3Z225,D3Z0A5	Q3U717_MOUSE,F6YG30_MOUSE,D3Z225_MOUSE,D3Z0A5_MOUSE	Protein lifeguard 3 Transmembrane BAX inhibitor motif containing 1, isoform CRA_b,Protein lifeguard 3,Protein lifeguard 3,Protein lifeguard 3	Tmbim1 mCG_114808,Tmbim1,Tmbim1,Tmbim1	ENSMUST00000016309 ENSMUST00000113796,ENSMUST00000128505,ENSMUST00000130763,ENSMUST00000141560	ENSMUSP00000016309,ENSMUSP00000122874,ENSMUSP00000121814,ENSMUSP00000115444	ENSMUSG00000006301,ENSMUSG00000006301,ENSMUSG00000006301,ENSMUSG00000006301	1082.62	1357.53	807.705	0.696428	0.749085	0.0198228	0.218017	FALSE	FALSE	TRUE	FALSE
ENSMUSG00000006304	Arpc2	protein_coding	Q9CVB6 Q3U870,D3YXG6	ARPC2_MOUSE,D3YXG6_MOUSE	Actin-related protein 2/3 complex subunit 2,Actin-related protein 2/3 complex subunit 2 MCG114810, isoform CRA_b	Arpc2,Arpc2 mCG_114810	ENSMUST00000006467 ENSMUST00000113820,ENSMUST00000113819	ENSMUSP00000006467,ENSMUSP00000109450	ENSMUSG00000006304,ENSMUSG00000006304	3371.19	3375.98	3366.39	0.00410812	0.00410663	0.984953	0.998488	FALSE	FALSE	TRUE	FALSE
ENSMUSG00000006307	Kmt2b	protein_coding	O08550 E9QKF4 Q5NU09,F8WJ40,F6W623	KMT2B_MOUSE,F8WJ40_MOUSE,F6W623_MOUSE	Histone-lysine N-methyltransferase 2B,Histone-lysine N-methyltransferase 2B,Histone-lysine N-methyltransferase 2B	Kmt2b Mll2 Trx2 Wbp7,Kmt2b Wbp7,Kmt2b Wbp7	ENSMUST00000108154,ENSMUST00000006470,ENSMUST00000131002	ENSMUSP00000103789,ENSMUSP00000006470,ENSMUSP00000118486	ENSMUSG00000006307,ENSMUSG00000006307,ENSMUSG00000006307	1668.38	1344.24	1992.52	-0.546315	-0.567807	0.0135964	0.174708	FALSE	FALSE	TRUE	FALSE
ENSMUSG00000006310	Zbtb32	protein_coding	Q9JKD9 Q9D523,B2RQ06	ZBT32_MOUSE,B2RQ06_MOUSE	Zinc finger and BTB domain-containing protein 32,Zinc finger and BTB domain containing 32 Zinc finger and BTB domain-containing protein 32	Zbtb32 Rog Tzfp,Zbtb32	ENSMUST00000108150,ENSMUST00000108151	ENSMUSP00000103785,ENSMUSP00000103786	ENSMUSG00000006310,ENSMUSG00000006310	12.1601	15.9235	8.39667	0.509861	0.923265	0.378186	0.805255	FALSE	FALSE	TRUE	FALSE
ENSMUSG00000006313	Upk1a	protein_coding	Q9D132	UPK1A_MOUSE	Uroplakin-1a	Upk1a	ENSMUST00000006476	ENSMUSP00000006476	ENSMUSG00000006313	7.08481	13.5317	0.63795	1.35595	4.40675	0.0170644	0.199927	FALSE	TRUE	TRUE	TRUE
ENSMUSG00000006315	Tmem147	protein_coding	Q9CQG6 Q8CI89 Q9D8F0	TM147_MOUSE	Transmembrane protein 147	Tmem147	ENSMUST00000006478	ENSMUSP00000006478	ENSMUSG00000006315	390.54	316.455	464.625	-0.465656	-0.554064	0.277498	0.738849	FALSE	FALSE	TRUE	FALSE
ENSMUSG00000006333	Rps9	protein_coding	Q6ZWN5 Q3UBF1 Q8K2D1,Q9CXW7,D3YUV6,F7CJS8,D3YWH9,D3Z673	RS9_MOUSE,Q9CXW7_MOUSE,D3YUV6_MOUSE,F7CJS8_MOUSE,D3YWH9_MOUSE,D3Z673_MOUSE	40S ribosomal protein S9,40S ribosomal protein S9,40S ribosomal protein S9,40S ribosomal protein S9,40S ribosomal protein S9,40S ribosomal protein S9	Rps9,Rps9,Rps9,Rps9,Rps9,Rps9	ENSMUST00000006496 ENSMUST00000108625,ENSMUST00000108623,ENSMUST00000139818,ENSMUST00000146927,ENSMUST00000126562,ENSMUST00000108624	ENSMUSP00000006496,ENSMUSP00000104263,ENSMUSP00000114894,ENSMUSP00000116623,ENSMUSP00000120736,ENSMUSP00000104264	ENSMUSG00000006333,ENSMUSG00000006333,ENSMUSG00000006333,ENSMUSG00000006333,ENSMUSG00000006333,ENSMUSG00000006333	7955.44	7560.52	8350.36	-0.138185	-0.143352	0.523007	0.865743	FALSE	FALSE	TRUE	FALSE
ENSMUSG00000006335	Tfpt	protein_coding	Q3U1J1 Q9EP77,D6RHM4,F8WIZ9	TFPT_MOUSE,D6RHM4_MOUSE,F8WIZ9_MOUSE	TCF3 fusion partner homolog,TCF3 fusion partner homolog,TCF3 fusion partner homolog	Tfpt Amida,Tfpt,Tfpt	ENSMUST00000108641 ENSMUST00000155592,ENSMUST00000153143,ENSMUST00000058880	ENSMUSP00000104281,ENSMUSP00000120930,ENSMUSP00000053108	ENSMUSG00000006335,ENSMUSG00000006335,ENSMUSG00000006335	281.903	274.275	289.532	-0.0723116	-0.0780972	0.793207	0.955386	FALSE	FALSE	TRUE	FALSE
ENSMUSG00000006342	Susd2	protein_coding	Q9DBX3 Q8BY19 Q8BYN0 Q8BYZ3 Q8BYZ9 Q8BZQ4 Q8C179	SUSD2_MOUSE	Sushi domain-containing protein 2	Susd2	ENSMUST00000077610 ENSMUST00000095541	ENSMUSP00000076802	ENSMUSG00000006342	4.78081	8.46392	1.09769	0.818272	2.94685	0.132392	0.559023	FALSE	FALSE	TRUE	TRUE
ENSMUSG00000006344	Ggt5	protein_coding	Q9Z2A9 Q8C7B4	GGT5_MOUSE	Gamma-glutamyltransferase 5	Ggt5 Ggtla1	ENSMUST00000072217	ENSMUSP00000072074	ENSMUSG00000006344	3.68382	6.8188	0.548846	0.746182	3.63504	0.146214	0.580722	FALSE	FALSE	TRUE	TRUE
ENSMUSG00000006345	Ggt1	protein_coding	Q60928,D3YYH6,D3YXV6,D3Z2C6,D3YY79,D3YWW4,D3YVX1,D3YWZ7,D3YVY4,D3Z266,D3YWW2,D3Z4Q6,F6WUX1,F6V328	GGT1_MOUSE,D3YYH6_MOUSE,D3YXV6_MOUSE,D3Z2C6_MOUSE,D3YY79_MOUSE,D3YWW4_MOUSE,D3YVX1_MOUSE,D3YWZ7_MOUSE,D3YVY4_MOUSE,D3Z266_MOUSE,D3YWW2_MOUSE,D3Z4Q6_MOUSE,F6WUX1_MOUSE,F6V328_MOUSE	Gamma-glutamyltranspeptidase 1,Gamma-glutamyltranspeptidase 1,Gamma-glutamyltranspeptidase 1,Gamma-glutamyltranspeptidase 1,Gamma-glutamyltranspeptidase 1,Gamma-glutamyltranspeptidase 1,Gamma-glutamyltranspeptidase 1,Gamma-glutamyltranspeptidase 1,Gamma-glutamyltranspeptidase 1,Gamma-glutamyltranspeptidase 1,Gamma-glutamyltranspeptidase 1,Gamma-glutamyltranspeptidase 1,Gamma-glutamyltranspeptidas…	Ggt1 Ggt Ggtp,Ggt1,Ggt1,Ggt1,Ggt1,Ggt1,Ggt1,Ggt1,Ggt1,Ggt1,Ggt1,Ggt1,Ggt1,Ggt1	ENSMUST00000006508 ENSMUST00000134503,ENSMUST00000145079 ENSMUST00000152657,ENSMUST00000128886 ENSMUST00000131565 ENSMUST00000140219,ENSMUST00000151212,ENSMUST00000145928,ENSMUST00000143226,ENSMUST00000125770,ENSMUST00000141062,ENSMUST00000143792,ENSMUST00000139459,ENSMUST00000129232,ENSMUST00000124259,ENSMUST00000129020,ENSMUST00000155186	ENSMUSP00000006508,ENSMUSP00000115483,ENSMUSP00000118261,ENSMUSP00000119387,ENSMUSP00000118852,ENSMUSP00000115115,ENSMUSP00000117968,ENSMUSP00000120686,ENSMUSP00000117851,ENSMUSP00000121774,ENSMUSP00000115118,ENSMUSP00000122616,ENSMUSP00000118825,ENSMUSP00000123017	ENSMUSG00000006345,ENSMUSG00000006345,ENSMUSG00000006345,ENSMUSG00000006345,ENSMUSG00000006345,ENSMUSG00000006345,ENSMUSG00000006345,ENSMUSG00000006345,ENSMUSG00000006345,ENSMUSG00000006345,ENSMUSG00000006345,ENSMUSG00000006345,ENSMUSG00000006345,ENSMUSG00000006345	4.18175	5.35195	3.01154	0.289333	0.829564	0.603511	0.899953	FALSE	FALSE	TRUE	FALSE
ENSMUSG00000006356	Crip2	protein_coding	Q9DCT8	CRIP2_MOUSE	Cysteine-rich protein 2	Crip2 Crp2 Hlp	ENSMUST00000084882	ENSMUSP00000081943	ENSMUSG00000006356	4998.33	5588.55	4408.1	0.316213	0.342318	0.303889	0.762178	FALSE	FALSE	TRUE	FALSE
ENSMUSG00000006360	Crip1	protein_coding	P63254 P04006 Q3THF0	CRIP1_MOUSE	Cysteine-rich protein 1	Crip1 Crip	ENSMUST00000006523	ENSMUSP00000006523	ENSMUSG00000006360	462.119	595.232	329.006	0.745156	0.855338	0.0562739	0.374775	FALSE	FALSE	TRUE	FALSE
ENSMUSG00000006362	Cbfa2t3	protein_coding	O54972 Q7TND6 Q8BZS0,B7ZP57,E9QM80,D3Z3P7	MTG16_MOUSE,B7ZP57_MOUSE,E9QM80_MOUSE,D3Z3P7_MOUSE	Protein CBFA2T3,Core-binding factor, runt domain, alpha subunit 2, translocated to, 3 (Human) Core-binding factor, runt domain, alpha subunit 2, translocated to, 3 homolog (Human) Protein CBFA2T3,Protein CBFA2T3,Protein CBFA2T3	Cbfa2t3 Cbfa2t3h Mtgr2,Cbfa2t3 Cbfa2t3h mCG_19584,Cbfa2t3,Cbfa2t3	ENSMUST00000006525,ENSMUST00000127984,ENSMUST00000064674,ENSMUST00000134045	ENSMUSP00000006525,ENSMUSP00000118997,ENSMUSP00000065728,ENSMUSP00000117630	ENSMUSG00000006362,ENSMUSG00000006362,ENSMUSG00000006362,ENSMUSG00000006362	28.0381	51.8779	4.19834	1.47359	3.62723	0.0108764	0.154727	FALSE	TRUE	TRUE	TRUE
ENSMUSG00000006369	Fbln1	protein_coding	Q08879 Q08878 Q8C3B1 Q91ZC9 Q922K8	FBLN1_MOUSE	Fibulin-1	Fbln1	ENSMUST00000057410 ENSMUST00000109432	ENSMUSP00000054583	ENSMUSG00000006369	632.39	459.526	805.253	-0.72381	-0.809294	0.044004	0.333687	FALSE	FALSE	TRUE	FALSE
ENSMUSG00000006373	Pgrmc1	protein_coding	O55022 Q99JN0	PGRC1_MOUSE	Membrane-associated progesterone receptor component 1	Pgrmc1 Pgrmc	ENSMUST00000073339	ENSMUSP00000073061	ENSMUSG00000006373	1132.24	1145.79	1118.69	0.0317237	0.0345322	0.915249	0.983601	FALSE	FALSE	TRUE	FALSE
ENSMUSG00000006378	Gcat	protein_coding	O88853 A2RS28 E9QPX7,O88986,E9PWY6	GALR3_MOUSE,KBL_MOUSE,E9PWY6_MOUSE	Galanin receptor type 3,2-amino-3-ketobutyrate coenzyme A ligase, mitochondrial,2-amino-3-ketobutyrate coenzyme A ligase, mitochondrial	Galr3 Galnr3,Gcat Kbl,Gcat	ENSMUST00000058004,ENSMUST00000006544,ENSMUST00000171999	ENSMUSP00000060517,ENSMUSP00000006544,ENSMUSP00000131649	ENSMUSG00000006378,ENSMUSG00000006378,ENSMUSG00000006378	101.445	69.6407	133.249	-0.784688	-0.936123	0.0628536	0.398677	FALSE	FALSE	TRUE	FALSE
ENSMUSG00000006386	Tek	protein_coding	Q02858,B1AWS8,Q80YS4	TIE2_MOUSE,B1AWS8_MOUSE,Q80YS4_MOUSE	Angiopoietin-1 receptor,Angiopoietin-1 receptor Endothelial-specific receptor tyrosine kinase, isoform CRA_a,Angiopoietin-1 receptor Tek protein	Tek Hyk Tie-2 Tie2,Tek mCG_122568,Tek	ENSMUST00000071168,ENSMUST00000102798,ENSMUST00000073939	ENSMUSP00000071162,ENSMUSP00000099862,ENSMUSP00000073595	ENSMUSG00000006386,ENSMUSG00000006386,ENSMUSG00000006386	27.524	35.0648	19.9831	0.579711	0.811244	0.273493	0.73368	FALSE	FALSE	TRUE	FALSE
ENSMUSG00000006390	Elovl1	protein_coding	Q9JLJ5 Q9D1B2,Q4V9V3	ELOV1_MOUSE,Q4V9V3_MOUSE	Elongation of very long chain fatty acids protein 1,Elongation of very long chain fatty acids protein	Elovl1 Ssc1,Elovl1	ENSMUST00000006557 ENSMUST00000067896 ENSMUST00000167636,ENSMUST00000102673	ENSMUSP00000006557,ENSMUSP00000099734	ENSMUSG00000006390,ENSMUSG00000006390	1179.4	1264.02	1094.78	0.199645	0.20738	0.358685	0.795664	FALSE	FALSE	TRUE	FALSE
ENSMUSG00000006392	Med8	protein_coding	Q9D7W5 Q3UGB4 Q99LM4 Q9JJ84,Q9DAY7,Q9CY05,A2A9C8,A2A9C5,A2A9C6	MED8_MOUSE,Q9DAY7_MOUSE,Q9CY05_MOUSE,A2A9C8_MOUSE,A2A9C5_MOUSE,A2A9C6_MOUSE	Mediator of RNA polymerase II transcription subunit 8,Mediator of RNA polymerase II transcription subunit 8,Mediator of RNA polymerase II transcription subunit 8 Mediator of RNA polymerase II transcription, subunit 8 homolog (Yeast), isoform CRA_d,Mediator of RNA polymerase II transcription subunit 8,Mediator of RNA polymerase II transcription subunit 8,Mediator of RNA polymerase II transcription…	Med8 MNCb-2386,Med8,Med8 mCG_8872,Med8,Med8,Med8	ENSMUST00000019229,ENSMUST00000106384,ENSMUST00000084319,ENSMUST00000073881,ENSMUST00000126089,ENSMUST00000144577	ENSMUSP00000019229,ENSMUSP00000101992,ENSMUSP00000081346,ENSMUSP00000073544,ENSMUSP00000123622,ENSMUSP00000120158	ENSMUSG00000006392,ENSMUSG00000006392,ENSMUSG00000006392,ENSMUSG00000006392,ENSMUSG00000006392,ENSMUSG00000006392	588.463	497.177	679.748	-0.423043	-0.451241	0.139751	0.572329	FALSE	FALSE	TRUE	FALSE
ENSMUSG00000006395	Hyi	polymorphic_pseudogene	E9QLT0	E9QLT0_MOUSE	Hydroxypyruvate isomerase	Hyi	ENSMUST00000006562	ENSMUSP00000006562	ENSMUSG00000006395	64.7722	58.3225	71.2219	-0.247094	-0.288269	0.532585	0.871567	FALSE	FALSE	TRUE	FALSE
ENSMUSG00000006398	Cdc20	protein_coding	Q9JJ66 Q3TGP1 Q8BPG4 Q99LK3,V9GXW0	CDC20_MOUSE,V9GXW0_MOUSE	Cell division cycle protein 20 homolog,Cell division cycle protein 20 homolog	Cdc20,Cdc20	ENSMUST00000006565,ENSMUST00000183942	ENSMUSP00000006565,ENSMUSP00000139345	ENSMUSG00000006398,ENSMUSG00000006398	1553.75	1245.02	1862.48	-0.558503	-0.581062	0.0125923	0.167168	FALSE	FALSE	TRUE	FALSE
ENSMUSG00000006403	Adamts4	protein_coding	Q8BNJ2 Q8K384,Q3TNX8,E9PV91	ATS4_MOUSE,Q3TNX8_MOUSE,E9PV91_MOUSE	A disintegrin and metalloproteinase with thrombospondin motifs 4,A disintegrin and metalloproteinase with thrombospondin motifs 4,A disintegrin and metalloproteinase with thrombospondin motifs 4	Adamts4,Adamts4,Adamts4	ENSMUST00000111315,ENSMUST00000006570,ENSMUST00000111314	ENSMUSP00000106947,ENSMUSP00000006570,ENSMUSP00000106946	ENSMUSG00000006403,ENSMUSG00000006403,ENSMUSG00000006403	1198.47	1341.95	1054.99	0.330069	0.347104	0.192125	0.647653	FALSE	FALSE	TRUE	FALSE
ENSMUSG00000069273	Hist1h3e	protein_coding								820.492	337.323	1303.66	-1.84604	-1.95037	2.26264e-12	3.90957e-09	TRUE	TRUE	TRUE	TRUE
ENSMUSG00000006412	Pfdn2	protein_coding	O70591 Q8R0H2,F8WJ30	PFD2_MOUSE,F8WJ30_MOUSE	Prefoldin subunit 2,Prefoldin subunit 2	Pfdn2 Pfd2,Pfdn2	ENSMUST00000135941,ENSMUST00000006579	ENSMUSP00000120106,ENSMUSP00000006579	ENSMUSG00000006412,ENSMUSG00000006412	373.971	311.29	436.652	-0.450543	-0.488221	0.152636	0.588744	FALSE	FALSE	TRUE	FALSE
ENSMUSG00000006418	Rnf114	protein_coding	Q9ET26 Q3UFU8 Q8K5A2,S4R1Z0	RN114_MOUSE,S4R1Z0_MOUSE	E3 ubiquitin-protein ligase RNF114,E3 ubiquitin-protein ligase RNF114	Rnf114 Zfp228 Zfp313 Znf228 Znf313,Rnf114	ENSMUST00000078050 ENSMUST00000109214,ENSMUST00000127939	ENSMUSP00000077197,ENSMUSP00000138430	ENSMUSG00000006418,ENSMUSG00000006418	727.472	740.603	714.341	0.0472511	0.0520872	0.897488	0.982463	FALSE	FALSE	TRUE	FALSE
ENSMUSG00000006423	C330007P06Rik	protein_coding	Q8VDP2 A2A3V4 Q3URC0 Q8C8Z1 Q9CWC1	CX056_MOUSE	UPF0428 protein CXorf56 homolog		ENSMUST00000047486 ENSMUST00000115248	ENSMUSP00000040134	ENSMUSG00000006423	410.424	401.336	419.512	-0.0590333	-0.0639015	0.837873	0.967084	FALSE	FALSE	TRUE	FALSE
ENSMUSG00000006435	Neurl1a	protein_coding	Q923S6 Q91ZT6 Q9CWF1 Q9QWF1	NEUL1_MOUSE	E3 ubiquitin-protein ligase NEURL1	Neurl1 Neurl Neurl1a	ENSMUST00000111807 ENSMUST00000111808	ENSMUSP00000107438	ENSMUSG00000006435	778.826	1369.9	187.753	1.96618	2.86717	NA	NA	FALSE	TRUE	TRUE	TRUE
ENSMUSG00000006442	Srm	protein_coding	Q64674	SPEE_MOUSE	Spermidine synthase	Srm	ENSMUST00000006611	ENSMUSP00000006611	ENSMUSG00000006442	1425.33	866.592	1984.06	-1.0671	-1.19503	0.00293669	0.069553	FALSE	TRUE	TRUE	TRUE
ENSMUSG00000006445	Epha2	protein_coding	Q03145 Q3UNI2 Q60633 Q62212	EPHA2_MOUSE	Ephrin type-A receptor 2	Epha2 Eck Myk2 Sek2	ENSMUST00000006614	ENSMUSP00000006614	ENSMUSG00000006445	4176.95	4253.31	4100.59	0.0475625	0.0527564	0.88993	0.979558	FALSE	FALSE	TRUE	FALSE
ENSMUSG00000006456	Rbm14	protein_coding	Q8C2Q3 Q3TJB6 Q91Z21 Q9DBI6,E9QL13,J3QPT3	RBM14_MOUSE,E9QL13_MOUSE,J3QPT3_MOUSE	RNA-binding protein 14,MCG8382, isoform CRA_c RNA-binding protein 14,RNA-binding protein 14	Rbm14,Rbm14 mCG_8382,Rbm14	ENSMUST00000006625,ENSMUST00000113793,ENSMUST00000180008	ENSMUSP00000006625,ENSMUSP00000109424,ENSMUSP00000137466	ENSMUSG00000006456,ENSMUSG00000006456,ENSMUSG00000006456	743.048	563.942	922.154	-0.676965	-0.70946	0.00496482	0.0987362	FALSE	FALSE	TRUE	FALSE
ENSMUSG00000006457	Actn3	protein_coding	O88990 Q14DS8	ACTN3_MOUSE	Alpha-actinin-3	Actn3	ENSMUST00000006626	ENSMUSP00000006626	ENSMUSG00000006457	1759.96	2713.83	806.099	1.36591	1.7513	NA	NA	FALSE	TRUE	TRUE	TRUE
ENSMUSG00000006462	A530013C23Rik	lincRNA								5.96206	10.1885	1.73564	0.999937	2.5534	0.0821719	0.45162	FALSE	FALSE	TRUE	TRUE
ENSMUSG00000006463	Zdhhc24	protein_coding	Q6IR37 Q3TAY4 Q3TDF1 Q3TF09 Q9CS66,E0CZ11,E0CYB8	ZDH24_MOUSE,E0CZ11_MOUSE,E0CYB8_MOUSE	Probable palmitoyltransferase ZDHHC24,Probable palmitoyltransferase ZDHHC24,Probable palmitoyltransferase ZDHHC24	Zdhhc24,Zdhhc24,Zdhhc24	ENSMUST00000006632,ENSMUST00000160014,ENSMUST00000162720	ENSMUSP00000006632,ENSMUSP00000123709,ENSMUSP00000124337	ENSMUSG00000006463,ENSMUSG00000006463,ENSMUSG00000006463	134.104	147.248	120.96	0.228265	0.28371	0.61106	0.90243	FALSE	FALSE	TRUE	FALSE
ENSMUSG00000006464	Bbs1	protein_coding	Q3V3N7	Q3V3N7_MOUSE	Protein Bbs1	Bbs1	ENSMUST00000053506	ENSMUSP00000055321	ENSMUSG00000006464	209.645	264.86	154.429	0.716588	0.778281	0.0217203	0.230033	FALSE	FALSE	TRUE	FALSE
[truncated: 19,173 more rows]
